# Supplementary material for: How well do force fields capture the strength of salt bridges in proteins?
Source: PeerJ. 2018 Jun 11;6:e4967. doi: 10.7717/peerj.4967 (PMC6001725; doi:10.7717/peerj.4967)
Supplement: Data S1 — Raw data including input files for simulations (Gromacs and PLUMED) and output from PLUMED (bias and free energy surfaces). [file peerj-06-4967-s003.bz2 › raw_data/A99SB-disp/K12/fes.dat]

    0.075915300    0.072802100   51.489238098   -0.000048208   -0.000048469
    0.093362696    0.072802100   51.489236021   -0.000195916   -0.000212185
    0.110810092    0.072802100   51.489229229   -0.000632652   -0.000747506
    0.128257488    0.072802100   51.489209655   -0.001754936   -0.002289434
    0.145704884    0.072802100   51.489159481   -0.004286187   -0.006240723
    0.163152280    0.072802100   51.489045460   -0.009254361   -0.015216848
    0.180599676    0.072802100   51.488815559   -0.017700251   -0.033309131
    0.198047072    0.072802100   51.488404587   -0.029990977   -0.065639295
    0.215494468    0.072802100   51.487751526   -0.045138820   -0.116989283
    0.232941864    0.072802100   51.486827220   -0.060543940   -0.189616607
    0.250389260    0.072802100   51.485656839   -0.072797781   -0.281478969
    0.267836656    0.072802100   51.484320126   -0.079305922   -0.386216819
    0.285284052    0.072802100   51.482925702   -0.079537610   -0.495194419
    0.302731448    0.072802100   51.481572064   -0.075031223   -0.600614465
    0.320178844    0.072802100   51.480321603   -0.068060337   -0.697620287
    0.337626240    0.072802100   51.479202899   -0.060041638   -0.784145977
    0.355073636    0.072802100   51.478232510   -0.050950549   -0.859170127
    0.372521032    0.072802100   51.477436902   -0.039805574   -0.920899080
    0.389968428    0.072802100   51.476862566   -0.025387038   -0.965872254
    0.407415824    0.072802100   51.476576539   -0.006593701   -0.988869095
    0.424863220    0.072802100   51.476661978    0.017228289   -0.983264559
    0.442310616    0.072802100   51.477203362    0.045370483   -0.942226687
    0.459758012    0.072802100   51.478252042    0.074568208   -0.861457807
    0.477205408    0.072802100   51.479778413    0.098933037   -0.742998461
    0.494652804    0.072802100   51.481640170    0.112096494   -0.597788720
    0.512100200    0.072802100   51.483603756    0.110364794   -0.444063961
    0.529547596    0.072802100   51.485413398    0.095099605   -0.301962123
    0.546994992    0.072802100   51.486877866    0.071960914   -0.186668114
    0.564442388    0.072802100   51.487921360    0.047897193   -0.104329909
    0.581889784    0.072802100   51.488576921    0.028075820   -0.052494576
    0.599337180    0.072802100   51.488940382    0.014507455   -0.023700607
    0.616784576    0.072802100   51.489118820    0.006575880   -0.009540746
    0.634231972    0.072802100   51.489195747    0.002627001   -0.003424432
    0.651679368    0.072802100   51.489225260    0.000905722   -0.001074675
    0.669126764    0.072802100   51.489235872    0.000204998   -0.000228767
    0.686574160    0.072802100   51.489238549    0.000012393   -0.000013538
    0.704021556    0.072802100   51.489238712   -0.000000000   -0.000000000
    0.721468952    0.072802100   51.489238712   -0.000000000   -0.000000000
    0.738916348    0.072802100   51.489238712   -0.000000000   -0.000000000
    0.756363744    0.072802100   51.489238712   -0.000000000   -0.000000000
    0.773811140    0.072802100   51.489238712   -0.000000000   -0.000000000
    0.791258536    0.072802100   51.489238712   -0.000000000   -0.000000000
    0.808705932    0.072802100   51.489238712   -0.000000000   -0.000000000
    0.826153328    0.072802100   51.489238712   -0.000000000   -0.000000000
    0.843600724    0.072802100   51.489238712   -0.000000000   -0.000000000
    0.861048120    0.072802100   51.489238712   -0.000000000   -0.000000000
    0.878495516    0.072802100   51.489238712   -0.000000000   -0.000000000
    0.895942912    0.072802100   51.489238712   -0.000000000   -0.000000000
    0.913390308    0.072802100   51.489238712   -0.000000000   -0.000000000
    0.930837704    0.072802100   51.489238712   -0.000000000   -0.000000000
    0.948285100    0.072802100   51.489238712   -0.000000000   -0.000000000
    0.965732496    0.072802100   51.489238712   -0.000000000   -0.000000000
    0.983179892    0.072802100   51.489238712   -0.000000000   -0.000000000
    1.000627288    0.072802100   51.489238712   -0.000000000   -0.000000000
    1.018074684    0.072802100   51.489238712   -0.000000000   -0.000000000
    1.035522080    0.072802100   51.489238712   -0.000000000   -0.000000000
    1.052969476    0.072802100   51.489238712   -0.000000000   -0.000000000
    1.070416872    0.072802100   51.489238712   -0.000000000   -0.000000000
    1.087864268    0.072802100   51.489238712   -0.000000000   -0.000000000
    1.105311664    0.072802100   51.489238712   -0.000000000   -0.000000000
    1.122759060    0.072802100   51.489238712   -0.000000000   -0.000000000
    1.140206456    0.072802100   51.489238712   -0.000000000   -0.000000000
    1.157653852    0.072802100   51.489238712   -0.000000000   -0.000000000
    1.175101248    0.072802100   51.489238712   -0.000000000   -0.000000000
    1.192548644    0.072802100   51.489238712   -0.000000000   -0.000000000
    1.209996040    0.072802100   51.489238712   -0.000000000   -0.000000000
    1.227443436    0.072802100   51.489238712   -0.000000000   -0.000000000
    1.244890832    0.072802100   51.489238712   -0.000000000   -0.000000000
    1.262338228    0.072802100   51.489238712   -0.000000000   -0.000000000
    1.279785624    0.072802100   51.489238712   -0.000000000   -0.000000000
    1.297233020    0.072802100   51.489238712   -0.000000000   -0.000000000
    1.314680416    0.072802100   51.489238712   -0.000000000   -0.000000000
    1.332127812    0.072802100   51.489238712   -0.000000000   -0.000000000
    1.349575208    0.072802100   51.489238712   -0.000000000   -0.000000000
    1.367022604    0.072802100   51.489238712   -0.000000000   -0.000000000
    1.384470000    0.072802100   51.489238712   -0.000000000   -0.000000000

    0.075915300    0.090291272   51.489235769   -0.000230977   -0.000216690
    0.093362696    0.090291272   51.489225958   -0.000927561   -0.000937647
    0.110810092    0.090291272   51.489193981   -0.002978497   -0.003286340
    0.128257488    0.090291272   51.489102280   -0.008215482   -0.010016912
    0.145704884    0.090291272   51.488868243   -0.019957251   -0.027183788
    0.163152280    0.090291272   51.488339384   -0.042813582   -0.065947040
    0.180599676    0.090291272   51.487280705   -0.081219568   -0.143475715
    0.198047072    0.090291272   51.485405227   -0.136194070   -0.280675035
    0.215494468    0.090291272   51.482460421   -0.202182836   -0.495797890
    0.232941864    0.090291272   51.478358397   -0.266228512   -0.794878058
    0.250389260    0.090291272   51.473274040   -0.312280970   -1.164554253
    0.267836656    0.090291272   51.467630354   -0.329221663   -1.573243945
    0.285284052    0.090291272   51.461955823   -0.316834328   -1.981796634
    0.302731448    0.090291272   51.456685194   -0.285232621   -2.358340780
    0.320178844    0.090291272   51.452036609   -0.247528336   -2.687483089
    0.337626240    0.090291272   51.448035253   -0.211673211   -2.968603470
    0.355073636    0.090291272   51.444639391   -0.177518309   -3.206376674
    0.372521032    0.090291272   51.441861957   -0.139703000   -3.401460102
    0.389968428    0.090291272   51.439823018   -0.091858403   -3.546294316
    0.407415824    0.090291272   51.438747196   -0.028469319   -3.625145617
    0.424863220    0.090291272   51.438944381    0.054529952   -3.615521701
    0.442310616    0.090291272   51.440764907    0.156963718   -3.491413107
    0.459758012    0.090291272   51.444482408    0.269290603   -3.231719034
    0.477205408    0.090291272   51.450102904    0.370475459   -2.834181019
    0.494652804    0.090291272   51.457200210    0.434538719   -2.327755253
    0.512100200    0.090291272   51.464942935    0.442616784   -1.771345094
    0.529547596    0.090291272   51.472322251    0.394630047   -1.237808985
    0.546994992    0.090291272   51.478500467    0.309165225   -0.788664328
    0.564442388    0.090291272   51.483058654    0.213302621   -0.455615803
    0.581889784    0.090291272   51.486027564    0.129819654   -0.237649179
    0.599337180    0.090291272   51.487737078    0.069798244   -0.111564898
    0.616784576    0.090291272   51.488609994    0.033052254   -0.046903706
    0.634231972    0.090291272   51.489003042    0.013842613   -0.017653999
    0.651679368    0.090291272   51.489160774    0.005051122   -0.005867321
    0.669126764    0.090291272   51.489219118    0.001366244   -0.001495532
    0.686574160    0.090291272   51.489235833    0.000211574   -0.000227342
    0.704021556    0.090291272   51.489238651    0.000004675   -0.000005084
    0.721468952    0.090291272   51.489238712   -0.000000000   -0.000000000
    0.738916348    0.090291272   51.489238712   -0.000000000   -0.000000000
    0.756363744    0.090291272   51.489238712   -0.000000000   -0.000000000
    0.773811140    0.090291272   51.489238712   -0.000000000   -0.000000000
    0.791258536    0.090291272   51.489238712   -0.000000000   -0.000000000
    0.808705932    0.090291272   51.489238712   -0.000000000   -0.000000000
    0.826153328    0.090291272   51.489238712   -0.000000000   -0.000000000
    0.843600724    0.090291272   51.489238712   -0.000000000   -0.000000000
    0.861048120    0.090291272   51.489238712   -0.000000000   -0.000000000
    0.878495516    0.090291272   51.489238712   -0.000000000   -0.000000000
    0.895942912    0.090291272   51.489238712   -0.000000000   -0.000000000
    0.913390308    0.090291272   51.489238712   -0.000000000   -0.000000000
    0.930837704    0.090291272   51.489238712   -0.000000000   -0.000000000
    0.948285100    0.090291272   51.489238712   -0.000000000   -0.000000000
    0.965732496    0.090291272   51.489238712   -0.000000000   -0.000000000
    0.983179892    0.090291272   51.489238712   -0.000000000   -0.000000000
    1.000627288    0.090291272   51.489238712   -0.000000000   -0.000000000
    1.018074684    0.090291272   51.489238712   -0.000000000   -0.000000000
    1.035522080    0.090291272   51.489238712   -0.000000000   -0.000000000
    1.052969476    0.090291272   51.489238712   -0.000000000   -0.000000000
    1.070416872    0.090291272   51.489238712   -0.000000000   -0.000000000
    1.087864268    0.090291272   51.489238712   -0.000000000   -0.000000000
    1.105311664    0.090291272   51.489238712   -0.000000000   -0.000000000
    1.122759060    0.090291272   51.489238712   -0.000000000   -0.000000000
    1.140206456    0.090291272   51.489238712   -0.000000000   -0.000000000
    1.157653852    0.090291272   51.489238712   -0.000000000   -0.000000000
    1.175101248    0.090291272   51.489238712   -0.000000000   -0.000000000
    1.192548644    0.090291272   51.489238712   -0.000000000   -0.000000000
    1.209996040    0.090291272   51.489238712   -0.000000000   -0.000000000
    1.227443436    0.090291272   51.489238712   -0.000000000   -0.000000000
    1.244890832    0.090291272   51.489238712   -0.000000000   -0.000000000
    1.262338228    0.090291272   51.489238712   -0.000000000   -0.000000000
    1.279785624    0.090291272   51.489238712   -0.000000000   -0.000000000
    1.297233020    0.090291272   51.489238712   -0.000000000   -0.000000000
    1.314680416    0.090291272   51.489238712   -0.000000000   -0.000000000
    1.332127812    0.090291272   51.489238712   -0.000000000   -0.000000000
    1.349575208    0.090291272   51.489238712   -0.000000000   -0.000000000
    1.367022604    0.090291272   51.489238712   -0.000000000   -0.000000000
    1.384470000    0.090291272   51.489238712   -0.000000000   -0.000000000

    0.075915300    0.107780444   51.489227976   -0.000841368   -0.000726475
    0.093362696    0.107780444   51.489192447   -0.003359309   -0.003124359
    0.110810092    0.107780444   51.489077169   -0.010734252   -0.010895276
    0.128257488    0.107780444   51.488747582   -0.029498953   -0.033088463
    0.145704884    0.107780444   51.487909142   -0.071403566   -0.089486119
    0.163152280    0.107780444   51.486021363   -0.152579859   -0.216309642
    0.180599676    0.107780444   51.482258043   -0.288141232   -0.468763812
    0.198047072    0.107780444   51.475623439   -0.480578213   -0.913051920
    0.215494468    0.107780444   51.465268411   -0.708624525   -1.604895580
    0.232941864    0.107780444   51.450954415   -0.924940443   -2.558306897
    0.250389260    0.107780444   51.433390973   -1.072303839   -3.723122490
    0.267836656    0.107780444   51.414157729   -1.112817137   -4.990827948
    0.285284052    0.107780444   51.395163369   -1.049214151   -6.231835012
    0.302731448    0.107780444   51.377912301   -0.921910502   -7.345660705
    0.320178844    0.107780444   51.363063776   -0.781463381   -8.291055188
    0.337626240    0.107780444   51.350536145   -0.658279355   -9.078803442
    0.355073636    0.107780444   51.339993354   -0.551570119   -9.737963948
    0.372521032    0.107780444   51.331316124   -0.440144574  -10.282750889
    0.389968428    0.107780444   51.324810107   -0.298693669  -10.697421389
    0.407415824    0.107780444   51.321194767   -0.105554764  -10.936684865
    0.424863220    0.107780444   51.321523317    0.155345598  -10.931201802
    0.442310616    0.107780444   51.327027860    0.486090573  -10.597748641
    0.459758012    0.107780444   51.338735198    0.857825496   -9.864123791
    0.477205408    0.107780444   51.356824654    1.202289874   -8.711591134
    0.494652804    0.107780444   51.380041977    1.431671737   -7.215024409
    0.512100200    0.107780444   51.405728788    1.478223119   -5.543645338
    0.529547596    0.107780444   51.430532186    1.335227761   -3.916552671
    0.546994992    0.107780444   51.451567048    1.059833098   -2.526410328
    0.564442388    0.107780444   51.467291475    0.741263625   -1.479946369
    0.581889784    0.107780444   51.477676532    0.457796321   -0.784126328
    0.599337180    0.107780444   51.483746725    0.250106789   -0.374681334
    0.616784576    0.107780444   51.486897119    0.120623688   -0.160781748
    0.634231972    0.107780444   51.488342531    0.051570458   -0.061948756
    0.651679368    0.107780444   51.488934522    0.019307259   -0.021194100
    0.669126764    0.107780444   51.489157446    0.005547204   -0.005769041
    0.686574160    0.107780444   51.489224374    0.001027918   -0.001061977
    0.704021556    0.107780444   51.489237668    0.000075720   -0.000083073
    0.721468952    0.107780444   51.489238640    0.000005420   -0.000005990
    0.738916348    0.107780444   51.489238712   -0.000000000   -0.000000000
    0.756363744    0.107780444   51.489238712   -0.000000000   -0.000000000
    0.773811140    0.107780444   51.489238712   -0.000000000   -0.000000000
    0.791258536    0.107780444   51.489238712   -0.000000000   -0.000000000
    0.808705932    0.107780444   51.489238712   -0.000000000   -0.000000000
    0.826153328    0.107780444   51.489238712   -0.000000000   -0.000000000
    0.843600724    0.107780444   51.489238712   -0.000000000   -0.000000000
    0.861048120    0.107780444   51.489238712   -0.000000000   -0.000000000
    0.878495516    0.107780444   51.489238712   -0.000000000   -0.000000000
    0.895942912    0.107780444   51.489238712   -0.000000000   -0.000000000
    0.913390308    0.107780444   51.489238712   -0.000000000   -0.000000000
    0.930837704    0.107780444   51.489238712   -0.000000000   -0.000000000
    0.948285100    0.107780444   51.489238712   -0.000000000   -0.000000000
    0.965732496    0.107780444   51.489238712   -0.000000000   -0.000000000
    0.983179892    0.107780444   51.489238712   -0.000000000   -0.000000000
    1.000627288    0.107780444   51.489238712   -0.000000000   -0.000000000
    1.018074684    0.107780444   51.489238712   -0.000000000   -0.000000000
    1.035522080    0.107780444   51.489238712   -0.000000000   -0.000000000
    1.052969476    0.107780444   51.489238712   -0.000000000   -0.000000000
    1.070416872    0.107780444   51.489238712   -0.000000000   -0.000000000
    1.087864268    0.107780444   51.489238712   -0.000000000   -0.000000000
    1.105311664    0.107780444   51.489238712   -0.000000000   -0.000000000
    1.122759060    0.107780444   51.489238712   -0.000000000   -0.000000000
    1.140206456    0.107780444   51.489238712   -0.000000000   -0.000000000
    1.157653852    0.107780444   51.489238712   -0.000000000   -0.000000000
    1.175101248    0.107780444   51.489238712   -0.000000000   -0.000000000
    1.192548644    0.107780444   51.489238712   -0.000000000   -0.000000000
    1.209996040    0.107780444   51.489238712   -0.000000000   -0.000000000
    1.227443436    0.107780444   51.489238712   -0.000000000   -0.000000000
    1.244890832    0.107780444   51.489238712   -0.000000000   -0.000000000
    1.262338228    0.107780444   51.489238712   -0.000000000   -0.000000000
    1.279785624    0.107780444   51.489238712   -0.000000000   -0.000000000
    1.297233020    0.107780444   51.489238712   -0.000000000   -0.000000000
    1.314680416    0.107780444   51.489238712   -0.000000000   -0.000000000
    1.332127812    0.107780444   51.489238712   -0.000000000   -0.000000000
    1.349575208    0.107780444   51.489238712   -0.000000000   -0.000000000
    1.367022604    0.107780444   51.489238712   -0.000000000   -0.000000000
    1.384470000    0.107780444   51.489238712   -0.000000000   -0.000000000

    0.075915300    0.125269616   51.489205106   -0.002631905   -0.002062854
    0.093362696    0.125269616   51.489094444   -0.010466198   -0.008832691
    0.110810092    0.125269616   51.488736157   -0.033355409   -0.030715144
    0.128257488    0.125269616   51.487713664   -0.091465708   -0.093076809
    0.145704884    0.125269616   51.485117464   -0.220926617   -0.251194108
    0.163152280    0.125269616   51.479284847   -0.470963092   -0.605830640
    0.180599676    0.125269616   51.467687138   -0.886896863   -1.309615089
    0.198047072    0.125269616   51.447302359   -1.474227152   -2.543721602
    0.215494468    0.125269616   51.415607252   -2.164453914   -4.456748143
    0.232941864    0.125269616   51.372009767   -2.809153659   -7.077544604
    0.250389260    0.125269616   51.318868404   -3.231505827  -10.254199556
    0.267836656    0.125269616   51.261203741   -3.317609426  -13.673826132
    0.285284052    0.125269616   51.204966378   -3.082398277  -16.971025070
    0.302731448    0.125269616   51.154726486   -2.659022892  -19.871028162
    0.320178844    0.125269616   51.112301807   -2.211306649  -22.274124994
    0.337626240    0.125269616   51.077108799   -1.837978005  -24.233120859
    0.355073636    0.125269616   51.047730654   -1.537173704  -25.854495526
    0.372521032    0.125269616   51.023444532   -1.240317932  -27.201367964
    0.389968428    0.125269616   51.004911754   -0.864562616  -28.248625960
    0.407415824    0.125269616   50.994151578   -0.338702084  -28.883887681
    0.424863220    0.125269616   50.994286993    0.391300889  -28.923355529
    0.442310616    0.125269616   51.009091267    1.339235039  -28.138258388
    0.459758012    0.125269616   51.041874864    2.428234685  -26.318963962
    0.477205408    0.125269616   51.093570791    3.461913123  -23.388238812
    0.494652804    0.125269616   51.160902870    4.178166569  -19.514271521
    0.512100200    0.125269616   51.236318578    4.364935485  -15.123307229
    0.529547596    0.125269616   51.309959616    3.986470244  -10.791023070
    0.546994992    0.125269616   51.373093994    3.199381073   -7.041160743
    0.564442388    0.125269616   51.420818145    2.263945520   -4.180340360
    0.581889784    0.125269616   51.452718074    1.416306294   -2.250356327
    0.599337180    0.125269616   51.471617126    0.785273425   -1.095989528
    0.616784576    0.125269616   51.481578391    0.385563493   -0.481486922
    0.634231972    0.125269616   51.486236282    0.168441615   -0.190936536
    0.651679368    0.125269616   51.488187204    0.064883628   -0.067814384
    0.669126764    0.125269616   51.488939249    0.019792183   -0.019860177
    0.686574160    0.125269616   51.489176471    0.004282636   -0.004370790
    0.704021556    0.125269616   51.489230507    0.000562952   -0.000632832
    0.721468952    0.125269616   51.489237276    0.000102959   -0.000115326
    0.738916348    0.125269616   51.489238579    0.000009971   -0.000010983
    0.756363744    0.125269616   51.489238712   -0.000000000   -0.000000000
    0.773811140    0.125269616   51.489238712   -0.000000000   -0.000000000
    0.791258536    0.125269616   51.489238712   -0.000000000   -0.000000000
    0.808705932    0.125269616   51.489238712   -0.000000000   -0.000000000
    0.826153328    0.125269616   51.489238712   -0.000000000   -0.000000000
    0.843600724    0.125269616   51.489238712   -0.000000000   -0.000000000
    0.861048120    0.125269616   51.489238712   -0.000000000   -0.000000000
    0.878495516    0.125269616   51.489238712   -0.000000000   -0.000000000
    0.895942912    0.125269616   51.489238712   -0.000000000   -0.000000000
    0.913390308    0.125269616   51.489238712   -0.000000000   -0.000000000
    0.930837704    0.125269616   51.489238712   -0.000000000   -0.000000000
    0.948285100    0.125269616   51.489238712   -0.000000000   -0.000000000
    0.965732496    0.125269616   51.489238712   -0.000000000   -0.000000000
    0.983179892    0.125269616   51.489238712   -0.000000000   -0.000000000
    1.000627288    0.125269616   51.489238712   -0.000000000   -0.000000000
    1.018074684    0.125269616   51.489238712   -0.000000000   -0.000000000
    1.035522080    0.125269616   51.489238712   -0.000000000   -0.000000000
    1.052969476    0.125269616   51.489238712   -0.000000000   -0.000000000
    1.070416872    0.125269616   51.489238712   -0.000000000   -0.000000000
    1.087864268    0.125269616   51.489238712   -0.000000000   -0.000000000
    1.105311664    0.125269616   51.489238712   -0.000000000   -0.000000000
    1.122759060    0.125269616   51.489238712   -0.000000000   -0.000000000
    1.140206456    0.125269616   51.489238712   -0.000000000   -0.000000000
    1.157653852    0.125269616   51.489238712   -0.000000000   -0.000000000
    1.175101248    0.125269616   51.489238712   -0.000000000   -0.000000000
    1.192548644    0.125269616   51.489238712   -0.000000000   -0.000000000
    1.209996040    0.125269616   51.489238712   -0.000000000   -0.000000000
    1.227443436    0.125269616   51.489238712   -0.000000000   -0.000000000
    1.244890832    0.125269616   51.489238712   -0.000000000   -0.000000000
    1.262338228    0.125269616   51.489238712   -0.000000000   -0.000000000
    1.279785624    0.125269616   51.489238712   -0.000000000   -0.000000000
    1.297233020    0.125269616   51.489238712   -0.000000000   -0.000000000
    1.314680416    0.125269616   51.489238712   -0.000000000   -0.000000000
    1.332127812    0.125269616   51.489238712   -0.000000000   -0.000000000
    1.349575208    0.125269616   51.489238712   -0.000000000   -0.000000000
    1.367022604    0.125269616   51.489238712   -0.000000000   -0.000000000
    1.384470000    0.125269616   51.489238712   -0.000000000   -0.000000000

    0.075915300    0.142758788   51.489144998   -0.007334036   -0.005167798
    0.093362696    0.142758788   51.488838025   -0.029041271   -0.022018396
    0.110810092    0.142758788   51.487846365   -0.092298567   -0.076332235
    0.128257488    0.142758788   51.485021713   -0.252527633   -0.230760909
    0.145704884    0.142758788   51.477863865   -0.608611248   -0.621350842
    0.163152280    0.142758788   51.461819463   -1.294228083   -1.494937986
    0.180599676    0.142758788   51.430000012   -2.430230008   -3.222960810
    0.198047072    0.142758788   51.374244402   -4.025712532   -6.241535424
    0.215494468    0.142758788   51.287888070   -5.884691269  -10.898368426
    0.232941864    0.142758788   51.169698250   -7.593209802  -17.238636253
    0.250389260    0.142758788   51.026611772   -8.665121610  -24.859473466
    0.267836656    0.142758788   50.872812203   -8.795991198  -32.967448974
    0.285284052    0.142758788   50.724803846   -8.044502048  -40.655995855
    0.302731448    0.142758788   50.594940109   -6.799097713  -47.264487787
    0.320178844    0.142758788   50.487626716   -5.530651523  -52.586217489
    0.337626240    0.142758788   50.400367195   -4.523330357  -56.806782993
    0.355073636    0.142758788   50.328249836   -3.773346181  -60.249868584
    0.372521032    0.142758788   50.268340811   -3.083527070  -63.127474023
    0.389968428    0.142758788   50.221707729   -2.213403375  -65.423155882
    0.407415824    0.142758788   50.193365172   -0.955949254  -66.894289894
    0.424863220    0.142758788   50.191547204    0.848214064  -67.113090683
    0.442310616    0.142758788   50.226515733    3.255234746  -65.527859944
    0.459758012    0.142758788   50.307695216    6.085498729  -61.607569943
    0.477205408    0.142758788   50.438608266    8.838136872  -55.106278517
    0.494652804    0.142758788   50.611813608   10.819086233  -46.340660121
    0.512100200    0.142758788   50.808322883   11.440950430  -36.244744612
    0.529547596    0.142758788   51.002429532   10.567776669  -26.140472305
    0.546994992    0.142758788   51.170698461    8.577313425  -17.273179919
    0.564442388    0.142758788   51.299350973    6.142438599  -10.411150068
    0.581889784    0.142758788   51.386417763    3.894510695   -5.708747440
    0.599337180    0.142758788   51.438738520    2.193651455   -2.844620425
    0.616784576    0.142758788   51.466783610    1.098513105   -1.286513552
    0.634231972    0.142758788   51.480180607    0.491966363   -0.529258045
    0.651679368    0.142758788   51.485942227    0.195959196   -0.197233461
    0.669126764    0.142758788   51.488230063    0.063835256   -0.062859044
    0.686574160    0.142758788   51.488994040    0.015990746   -0.016383895
    0.704021556    0.142758788   51.489192658    0.003000823   -0.003409946
    0.721468952    0.142758788   51.489227912    0.000743002   -0.000830679
    0.738916348    0.142758788   51.489236761    0.000142077   -0.000154656
    0.756363744    0.142758788   51.489238594    0.000009023   -0.000009604
    0.773811140    0.142758788   51.489238712   -0.000000000   -0.000000000
    0.791258536    0.142758788   51.489238712   -0.000000000   -0.000000000
    0.808705932    0.142758788   51.489238712   -0.000000000   -0.000000000
    0.826153328    0.142758788   51.489238712   -0.000000000   -0.000000000
    0.843600724    0.142758788   51.489238712   -0.000000000   -0.000000000
    0.861048120    0.142758788   51.489238712   -0.000000000   -0.000000000
    0.878495516    0.142758788   51.489238712   -0.000000000   -0.000000000
    0.895942912    0.142758788   51.489238712   -0.000000000   -0.000000000
    0.913390308    0.142758788   51.489238712   -0.000000000   -0.000000000
    0.930837704    0.142758788   51.489238712   -0.000000000   -0.000000000
    0.948285100    0.142758788   51.489238712   -0.000000000   -0.000000000
    0.965732496    0.142758788   51.489238712   -0.000000000   -0.000000000
    0.983179892    0.142758788   51.489238712   -0.000000000   -0.000000000
    1.000627288    0.142758788   51.489238712   -0.000000000   -0.000000000
    1.018074684    0.142758788   51.489238712   -0.000000000   -0.000000000
    1.035522080    0.142758788   51.489238712   -0.000000000   -0.000000000
    1.052969476    0.142758788   51.489238712   -0.000000000   -0.000000000
    1.070416872    0.142758788   51.489238712   -0.000000000   -0.000000000
    1.087864268    0.142758788   51.489238712   -0.000000000   -0.000000000
    1.105311664    0.142758788   51.489238712   -0.000000000   -0.000000000
    1.122759060    0.142758788   51.489238712   -0.000000000   -0.000000000
    1.140206456    0.142758788   51.489238712   -0.000000000   -0.000000000
    1.157653852    0.142758788   51.489238712   -0.000000000   -0.000000000
    1.175101248    0.142758788   51.489238712   -0.000000000   -0.000000000
    1.192548644    0.142758788   51.489238712   -0.000000000   -0.000000000
    1.209996040    0.142758788   51.489238712   -0.000000000   -0.000000000
    1.227443436    0.142758788   51.489238712   -0.000000000   -0.000000000
    1.244890832    0.142758788   51.489238712   -0.000000000   -0.000000000
    1.262338228    0.142758788   51.489238712   -0.000000000   -0.000000000
    1.279785624    0.142758788   51.489238712   -0.000000000   -0.000000000
    1.297233020    0.142758788   51.489238712   -0.000000000   -0.000000000
    1.314680416    0.142758788   51.489238712   -0.000000000   -0.000000000
    1.332127812    0.142758788   51.489238712   -0.000000000   -0.000000000
    1.349575208    0.142758788   51.489238712   -0.000000000   -0.000000000
    1.367022604    0.142758788   51.489238712   -0.000000000   -0.000000000
    1.384470000    0.142758788   51.489238712   -0.000000000   -0.000000000

    0.075915300    0.160247960   51.489005476   -0.018240793   -0.011413102
    0.093362696    0.160247960   51.488245260   -0.071939195   -0.048394717
    0.110810092    0.160247960   51.485795315   -0.227983041   -0.167224757
    0.128257488    0.160247960   51.478830038   -0.622337807   -0.504294147
    0.145704884    0.160247960   51.461215215   -1.496492167   -1.354622987
    0.163152280    0.160247960   51.421823260   -3.174247160   -3.250790688
    0.180599676    0.160247960   51.343913882   -5.942511214   -6.988435045
    0.198047072    0.160247960   51.207839832   -9.808052177  -13.490303322
    0.215494468    0.160247960   50.997948382  -14.270326302  -23.468142423
    0.232941864    0.160247960   50.712226473  -18.298842002  -36.959626579
    0.250389260    0.160247960   50.368841641  -20.701873360  -53.024480047
    0.267836656    0.160247960   50.003531398  -20.756576108  -69.890541463
    0.285284052    0.160247960   49.657092448  -18.653418021  -85.580000981
    0.302731448    0.160247960   49.359219727  -15.401822113  -98.702127256
    0.320178844    0.160247960   49.119178289  -12.205392345 -108.901248962
    0.337626240    0.160247960   48.928621500   -9.788043089 -116.705632140
    0.355073636    0.160247960   48.773052186   -8.139615775 -122.950557250
    0.372521032    0.160247960   48.643044424   -6.754187669 -128.214659547
    0.389968428    0.160247960   48.539456006   -5.013157455 -132.556816178
    0.407415824    0.160247960   48.473288898   -2.385341243 -135.524201776
    0.424863220    0.160247960   48.463820776    1.542648092 -136.246866728
    0.442310616    0.160247960   48.535832639    6.950698739 -133.561421296
    0.459758012    0.160247960   48.713093609   13.476008257 -126.293147908
    0.477205408    0.160247960   49.006482115   19.989119966 -113.793676331
    0.494652804    0.160247960   49.401560857   24.859064991  -96.536827537
    0.512100200    0.160247960   49.856201834   26.640813089  -76.286662756
    0.529547596    0.160247960   50.310958943   24.911525144  -55.685477671
    0.546994992    0.160247960   50.709942272   20.466367101  -37.321505885
    0.564442388    0.160247960   51.018748872   14.845626211  -22.880317151
    0.581889784    0.160247960   51.230530690    9.548507658  -12.808297156
    0.599337180    0.160247960   51.359743154    5.469611053   -6.547507441
    0.616784576    0.160247960   51.430259135    2.796872253   -3.057793742
    0.634231972    0.160247960   51.464715545    1.285811540   -1.309206156
    0.651679368    0.160247960   51.479954808    0.530244053   -0.513181118
    0.669126764    0.160247960   51.486199720    0.183969014   -0.177158888
    0.686574160    0.160247960   51.488404402    0.052033044   -0.052767932
    0.704021556    0.160247960   51.489045388    0.012110301   -0.013517044
    0.721468952    0.160247960   51.489186968    0.003441851   -0.003760917
    0.738916348    0.160247960   51.489227269    0.000807415   -0.000860936
    0.756363744    0.160247960   51.489237231    0.000108904   -0.000116476
    0.773811140    0.160247960   51.489238644    0.000005152   -0.000005633
    0.791258536    0.160247960   51.489238712   -0.000000000   -0.000000000
    0.808705932    0.160247960   51.489238712   -0.000000000   -0.000000000
    0.826153328    0.160247960   51.489238712   -0.000000000   -0.000000000
    0.843600724    0.160247960   51.489238712   -0.000000000   -0.000000000
    0.861048120    0.160247960   51.489238712   -0.000000000   -0.000000000
    0.878495516    0.160247960   51.489238712   -0.000000000   -0.000000000
    0.895942912    0.160247960   51.489238712   -0.000000000   -0.000000000
    0.913390308    0.160247960   51.489238712   -0.000000000   -0.000000000
    0.930837704    0.160247960   51.489238712   -0.000000000   -0.000000000
    0.948285100    0.160247960   51.489238712   -0.000000000   -0.000000000
    0.965732496    0.160247960   51.489238712   -0.000000000   -0.000000000
    0.983179892    0.160247960   51.489238712   -0.000000000   -0.000000000
    1.000627288    0.160247960   51.489238712   -0.000000000   -0.000000000
    1.018074684    0.160247960   51.489238712   -0.000000000   -0.000000000
    1.035522080    0.160247960   51.489238712   -0.000000000   -0.000000000
    1.052969476    0.160247960   51.489238712   -0.000000000   -0.000000000
    1.070416872    0.160247960   51.489238712   -0.000000000   -0.000000000
    1.087864268    0.160247960   51.489238712   -0.000000000   -0.000000000
    1.105311664    0.160247960   51.489238712   -0.000000000   -0.000000000
    1.122759060    0.160247960   51.489238712   -0.000000000   -0.000000000
    1.140206456    0.160247960   51.489238712   -0.000000000   -0.000000000
    1.157653852    0.160247960   51.489238712   -0.000000000   -0.000000000
    1.175101248    0.160247960   51.489238712   -0.000000000   -0.000000000
    1.192548644    0.160247960   51.489238712   -0.000000000   -0.000000000
    1.209996040    0.160247960   51.489238712   -0.000000000   -0.000000000
    1.227443436    0.160247960   51.489238712   -0.000000000   -0.000000000
    1.244890832    0.160247960   51.489238712   -0.000000000   -0.000000000
    1.262338228    0.160247960   51.489238712   -0.000000000   -0.000000000
    1.279785624    0.160247960   51.489238712   -0.000000000   -0.000000000
    1.297233020    0.160247960   51.489238712   -0.000000000   -0.000000000
    1.314680416    0.160247960   51.489238712   -0.000000000   -0.000000000
    1.332127812    0.160247960   51.489238712   -0.000000000   -0.000000000
    1.349575208    0.160247960   51.489238712   -0.000000000   -0.000000000
    1.367022604    0.160247960   51.489238712   -0.000000000   -0.000000000
    1.384470000    0.160247960   51.489238712   -0.000000000   -0.000000000

    0.075915300    0.177737132   51.488717809   -0.040708385   -0.022322981
    0.093362696    0.177737132   51.487029438   -0.159818766   -0.094114150
    0.110810092    0.177737132   51.481603227   -0.504832092   -0.323939517
    0.128257488    0.177737132   51.466208558   -1.374550274   -0.974060063
    0.145704884    0.177737132   51.427365465   -3.296829592   -2.609048732
    0.163152280    0.177737132   51.340729462   -6.972900875   -6.241999593
    0.180599676    0.177737132   51.169909550  -13.009679726  -13.373287094
    0.198047072    0.177737132   50.872654629  -21.384226840  -25.717093607
    0.215494468    0.177737132   50.416263234  -30.950154713  -44.541908211
    0.232941864    0.177737132   49.798724749  -39.410552575  -69.789062448
    0.250389260    0.177737132   49.062621438  -44.154990010  -99.519742519
    0.267836656    0.177737132   48.288532650  -43.658816317 -130.242937689
    0.285284052    0.177737132   47.566563651  -38.453120036 -158.164907829
    0.302731448    0.177737132   46.960282028  -30.883008977 -180.728912490
    0.320178844    0.177737132   46.486351932  -23.692614848 -197.456121309
    0.337626240    0.177737132   46.121431909  -18.518762156 -209.612475447
    0.355073636    0.177737132   45.828377028  -15.327571131 -219.052864730
    0.372521032    0.177737132   45.581760493  -12.958022658 -227.106171643
    0.389968428    0.177737132   45.379703670   -9.996474725 -234.062767985
    0.407415824    0.177737132   45.243432159   -5.237925767 -239.204078637
    0.424863220    0.177737132   45.212948329    2.262202162 -240.997601546
    0.442310616    0.177737132   45.341323202   12.984449526 -237.313257578
    0.459758012    0.177737132   45.681660323   26.306955418 -225.892771261
    0.477205408    0.177737132   46.262437793   39.986247322 -205.293037655
    0.494652804    0.177737132   47.060449332   50.628037453 -175.997367928
    0.512100200    0.177737132   47.993603785   55.077740937 -140.826552528
    0.529547596    0.177737132   48.940285516   52.220249190 -104.329224876
    0.546994992    0.177737132   49.782214882   43.498426174  -71.171206265
    0.564442388    0.177737132   50.443049671   32.021953028  -44.576555134
    0.581889784    0.177737132   50.903301661   20.944668167  -25.616771580
    0.599337180    0.177737132   51.189187449   12.239778970  -13.524886448
    0.616784576    0.177737132   51.348596065    6.416963051   -6.573528252
    0.634231972    0.177737132   51.428628738    3.043829971   -2.953972335
    0.651679368    0.177737132   51.465230669    1.307253282   -1.227633748
    0.669126764    0.177737132   51.480808012    0.485226078   -0.460265927
    0.686574160    0.177737132   51.486649274    0.153864367   -0.154312830
    0.704021556    0.177737132   51.488535814    0.042435930   -0.046150532
    0.721468952    0.177737132   51.489032150    0.013303444   -0.014122382
    0.738916348    0.177737132   51.489186959    0.003541805   -0.003680150
    0.756363744    0.177737132   51.489229792    0.000635428   -0.000669159
    0.773811140    0.177737132   51.489237696    0.000074649   -0.000080396
    0.791258536    0.177737132   51.489238683    0.000002191   -0.000002404
    0.808705932    0.177737132   51.489238712   -0.000000000   -0.000000000
    0.826153328    0.177737132   51.489238712   -0.000000000   -0.000000000
    0.843600724    0.177737132   51.489238712   -0.000000000   -0.000000000
    0.861048120    0.177737132   51.489238712   -0.000000000   -0.000000000
    0.878495516    0.177737132   51.489238712   -0.000000000   -0.000000000
    0.895942912    0.177737132   51.489238712   -0.000000000   -0.000000000
    0.913390308    0.177737132   51.489238712   -0.000000000   -0.000000000
    0.930837704    0.177737132   51.489238712   -0.000000000   -0.000000000
    0.948285100    0.177737132   51.489238712   -0.000000000   -0.000000000
    0.965732496    0.177737132   51.489238712   -0.000000000   -0.000000000
    0.983179892    0.177737132   51.489238712   -0.000000000   -0.000000000
    1.000627288    0.177737132   51.489238712   -0.000000000   -0.000000000
    1.018074684    0.177737132   51.489238712   -0.000000000   -0.000000000
    1.035522080    0.177737132   51.489238712   -0.000000000   -0.000000000
    1.052969476    0.177737132   51.489238712   -0.000000000   -0.000000000
    1.070416872    0.177737132   51.489238712   -0.000000000   -0.000000000
    1.087864268    0.177737132   51.489238712   -0.000000000   -0.000000000
    1.105311664    0.177737132   51.489238712   -0.000000000   -0.000000000
    1.122759060    0.177737132   51.489238712   -0.000000000   -0.000000000
    1.140206456    0.177737132   51.489238712   -0.000000000   -0.000000000
    1.157653852    0.177737132   51.489238712   -0.000000000   -0.000000000
    1.175101248    0.177737132   51.489238712   -0.000000000   -0.000000000
    1.192548644    0.177737132   51.489238712   -0.000000000   -0.000000000
    1.209996040    0.177737132   51.489238712   -0.000000000   -0.000000000
    1.227443436    0.177737132   51.489238712   -0.000000000   -0.000000000
    1.244890832    0.177737132   51.489238712   -0.000000000   -0.000000000
    1.262338228    0.177737132   51.489238712   -0.000000000   -0.000000000
    1.279785624    0.177737132   51.489238712   -0.000000000   -0.000000000
    1.297233020    0.177737132   51.489238712   -0.000000000   -0.000000000
    1.314680416    0.177737132   51.489238712   -0.000000000   -0.000000000
    1.332127812    0.177737132   51.489238712   -0.000000000   -0.000000000
    1.349575208    0.177737132   51.489238712   -0.000000000   -0.000000000
    1.367022604    0.177737132   51.489238712   -0.000000000   -0.000000000
    1.384470000    0.177737132   51.489238712   -0.000000000   -0.000000000

    0.075915300    0.195226304   51.488191976   -0.081734806   -0.038666149
    0.093362696    0.195226304   51.484820716   -0.319230560   -0.161888278
    0.110810092    0.195226304   51.474019966   -1.004606952   -0.554588945
    0.128257488    0.195226304   51.443448539   -2.727460831   -1.661814946
    0.145704884    0.195226304   51.366513741   -6.522727003   -4.435904513
    0.163152280    0.195226304   51.195431850  -13.750690249  -10.573352529
    0.180599676    0.195226304   50.859294188  -25.556426104  -22.559922795
    0.198047072    0.195226304   50.276799099  -41.811771262  -43.182868608
    0.215494468    0.195226304   49.387145916  -60.156720638  -74.396013989
    0.232941864    0.195226304   48.191553507  -75.997539286 -115.846311640
    0.250389260    0.195226304   46.779554157  -84.216271481 -164.003283918
    0.267836656    0.195226304   45.314062309  -81.956831855 -212.810397052
    0.285284052    0.195226304   43.973186307  -70.512578780 -255.886960956
    0.302731448    0.195226304   42.878183694  -54.765742174 -289.153495005
    0.320178844    0.195226304   42.053929279  -40.307792876 -312.198532904
    0.337626240    0.195226304   41.444257664  -30.427897590 -327.619338778
    0.355073636    0.195226304   40.965703887  -25.012796023 -338.978898343
    0.372521032    0.195226304   40.559298993  -21.671406456 -348.876094496
    0.389968428    0.195226304   40.214279497  -17.524403846 -358.086717347
    0.407415824    0.195226304   39.966660433  -10.148369816 -365.654814634
    0.424863220    0.195226304   39.890135721    2.360396359 -369.255022133
    0.442310616    0.195226304   40.085606452   21.094147976 -365.522319867
    0.459758012    0.195226304   40.658245594   45.171051985 -350.707387289
    0.477205408    0.195226304   41.672245674   70.672764653 -322.086867094
    0.494652804    0.195226304   43.098597477   91.349041484 -279.745250378
    0.512100200    0.195226304   44.797345867  101.093051784 -227.399212336
    0.529547596    0.195226304   46.548699429   97.374401593 -171.696453379
    0.546994992    0.195226304   48.130712891   82.413826919 -119.855811559
    0.564442388    0.195226304   49.392869242   61.732078523  -77.212236994
    0.581889784    0.195226304   50.288159450   41.196673072  -45.933462272
    0.599337180    0.195226304   50.856439048   24.667780768  -25.302941272
    0.616784576    0.195226304   51.181789205   13.335095542  -12.951248940
    0.634231972    0.195226304   51.350693272    6.574430149   -6.189875722
    0.651679368    0.195226304   51.431219030    2.967253543   -2.765923666
    0.669126764    0.195226304   51.467167133    1.189012303   -1.139286257
    0.686574160    0.195226304   51.481630184    0.423916649   -0.431337919
    0.704021556    0.195226304   51.486839153    0.137000024   -0.149609124
    0.721468952    0.195226304   51.488456659    0.047641768   -0.051102656
    0.738916348    0.195226304   51.489013649    0.014535902   -0.015429991
    0.756363744    0.195226304   51.489187275    0.003447937   -0.003758011
    0.773811140    0.195226304   51.489228446    0.000714954   -0.000793632
    0.791258536    0.195226304   51.489237213    0.000108801   -0.000120825
    0.808705932    0.195226304   51.489238632    0.000006040   -0.000006560
    0.826153328    0.195226304   51.489238712   -0.000000000   -0.000000000
    0.843600724    0.195226304   51.489238712   -0.000000000   -0.000000000
    0.861048120    0.195226304   51.489238712   -0.000000000   -0.000000000
    0.878495516    0.195226304   51.489238712   -0.000000000   -0.000000000
    0.895942912    0.195226304   51.489238712   -0.000000000   -0.000000000
    0.913390308    0.195226304   51.489238712   -0.000000000   -0.000000000
    0.930837704    0.195226304   51.489238712   -0.000000000   -0.000000000
    0.948285100    0.195226304   51.489238712   -0.000000000   -0.000000000
    0.965732496    0.195226304   51.489238712   -0.000000000   -0.000000000
    0.983179892    0.195226304   51.489238712   -0.000000000   -0.000000000
    1.000627288    0.195226304   51.489238712   -0.000000000   -0.000000000
    1.018074684    0.195226304   51.489238712   -0.000000000   -0.000000000
    1.035522080    0.195226304   51.489238712   -0.000000000   -0.000000000
    1.052969476    0.195226304   51.489238712   -0.000000000   -0.000000000
    1.070416872    0.195226304   51.489238712   -0.000000000   -0.000000000
    1.087864268    0.195226304   51.489238712   -0.000000000   -0.000000000
    1.105311664    0.195226304   51.489238712   -0.000000000   -0.000000000
    1.122759060    0.195226304   51.489238712   -0.000000000   -0.000000000
    1.140206456    0.195226304   51.489238712   -0.000000000   -0.000000000
    1.157653852    0.195226304   51.489238712   -0.000000000   -0.000000000
    1.175101248    0.195226304   51.489238712   -0.000000000   -0.000000000
    1.192548644    0.195226304   51.489238712   -0.000000000   -0.000000000
    1.209996040    0.195226304   51.489238712   -0.000000000   -0.000000000
    1.227443436    0.195226304   51.489238712   -0.000000000   -0.000000000
    1.244890832    0.195226304   51.489238712   -0.000000000   -0.000000000
    1.262338228    0.195226304   51.489238712   -0.000000000   -0.000000000
    1.279785624    0.195226304   51.489238712   -0.000000000   -0.000000000
    1.297233020    0.195226304   51.489238712   -0.000000000   -0.000000000
    1.314680416    0.195226304   51.489238712   -0.000000000   -0.000000000
    1.332127812    0.195226304   51.489238712   -0.000000000   -0.000000000
    1.349575208    0.195226304   51.489238712   -0.000000000   -0.000000000
    1.367022604    0.195226304   51.489238712   -0.000000000   -0.000000000
    1.384470000    0.195226304   51.489238712   -0.000000000   -0.000000000

    0.075915300    0.212715476   51.487338640   -0.148229917   -0.059392171
    0.093362696    0.212715476   51.481264241   -0.575443560   -0.246472870
    0.110810092    0.212715476   51.461873429   -1.803056737   -0.839406124
    0.128257488    0.212715476   51.407132635   -4.879114875   -2.504471318
    0.145704884    0.212715476   51.269790773  -11.629267971   -6.656476731
    0.163152280    0.212715476   50.965437038  -24.423468277  -15.792660359
    0.180599676    0.212715476   50.369868692  -45.191012734  -33.522561995
    0.198047072    0.212715476   49.342764822  -73.539037042  -63.795659044
    0.215494468    0.212715476   47.783474738 -105.085568114 -109.179612371
    0.232941864    0.212715476   45.704263654 -131.562449721 -168.703610547
    0.250389260    0.212715476   43.274574801 -143.967654072 -236.687764756
    0.267836656    0.212715476   40.790609832 -137.552825944 -303.890901723
    0.285284052    0.212715476   38.568184430 -115.102363270 -360.937262606
    0.302731448    0.212715476   36.813557886  -85.754586625 -402.235347581
    0.320178844    0.212715476   35.555180503  -59.719028211 -427.880689248
    0.337626240    0.212715476   34.674778645  -42.877701000 -442.483195373
    0.355073636    0.212715476   34.006573136  -34.893225114 -451.980804283
    0.372521032    0.212715476   33.431344959  -31.327168043 -460.724043867
    0.389968428    0.212715476   32.918440019  -26.934239904 -470.250370829
    0.407415824    0.212715476   32.521639634  -17.384829511 -479.519061926
    0.424863220    0.212715476   32.361669308    0.706005020 -485.522339817
    0.442310616    0.212715476   32.608965537   29.475277293 -483.726200867
    0.459758012    0.212715476   33.448304277   67.952371001 -468.810647799
    0.477205408    0.212715476   35.005521424  110.141730965 -436.422937536
    0.494652804    0.212715476   37.258312702  145.877489983 -385.592944482
    0.512100200    0.212715476   39.999421580  164.686165195 -320.099974788
    0.529547596    0.212715476   42.878907973  161.582665556 -247.957082569
    0.546994992    0.212715476   45.528067086  139.366409039 -178.563413525
    0.564442388    0.212715476   47.683335463  106.607848606 -119.459161496
    0.581889784    0.212715476   49.246719993   72.926889138  -74.368016428
    0.599337180    0.212715476   50.266049354   45.007239124  -43.224364207
    0.616784576    0.212715476   50.869119391   25.265603408  -23.536248395
    0.634231972    0.212715476   51.195267765   13.047503253  -12.048700889
    0.651679368    0.212715476   51.358612316    6.231983780   -5.798772076
    0.669126764    0.212715476   51.435615648    2.700546038   -2.600259379
    0.686574160    0.212715476   51.468898259    1.068570200   -1.083158942
    0.704021556    0.212715476   51.482087575    0.390145491   -0.416454155
    0.721468952    0.212715476   51.486735157    0.146211141   -0.153295109
    0.738916348    0.212715476   51.488453651    0.048711956   -0.050615454
    0.756363744    0.212715476   51.489033457    0.013269458   -0.014124666
    0.773811140    0.212715476   51.489190331    0.003268759   -0.003519320
    0.791258536    0.212715476   51.489229505    0.000650850   -0.000699841
    0.808705932    0.212715476   51.489237658    0.000077395   -0.000083126
    0.826153328    0.212715476   51.489238673    0.000002984   -0.000003212
    0.843600724    0.212715476   51.489238712   -0.000000000   -0.000000000
    0.861048120    0.212715476   51.489238712   -0.000000000   -0.000000000
    0.878495516    0.212715476   51.489238712   -0.000000000   -0.000000000
    0.895942912    0.212715476   51.489238712   -0.000000000   -0.000000000
    0.913390308    0.212715476   51.489238712   -0.000000000   -0.000000000
    0.930837704    0.212715476   51.489238712   -0.000000000   -0.000000000
    0.948285100    0.212715476   51.489238712   -0.000000000   -0.000000000
    0.965732496    0.212715476   51.489238712   -0.000000000   -0.000000000
    0.983179892    0.212715476   51.489238712   -0.000000000   -0.000000000
    1.000627288    0.212715476   51.489238712   -0.000000000   -0.000000000
    1.018074684    0.212715476   51.489238712   -0.000000000   -0.000000000
    1.035522080    0.212715476   51.489238712   -0.000000000   -0.000000000
    1.052969476    0.212715476   51.489238712   -0.000000000   -0.000000000
    1.070416872    0.212715476   51.489238712   -0.000000000   -0.000000000
    1.087864268    0.212715476   51.489238712   -0.000000000   -0.000000000
    1.105311664    0.212715476   51.489238712   -0.000000000   -0.000000000
    1.122759060    0.212715476   51.489238712   -0.000000000   -0.000000000
    1.140206456    0.212715476   51.489238712   -0.000000000   -0.000000000
    1.157653852    0.212715476   51.489238712   -0.000000000   -0.000000000
    1.175101248    0.212715476   51.489238712   -0.000000000   -0.000000000
    1.192548644    0.212715476   51.489238712   -0.000000000   -0.000000000
    1.209996040    0.212715476   51.489238712   -0.000000000   -0.000000000
    1.227443436    0.212715476   51.489238712   -0.000000000   -0.000000000
    1.244890832    0.212715476   51.489238712   -0.000000000   -0.000000000
    1.262338228    0.212715476   51.489238712   -0.000000000   -0.000000000
    1.279785624    0.212715476   51.489238712   -0.000000000   -0.000000000
    1.297233020    0.212715476   51.489238712   -0.000000000   -0.000000000
    1.314680416    0.212715476   51.489238712   -0.000000000   -0.000000000
    1.332127812    0.212715476   51.489238712   -0.000000000   -0.000000000
    1.349575208    0.212715476   51.489238712   -0.000000000   -0.000000000
    1.367022604    0.212715476   51.489238712   -0.000000000   -0.000000000
    1.384470000    0.212715476   51.489238712   -0.000000000   -0.000000000

    0.075915300    0.230204648   51.486107967   -0.243979678   -0.081037259
    0.093362696    0.230204648   51.476187004   -0.940355690   -0.332394774
    0.110810092    0.230204648   51.444647087   -2.931671796   -1.123628353
    0.128257488    0.230204648   51.355877162   -7.903195900   -3.334241435
    0.145704884    0.230204648   51.133941058  -18.763877388   -8.812984461
    0.163152280    0.230204648   50.644100401  -39.235081904  -20.783983297
    0.180599676    0.230204648   49.690058039  -72.224440447  -43.824112301
    0.198047072    0.230204648   48.053899162 -116.802480725  -82.776079872
    0.215494468    0.230204648   45.587189530 -165.601035467 -140.448618908
    0.232941864    0.230204648   42.327440008 -205.177487357 -214.865423239
    0.250389260    0.230204648   38.564416322 -221.284717133 -297.953772243
    0.267836656    0.230204648   34.784113027 -206.927027120 -377.343451884
    0.285284052    0.230204648   31.490309346 -167.451892331 -441.073646453
    0.302731448    0.230204648   28.996065814 -118.297000628 -482.690015646
    0.320178844    0.230204648   27.318911382  -76.219140332 -503.464641592
    0.337626240    0.230204648   26.238378600  -50.588441548 -510.517588104
    0.355073636    0.230204648   25.461593319  -40.531824171 -512.431042998
    0.372521032    0.230204648   24.776654156  -38.582424942 -515.422582726
    0.389968428    0.230204648   24.118401960  -36.158938692 -521.891553835
    0.407415824    0.230204648   23.557965162  -26.379173637 -530.932157768
    0.424863220    0.230204648   23.271757347   -3.944094689 -539.280069720
    0.442310616    0.230204648   23.515721190   34.755405021 -541.841307993
    0.459758012    0.230204648   24.577743758   89.048743700 -532.307314933
    0.477205408    0.230204648   26.673326941  150.941210417 -504.867993535
    0.494652804    0.230204648   29.811088909  205.869938432 -456.880751263
    0.512100200    0.230204648   33.727534931  237.953702117 -390.719459922
    0.529547596    0.230204648   37.933920424  238.635895946 -313.828987282
    0.546994992    0.230204648   41.889499104  210.568113984 -236.079531198
    0.564442388    0.230204648   45.185174527  165.286234757 -166.323357122
    0.581889784    0.230204648   47.643048898  116.612648799 -109.941405960
    0.599337180    0.230204648   49.300368623   74.744180441  -68.356362960
    0.616784576    0.230204648   50.322004353   43.959205535  -40.049042169
    0.634231972    0.230204648   50.902869975   24.000571003  -22.132123347
    0.651679368    0.230204648   51.211275295   12.232391197  -11.516198102
    0.669126764    0.230204648   51.366061728    5.751636159   -5.609621691
    0.686574160    0.230204648   51.438199517    2.510273673   -2.550305779
    0.704021556    0.230204648   51.469482852    1.020432197   -1.075719277
    0.721468952    0.230204648   51.481800550    0.411669410   -0.428292960
    0.738916348    0.230204648   51.486690499    0.149805604   -0.155409913
    0.756363744    0.230204648   51.488479428    0.046550201   -0.049604618
    0.773811140    0.230204648   51.489029749    0.013400728   -0.014473271
    0.791258536    0.230204648   51.489189132    0.003317956   -0.003613526
    0.808705932    0.230204648   51.489229321    0.000651099   -0.000719929
    0.826153328    0.230204648   51.489237116    0.000116404   -0.000127123
    0.843600724    0.230204648   51.489238657    0.000004198   -0.000004578
    0.861048120    0.230204648   51.489238712   -0.000000000   -0.000000000
    0.878495516    0.230204648   51.489238712   -0.000000000   -0.000000000
    0.895942912    0.230204648   51.489238712   -0.000000000   -0.000000000
    0.913390308    0.230204648   51.489238712   -0.000000000   -0.000000000
    0.930837704    0.230204648   51.489238712   -0.000000000   -0.000000000
    0.948285100    0.230204648   51.489238712   -0.000000000   -0.000000000
    0.965732496    0.230204648   51.489238712   -0.000000000   -0.000000000
    0.983179892    0.230204648   51.489238712   -0.000000000   -0.000000000
    1.000627288    0.230204648   51.489238712   -0.000000000   -0.000000000
    1.018074684    0.230204648   51.489238712   -0.000000000   -0.000000000
    1.035522080    0.230204648   51.489238712   -0.000000000   -0.000000000
    1.052969476    0.230204648   51.489238712   -0.000000000   -0.000000000
    1.070416872    0.230204648   51.489238712   -0.000000000   -0.000000000
    1.087864268    0.230204648   51.489238712   -0.000000000   -0.000000000
    1.105311664    0.230204648   51.489238712   -0.000000000   -0.000000000
    1.122759060    0.230204648   51.489238712   -0.000000000   -0.000000000
    1.140206456    0.230204648   51.489238712   -0.000000000   -0.000000000
    1.157653852    0.230204648   51.489238712   -0.000000000   -0.000000000
    1.175101248    0.230204648   51.489238712   -0.000000000   -0.000000000
    1.192548644    0.230204648   51.489238712   -0.000000000   -0.000000000
    1.209996040    0.230204648   51.489238712   -0.000000000   -0.000000000
    1.227443436    0.230204648   51.489238712   -0.000000000   -0.000000000
    1.244890832    0.230204648   51.489238712   -0.000000000   -0.000000000
    1.262338228    0.230204648   51.489238712   -0.000000000   -0.000000000
    1.279785624    0.230204648   51.489238712   -0.000000000   -0.000000000
    1.297233020    0.230204648   51.489238712   -0.000000000   -0.000000000
    1.314680416    0.230204648   51.489238712   -0.000000000   -0.000000000
    1.332127812    0.230204648   51.489238712   -0.000000000   -0.000000000
    1.349575208    0.230204648   51.489238712   -0.000000000   -0.000000000
    1.367022604    0.230204648   51.489238712   -0.000000000   -0.000000000
    1.384470000    0.230204648   51.489238712   -0.000000000   -0.000000000

    0.075915300    0.247693820   51.484528016   -0.366667739   -0.098460792
    0.093362696    0.247693820   51.469756268   -1.401135694   -0.397563277
    0.110810092    0.247693820   51.423010895   -4.343063139   -1.331152090
    0.128257488    0.247693820   51.291896860  -11.657356910   -3.922261431
    0.145704884    0.247693820   50.965430681  -27.552769404  -10.292250817
    0.163152280    0.247693820   50.248234236  -57.321017540  -24.080834671
    0.180599676    0.247693820   48.858954341 -104.891132191  -50.327464192
    0.198047072    0.247693820   46.491732502 -168.417051278  -94.110056469
    0.215494468    0.247693820   42.951413437 -236.621375836 -157.844808182
    0.232941864    0.247693820   38.321212196 -289.664747346 -238.250640661
    0.250389260    0.247693820   33.051094759 -307.175223046 -325.193828088
    0.267836656    0.247693820   27.864026035 -280.044309175 -404.201482837
    0.285284052    0.247693820   23.485806718 -217.507490524 -462.164324272
    0.302731448    0.247693820   20.340764066 -143.219902317 -493.070776408
    0.320178844    0.247693820   18.408612008  -82.007390260 -500.075520072
    0.337626240    0.247693820   17.322045914  -47.183293534 -492.785669974
    0.355073636    0.247693820   16.617921809  -36.783269357 -481.930036152
    0.372521032    0.247693820   15.962812281  -39.345093417 -475.026961098
    0.389968428    0.247693820   15.243934178  -42.192087371 -475.028539418
    0.407415824    0.247693820   14.546037349  -35.571190351 -481.284213387
    0.424863220    0.247693820   14.100337019  -12.207288858 -490.899227307
    0.442310616    0.247693820   14.248898160   33.149672786 -499.331868451
    0.459758012    0.247693820   15.389241566  100.637498118 -500.632450929
    0.477205408    0.247693820   17.844574832  181.046069878 -488.536134431
    0.494652804    0.247693820   21.685569955  256.090275280 -458.649062881
    0.512100200    0.247693820   26.631099203  304.553000828 -410.398720886
    0.529547596    0.247693820   32.086868424  313.629859724 -347.945687272
    0.546994992    0.247693820   37.356210757  284.604839891 -278.697683812
    0.564442388    0.247693820   41.878189025  230.731000798 -210.728606648
    0.581889784    0.247693820   45.370395458  169.239435159 -150.419720545
    0.599337180    0.247693820   47.826872858  113.728033247 -101.357658780
    0.616784576    0.247693820   49.420226512   70.783513061  -64.410931470
    0.634231972    0.247693820   50.382099862   41.239301880  -38.542383827
    0.651679368    0.247693820   50.928117138   22.579421406  -21.657303977
    0.669126764    0.247693820   51.221695352   11.526046555  -11.389095702
    0.686574160    0.247693820   51.369332685    5.503732650   -5.592060052
    0.704021556    0.247693820   51.438874381    2.454937023   -2.553247061
    0.721468952    0.247693820   51.468976768    1.060652723   -1.092198551
    0.738916348    0.247693820   51.481739319    0.417780412   -0.430242723
    0.756363744    0.247693820   51.486759328    0.144611974   -0.152691916
    0.773811140    0.247693820   51.488475824    0.046691853   -0.049930535
    0.791258536    0.247693820   51.489030896    0.013290167   -0.014387916
    0.808705932    0.247693820   51.489190172    0.003225917   -0.003555426
    0.826153328    0.247693820   51.489228063    0.000747203   -0.000811611
    0.843600724    0.247693820   51.489237288    0.000104279   -0.000114168
    0.861048120    0.247693820   51.489238672    0.000003037   -0.000003382
    0.878495516    0.247693820   51.489238712   -0.000000000   -0.000000000
    0.895942912    0.247693820   51.489238712   -0.000000000   -0.000000000
    0.913390308    0.247693820   51.489238712   -0.000000000   -0.000000000
    0.930837704    0.247693820   51.489238712   -0.000000000   -0.000000000
    0.948285100    0.247693820   51.489238712   -0.000000000   -0.000000000
    0.965732496    0.247693820   51.489238712   -0.000000000   -0.000000000
    0.983179892    0.247693820   51.489238712   -0.000000000   -0.000000000
    1.000627288    0.247693820   51.489238712   -0.000000000   -0.000000000
    1.018074684    0.247693820   51.489238712   -0.000000000   -0.000000000
    1.035522080    0.247693820   51.489238712   -0.000000000   -0.000000000
    1.052969476    0.247693820   51.489238712   -0.000000000   -0.000000000
    1.070416872    0.247693820   51.489238712   -0.000000000   -0.000000000
    1.087864268    0.247693820   51.489238712   -0.000000000   -0.000000000
    1.105311664    0.247693820   51.489238712   -0.000000000   -0.000000000
    1.122759060    0.247693820   51.489238712   -0.000000000   -0.000000000
    1.140206456    0.247693820   51.489238712   -0.000000000   -0.000000000
    1.157653852    0.247693820   51.489238712   -0.000000000   -0.000000000
    1.175101248    0.247693820   51.489238712   -0.000000000   -0.000000000
    1.192548644    0.247693820   51.489238712   -0.000000000   -0.000000000
    1.209996040    0.247693820   51.489238712   -0.000000000   -0.000000000
    1.227443436    0.247693820   51.489238712   -0.000000000   -0.000000000
    1.244890832    0.247693820   51.489238712   -0.000000000   -0.000000000
    1.262338228    0.247693820   51.489238712   -0.000000000   -0.000000000
    1.279785624    0.247693820   51.489238712   -0.000000000   -0.000000000
    1.297233020    0.247693820   51.489238712   -0.000000000   -0.000000000
    1.314680416    0.247693820   51.489238712   -0.000000000   -0.000000000
    1.332127812    0.247693820   51.489238712   -0.000000000   -0.000000000
    1.349575208    0.247693820   51.489238712   -0.000000000   -0.000000000
    1.367022604    0.247693820   51.489238712   -0.000000000   -0.000000000
    1.384470000    0.247693820   51.489238712   -0.000000000   -0.000000000

    0.075915300    0.265182992   51.482715362   -0.507092105   -0.107058529
    0.093362696    0.265182992   51.462512004   -1.918122731   -0.423139050
    0.110810092    0.265182992   51.398899246   -5.906890045   -1.399433944
    0.128257488    0.265182992   51.221167227  -15.777193771   -4.085463097
    0.145704884    0.265182992   50.780690897  -37.098792159  -10.617106105
    0.163152280    0.265182992   49.818200900  -76.732699615  -24.575938941
    0.180599676    0.265182992   47.965364813 -139.456257827  -50.743288687
    0.198047072    0.265182992   44.831684717 -222.073148860  -93.577987303
    0.215494468    0.265182992   40.188192408 -308.763117760 -154.431903088
    0.232941864    0.265182992   34.187408245 -372.765298322 -228.686335803
    0.250389260    0.265182992   27.468042503 -387.606795628 -305.093864482
    0.267836656    0.265182992   21.011514786 -342.866168449 -368.923305936
    0.285284052    0.265182992   15.767534964 -253.014750387 -408.059653960
    0.302731448    0.265182992   12.250063595 -151.155394984 -418.519099527
    0.320178844    0.265182992   10.363653742  -70.683293249 -405.773106578
    0.337626240    0.265182992    9.555963877  -28.486873984 -381.195472647
    0.355073636    0.265182992    9.166682495  -20.671060844 -356.321446688
    0.372521032    0.265182992    8.728572877  -31.032707637 -338.667714694
    0.389968428    0.265182992    8.078069372  -42.535601543 -330.913626816
    0.407415824    0.265182992    7.310113575  -42.832950369 -332.483165257
    0.424863220    0.265182992    6.699313501  -23.248431642 -341.367650846
    0.442310616    0.265182992    6.653195238   22.717731712 -354.808027292
    0.459758012    0.265182992    7.657245978   96.359292336 -368.992289759
    0.477205408    0.265182992   10.135643988  188.640551026 -378.975152726
    0.494652804    0.265182992   14.245474647  279.611941547 -379.506578417
    0.512100200    0.265182992   19.747329101  344.459669525 -366.397280442
    0.529547596    0.265182992   26.020652801  366.540429061 -338.218072900
    0.546994992    0.265182992   32.284324486  344.494487678 -296.752429354
    0.564442388    0.265182992   37.863663196  290.919260340 -246.444873551
    0.581889784    0.265182992   42.367008212  224.093230171 -193.065506652
    0.599337180    0.265182992   45.706642689  159.616797483 -142.265901991
    0.616784576    0.265182992   48.010831663  106.221689500  -98.346471032
    0.634231972    0.265182992   49.501751846   66.568130941  -63.647046389
    0.651679368    0.265182992   50.412628089   39.323797201  -38.490857336
    0.669126764    0.265182992   50.939253399   21.757817771  -21.732957409
    0.686574160    0.265182992   51.224707613   11.281691454  -11.446596257
    0.704021556    0.265182992   51.369818109    5.463895126   -5.614124442
    0.721468952    0.265182992   51.438065221    2.522204124   -2.572239741
    0.738916348    0.265182992   51.468898339    1.070225734   -1.092943775
    0.756363744    0.265182992   51.481882590    0.407378906   -0.424918882
    0.773811140    0.265182992   51.486754307    0.144953515   -0.152857461
    0.791258536    0.265182992   51.488484039    0.046123199   -0.049311511
    0.808705932    0.265182992   51.489035426    0.012955660   -0.014100899
    0.826153328    0.265182992   51.489186771    0.003503436   -0.003758960
    0.843600724    0.265182992   51.489228910    0.000689754   -0.000747843
    0.861048120    0.265182992   51.489237509    0.000087402   -0.000096027
    0.878495516    0.265182992   51.489238658    0.000004111   -0.000004489
    0.895942912    0.265182992   51.489238712   -0.000000000   -0.000000000
    0.913390308    0.265182992   51.489238712   -0.000000000   -0.000000000
    0.930837704    0.265182992   51.489238712   -0.000000000   -0.000000000
    0.948285100    0.265182992   51.489238712   -0.000000000   -0.000000000
    0.965732496    0.265182992   51.489238712   -0.000000000   -0.000000000
    0.983179892    0.265182992   51.489238712   -0.000000000   -0.000000000
    1.000627288    0.265182992   51.489238712   -0.000000000   -0.000000000
    1.018074684    0.265182992   51.489238712   -0.000000000   -0.000000000
    1.035522080    0.265182992   51.489238712   -0.000000000   -0.000000000
    1.052969476    0.265182992   51.489238712   -0.000000000   -0.000000000
    1.070416872    0.265182992   51.489238712   -0.000000000   -0.000000000
    1.087864268    0.265182992   51.489238712   -0.000000000   -0.000000000
    1.105311664    0.265182992   51.489238712   -0.000000000   -0.000000000
    1.122759060    0.265182992   51.489238712   -0.000000000   -0.000000000
    1.140206456    0.265182992   51.489238712   -0.000000000   -0.000000000
    1.157653852    0.265182992   51.489238712   -0.000000000   -0.000000000
    1.175101248    0.265182992   51.489238712   -0.000000000   -0.000000000
    1.192548644    0.265182992   51.489238712   -0.000000000   -0.000000000
    1.209996040    0.265182992   51.489238712   -0.000000000   -0.000000000
    1.227443436    0.265182992   51.489238712   -0.000000000   -0.000000000
    1.244890832    0.265182992   51.489238712   -0.000000000   -0.000000000
    1.262338228    0.265182992   51.489238712   -0.000000000   -0.000000000
    1.279785624    0.265182992   51.489238712   -0.000000000   -0.000000000
    1.297233020    0.265182992   51.489238712   -0.000000000   -0.000000000
    1.314680416    0.265182992   51.489238712   -0.000000000   -0.000000000
    1.332127812    0.265182992   51.489238712   -0.000000000   -0.000000000
    1.349575208    0.265182992   51.489238712   -0.000000000   -0.000000000
    1.367022604    0.265182992   51.489238712   -0.000000000   -0.000000000
    1.384470000    0.265182992   51.489238712   -0.000000000   -0.000000000

    0.075915300    0.282672164   51.480844664   -0.651603590   -0.105089259
    0.093362696    0.282672164   51.455218213   -2.435912911   -0.403606165
    0.110810092    0.282672164   51.374956822   -7.447874788   -1.313992727
    0.128257488    0.282672164   51.151669020  -19.785473281   -3.789926689
    0.145704884    0.282672164   50.601179000  -46.257245672   -9.722169373
    0.163152280    0.282672164   49.405503151  -95.052250715  -22.177456806
    0.180599676    0.282672164   47.119883825 -171.426330488  -45.024116479
    0.198047072    0.282672164   43.286611279 -270.442786771  -81.402676879
    0.215494468    0.282672164   37.665630678 -371.579230833 -131.198999950
    0.232941864    0.282672164   30.499866612 -441.540130413 -188.779740518
    0.250389260    0.282672164   22.625220485 -448.800457363 -243.067740778
    0.267836656    0.282672164   15.268120490 -383.008527214 -281.090630329
    0.285284052    0.282672164    9.566145255 -264.939123107 -293.766141255
    0.302731448    0.282672164    6.075795167 -137.282628793 -280.348534294
    0.320178844    0.282672164    4.585862206  -41.158277236 -248.532082553
    0.337626240    0.282672164    4.338484733    4.295369873 -210.205123420
    0.355073636    0.282672164    4.477501311    5.980539216 -175.922369569
    0.372521032    0.282672164    4.416335245  -14.768678935 -151.538517903
    0.389968428    0.282672164    3.955286414  -36.911024443 -138.310678558
    0.407415824    0.282672164    3.202467986  -46.454359170 -135.198947574
    0.424863220    0.282672164    2.458888686  -34.604665872 -141.164570861
    0.442310616    0.282672164    2.158596804    5.267364960 -155.997537792
    0.459758012    0.282672164    2.823706521   75.449233598 -179.499956606
    0.477205408    0.282672164    4.938868192  168.579872532 -209.993934503
    0.494652804    0.282672164    8.747695043  266.053827510 -243.183600356
    0.512100200    0.282672164   14.110184552  342.778002516 -272.186980933
    0.529547596    0.282672164   20.485076872  380.161636027 -289.485354117
    0.546994992    0.282672164   27.124257666  373.619175955 -289.402400572
    0.564442388    0.282672164   33.326168635  332.347627654 -270.247785819
    0.581889784    0.282672164   38.619919605  272.159370741 -234.914611252
    0.599337180    0.282672164   42.809600937  207.921629830 -189.794187786
    0.616784576    0.282672164   45.918269957  149.350743942 -142.454398824
    0.634231972    0.282672164   48.091215737  101.252906762  -99.369128833
    0.651679368    0.282672164   49.525786586   64.645669553  -64.466799163
    0.669126764    0.282672164   50.418801059   38.659364640  -38.965353758
    0.686574160    0.282672164   50.939472989   21.636608003  -21.963809882
    0.704021556    0.282672164   51.223819083   11.301279006  -11.551317741
    0.721468952    0.282672164   51.368059408    5.574157726   -5.679052542
    0.738916348    0.282672164   51.437548886    2.545521298   -2.604820653
    0.756363744    0.282672164   51.468881908    1.060173780   -1.106230707
    0.773811140    0.282672164   51.481721560    0.413846073   -0.436837270
    0.791258536    0.282672164   51.486704855    0.146509103   -0.157120425
    0.808705932    0.282672164   51.488462867    0.046952582   -0.051249217
    0.826153328    0.282672164   51.489013059    0.014481032   -0.015611246
    0.843600724    0.282672164   51.489185052    0.003601140   -0.003925991
    0.861048120    0.282672164   51.489228425    0.000717372   -0.000790658
    0.878495516    0.282672164   51.489237326    0.000100939   -0.000110450
    0.895942912    0.282672164   51.489238632    0.000006064   -0.000006580
    0.913390308    0.282672164   51.489238712   -0.000000000   -0.000000000
    0.930837704    0.282672164   51.489238712   -0.000000000   -0.000000000
    0.948285100    0.282672164   51.489238712   -0.000000000   -0.000000000
    0.965732496    0.282672164   51.489238712   -0.000000000   -0.000000000
    0.983179892    0.282672164   51.489238712   -0.000000000   -0.000000000
    1.000627288    0.282672164   51.489238712   -0.000000000   -0.000000000
    1.018074684    0.282672164   51.489238712   -0.000000000   -0.000000000
    1.035522080    0.282672164   51.489238712   -0.000000000   -0.000000000
    1.052969476    0.282672164   51.489238712   -0.000000000   -0.000000000
    1.070416872    0.282672164   51.489238712   -0.000000000   -0.000000000
    1.087864268    0.282672164   51.489238712   -0.000000000   -0.000000000
    1.105311664    0.282672164   51.489238712   -0.000000000   -0.000000000
    1.122759060    0.282672164   51.489238712   -0.000000000   -0.000000000
    1.140206456    0.282672164   51.489238712   -0.000000000   -0.000000000
    1.157653852    0.282672164   51.489238712   -0.000000000   -0.000000000
    1.175101248    0.282672164   51.489238712   -0.000000000   -0.000000000
    1.192548644    0.282672164   51.489238712   -0.000000000   -0.000000000
    1.209996040    0.282672164   51.489238712   -0.000000000   -0.000000000
    1.227443436    0.282672164   51.489238712   -0.000000000   -0.000000000
    1.244890832    0.282672164   51.489238712   -0.000000000   -0.000000000
    1.262338228    0.282672164   51.489238712   -0.000000000   -0.000000000
    1.279785624    0.282672164   51.489238712   -0.000000000   -0.000000000
    1.297233020    0.282672164   51.489238712   -0.000000000   -0.000000000
    1.314680416    0.282672164   51.489238712   -0.000000000   -0.000000000
    1.332127812    0.282672164   51.489238712   -0.000000000   -0.000000000
    1.349575208    0.282672164   51.489238712   -0.000000000   -0.000000000
    1.367022604    0.282672164   51.489238712   -0.000000000   -0.000000000
    1.384470000    0.282672164   51.489238712   -0.000000000   -0.000000000

    0.075915300    0.300161336   51.479090327   -0.786705922   -0.094382714
    0.093362696    0.300161336   51.448595596   -2.902958385   -0.349497493
    0.110810092    0.300161336   51.353590701   -8.809454727   -1.116259569
    0.128257488    0.300161336   51.090479107  -23.268696337   -3.171327127
    0.145704884    0.300161336   50.445429020  -54.067152789   -8.000248395
    0.163152280    0.300161336   49.053390658 -110.320815732  -17.898066863
    0.180599676    0.300161336   46.412564555 -197.308682825  -35.501982524
    0.198047072    0.300161336   42.023969939 -308.110922853  -62.396439299
    0.215494468    0.300161336   35.662173579 -417.839666999  -97.076435706
    0.232941864    0.300161336   27.673201632 -487.825451655 -133.498771588
    0.250389260    0.300161336   19.076546055 -483.258514698 -161.901750601
    0.267836656    0.300161336   11.299355799 -395.459114553 -172.449165757
    0.285284052    0.300161336    5.602853251 -252.043520249 -160.151525100
    0.302731448    0.300161336    2.525560618 -104.333370836 -127.763226787
    0.320178844    0.300161336    1.706781118    0.812235653  -84.535241471
    0.337626240    0.300161336    2.186070264   44.021778939  -41.545488631
    0.355073636    0.300161336    2.942813170   36.359371631   -6.849814555
    0.372521032    0.300161336    3.312797839    4.325635882   16.687807426
    0.389968428    0.300161336    3.094343746  -27.877962168   30.220592334
    0.407415824    0.300161336    2.422823884  -46.025756972   35.929872815
    0.424863220    0.300161336    1.611744279  -42.962181163   34.308952229
    0.442310616    0.300161336    1.076660316  -13.639444106   23.129335364
    0.459758012    0.300161336    1.307458553   44.369418643   -1.450686056
    0.477205408    0.300161336    2.779850416  126.314597057  -42.224626494
    0.494652804    0.300161336    5.789272011  217.869503349  -97.857294431
    0.512100200    0.300161336   10.322891038  297.644373659 -161.161926927
    0.529547596    0.300161336   16.011614435  348.245352209 -220.483570853
    0.546994992    0.300161336   22.268746246  362.638025737 -263.393207228
    0.564442388    0.300161336   28.483978485  344.752312057 -281.188708138
    0.581889784    0.300161336   34.176798417  304.475148671 -271.802241948
    0.599337180    0.300161336   39.050145514  252.495582159 -239.953480234
    0.616784576    0.300161336   42.978248055  197.281613108 -194.656753722
    0.634231972    0.300161336   45.961058415  145.157594866 -145.791034008
    0.651679368    0.300161336   48.092566595  100.149692754 -101.193023858
    0.669126764    0.300161336   49.520735595   64.531716201  -65.334600370
    0.686574160    0.300161336   50.414387320   38.807686085  -39.331783291
    0.704021556    0.300161336   50.936924433   21.754907974  -22.115715493
    0.721468952    0.300161336   51.221282288   11.454224443  -11.632006038
    0.738916348    0.300161336   51.367243610    5.609822634   -5.723063402
    0.756363744    0.300161336   51.437502740    2.532555728   -2.622781471
    0.773811140    0.300161336   51.468636250    1.071665526   -1.119902263
    0.791258536    0.300161336   51.481682075    0.414754281   -0.439509266
    0.808705932    0.300161336   51.486689984    0.147116650   -0.158202557
    0.826153328    0.300161336   51.488425463    0.049851297   -0.053052095
    0.843600724    0.300161336   51.489016699    0.014252898   -0.015355476
    0.861048120    0.300161336   51.489186819    0.003465871   -0.003787003
    0.878495516    0.300161336   51.489228641    0.000702472   -0.000768674
    0.895942912    0.300161336   51.489237182    0.000111674   -0.000121341
    0.913390308    0.300161336   51.489238644    0.000005115   -0.000005602
    0.930837704    0.300161336   51.489238712   -0.000000000   -0.000000000
    0.948285100    0.300161336   51.489238712   -0.000000000   -0.000000000
    0.965732496    0.300161336   51.489238712   -0.000000000   -0.000000000
    0.983179892    0.300161336   51.489238712   -0.000000000   -0.000000000
    1.000627288    0.300161336   51.489238712   -0.000000000   -0.000000000
    1.018074684    0.300161336   51.489238712   -0.000000000   -0.000000000
    1.035522080    0.300161336   51.489238712   -0.000000000   -0.000000000
    1.052969476    0.300161336   51.489238712   -0.000000000   -0.000000000
    1.070416872    0.300161336   51.489238712   -0.000000000   -0.000000000
    1.087864268    0.300161336   51.489238712   -0.000000000   -0.000000000
    1.105311664    0.300161336   51.489238712   -0.000000000   -0.000000000
    1.122759060    0.300161336   51.489238712   -0.000000000   -0.000000000
    1.140206456    0.300161336   51.489238712   -0.000000000   -0.000000000
    1.157653852    0.300161336   51.489238712   -0.000000000   -0.000000000
    1.175101248    0.300161336   51.489238712   -0.000000000   -0.000000000
    1.192548644    0.300161336   51.489238712   -0.000000000   -0.000000000
    1.209996040    0.300161336   51.489238712   -0.000000000   -0.000000000
    1.227443436    0.300161336   51.489238712   -0.000000000   -0.000000000
    1.244890832    0.300161336   51.489238712   -0.000000000   -0.000000000
    1.262338228    0.300161336   51.489238712   -0.000000000   -0.000000000
    1.279785624    0.300161336   51.489238712   -0.000000000   -0.000000000
    1.297233020    0.300161336   51.489238712   -0.000000000   -0.000000000
    1.314680416    0.300161336   51.489238712   -0.000000000   -0.000000000
    1.332127812    0.300161336   51.489238712   -0.000000000   -0.000000000
    1.349575208    0.300161336   51.489238712   -0.000000000   -0.000000000
    1.367022604    0.300161336   51.489238712   -0.000000000   -0.000000000
    1.384470000    0.300161336   51.489238712   -0.000000000   -0.000000000

    0.075915300    0.317650508   51.477569222   -0.903518784   -0.079213567
    0.093362696    0.317650508   51.443073353   -3.289497131   -0.281515170
    0.110810092    0.317650508   51.336127322   -9.909256409   -0.880899029
    0.128257488    0.317650508   51.041258791  -26.025766978   -2.461588424
    0.145704884    0.317650508   50.322387110  -60.101845976   -6.092121079
    0.163152280    0.317650508   48.781100829 -121.764157415  -13.317541655
    0.180599676    0.317650508   45.879682114 -215.924867157  -25.659126574
    0.198047072    0.317650508   41.103234119 -333.643493232  -43.437204305
    0.215494468    0.317650508   34.261287146 -446.335999516  -64.268002138
    0.232941864    0.317650508   25.804235461 -511.449783377  -82.360362205
    0.250389260    0.317650508   16.906007179 -492.765468586  -89.854887515
    0.267836656    0.317650508    9.135842856 -384.612603713  -80.276548073
    0.285284052    0.317650508    3.807891893 -221.388928054  -52.398829539
    0.302731448    0.317650508    1.387172600  -61.422546486  -11.664453857
    0.320178844    0.317650508    1.344856500   45.121874993   32.127250096
    0.337626240    0.317650508    2.540761641   80.760654142   69.591521962
    0.355073636    0.317650508    3.840451711   61.718531213   95.775912704
    0.372521032    0.317650508    4.559303484   19.461594184  111.175098391
    0.389968428    0.317650508    4.539703820  -19.656925057  119.648508672
    0.407415824    0.317650508    3.968552716  -42.625006007  124.933244658
    0.424863220    0.317650508    3.168206778  -45.659041170  127.660665360
    0.442310616    0.317650508    2.500472451  -27.125565633  124.122108999
    0.459758012    0.317650508    2.358590224   14.168357364  107.364667204
    0.477205408    0.317650508    3.130970847   76.002870428   70.376203360
    0.494652804    0.317650508    5.101035572  150.062809807   10.374365562
    0.512100200    0.317650508    8.363700033  221.898467939  -67.922244018
    0.529547596    0.317650508   12.763306188  278.769497433 -152.446997542
    0.546994992    0.317650508   17.967091382  313.407160499 -227.299237830
    0.564442388    0.317650508   23.569193157  324.567146472 -278.245192122
    0.581889784    0.317650508   29.176102168  314.317127057 -297.415719621
    0.599337180    0.317650508   34.442242087  286.216938558 -285.258551115
    0.616784576    0.317650508   39.093585059  244.649257900 -249.146960542
    0.634231972    0.317650508   42.943805029  195.631322053 -199.990380059
    0.651679368    0.317650508   45.922295274  145.717513261 -148.471854206
    0.669126764    0.317650508   48.068571869  100.933457841 -102.456048341
    0.686574160    0.317650508   49.507767480   65.063724153  -65.934232765
    0.704021556    0.317650508   50.407586820   39.064529116  -39.660456804
    0.721468952    0.317650508   50.931764773   21.972299097  -22.328376082
    0.738916348    0.317650508   51.218778066   11.533930704  -11.772535074
    0.756363744    0.317650508   51.366301379    5.621585932   -5.799336148
    0.773811140    0.317650508   51.436706636    2.567984320   -2.665251009
    0.791258536    0.317650508   51.468420965    1.080172423   -1.133016317
    0.808705932    0.317650508   51.481591575    0.419756667   -0.444908662
    0.826153328    0.317650508   51.486592052    0.154676515   -0.162435515
    0.843600724    0.317650508   51.488431733    0.049570412   -0.052625461
    0.861048120    0.317650508   51.489021954    0.013902730   -0.014968259
    0.878495516    0.317650508   51.489187848    0.003417382   -0.003693305
    0.895942912    0.317650508   51.489228277    0.000737814   -0.000790786
    0.913390308    0.317650508   51.489237451    0.000092545   -0.000100129
    0.930837704    0.317650508   51.489238678    0.000002618   -0.000002852
    0.948285100    0.317650508   51.489238712   -0.000000000   -0.000000000
    0.965732496    0.317650508   51.489238712   -0.000000000   -0.000000000
    0.983179892    0.317650508   51.489238712   -0.000000000   -0.000000000
    1.000627288    0.317650508   51.489238712   -0.000000000   -0.000000000
    1.018074684    0.317650508   51.489238712   -0.000000000   -0.000000000
    1.035522080    0.317650508   51.489238712   -0.000000000   -0.000000000
    1.052969476    0.317650508   51.489238712   -0.000000000   -0.000000000
    1.070416872    0.317650508   51.489238712   -0.000000000   -0.000000000
    1.087864268    0.317650508   51.489238712   -0.000000000   -0.000000000
    1.105311664    0.317650508   51.489238712   -0.000000000   -0.000000000
    1.122759060    0.317650508   51.489238712   -0.000000000   -0.000000000
    1.140206456    0.317650508   51.489238712   -0.000000000   -0.000000000
    1.157653852    0.317650508   51.489238712   -0.000000000   -0.000000000
    1.175101248    0.317650508   51.489238712   -0.000000000   -0.000000000
    1.192548644    0.317650508   51.489238712   -0.000000000   -0.000000000
    1.209996040    0.317650508   51.489238712   -0.000000000   -0.000000000
    1.227443436    0.317650508   51.489238712   -0.000000000   -0.000000000
    1.244890832    0.317650508   51.489238712   -0.000000000   -0.000000000
    1.262338228    0.317650508   51.489238712   -0.000000000   -0.000000000
    1.279785624    0.317650508   51.489238712   -0.000000000   -0.000000000
    1.297233020    0.317650508   51.489238712   -0.000000000   -0.000000000
    1.314680416    0.317650508   51.489238712   -0.000000000   -0.000000000
    1.332127812    0.317650508   51.489238712   -0.000000000   -0.000000000
    1.349575208    0.317650508   51.489238712   -0.000000000   -0.000000000
    1.367022604    0.317650508   51.489238712   -0.000000000   -0.000000000
    1.384470000    0.317650508   51.489238712   -0.000000000   -0.000000000

    0.075915300    0.335139680   51.476320399   -0.999298695   -0.063830794
    0.093362696    0.335139680   51.438714536   -3.592647655   -0.219012846
    0.110810092    0.335139680   51.322599902  -10.751772466   -0.674729770
    0.128257488    0.335139680   51.003706368  -28.095967908   -1.862319394
    0.145704884    0.335139680   50.230188914  -64.520149803   -4.539527520
    0.163152280    0.335139680   48.581565301 -129.862976398   -9.733516385
    0.180599676    0.335139680   45.500312807 -228.459839979  -18.270255399
    0.198047072    0.335139680   40.472544079 -349.506410067  -29.827383269
    0.215494468    0.335139680   33.352052782 -461.472018398  -41.841491134
    0.232941864    0.335139680   24.684536919 -519.229003636  -49.263189112
    0.250389260    0.335139680   15.764891750 -486.526275763  -46.057471061
    0.267836656    0.335139680    8.251764907 -361.397570252  -28.273115785
    0.285284052    0.335139680    3.457858439 -184.479853664    2.992361801
    0.302731448    0.335139680    1.740326807  -19.433560110   41.122852022
    0.320178844    0.335139680    2.401703421   82.329874792   76.781809006
    0.337626240    0.335139680    4.154407657  106.785007765  102.471997574
    0.355073636    0.335139680    5.801620661   75.908920853  115.848609398
    0.372521032    0.335139680    6.691713106   25.821932184  119.974244041
    0.389968428    0.335139680    6.754096033  -15.795698448  120.759106893
    0.407415824    0.335139680    6.253776117  -38.169851136  123.314234957
    0.424863220    0.335139680    5.529528685  -42.045564161  128.946412266
    0.442310616    0.335139680    4.875258047  -30.537150359  133.828992441
    0.459758012    0.335139680    4.549146747   -5.076043862  129.839165012
    0.477205408    0.335139680    4.791994761   33.606569633  107.496917125
    0.494652804    0.335139680    5.804316970   83.118384923   60.310025230
    0.512100200    0.335139680    7.727912955  137.228409492  -11.227731059
    0.529547596    0.335139680   10.593229706  190.334053706  -98.442182576
    0.546994992    0.335139680   14.342733495  237.859646579 -186.527729171
    0.564442388    0.335139680   18.843229325  275.644565732 -259.235806671
    0.581889784    0.335139680   23.882897384  298.616677520 -304.017954551
    0.599337180    0.335139680   29.157873594  302.031870979 -315.565397928
    0.616784576    0.335139680   34.303079988  283.733938647 -296.469156033
    0.634231972    0.335139680   38.956837611  246.759226040 -255.283258308
    0.651679368    0.335139680   42.853819566  198.314329301 -203.089207298
    0.669126764    0.335139680   45.872892920  147.521498135 -150.112053256
    0.686574160    0.335139680   48.041788429  101.875983557 -103.463005248
    0.704021556    0.335139680   49.492086329   65.496538966  -66.649190233
    0.721468952    0.335139680   50.396244002   39.402349985  -40.173915402
    0.738916348    0.335139680   50.925110587   22.164584628  -22.671028129
    0.756363744    0.335139680   51.215516261   11.625682857  -11.963843934
    0.773811140    0.335139680   51.364299420    5.711729000   -5.893647639
    0.791258536    0.335139680   51.436081273    2.596448865   -2.697336504
    0.808705932    0.335139680   51.468157631    1.095786869   -1.145971977
    0.826153328    0.335139680   51.481379178    0.435973427   -0.452743178
    0.843600724    0.335139680   51.486600811    0.154283150   -0.161915887
    0.861048120    0.335139680   51.488443374    0.048685150   -0.051903335
    0.878495516    0.335139680   51.489023381    0.013814540   -0.014855377
    0.895942912    0.335139680   51.489185852    0.003567901   -0.003822145
    0.913390308    0.335139680   51.489228916    0.000685844   -0.000746910
    0.930837704    0.335139680   51.489237364    0.000098091   -0.000106962
    0.948285100    0.335139680   51.489238666    0.000003464   -0.000003835
    0.965732496    0.335139680   51.489238712   -0.000000000   -0.000000000
    0.983179892    0.335139680   51.489238712   -0.000000000   -0.000000000
    1.000627288    0.335139680   51.489238712   -0.000000000   -0.000000000
    1.018074684    0.335139680   51.489238712   -0.000000000   -0.000000000
    1.035522080    0.335139680   51.489238712   -0.000000000   -0.000000000
    1.052969476    0.335139680   51.489238712   -0.000000000   -0.000000000
    1.070416872    0.335139680   51.489238712   -0.000000000   -0.000000000
    1.087864268    0.335139680   51.489238712   -0.000000000   -0.000000000
    1.105311664    0.335139680   51.489238712   -0.000000000   -0.000000000
    1.122759060    0.335139680   51.489238712   -0.000000000   -0.000000000
    1.140206456    0.335139680   51.489238712   -0.000000000   -0.000000000
    1.157653852    0.335139680   51.489238712   -0.000000000   -0.000000000
    1.175101248    0.335139680   51.489238712   -0.000000000   -0.000000000
    1.192548644    0.335139680   51.489238712   -0.000000000   -0.000000000
    1.209996040    0.335139680   51.489238712   -0.000000000   -0.000000000
    1.227443436    0.335139680   51.489238712   -0.000000000   -0.000000000
    1.244890832    0.335139680   51.489238712   -0.000000000   -0.000000000
    1.262338228    0.335139680   51.489238712   -0.000000000   -0.000000000
    1.279785624    0.335139680   51.489238712   -0.000000000   -0.000000000
    1.297233020    0.335139680   51.489238712   -0.000000000   -0.000000000
    1.314680416    0.335139680   51.489238712   -0.000000000   -0.000000000
    1.332127812    0.335139680   51.489238712   -0.000000000   -0.000000000
    1.349575208    0.335139680   51.489238712   -0.000000000   -0.000000000
    1.367022604    0.335139680   51.489238712   -0.000000000   -0.000000000
    1.384470000    0.335139680   51.489238712   -0.000000000   -0.000000000

    0.075915300    0.352628852   51.475323864   -1.075876470   -0.050529490
    0.093362696    0.352628852   51.435324247   -3.828081503   -0.171244026
    0.110810092    0.352628852   51.312177317  -11.398013632   -0.526920636
    0.128257488    0.352628852   50.974968153  -29.668456395   -1.455598150
    0.145704884    0.352628852   50.160259536  -67.830443397   -3.547441464
    0.163152280    0.352628852   48.432013308 -135.811492214   -7.597654239
    0.180599676    0.352628852   45.220800981 -237.368553496  -14.212331498
    0.198047072    0.352628852   40.019273424 -360.119170933  -23.056032736
    0.215494468    0.352628852   32.723108659 -470.208938137  -31.981043627
    0.232941864    0.352628852   23.958045268 -520.734735668  -36.897954187
    0.250389260    0.352628852   15.112116279 -475.981521963  -33.090787256
    0.267836656    0.352628852    7.900590715 -337.624852901  -17.812642241
    0.285284052    0.352628852    3.609909668 -151.722032891    7.319813520
    0.302731448    0.352628852    2.483191390   13.975580353   36.127046672
    0.320178844    0.352628852    3.669550358  107.928763172   60.499187830
    0.337626240    0.352628852    5.764424308  120.154534916   74.462926390
    0.355073636    0.352628852    7.543924141   78.378244374   77.021952455
    0.372521032    0.352628852    8.420965861   23.005142000   72.186976335
    0.389968428    0.352628852    8.436228795  -17.385845832   66.498174048
    0.407415824    0.352628852    7.950653988  -34.558009206   65.649520858
    0.424863220    0.352628852    7.333041124  -33.991054948   71.757548140
    0.442310616    0.352628852    6.818514371  -23.908535914   82.096998715
    0.459758012    0.352628852    6.529105050   -9.210279099   89.560987631
    0.477205408    0.352628852    6.536811112    9.380476869   84.765540183
    0.494652804    0.352628852    6.909059122   33.683696163   59.376726833
    0.512100200    0.352628852    7.758601304   64.618180529    9.750225218
    0.529547596    0.352628852    9.220168177  104.239498909  -61.040478697
    0.546994992    0.352628852   11.455452961  153.069915929 -143.248685526
    0.564442388    0.352628852   14.601590005  207.555295656 -222.900984096
    0.581889784    0.352628852   18.686398926  258.626011523 -285.751295994
    0.599337180    0.352628852   23.546403096  294.553996100 -321.351721159
    0.616784576    0.352628852   28.827210267  305.722982769 -325.783852813
    0.634231972    0.352628852   34.061960407  289.655029604 -302.089404242
    0.651679368    0.352628852   38.811630826  251.360315155 -258.490705843
    0.669126764    0.352628852   42.771508645  200.951176365 -205.283290159
    0.686574160    0.352628852   45.822849593  148.832258431 -151.858063991
    0.704021556    0.352628852   48.008374160  102.573667454 -104.858199179
    0.721468952    0.352628852   49.467995144   66.098480092  -67.653866980
    0.738916348    0.352628852   50.381386644   39.845329480  -40.807377911
    0.756363744    0.352628852   50.917445239   22.434375411  -23.005242917
    0.773811140    0.352628852   51.211525879   11.817149264  -12.108089294
    0.791258536    0.352628852   51.363054803    5.776804749   -5.937664411
    0.808705932    0.352628852   51.435587175    2.629096303   -2.712720802
    0.826153328    0.352628852   51.467804161    1.123499711   -1.154490971
    0.843600724    0.352628852   51.481403689    0.434312016   -0.451249242
    0.861048120    0.352628852   51.486627401    0.151823159   -0.160601124
    0.878495516    0.352628852   51.488443481    0.048473081   -0.051978161
    0.895942912    0.352628852   51.489014808    0.014355756   -0.015416387
    0.913390308    0.352628852   51.489186364    0.003483335   -0.003818396
    0.930837704    0.352628852   51.489227997    0.000744351   -0.000818030
    0.948285100    0.352628852   51.489237156    0.000112848   -0.000123717
    0.965732496    0.352628852   51.489238629    0.000006224   -0.000006958
    0.983179892    0.352628852   51.489238712   -0.000000000   -0.000000000
    1.000627288    0.352628852   51.489238712   -0.000000000   -0.000000000
    1.018074684    0.352628852   51.489238712   -0.000000000   -0.000000000
    1.035522080    0.352628852   51.489238712   -0.000000000   -0.000000000
    1.052969476    0.352628852   51.489238712   -0.000000000   -0.000000000
    1.070416872    0.352628852   51.489238712   -0.000000000   -0.000000000
    1.087864268    0.352628852   51.489238712   -0.000000000   -0.000000000
    1.105311664    0.352628852   51.489238712   -0.000000000   -0.000000000
    1.122759060    0.352628852   51.489238712   -0.000000000   -0.000000000
    1.140206456    0.352628852   51.489238712   -0.000000000   -0.000000000
    1.157653852    0.352628852   51.489238712   -0.000000000   -0.000000000
    1.175101248    0.352628852   51.489238712   -0.000000000   -0.000000000
    1.192548644    0.352628852   51.489238712   -0.000000000   -0.000000000
    1.209996040    0.352628852   51.489238712   -0.000000000   -0.000000000
    1.227443436    0.352628852   51.489238712   -0.000000000   -0.000000000
    1.244890832    0.352628852   51.489238712   -0.000000000   -0.000000000
    1.262338228    0.352628852   51.489238712   -0.000000000   -0.000000000
    1.279785624    0.352628852   51.489238712   -0.000000000   -0.000000000
    1.297233020    0.352628852   51.489238712   -0.000000000   -0.000000000
    1.314680416    0.352628852   51.489238712   -0.000000000   -0.000000000
    1.332127812    0.352628852   51.489238712   -0.000000000   -0.000000000
    1.349575208    0.352628852   51.489238712   -0.000000000   -0.000000000
    1.367022604    0.352628852   51.489238712   -0.000000000   -0.000000000
    1.384470000    0.352628852   51.489238712   -0.000000000   -0.000000000

    0.075915300    0.370118024   51.474542082   -1.136340282   -0.039020454
    0.093362696    0.370118024   51.432654413   -4.014799041   -0.135221868
    0.110810092    0.370118024   51.303903874  -11.915150290   -0.423585408
    0.128257488    0.370118024   50.951941935  -30.940594957   -1.191704560
    0.145704884    0.370118024   50.103690204  -70.540229461   -2.961867610
    0.163152280    0.370118024   48.309711130 -140.754507587   -6.490341820
    0.180599676    0.370118024   44.989437672 -244.917449232  -12.476343270
    0.198047072    0.370118024   39.638407630 -369.409449217  -20.964367559
    0.215494468    0.370118024   32.183596062 -478.482109030  -30.555277073
    0.232941864    0.370118024   23.313624694 -523.727928303  -38.144164963
    0.250389260    0.370118024   14.491431220 -469.786517978  -39.814262955
    0.267836656    0.370118024    7.478303338 -321.284619257  -32.910050317
    0.285284052    0.370118024    3.538844494 -128.760275181  -18.128487000
    0.302731448    0.370118024    2.821274267   36.619587033    0.019150052
    0.320178844    0.370118024    4.347294087  123.262816859   15.135819007
    0.337626240    0.370118024    6.617263619  124.735974934   22.240455942
    0.355073636    0.370118024    8.391282017   73.832362055   20.281839397
    0.372521032    0.370118024    9.147351762   14.781442821   12.405422531
    0.389968428    0.370118024    9.033771800  -22.938379798    4.107398423
    0.407415824    0.370118024    8.508233142  -33.136773588    0.575296666
    0.424863220    0.370118024    7.982047654  -25.226417162    4.496677168
    0.442310616    0.370118024    7.657989240  -11.832003803   14.973090426
    0.459758012    0.370118024    7.555412598   -1.318014079   27.575877568
    0.477205408    0.370118024    7.600787603    4.320895717   35.372160453
    0.494652804    0.370118024    7.717750705    8.615851279   30.653216344
    0.512100200    0.370118024    7.930849801   16.804186120    7.349603448
    0.529547596    0.370118024    8.378766301   36.972569600  -36.960529899
    0.546994992    0.370118024    9.333773073   75.536437487  -99.482779590
    0.564442388    0.370118024   11.130992444  132.780676920 -171.982588250
    0.581889784    0.370118024   14.034206264  200.007666282 -242.355646195
    0.599337180    0.370118024   18.088770824  262.044986459 -297.760225345
    0.616784576    0.370118024   23.063006081  303.165145149 -328.391923572
    0.634231972    0.370118024   28.498359840  314.232937928 -330.175601787
    0.651679368    0.370118024   33.859556944  295.312108740 -305.488961163
    0.669126764    0.370118024   38.683494022  254.407511065 -261.619142788
    0.686574160    0.370118024   42.681669473  202.611757634 -208.148412583
    0.704021556    0.370118024   45.757211798  150.012413079 -154.176246018
    0.721468952    0.370118024   47.961628100  103.719680702 -106.449334693
    0.738916348    0.370118024   49.439560498   67.021264526  -68.567753381
    0.756363744    0.370118024   50.367082344   40.438073602  -41.227451819
    0.773811140    0.370118024   50.911065881   22.787422626  -23.134298430
    0.791258536    0.370118024   51.209903447   11.935636647  -12.112310503
    0.808705932    0.370118024   51.362648095    5.827284884   -5.919281523
    0.826153328    0.370118024   51.435341697    2.663541684   -2.698331867
    0.843600724    0.370118024   51.468017859    1.114146109   -1.139572925
    0.861048120    0.370118024   51.481545900    0.425394644   -0.442624975
    0.878495516    0.370118024   51.486666639    0.149513551   -0.157903688
    0.895942912    0.370118024   51.488438171    0.049027564   -0.051987622
    0.913390308    0.370118024   51.489023167    0.013733509   -0.014883472
    0.930837704    0.370118024   51.489186100    0.003508120   -0.003820484
    0.948285100    0.370118024   51.489228176    0.000734940   -0.000802541
    0.965732496    0.370118024   51.489237232    0.000107374   -0.000118231
    0.983179892    0.370118024   51.489238630    0.000006143   -0.000006782
    1.000627288    0.370118024   51.489238712   -0.000000000   -0.000000000
    1.018074684    0.370118024   51.489238712   -0.000000000   -0.000000000
    1.035522080    0.370118024   51.489238712   -0.000000000   -0.000000000
    1.052969476    0.370118024   51.489238712   -0.000000000   -0.000000000
    1.070416872    0.370118024   51.489238712   -0.000000000   -0.000000000
    1.087864268    0.370118024   51.489238712   -0.000000000   -0.000000000
    1.105311664    0.370118024   51.489238712   -0.000000000   -0.000000000
    1.122759060    0.370118024   51.489238712   -0.000000000   -0.000000000
    1.140206456    0.370118024   51.489238712   -0.000000000   -0.000000000
    1.157653852    0.370118024   51.489238712   -0.000000000   -0.000000000
    1.175101248    0.370118024   51.489238712   -0.000000000   -0.000000000
    1.192548644    0.370118024   51.489238712   -0.000000000   -0.000000000
    1.209996040    0.370118024   51.489238712   -0.000000000   -0.000000000
    1.227443436    0.370118024   51.489238712   -0.000000000   -0.000000000
    1.244890832    0.370118024   51.489238712   -0.000000000   -0.000000000
    1.262338228    0.370118024   51.489238712   -0.000000000   -0.000000000
    1.279785624    0.370118024   51.489238712   -0.000000000   -0.000000000
    1.297233020    0.370118024   51.489238712   -0.000000000   -0.000000000
    1.314680416    0.370118024   51.489238712   -0.000000000   -0.000000000
    1.332127812    0.370118024   51.489238712   -0.000000000   -0.000000000
    1.349575208    0.370118024   51.489238712   -0.000000000   -0.000000000
    1.367022604    0.370118024   51.489238712   -0.000000000   -0.000000000
    1.384470000    0.370118024   51.489238712   -0.000000000   -0.000000000

    0.075915300    0.387607196   51.473962580   -1.181689063   -0.026855982
    0.093362696    0.387607196   51.430595699   -4.161144123   -0.098848771
    0.110810092    0.387607196   51.297355849  -12.332959157   -0.320768698
    0.128257488    0.387607196   50.933248876  -32.000327147   -0.932966077
    0.145704884    0.387607196   50.056507849  -72.876927158   -2.400107803
    0.163152280    0.387607196   48.204497963 -145.206435617   -5.464175667
    0.180599676    0.387607196   44.783015245 -252.129575371  -10.972775227
    0.198047072    0.387607196   39.282679959 -379.151353540  -19.433896378
    0.215494468    0.387607196   31.647588742 -488.954407227  -30.290447529
    0.232941864    0.387607196   22.611973106 -531.605686165  -41.446704073
    0.250389260    0.387607196   13.701805688 -471.484366490  -49.629291603
    0.267836656    0.387607196    6.727775524 -315.078064946  -51.841201773
    0.285284052    0.387607196    2.955878579 -116.351445980  -47.181976981
    0.302731448    0.387607196    2.475522940   50.447919092  -37.786541858
    0.320178844    0.387607196    4.214262942  133.004923282  -27.953860483
    0.337626240    0.387607196    6.591818136  127.061628089  -21.921712727
    0.355073636    0.387607196    8.341985370   69.143354583  -21.743565701
    0.372521032    0.387607196    8.979598160    6.666298668  -26.527274393
    0.389968428    0.387607196    8.729477891  -29.670492003  -33.207468364
    0.407415824    0.387607196    8.128178005  -34.583756914  -38.097639702
    0.424863220    0.387607196    7.635972279  -19.845363421  -38.362756722
    0.442310616    0.387607196    7.457333115   -0.991597759  -32.929184829
    0.459758012    0.387607196    7.563424373   10.898109841  -22.846281775
    0.477205408    0.387607196    7.791518828   11.880784964  -11.266819585
    0.494652804    0.387607196    7.951162171    4.872337397   -3.282096209
    0.512100200    0.387607196    7.956700667   -3.979401316   -5.045786574
    0.529547596    0.387607196    7.869814895   -3.636901159  -22.519973928
    0.546994992    0.387607196    7.953455660   17.051149172  -59.285711013
    0.564442388    0.387607196    8.624342241   63.789856617 -114.285652176
    0.581889784    0.387607196   10.314700782  132.113781524 -180.767944796
    0.599337180    0.387607196   13.287646378  207.947411275 -247.313600273
    0.616784576    0.387607196   17.514902522  272.906609384 -301.076897248
    0.634231972    0.387607196   22.667756956  312.284552530 -331.614394578
    0.651679368    0.387607196   28.232748513  319.818628944 -333.990876561
    0.669126764    0.387607196   33.666936044  298.385368330 -309.669712815
    0.686574160    0.387607196   38.533529910  256.565409718 -265.520253931
    0.704021556    0.387607196   42.568428714  204.649679157 -211.143067895
    0.721468952    0.387607196   45.679125028  152.072639289 -156.040630883
    0.738916348    0.387607196   47.916373496  105.367980460 -107.348371445
    0.756363744    0.387607196   49.418406957   68.055753763  -68.844195103
    0.773811140    0.387607196   50.359351087   40.975468371  -41.190386190
    0.791258536    0.387607196   50.910095349   22.946649145  -23.013074827
    0.808705932    0.387607196   51.210256834   11.985144374  -12.016502304
    0.826153328    0.387607196   51.362886771    5.851987777   -5.861918238
    0.843600724    0.387607196   51.435906861    2.637170353   -2.664424808
    0.861048120    0.387607196   51.468348869    1.093255376   -1.122252896
    0.878495516    0.387607196   51.481637764    0.419704951   -0.437355158
    0.895942912    0.387607196   51.486653984    0.150726757   -0.157981287
    0.913390308    0.387607196   51.488457642    0.047549582   -0.050923266
    0.930837704    0.387607196   51.489021585    0.013868070   -0.014949027
    0.948285100    0.387607196   51.489186449    0.003497620   -0.003791607
    0.965732496    0.387607196   51.489228447    0.000716913   -0.000783680
    0.983179892    0.387607196   51.489237277    0.000104561   -0.000113949
    1.000627288    0.387607196   51.489238648    0.000004815   -0.000005289
    1.018074684    0.387607196   51.489238712   -0.000000000   -0.000000000
    1.035522080    0.387607196   51.489238712   -0.000000000   -0.000000000
    1.052969476    0.387607196   51.489238712   -0.000000000   -0.000000000
    1.070416872    0.387607196   51.489238712   -0.000000000   -0.000000000
    1.087864268    0.387607196   51.489238712   -0.000000000   -0.000000000
    1.105311664    0.387607196   51.489238712   -0.000000000   -0.000000000
    1.122759060    0.387607196   51.489238712   -0.000000000   -0.000000000
    1.140206456    0.387607196   51.489238712   -0.000000000   -0.000000000
    1.157653852    0.387607196   51.489238712   -0.000000000   -0.000000000
    1.175101248    0.387607196   51.489238712   -0.000000000   -0.000000000
    1.192548644    0.387607196   51.489238712   -0.000000000   -0.000000000
    1.209996040    0.387607196   51.489238712   -0.000000000   -0.000000000
    1.227443436    0.387607196   51.489238712   -0.000000000   -0.000000000
    1.244890832    0.387607196   51.489238712   -0.000000000   -0.000000000
    1.262338228    0.387607196   51.489238712   -0.000000000   -0.000000000
    1.279785624    0.387607196   51.489238712   -0.000000000   -0.000000000
    1.297233020    0.387607196   51.489238712   -0.000000000   -0.000000000
    1.314680416    0.387607196   51.489238712   -0.000000000   -0.000000000
    1.332127812    0.387607196   51.489238712   -0.000000000   -0.000000000
    1.349575208    0.387607196   51.489238712   -0.000000000   -0.000000000
    1.367022604    0.387607196   51.489238712   -0.000000000   -0.000000000
    1.384470000    0.387607196   51.489238712   -0.000000000   -0.000000000

    0.075915300    0.405096368   51.473627541   -1.208558494   -0.010441582
    0.093362696    0.405096368   51.429292165   -4.256723520   -0.046197559
    0.110810092    0.405096368   51.293002984  -12.620951535   -0.163507752
    0.128257488    0.405096368   50.920251985  -32.769001682   -0.513317085
    0.145704884    0.405096368   50.022216378  -74.663484114   -1.416114984
    0.163152280    0.405096368   48.124368082 -148.819427560   -3.453108978
    0.180599676    0.405096368   44.617596992 -258.420009735   -7.433230785
    0.198047072    0.405096368   38.980658890 -388.502934982  -14.162101320
    0.215494468    0.405096368   31.160163040 -500.596596880  -23.902641487
    0.232941864    0.405096368   21.916798248 -543.286623168  -35.782513707
    0.250389260    0.405096368   12.825531552 -480.027536399  -47.593872131
    0.267836656    0.405096368    5.750026174 -317.863313343  -56.414518591
    0.285284052    0.405096368    1.985552140 -112.856555979  -59.881226595
    0.302731448    0.405096368    1.607276921   58.120132837  -57.465197746
    0.320178844    0.405096368    3.489605163  141.135890944  -50.831971457
    0.337626240    0.405096368    5.986940535  132.198896404  -43.080352118
    0.355073636    0.405096368    7.787137964   69.649734132  -37.336507403
    0.372521032    0.405096368    8.396211577    3.151623456  -35.514339437
    0.389968428    0.405096368    8.065249262  -34.954240877  -37.749806962
    0.407415824    0.405096368    7.376934716  -38.793316008  -42.546897812
    0.424863220    0.405096368    6.838863684  -20.544645789  -47.421947285
    0.442310616    0.405096368    6.689067792    3.136158834  -49.715646111
    0.459758012    0.405096368    6.908331347   19.572189169  -47.399459126
    0.477205408    0.405096368    7.312883854   22.829555401  -39.819718317
    0.494652804    0.405096368    7.653079887   13.707486478  -28.620729929
    0.512100200    0.405096368    7.749318685   -3.539157209  -18.155842877
    0.529547596    0.405096368    7.547472457  -18.264127915  -15.269394862
    0.546994992    0.405096368    7.208862776  -17.136432576  -27.508471331
    0.564442388    0.405096368    7.111028660   10.415239873  -60.085206351
    0.581889784    0.405096368    7.746085053   66.120884201 -112.931683855
    0.599337180    0.405096368    9.539395879  140.903481909 -179.335466161
    0.616784576    0.405096368   12.685387134  218.144461313 -247.336573429
    0.634231972    0.405096368   17.073241913  280.750874065 -303.098176699
    0.651679368    0.405096368   22.335075724  316.947219007 -335.267798203
    0.669126764    0.405096368   27.964264993  322.827071708 -338.198395497
    0.686574160    0.405096368   33.448026131  301.368264526 -313.342602010
    0.704021556    0.405096368   38.370580724  259.864496415 -267.932368418
    0.721468952    0.405096368   42.462929189  207.904451820 -212.198338572
    0.738916348    0.405096368   45.624276088  154.546236381 -156.091012724
    0.756363744    0.405096368   47.896035679  106.811011151 -106.886549352
    0.773811140    0.405096368   49.415765996   68.675735210  -68.247905882
    0.791258536    0.405096368   50.363529521   41.070311513  -40.697019013
    0.808705932    0.405096368   50.913989744   22.910463265  -22.692710340
    0.826153328    0.405096368   51.212560042   11.939555385  -11.834028470
    0.843600724    0.405096368   51.364560355    5.775862565   -5.768751655
    0.861048120    0.405096368   51.436787947    2.585945909   -2.619283481
    0.878495516    0.405096368   51.468631295    1.076841015   -1.106078504
    0.895942912    0.405096368   51.481652708    0.419885060   -0.434249342
    0.913390308    0.405096368   51.486709999    0.146687712   -0.154823841
    0.930837704    0.405096368   51.488457256    0.047670391   -0.050713935
    0.948285100    0.405096368   51.489023559    0.013769082   -0.014767686
    0.965732496    0.405096368   51.489187452    0.003427994   -0.003712464
    0.983179892    0.405096368   51.489228586    0.000707639   -0.000767277
    1.000627288    0.405096368   51.489237208    0.000110047   -0.000118960
    1.018074684    0.405096368   51.489238696    0.000001203   -0.000001341
    1.035522080    0.405096368   51.489238712   -0.000000000   -0.000000000
    1.052969476    0.405096368   51.489238712   -0.000000000   -0.000000000
    1.070416872    0.405096368   51.489238712   -0.000000000   -0.000000000
    1.087864268    0.405096368   51.489238712   -0.000000000   -0.000000000
    1.105311664    0.405096368   51.489238712   -0.000000000   -0.000000000
    1.122759060    0.405096368   51.489238712   -0.000000000   -0.000000000
    1.140206456    0.405096368   51.489238712   -0.000000000   -0.000000000
    1.157653852    0.405096368   51.489238712   -0.000000000   -0.000000000
    1.175101248    0.405096368   51.489238712   -0.000000000   -0.000000000
    1.192548644    0.405096368   51.489238712   -0.000000000   -0.000000000
    1.209996040    0.405096368   51.489238712   -0.000000000   -0.000000000
    1.227443436    0.405096368   51.489238712   -0.000000000   -0.000000000
    1.244890832    0.405096368   51.489238712   -0.000000000   -0.000000000
    1.262338228    0.405096368   51.489238712   -0.000000000   -0.000000000
    1.279785624    0.405096368   51.489238712   -0.000000000   -0.000000000
    1.297233020    0.405096368   51.489238712   -0.000000000   -0.000000000
    1.314680416    0.405096368   51.489238712   -0.000000000   -0.000000000
    1.332127812    0.405096368   51.489238712   -0.000000000   -0.000000000
    1.349575208    0.405096368   51.489238712   -0.000000000   -0.000000000
    1.367022604    0.405096368   51.489238712   -0.000000000   -0.000000000
    1.384470000    0.405096368   51.489238712   -0.000000000   -0.000000000

    0.075915300    0.422585540   51.473641264   -1.208695886    0.013423008
    0.093362696    0.422585540   51.429155801   -4.271652373    0.036329252
    0.110810092    0.422585540   51.292228055  -12.688242501    0.094167043
    0.128257488    0.422585540   50.917045782  -33.005677363    0.203827013
    0.145704884    0.422585540   50.011583856  -75.340079344    0.350764833
    0.163152280    0.422585540   48.094490326 -150.455921399    0.388655444
    0.180599676    0.422585540   44.545378064 -261.784042162   -0.093539909
    0.198047072    0.422585540   38.828562985 -394.415254711   -1.879816117
    0.215494468    0.422585540   30.879181061 -509.450303467   -6.012164301
    0.232941864    0.422585540   21.459229961 -554.456725468  -13.307798934
    0.250389260    0.422585540   12.166053203 -491.585809926  -23.619747636
    0.267836656    0.422585540    4.905532583 -327.024045744  -35.294796872
    0.285284052    0.422585540    1.021413679 -117.079259078  -45.342418230
    0.302731448    0.422585540    0.621495145   59.866382240  -50.586329962
    0.320178844    0.422585540    2.579800726  147.741604865  -49.249654157
    0.337626240    0.422585540    5.214634907  140.777109911  -42.098703356
    0.355073636    0.422585540    7.156274011   76.723800203  -32.336559753
    0.372521032    0.422585540    7.855310194    6.069635923  -24.226630217
    0.389968428    0.422585540    7.531462670  -37.016908024  -21.178651950
    0.407415824    0.422585540    6.771285087  -44.604888281  -24.302630228
    0.424863220    0.422585540    6.118302410  -27.354697192  -32.099309296
    0.442310616    0.422585540    5.864972322   -1.357122239  -41.184917255
    0.459758012    0.422585540    6.047059244   20.225637696  -47.524088721
    0.477205408    0.422585540    6.518630541   29.859849484  -47.668586213
    0.494652804    0.422585540    7.029479055   25.727312133  -40.174197817
    0.512100200    0.422585540    7.346596828    8.691869047  -26.743505989
    0.529547596    0.422585540    7.305542538  -13.492927010  -12.844864184
    0.546994992    0.422585540    6.923374696  -28.182478495   -6.929007409
    0.564442388    0.422585540    6.450151817  -22.111305505  -17.836652138
    0.581889784    0.422585540    6.326079273   12.267056282  -51.246356074
    0.599337180    0.422585540    7.040547388   72.807426934 -106.601261484
    0.616784576    0.422585540    8.963352879  148.401004001 -176.260112063
    0.634231972    0.422585540   12.225350307  223.698469679 -247.127093147
    0.651679368    0.422585540   16.691348947  284.297510553 -304.621908909
    0.669126764    0.422585540   22.009627079  320.120760230 -337.063139269
    0.686574160    0.422585540   27.700238009  326.920924496 -339.200635182
    0.704021556    0.422585540   33.262788845  306.044071600 -313.078458412
    0.721468952    0.422585540   38.265069844  264.211386720 -266.574440940
    0.738916348    0.422585540   42.422595918  210.945145230 -210.267985074
    0.756363744    0.422585540   45.623732286  156.078998978 -154.131036310
    0.773811140    0.422585540   47.911953657  107.212339869 -105.247468320
    0.791258536    0.422585540   49.433714845   68.466468612  -67.086188004
    0.808705932    0.422585540   50.375997118   40.777360659  -39.982325591
    0.826153328    0.422585540   50.921047573   22.684294761  -22.296834315
    0.843600724    0.422585540   51.216560376   11.758119625  -11.640736658
    0.861048120    0.422585540   51.366530313    5.666534735   -5.678464811
    0.878495516    0.422585540   51.437464849    2.547992366   -2.584908822
    0.895942912    0.422585540   51.468735571    1.073011233   -1.096423781
    0.913390308    0.422585540   51.481786916    0.410686599   -0.427439478
    0.930837704    0.422585540   51.486715628    0.146646820   -0.154022078
    0.948285100    0.422585540   51.488464037    0.047309990   -0.050229263
    0.965732496    0.422585540   51.489026621    0.013547142   -0.014572528
    0.983179892    0.422585540   51.489187878    0.003391514   -0.003679731
    1.000627288    0.422585540   51.489228402    0.000718181   -0.000783353
    1.018074684    0.422585540   51.489237409    0.000093128   -0.000104940
    1.035522080    0.422585540   51.489238581    0.000009908   -0.000010805
    1.052969476    0.422585540   51.489238712   -0.000000000   -0.000000000
    1.070416872    0.422585540   51.489238712   -0.000000000   -0.000000000
    1.087864268    0.422585540   51.489238712   -0.000000000   -0.000000000
    1.105311664    0.422585540   51.489238712   -0.000000000   -0.000000000
    1.122759060    0.422585540   51.489238712   -0.000000000   -0.000000000
    1.140206456    0.422585540   51.489238712   -0.000000000   -0.000000000
    1.157653852    0.422585540   51.489238712   -0.000000000   -0.000000000
    1.175101248    0.422585540   51.489238712   -0.000000000   -0.000000000
    1.192548644    0.422585540   51.489238712   -0.000000000   -0.000000000
    1.209996040    0.422585540   51.489238712   -0.000000000   -0.000000000
    1.227443436    0.422585540   51.489238712   -0.000000000   -0.000000000
    1.244890832    0.422585540   51.489238712   -0.000000000   -0.000000000
    1.262338228    0.422585540   51.489238712   -0.000000000   -0.000000000
    1.279785624    0.422585540   51.489238712   -0.000000000   -0.000000000
    1.297233020    0.422585540   51.489238712   -0.000000000   -0.000000000
    1.314680416    0.422585540   51.489238712   -0.000000000   -0.000000000
    1.332127812    0.422585540   51.489238712   -0.000000000   -0.000000000
    1.349575208    0.422585540   51.489238712   -0.000000000   -0.000000000
    1.367022604    0.422585540   51.489238712   -0.000000000   -0.000000000
    1.384470000    0.422585540   51.489238712   -0.000000000   -0.000000000

    0.075915300    0.440074712   51.474145665   -1.170903217    0.045475794
    0.093362696    0.440074712   51.430764136   -4.164026573    0.152821609
    0.110810092    0.440074712   51.296978777  -12.406620248    0.467046124
    0.128257488    0.440074712   50.929413133  -32.369180862    1.264386755
    0.145704884    0.440074712   50.039860986  -74.110900662    3.026867465
    0.163152280    0.440074712   48.150597578 -148.493880896    6.368974900
    0.180599676    0.440074712   44.640711386 -259.350873517   11.715354546
    0.198047072    0.440074712   38.963868456 -392.509973935   18.701832347
    0.215494468    0.440074712   31.030610154 -509.840470740   25.575987552
    0.232941864    0.440074712   21.569608754 -559.031468658   29.254028658
    0.250389260    0.440074712   12.153230601 -501.094819410   26.512060238
    0.267836656    0.440074712    4.692946296 -339.939840396   16.033236753
    0.285284052    0.440074712    0.580488136 -129.567824224    0.047557530
    0.302731448    0.440074712    0.000000000   52.352503460  -15.990460287
    0.320178844    0.440074712    1.893334067  148.016879024  -25.968614353
    0.337626240    0.440074712    4.598657355  148.149977699  -26.526133580
    0.355073636    0.440074712    6.703282483   87.168259685  -18.985097746
    0.372521032    0.440074712    7.572548221   14.280147530   -8.517545355
    0.389968428    0.440074712    7.341777134  -35.000448421   -1.213451069
    0.407415824    0.440074712    6.553549352  -49.714524081   -1.016193394
    0.424863220    0.440074712    5.763034777  -37.438828688   -8.253566678
    0.442310616    0.440074712    5.319318118  -12.316713768  -20.071820749
    0.459758012    0.440074712    5.335545954   12.958817882  -31.925243402
    0.477205408    0.440074712    5.739637558   29.875684366  -39.077660715
    0.494652804    0.440074712    6.326021708   34.316818559  -38.070789948
    0.512100200    0.440074712    6.854646687   23.638410086  -28.085664489
    0.529547596    0.440074712    7.087419879    1.604484310  -11.956016345
    0.546994992    0.440074712    6.905228801  -21.978958219    3.541724882
    0.564442388    0.440074712    6.395163754  -33.848573029    9.116274588
    0.581889784    0.440074712    5.866023982  -22.808502473   -4.078624849
    0.599337180    0.440074712    5.767187157   15.453383092  -40.889472402
    0.616784576    0.440074712    6.550539310   77.047211202  -99.664919539
    0.634231972    0.440074712    8.541463582  151.801069172 -171.752310608
    0.651679368    0.440074712   11.856359179  226.558826999 -243.691906762
    0.669126764    0.440074712   16.377880734  287.930404237 -301.038554564
    0.686574160    0.440074712   21.771457640  325.243680878 -332.766205874
    0.704021556    0.440074712   27.558885663  332.538305847 -334.206500093
    0.721468952    0.440074712   33.213786782  310.848131640 -307.813435115
    0.738916348    0.440074712   38.284164451  267.146966444 -261.598771879
    0.756363744    0.440074712   42.475507685  211.950408878 -206.034909926
    0.773811140    0.440074712   45.681899177  155.750283493 -150.880764510
    0.791258536    0.440074712   47.959347341  106.299310450 -103.003333986
    0.808705932    0.440074712   49.464447811   67.626014384  -65.691357620
    0.826153328    0.440074712   50.393392824   40.178212747  -39.188928630
    0.843600724    0.440074712   50.930303772   22.289194366  -21.889328237
    0.861048120    0.440074712   51.221113460   11.531904185  -11.439185727
    0.878495516    0.440074712   51.368329669    5.577589185   -5.588119663
    0.895942912    0.440074712   51.438003592    2.525693444   -2.547446547
    0.913390308    0.440074712   51.469125715    1.050011783   -1.075768526
    0.930837704    0.440074712   51.481858899    0.407786789   -0.421725323
    0.948285100    0.440074712   51.486754312    0.144605274   -0.151402597
    0.965732496    0.440074712   51.488479867    0.046281574   -0.049207413
    0.983179892    0.440074712   51.489030638    0.013265015   -0.014296129
    1.000627288    0.440074712   51.489187967    0.003381765   -0.003678849
    1.018074684    0.440074712   51.489229160    0.000656836   -0.000735738
    1.035522080    0.440074712   51.489237011    0.000123554   -0.000134816
    1.052969476    0.440074712   51.489238613    0.000007449   -0.000008186
    1.070416872    0.440074712   51.489238712   -0.000000000   -0.000000000
    1.087864268    0.440074712   51.489238712   -0.000000000   -0.000000000
    1.105311664    0.440074712   51.489238712   -0.000000000   -0.000000000
    1.122759060    0.440074712   51.489238712   -0.000000000   -0.000000000
    1.140206456    0.440074712   51.489238712   -0.000000000   -0.000000000
    1.157653852    0.440074712   51.489238712   -0.000000000   -0.000000000
    1.175101248    0.440074712   51.489238712   -0.000000000   -0.000000000
    1.192548644    0.440074712   51.489238712   -0.000000000   -0.000000000
    1.209996040    0.440074712   51.489238712   -0.000000000   -0.000000000
    1.227443436    0.440074712   51.489238712   -0.000000000   -0.000000000
    1.244890832    0.440074712   51.489238712   -0.000000000   -0.000000000
    1.262338228    0.440074712   51.489238712   -0.000000000   -0.000000000
    1.279785624    0.440074712   51.489238712   -0.000000000   -0.000000000
    1.297233020    0.440074712   51.489238712   -0.000000000   -0.000000000
    1.314680416    0.440074712   51.489238712   -0.000000000   -0.000000000
    1.332127812    0.440074712   51.489238712   -0.000000000   -0.000000000
    1.349575208    0.440074712   51.489238712   -0.000000000   -0.000000000
    1.367022604    0.440074712   51.489238712   -0.000000000   -0.000000000
    1.384470000    0.440074712   51.489238712   -0.000000000   -0.000000000

    0.075915300    0.457563884   51.475260009   -1.085729187    0.082176688
    0.093362696    0.457563884   51.434634117   -3.896001968    0.291446115
    0.110810092    0.457563884   51.309035286  -11.657537828    0.918476582
    0.128257488    0.457563884   50.962720798  -30.538428078    2.567056840
    0.145704884    0.457563884   50.121412686  -70.213731425    6.364528376
    0.163152280    0.457563884   48.326849540 -141.351765586   13.954546664
    0.180599676    0.457563884   44.975826147 -248.263548987   26.989647231
    0.198047072    0.457563884   39.522341985 -378.333006653   45.934872820
    0.215494468    0.457563884   31.841336715 -495.856950442   68.515951954
    0.232941864    0.457563884   22.584778088 -550.531627766   89.021670828
    0.250389260    0.457563884   13.230660091 -503.101648737   99.749133427
    0.267836656    0.457563884    5.628749753 -353.986041637   94.712056579
    0.285284052    0.457563884    1.190781710 -151.738598662   73.680174512
    0.302731448    0.457563884    0.210045868   30.152640263   43.478399682
    0.320178844    0.457563884    1.776984919  133.896808731   14.988563312
    0.337626240    0.457563884    4.337744250  145.801184453   -2.560305242
    0.355073636    0.457563884    6.490517907   94.183062570   -6.198388530
    0.372521032    0.457563884    7.517735440   24.131798479    0.173891819
    0.389968428    0.457563884    7.433293016  -29.020865647    9.024211788
    0.407415824    0.457563884    6.686093881  -51.263624034   13.630400131
    0.424863220    0.457563884    5.802872677  -46.157981644   10.925976976
    0.442310616    0.457563884    5.167519171  -24.835823772    1.792366049
    0.459758012    0.457563884    4.965605762    1.360221689  -10.295458551
    0.477205408    0.457563884    5.208165537   23.733650104  -20.803591404
    0.494652804    0.457563884    5.758886134   36.704458632  -25.462170558
    0.512100200    0.457563884    6.409375665   34.993480384  -21.605942518
    0.529547596    0.457563884    6.897282430   18.581924173   -9.214270548
    0.546994992    0.457563884    7.010815104   -6.516768685    8.011739346
    0.564442388    0.457563884    6.689741641  -29.226501234   22.829805367
    0.581889784    0.457563884    6.082352098  -37.518539366   26.191002314
    0.599337180    0.457563884    5.522236828  -22.925869542   10.160793346
    0.616784576    0.457563884    5.440047998   17.156708182  -29.084323378
    0.634231972    0.457563884    6.258337860   79.186088007  -89.193163946
    0.651679368    0.457563884    8.290510332  154.562130219 -161.581581007
    0.669126764    0.457563884   11.665074021  230.631186323 -233.274193059
    0.686574160    0.457563884   16.269980479  293.458390737 -290.479126328
    0.704021556    0.457563884   21.764112990  330.857286686 -322.504896942
    0.721468952    0.457563884   27.639300337  336.810369629 -324.723252382
    0.738916348    0.457563884   33.348845483  312.804352576 -299.534492956
    0.756363744    0.457563884   38.433090836  266.883074580 -254.812251226
    0.773811140    0.457563884   42.606526466  210.277180020 -200.882848588
    0.791258536    0.457563884   45.779557902  153.627948505 -147.292886213
    0.808705932    0.457563884   48.021445643  104.527203063 -100.730052572
    0.826153328    0.457563884   49.499713757   66.394923783  -64.370922934
    0.843600724    0.457563884   50.411836696   39.417092615  -38.488875172
    0.861048120    0.457563884   50.939323474   21.865092689  -21.537895884
    0.878495516    0.457563884   51.224867132   11.351064272  -11.276574086
    0.895942912    0.457563884   51.369641033    5.516110894   -5.518016263
    0.913390308    0.457563884   51.438754441    2.479491449   -2.515681811
    0.930837704    0.457563884   51.469250385    1.042760991   -1.069330521
    0.948285100    0.457563884   51.481905687    0.403962361   -0.420317506
    0.965732496    0.457563884   51.486764535    0.143082878   -0.151590941
    0.983179892    0.457563884   51.488475875    0.046162380   -0.049778637
    1.000627288    0.457563884   51.489023913    0.013607713   -0.014850394
    1.018074684    0.457563884   51.489187621    0.003354920   -0.003758387
    1.035522080    0.457563884   51.489227041    0.000810533   -0.000887659
    1.052969476    0.457563884   51.489236909    0.000130623   -0.000143365
    1.070416872    0.457563884   51.489238638    0.000005596   -0.000006099
    1.087864268    0.457563884   51.489238712   -0.000000000   -0.000000000
    1.105311664    0.457563884   51.489238712   -0.000000000   -0.000000000
    1.122759060    0.457563884   51.489238712   -0.000000000   -0.000000000
    1.140206456    0.457563884   51.489238712   -0.000000000   -0.000000000
    1.157653852    0.457563884   51.489238712   -0.000000000   -0.000000000
    1.175101248    0.457563884   51.489238712   -0.000000000   -0.000000000
    1.192548644    0.457563884   51.489238712   -0.000000000   -0.000000000
    1.209996040    0.457563884   51.489238712   -0.000000000   -0.000000000
    1.227443436    0.457563884   51.489238712   -0.000000000   -0.000000000
    1.244890832    0.457563884   51.489238712   -0.000000000   -0.000000000
    1.262338228    0.457563884   51.489238712   -0.000000000   -0.000000000
    1.279785624    0.457563884   51.489238712   -0.000000000   -0.000000000
    1.297233020    0.457563884   51.489238712   -0.000000000   -0.000000000
    1.314680416    0.457563884   51.489238712   -0.000000000   -0.000000000
    1.332127812    0.457563884   51.489238712   -0.000000000   -0.000000000
    1.349575208    0.457563884   51.489238712   -0.000000000   -0.000000000
    1.367022604    0.457563884   51.489238712   -0.000000000   -0.000000000
    1.384470000    0.457563884   51.489238712   -0.000000000   -0.000000000

    0.075915300    0.475053056   51.477002762   -0.951542421    0.115693600
    0.093362696    0.475053056   51.440927123   -3.454761414    0.423727943
    0.110810092    0.475053056   51.329051095  -10.393666366    1.357123557
    0.128257488    0.475053056   51.019163638  -27.370096799    3.852180520
    0.145704884    0.475053056   50.262687090  -63.273278751    9.708731888
    0.163152280    0.475053056   48.639947484 -128.175442208   21.683495163
    0.180599676    0.475053056   45.589068870 -226.827634154   42.850061612
    0.198047072    0.475053056   40.581979266 -348.978344389   74.823315451
    0.215494468    0.475053056   33.452023617 -463.232675963  115.193733123
    0.232941864    0.475053056   24.729420474 -523.715540975  155.847673401
    0.250389260    0.475053056   15.715449049 -492.495717120  184.344878579
    0.267836656    0.475053056    8.106218480 -365.836437023  189.054189423
    0.285284052    0.475053056    3.276016392 -183.647254402  165.730393373
    0.302731448    0.475053056    1.638514398  -10.920206609  121.030541025
    0.320178844    0.475053056    2.512064768   97.691623530   69.903123859
    0.337626240    0.475053056    4.561733436  124.450987093   28.118312560
    0.355073636    0.475053056    6.490101240   89.375129557    4.850608347
    0.372521032    0.475053056    7.540027513   30.189683467   -0.165497045
    0.389968428    0.475053056    7.594053634  -20.593521999    5.924770193
    0.407415824    0.475053056    6.963391657  -47.133545011   14.287335926
    0.424863220    0.475053056    6.092830672  -48.927665343   18.616568474
    0.442310616    0.475053056    5.355110681  -33.377073081   16.623788136
    0.459758012    0.475053056    4.976996270   -9.538880116    9.372000891
    0.477205408    0.475053056    5.038106587   14.717884016    0.009380391
    0.494652804    0.475053056    5.476656101   33.460993870   -7.361433978
    0.512100200    0.475053056    6.141336465   40.090175853   -9.035852314
    0.529547596    0.475053056    6.791909805   31.774990539   -2.670246391
    0.546994992    0.475053056    7.180586075   10.844716583   11.213995435
    0.564442388    0.475053056    7.147716814  -14.950275134   28.535041948
    0.581889784    0.475053056    6.698332788  -35.089583550   42.214033995
    0.599337180    0.475053056    6.020199259  -39.856804761   43.942897879
    0.616784576    0.475053056    5.444378370  -22.617493193   26.622490569
    0.634231972    0.475053056    5.381745757   18.870900759  -13.141387260
    0.651679368    0.475053056    6.239083502   82.049009533  -73.308007259
    0.669126764    0.475053056    8.332325695  158.594004083 -145.849411728
    0.686574160    0.475053056   11.785679624  235.638199867 -218.204394195
    0.704021556    0.475053056   16.477637965  298.088009986 -276.582669856
    0.721468952    0.475053056   22.039193083  333.787264847 -310.046563669
    0.738916348    0.475053056   27.943233516  337.170769368 -313.899327220
    0.756363744    0.475053056   33.636937900  310.744521342 -290.527999383
    0.773811140    0.475053056   38.671062221  263.367270530 -247.795948612
    0.791258536    0.475053056   42.780018911  206.466160457 -195.826999851
    0.808705932    0.475053056   45.890828044  150.514545424 -143.953949975
    0.826153328    0.475053056   48.086101451  102.359612941  -98.693378144
    0.843600724    0.475053056   49.534402833   65.059492520  -63.215119064
    0.861048120    0.475053056   50.429365606   38.664753332  -37.870678111
    0.878495516    0.475053056   50.947233721   21.509715959  -21.229973171
    0.895942912    0.475053056   51.228066107   11.198262281  -11.135940339
    0.913390308    0.475053056   51.371193455    5.420262066   -5.462716149
    0.930837704    0.475053056   51.439033829    2.457972264   -2.507443607
    0.948285100    0.475053056   51.469300028    1.033855511   -1.072052203
    0.965732496    0.475053056   51.481882113    0.401420145   -0.424655062
    0.983179892    0.475053056   51.486726672    0.143719622   -0.155109068
    1.000627288    0.475053056   51.488443826    0.047706094   -0.052174522
    1.018074684    0.475053056   51.489016754    0.013861817   -0.015517983
    1.035522080    0.475053056   51.489179460    0.003915619   -0.004304268
    1.052969476    0.475053056   51.489226007    0.000878823   -0.000967694
    1.070416872    0.475053056   51.489236818    0.000136848   -0.000150912
    1.087864268    0.475053056   51.489238590    0.000009138   -0.000010137
    1.105311664    0.475053056   51.489238712   -0.000000000   -0.000000000
    1.122759060    0.475053056   51.489238712   -0.000000000   -0.000000000
    1.140206456    0.475053056   51.489238712   -0.000000000   -0.000000000
    1.157653852    0.475053056   51.489238712   -0.000000000   -0.000000000
    1.175101248    0.475053056   51.489238712   -0.000000000   -0.000000000
    1.192548644    0.475053056   51.489238712   -0.000000000   -0.000000000
    1.209996040    0.475053056   51.489238712   -0.000000000   -0.000000000
    1.227443436    0.475053056   51.489238712   -0.000000000   -0.000000000
    1.244890832    0.475053056   51.489238712   -0.000000000   -0.000000000
    1.262338228    0.475053056   51.489238712   -0.000000000   -0.000000000
    1.279785624    0.475053056   51.489238712   -0.000000000   -0.000000000
    1.297233020    0.475053056   51.489238712   -0.000000000   -0.000000000
    1.314680416    0.475053056   51.489238712   -0.000000000   -0.000000000
    1.332127812    0.475053056   51.489238712   -0.000000000   -0.000000000
    1.349575208    0.475053056   51.489238712   -0.000000000   -0.000000000
    1.367022604    0.475053056   51.489238712   -0.000000000   -0.000000000
    1.384470000    0.475053056   51.489238712   -0.000000000   -0.000000000

    0.075915300    0.492542228   51.479236180   -0.778865074    0.136849079
    0.093362696    0.492542228   51.449219655   -2.869061156    0.514379289
    0.110810092    0.492542228   51.355781280   -8.689476718    1.667303064
    0.128257488    0.492542228   51.095487685  -23.032348647    4.785043313
    0.145704884    0.492542228   50.456245293  -53.611127650   12.199235110
    0.163152280    0.492542228   49.075241766 -109.464114937   27.596185257
    0.180599676    0.492542228   46.456191923 -195.607180778   55.344262765
    0.198047072    0.492542228   42.110428130 -304.727455558   98.322115712
    0.215494468    0.492542228   35.831986244 -411.387464179  154.537375580
    0.232941864    0.492542228   27.994783360 -476.578227842  214.455074941
    0.250389260    0.492542228   19.647496011 -465.755525750  261.927766075
    0.267836656    0.492542228   12.234905980 -371.238019198  280.066941441
    0.285284052    0.492542228    7.014987416 -221.920513710  259.796029484
    0.302731448    0.492542228    4.502158760  -70.144935998  205.663126276
    0.320178844    0.492542228    4.296843200   36.514680974  134.492846294
    0.337626240    0.492542228    5.389668595   78.116020382   67.337413774
    0.355073636    0.492542228    6.702343394   65.489906756   19.952127333
    0.372521032    0.492542228    7.518726691   26.192942704   -2.524025863
    0.389968428    0.492542228    7.615771397  -13.305510687   -4.656691969
    0.407415824    0.492542228    7.142573175  -37.711114001    4.195635258
    0.424863220    0.492542228    6.407895742  -43.461684804   14.979558619
    0.442310616    0.492542228    5.712668056  -34.041489613   21.801621025
    0.459758012    0.492542228    5.274390025  -15.318172001   22.469189676
    0.477205408    0.492542228    5.209119508    6.852512118   17.901633190
    0.494652804    0.492542228    5.519752672   27.399434046   11.287215668
    0.512100200    0.492542228    6.123388990   39.708376248    6.619119545
    0.529547596    0.492542228    6.834905909   39.270252121    7.679729765
    0.546994992    0.492542228    7.420016684   25.417783409   16.334545679
    0.564442388    0.492542228    7.674655483    2.466543352   31.445037213
    0.581889784    0.492542228    7.504530713  -21.771194010   48.754348324
    0.599337180    0.492542228    6.964692341  -38.606398860   61.648075141
    0.616784576    0.492542228    6.253737656  -40.263778805   62.531163311
    0.634231972    0.492542228    5.689764915  -21.144358196   44.695101380
    0.651679368    0.492542228    5.662612821   21.499929187    4.497381760
    0.669126764    0.492542228    6.573191522   85.379612231  -56.400881544
    0.686574160    0.492542228    8.728556390  162.399764955 -130.093147411
    0.704021556    0.492542228   12.245515895  238.857774924 -203.818540655
    0.721468952    0.492542228   16.979742545  299.528413400 -263.498674838
    0.738916348    0.492542228   22.543197228  332.531276476 -298.297435300
    0.756363744    0.492542228   28.401046109  333.238748542 -303.716929659
    0.773811140    0.492542228   34.009895743  305.184746745 -282.257203634
    0.791258536    0.492542228   38.944011495  257.568988161 -241.570731745
    0.808705932    0.492542228   42.958697982  201.698589508 -191.505378482
    0.826153328    0.492542228   45.997918297  147.143059758 -141.158816788
    0.843600724    0.492542228   48.145897399  100.233798649  -96.988505915
    0.861048120    0.492542228   49.565957609   63.823072652  -62.241657886
    0.878495516    0.492542228   50.444636836   38.022888756  -37.355307510
    0.895942912    0.492542228   50.954007788   21.191147484  -20.985129718
    0.913390308    0.492542228   51.231122017   11.015692909  -11.043125756
    0.930837704    0.492542228   51.371863291    5.369482917   -5.446513215
    0.948285100    0.492542228   51.439158482    2.438688304   -2.511084609
    0.965732496    0.492542228   51.469272153    1.028432465   -1.077821512
    0.983179892    0.492542228   51.481822303    0.402581497   -0.429202391
    1.000627288    0.492542228   51.486671793    0.146857578   -0.158197384
    1.018074684    0.492542228   51.488438841    0.047888603   -0.052534385
    1.035522080    0.492542228   51.489003023    0.014948028   -0.016160818
    1.052969476    0.492542228   51.489179688    0.003928100   -0.004258861
    1.070416872    0.492542228   51.489226963    0.000816881   -0.000892921
    1.087864268    0.492542228   51.489236989    0.000124565   -0.000137452
    1.105311664    0.492542228   51.489238631    0.000006090   -0.000006758
    1.122759060    0.492542228   51.489238712   -0.000000000   -0.000000000
    1.140206456    0.492542228   51.489238712   -0.000000000   -0.000000000
    1.157653852    0.492542228   51.489238712   -0.000000000   -0.000000000
    1.175101248    0.492542228   51.489238712   -0.000000000   -0.000000000
    1.192548644    0.492542228   51.489238712   -0.000000000   -0.000000000
    1.209996040    0.492542228   51.489238712   -0.000000000   -0.000000000
    1.227443436    0.492542228   51.489238712   -0.000000000   -0.000000000
    1.244890832    0.492542228   51.489238712   -0.000000000   -0.000000000
    1.262338228    0.492542228   51.489238712   -0.000000000   -0.000000000
    1.279785624    0.492542228   51.489238712   -0.000000000   -0.000000000
    1.297233020    0.492542228   51.489238712   -0.000000000   -0.000000000
    1.314680416    0.492542228   51.489238712   -0.000000000   -0.000000000
    1.332127812    0.492542228   51.489238712   -0.000000000   -0.000000000
    1.349575208    0.492542228   51.489238712   -0.000000000   -0.000000000
    1.367022604    0.492542228   51.489238712   -0.000000000   -0.000000000
    1.384470000    0.492542228   51.489238712   -0.000000000   -0.000000000

    0.075915300    0.510031400   51.481682295   -0.589193509    0.139484785
    0.093362696    0.510031400   51.458526916   -2.208047003    0.537052074
    0.110810092    0.510031400   51.386112737   -6.741272576    1.759279216
    0.128257488    0.510031400   51.182966407  -18.012601570    5.097900751
    0.145704884    0.510031400   50.680404724  -42.281843665   13.126293923
    0.163152280    0.510031400   49.585190492  -87.182526932   30.021424499
    0.180599676    0.510031400   47.485590271 -157.699705151   60.975940711
    0.198047072    0.510031400   43.953225352 -249.595353629  109.942395365
    0.215494468    0.510031400   38.754959490 -344.314244585  175.879478258
    0.232941864    0.510031400   32.096431709 -411.499153616  249.360352166
    0.250389260    0.510031400   24.727038623 -422.042796478  312.766978612
    0.267836656    0.510031400   17.763334280 -365.523236883  345.914496910
    0.285284052    0.510031400   12.264433073 -259.149151794  335.349101493
    0.302731448    0.510031400    8.792921026 -139.926392855  281.816723292
    0.320178844    0.510031400    7.236370585  -44.674665857  200.736251975
    0.337626240    0.510031400    6.976811225    7.469984822  115.101796792
    0.355073636    0.510031400    7.257438256   19.178215811   45.411416811
    0.372521032    0.510031400    7.503021999    6.582996058    2.525532124
    0.389968428    0.510031400    7.448138444  -12.648619502  -13.576826805
    0.407415824    0.510031400    7.091080922  -26.735377551  -10.332941131
    0.424863220    0.510031400    6.570938004  -31.105752918    2.333312312
    0.442310616    0.510031400    6.059232933  -26.002476179   15.786674876
    0.459758012    0.510031400    5.705816106  -13.603080737   24.575006771
    0.477205408    0.510031400    5.619382288    3.372895250   26.898566322
    0.494652804    0.510031400    5.845300040   21.915628870   24.311567897
    0.512100200    0.510031400    6.366936785   36.515547925   20.248063943
    0.529547596    0.510031400    7.070108468   41.944336086   18.846540567
    0.546994992    0.510031400    7.765374152   35.342747446   23.153284572
    0.564442388    0.510031400    8.247645544   18.134755241   33.990462710
    0.581889784    0.510031400    8.371706294   -4.607455923   49.681614993
    0.599337180    0.510031400    8.099719224  -26.216277058   66.285965008
    0.616784576    0.510031400    7.510498750  -39.893411463   77.995041691
    0.634231972    0.510031400    6.798216110  -39.463929729   77.830198047
    0.651679368    0.510031400    6.257828036  -19.239579979   59.101007254
    0.669126764    0.510031400    6.268726184   23.822456559   18.002701950
    0.686574160    0.510031400    7.222276925   88.014801495  -43.804089629
    0.704021556    0.510031400    9.421528692  164.588610394 -118.271245725
    0.721468952    0.510031400   12.964194272  239.375671964 -192.525122543
    0.738916348    0.510031400   17.683324832  297.197217516 -252.781034554
    0.756363744    0.510031400   23.178299943  327.102319648 -288.529980089
    0.773811140    0.510031400   28.921341762  325.814066246 -295.409558900
    0.791258536    0.510031400   34.396366027  297.423506404 -275.699303691
    0.808705932    0.510031400   39.203666373  251.067254928 -236.755299766
    0.826153328    0.510031400   43.119731920  196.982120879 -188.194086568
    0.843600724    0.510031400   46.091531191  144.043768131 -139.020437393
    0.861048120    0.510031400   48.196920244   98.337943028  -95.738831615
    0.878495516    0.510031400   49.591243248   62.749837031  -61.605001906
    0.895942912    0.510031400   50.455629434   37.444669148  -37.105928732
    0.913390308    0.510031400   50.958032940   20.884181151  -20.952005549
    0.930837704    0.510031400   51.231300288   10.931942937  -11.099488857
    0.948285100    0.510031400   51.371276228    5.351095417   -5.509759387
    0.965732496    0.510031400   51.438590985    2.443604219   -2.555649261
    0.983179892    0.510031400   51.468867488    1.041444981   -1.105078221
    1.000627288    0.510031400   51.481569673    0.415167051   -0.444224044
    1.018074684    0.510031400   51.486599508    0.150318634   -0.163170916
    1.035522080    0.510031400   51.488385155    0.051558531   -0.055403227
    1.052969476    0.510031400   51.488995146    0.015483102   -0.016695600
    1.070416872    0.510031400   51.489179697    0.003928265   -0.004278201
    1.087864268    0.510031400   51.489226610    0.000842708   -0.000922676
    1.105311664    0.510031400   51.489236955    0.000128169   -0.000139549
    1.122759060    0.510031400   51.489238666    0.000003442   -0.000003800
    1.140206456    0.510031400   51.489238712   -0.000000000   -0.000000000
    1.157653852    0.510031400   51.489238712   -0.000000000   -0.000000000
    1.175101248    0.510031400   51.489238712   -0.000000000   -0.000000000
    1.192548644    0.510031400   51.489238712   -0.000000000   -0.000000000
    1.209996040    0.510031400   51.489238712   -0.000000000   -0.000000000
    1.227443436    0.510031400   51.489238712   -0.000000000   -0.000000000
    1.244890832    0.510031400   51.489238712   -0.000000000   -0.000000000
    1.262338228    0.510031400   51.489238712   -0.000000000   -0.000000000
    1.279785624    0.510031400   51.489238712   -0.000000000   -0.000000000
    1.297233020    0.510031400   51.489238712   -0.000000000   -0.000000000
    1.314680416    0.510031400   51.489238712   -0.000000000   -0.000000000
    1.332127812    0.510031400   51.489238712   -0.000000000   -0.000000000
    1.349575208    0.510031400   51.489238712   -0.000000000   -0.000000000
    1.367022604    0.510031400   51.489238712   -0.000000000   -0.000000000
    1.384470000    0.510031400   51.489238712   -0.000000000   -0.000000000

    0.075915300    0.527520572   51.484009309   -0.408328158    0.123840058
    0.093362696    0.527520572   51.467592844   -1.561074123    0.488448353
    0.110810092    0.527520572   51.415962228   -4.811383374    1.616688694
    0.128257488    0.527520572   51.269868045  -12.982640696    4.729668896
    0.145704884    0.527520572   50.905232607  -30.790329856   12.296682476
    0.163152280    0.527520572   50.102131763  -64.257052584   28.427853121
    0.180599676    0.527520572   48.542012018 -117.992667586   58.462377647
    0.198047072    0.527520572   45.871827292 -190.469639028  106.964477464
    0.215494468    0.527520572   41.851008981 -269.916303534  174.146860950
    0.232941864    0.527520572   36.532833138 -335.211929946  252.248427408
    0.250389260    0.527520572   30.365691295 -364.125440812  324.927617421
    0.267836656    0.527520572   24.105776180 -345.411972533  371.715766731
    0.285284052    0.527520572   18.550566297 -285.996190320  376.542405759
    0.302731448    0.527520572   14.236176483 -207.362958751  335.628271382
    0.320178844    0.527520572   11.283206652 -133.442915892  259.727457729
    0.337626240    0.527520572    9.460347995  -79.257977586  169.290436435
    0.355073636    0.527520572    8.384332773  -47.373048295   85.787312276
    0.372521032    0.527520572    7.709805321  -31.938889579   24.216876455
    0.389968428    0.527520572    7.218448951  -25.141119734   -9.998977588
    0.407415824    0.527520572    6.814371244  -21.229495016  -19.819797196
    0.424863220    0.527520572    6.476442663  -17.292502482  -13.117017336
    0.442310616    0.527520572    6.216597430  -12.075844075    0.961073443
    0.459758012    0.527520572    6.067837788   -4.525492408   14.781063022
    0.477205408    0.527520572    6.083265937    6.298886027   23.851817436
    0.494652804    0.527520572    6.315924721   20.356861372   27.402042984
    0.512100200    0.527520572    6.796995787   34.128873661   27.296441394
    0.529547596    0.527520572    7.479180884   42.472026074   26.853611921
    0.546994992    0.527520572    8.227710917   41.136501075   29.095020422
    0.564442388    0.527520572    8.860930664   29.517742999   35.708785281
    0.581889784    0.527520572    9.221616762   10.703909688   46.854727947
    0.599337180    0.527520572    9.227053540  -10.451986945   61.269756608
    0.616784576    0.527520572    8.879398860  -28.972479306   76.071698759
    0.634231972    0.527520572    8.266509550  -40.183976879   86.361771133
    0.651679368    0.527520572    7.561857128  -38.314835609   85.391313273
    0.669126764    0.527520572    7.047703276  -17.507147368   66.330408651
    0.686574160    0.527520572    7.092856104   26.031298845   25.210405863
    0.704021556    0.527520572    8.084977089   90.032888489  -36.437029741
    0.721468952    0.527520572   10.308069877  164.993536992 -110.655571067
    0.738916348    0.527520572   13.831737452  236.660587051 -184.855897688
    0.756363744    0.527520572   18.471281643  290.876342094 -245.469871093
    0.773811140    0.527520572   23.831539745  318.351664653 -282.016084151
    0.791258536    0.527520572   29.415629139  316.542538381 -289.957731026
    0.808705932    0.527520572   34.737947289  289.481170964 -271.389729104
    0.826153328    0.527520572   39.423050067  245.113029579 -233.572032191
    0.843600724    0.527520572   43.252009238  192.854089941 -186.042969329
    0.861048120    0.527520572   46.165116472  141.362191971 -137.790159459
    0.878495516    0.527520572   48.233091789   96.708877864  -95.208501003
    0.895942912    0.527520572   49.605599816   61.839231161  -61.529821631
    0.913390308    0.527520572   50.458977237   36.998652968  -37.261045190
    0.930837704    0.527520572   50.956141112   20.785055946  -21.164348003
    0.948285100    0.527520572   51.228863434   10.942072777  -11.269912057
    0.965732496    0.527520572   51.369519173    5.389029525   -5.615920104
    0.983179892    0.527520572   51.437514336    2.484388192   -2.614485499
    1.000627288    0.527520572   51.468278476    1.072530141   -1.133868333
    1.018074684    0.527520572   51.481401668    0.424643313   -0.453053550
    1.035522080    0.527520572   51.486497969    0.157879280   -0.167122788
    1.052969476    0.527520572   51.488374665    0.052584773   -0.055780071
    1.070416872    0.527520572   51.489000201    0.015247849   -0.016324041
    1.087864268    0.527520572   51.489180818    0.003883448   -0.004174219
    1.105311664    0.527520572   51.489227315    0.000801884   -0.000860435
    1.122759060    0.527520572   51.489237379    0.000097179   -0.000105813
    1.140206456    0.527520572   51.489238670    0.000003149   -0.000003521
    1.157653852    0.527520572   51.489238712   -0.000000000   -0.000000000
    1.175101248    0.527520572   51.489238712   -0.000000000   -0.000000000
    1.192548644    0.527520572   51.489238712   -0.000000000   -0.000000000
    1.209996040    0.527520572   51.489238712   -0.000000000   -0.000000000
    1.227443436    0.527520572   51.489238712   -0.000000000   -0.000000000
    1.244890832    0.527520572   51.489238712   -0.000000000   -0.000000000
    1.262338228    0.527520572   51.489238712   -0.000000000   -0.000000000
    1.279785624    0.527520572   51.489238712   -0.000000000   -0.000000000
    1.297233020    0.527520572   51.489238712   -0.000000000   -0.000000000
    1.314680416    0.527520572   51.489238712   -0.000000000   -0.000000000
    1.332127812    0.527520572   51.489238712   -0.000000000   -0.000000000
    1.349575208    0.527520572   51.489238712   -0.000000000   -0.000000000
    1.367022604    0.527520572   51.489238712   -0.000000000   -0.000000000
    1.384470000    0.527520572   51.489238712   -0.000000000   -0.000000000

    0.075915300    0.545009744   51.485946456   -0.257448704    0.096307329
    0.093362696    0.545009744   51.475324544   -1.006833732    0.389476914
    0.110810092    0.545009744   51.441684518   -3.137860433    1.303114330
    0.128257488    0.545009744   51.345484688   -8.568638776    3.851534409
    0.145704884    0.545009744   51.102788412  -20.579289784   10.116867168
    0.163152280    0.545009744   50.561329336  -43.586018537   23.656457673
    0.180599676    0.545009744   49.492351393  -81.526930275   49.300060426
    0.198047072    0.545009744   47.623734004 -134.839526064   91.636175467
    0.215494468    0.545009744   44.729450189 -197.470252568  152.075032711
    0.232941864    0.545009744   40.749525142 -256.766935802  225.534022859
    0.250389260    0.545009744   35.874950680 -297.770672908  299.224375372
    0.267836656    0.545009744   30.523910178 -310.452219533  355.421059005
    0.285284052    0.545009744   25.208187079 -294.530307653  377.976531625
    0.302731448    0.545009744   20.362054830 -258.459624930  359.251218327
    0.320178844    0.545009744   16.238090832 -213.527705926  303.427097654
    0.337626240    0.545009744   12.910462573 -168.184930592  224.454209119
    0.355073636    0.545009744   10.347138620 -126.239759306  140.306432759
    0.372521032    0.545009744    8.478636127  -88.630593725   66.900116361
    0.389968428    0.545009744    7.224159056  -55.976491980   14.230253634
    0.407415824    0.545009744    6.487380290  -29.517185043  -14.696838702
    0.424863220    0.545009744    6.149412121  -10.417661148  -22.776781786
    0.442310616    0.545009744    6.079966455    1.531696220  -16.597199663
    0.459758012    0.545009744    6.174692593    8.897860812   -3.794898913
    0.477205408    0.545009744    6.390045517   15.655350745    9.293037272
    0.494652804    0.545009744    6.742092397   24.932611882   19.208944806
    0.512100200    0.545009744    7.273169471   35.766434460   25.223435120
    0.529547596    0.545009744    7.977931768   43.893098456   28.635274683
    0.546994992    0.545009744    8.766307430   44.587854800   31.380088171
    0.564442388    0.545009744    9.487186905   36.239534381   35.140192346
    0.581889784    0.545009744    9.996657398   21.014478622   41.155616752
    0.599337180    0.545009744   10.209572029    2.803955901   50.277866322
    0.616784576    0.545009744   10.103947892  -15.021063511   62.532321064
    0.634231972    0.545009744    9.708426470  -30.203958335   76.081362444
    0.651679368    0.545009744    9.094428166  -39.138981390   86.245163236
    0.669126764    0.545009744    8.418606019  -36.219634694   85.912711038
    0.686574160    0.545009744    7.946762523  -14.809241158   67.732154155
    0.704021556    0.545009744    8.038963880   28.509201987   27.300420977
    0.721468952    0.545009744    9.061539916   90.705889515  -33.981729943
    0.738916348    0.545009744   11.267747268  162.250318643 -108.125707578
    0.756363744    0.545009744   14.708520454  230.015573665 -182.397707280
    0.773811140    0.545009744   19.205664006  281.603097217 -243.081178345
    0.791258536    0.545009744   24.396761393  308.447912157 -279.680719491
    0.808705932    0.545009744   29.816425032  307.866748404 -287.756241921
    0.826153328    0.545009744   35.002873495  282.708147324 -269.566188682
    0.843600724    0.545009744   39.586145825  240.115624967 -232.351806942
    0.861048120    0.545009744   43.341708860  189.407187056 -185.542685306
    0.878495516    0.545009744   46.205758226  139.169967389 -137.889484391
    0.895942912    0.545009744   48.244505261   95.495236799  -95.675927196
    0.913390308    0.545009744   49.602798760   61.322023873  -62.115689493
    0.930837704    0.545009744   50.450912158   36.965507233  -37.780150678
    0.948285100    0.545009744   50.949167596   20.897325325  -21.529108803
    0.965732496    0.545009744   51.224388147   11.066760902  -11.484337862
    0.983179892    0.545009744   51.366986990    5.492800538   -5.728323115
    1.000627288    0.545009744   51.436244243    2.553204429   -2.665228361
    1.018074684    0.545009744   51.467904159    1.095530612   -1.148863715
    1.035522080    0.545009744   51.481221814    0.438896082   -0.457630702
    1.052969476    0.545009744   51.486481959    0.160049281   -0.167105768
    1.070416872    0.545009744   51.488391183    0.051836442   -0.054626261
    1.087864268    0.545009744   51.489004657    0.015047009   -0.015948540
    1.105311664    0.545009744   51.489183303    0.003734374   -0.003978582
    1.122759060    0.545009744   51.489228767    0.000693956   -0.000756756
    1.140206456    0.545009744   51.489237264    0.000105615   -0.000115226
    1.157653852    0.545009744   51.489238651    0.000004582   -0.000005056
    1.175101248    0.545009744   51.489238712   -0.000000000   -0.000000000
    1.192548644    0.545009744   51.489238712   -0.000000000   -0.000000000
    1.209996040    0.545009744   51.489238712   -0.000000000   -0.000000000
    1.227443436    0.545009744   51.489238712   -0.000000000   -0.000000000
    1.244890832    0.545009744   51.489238712   -0.000000000   -0.000000000
    1.262338228    0.545009744   51.489238712   -0.000000000   -0.000000000
    1.279785624    0.545009744   51.489238712   -0.000000000   -0.000000000
    1.297233020    0.545009744   51.489238712   -0.000000000   -0.000000000
    1.314680416    0.545009744   51.489238712   -0.000000000   -0.000000000
    1.332127812    0.545009744   51.489238712   -0.000000000   -0.000000000
    1.349575208    0.545009744   51.489238712   -0.000000000   -0.000000000
    1.367022604    0.545009744   51.489238712   -0.000000000   -0.000000000
    1.384470000    0.545009744   51.489238712   -0.000000000   -0.000000000

    0.075915300    0.562498916   51.487363543   -0.146857815    0.065797441
    0.093362696    0.562498916   51.481125796   -0.589149255    0.273235224
    0.110810092    0.562498916   51.461199668   -1.860183473    0.925010125
    0.128257488    0.562498916   51.403470266   -5.154124070    2.765746082
    0.145704884    0.562498916   51.255905273  -12.571452322    7.348707512
    0.163152280    0.562498916   50.921475926  -27.112953307   17.404353225
    0.180599676    0.562498916   50.248097729  -51.874459164   36.817584132
    0.198047072    0.562498916   49.040218903  -88.378224376   69.679046736
    0.215494468    0.562498916   47.104362865 -134.643007808  118.219841349
    0.232941864    0.562498916   44.316872069 -184.681893367  180.205840608
    0.250389260    0.562498916   40.684885406 -230.092412999  247.478713353
    0.267836656    0.562498916   36.356275681 -263.569608257  307.086777943
    0.285284052    0.562498916   31.577980809 -281.344147670  345.255383721
    0.302731448    0.562498916   26.629873958 -283.168674400  352.340722548
    0.320178844    0.562498916   21.780332263 -270.280207002  326.172723220
    0.337626240    0.562498916   17.275181410 -243.871949172  272.326630942
    0.355073636    0.562498916   13.339441314 -205.342854204  201.793297166
    0.372521032    0.562498916   10.161978529 -157.670060542  127.584823010
    0.389968428    0.562498916    7.858214745 -106.243932779   61.583796025
    0.407415824    0.562498916    6.433921444  -58.024763481   12.173135788
    0.424863220    0.562498916    5.775712540  -19.338997951  -17.042987950
    0.442310616    0.562498916    5.681631783    6.512698203  -27.301052822
    0.459758012    0.562498916    5.934237374   20.935461111  -23.422551135
    0.477205408    0.562498916    6.375913529   28.938838503  -11.732018205
    0.494652804    0.562498916    6.941703008   35.884916370    2.144571630
    0.512100200    0.562498916    7.634008696   43.352409834   14.361843694
    0.529547596    0.562498916    8.445081418   48.721316065   23.234870622
    0.546994992    0.562498916    9.302329819   47.928615628   28.697758903
    0.564442388    0.562498916   10.078661956   39.524832787   31.700833552
    0.581889784    0.562498916   10.656278550   25.813328427   33.871755025
    0.599337180    0.562498916   10.977667293   10.654476695   37.364915257
    0.616784576    0.562498916   11.041463163   -3.473828828   44.335027758
    0.634231972    0.562498916   10.869797785  -16.623464995   55.746283689
    0.651679368    0.562498916   10.477267793  -28.417013895   69.808080055
    0.669126764    0.562498916    9.909488310  -35.896236618   81.187380124
    0.686574160    0.562498916    9.294434609  -32.667508831   81.922516000
    0.704021556    0.562498916    8.879848874  -12.034417464   64.062837397
    0.721468952    0.562498916    9.003494276   29.059666177   23.255785928
    0.738916348    0.562498916   10.005969242   87.793301257  -38.540862326
    0.756363744    0.562498916   12.128450866  155.732214783 -112.732255424
    0.773811140    0.562498916   15.432257946  221.216146935 -186.307764041
    0.791258536    0.562498916   19.769849915  272.288519789 -245.821462991
    0.808705932    0.562498916   24.805227823  300.106401533 -281.269803992
    0.826153328    0.562498916   30.091281716  301.013941738 -288.677835766
    0.843600724    0.562498916   35.171354299  277.285919819 -270.361160592
    0.861048120    0.562498916   39.672598772  236.168387352 -233.361476514
    0.878495516    0.562498916   43.371382342  186.848304846 -186.786383843
    0.895942912    0.562498916   46.201977624  137.836338603 -139.210586507
    0.913390308    0.562498916   48.226392571   95.078268962  -96.868947763
    0.930837704    0.562498916   49.582259800   61.504127335  -63.038920011
    0.948285100    0.562498916   50.435503580   37.297315399  -38.389129269
    0.965732496    0.562498916   50.939843072   21.191532503  -21.874184161
    0.983179892    0.562498916   51.219396759   11.284929945  -11.654523231
    1.000627288    0.562498916   51.364669240    5.624984910   -5.796555890
    1.018074684    0.562498916   51.435587912    2.598935579   -2.680955715
    1.035522080    0.562498916   51.467670395    1.117442167   -1.148652818
    1.052969476    0.562498916   51.481216147    0.442273919   -0.455450198
    1.070416872    0.562498916   51.486527232    0.157824544   -0.164302022
    1.087864268    0.562498916   51.488403160    0.051140374   -0.053790045
    1.105311664    0.562498916   51.489010597    0.014608244   -0.015580628
    1.122759060    0.562498916   51.489186607    0.003448861   -0.003795815
    1.140206456    0.562498916   51.489227679    0.000764652   -0.000843944
    1.157653852    0.562498916   51.489237035    0.000120980   -0.000134133
    1.175101248    0.562498916   51.489238619    0.000006921   -0.000007654
    1.192548644    0.562498916   51.489238712   -0.000000000   -0.000000000
    1.209996040    0.562498916   51.489238712   -0.000000000   -0.000000000
    1.227443436    0.562498916   51.489238712   -0.000000000   -0.000000000
    1.244890832    0.562498916   51.489238712   -0.000000000   -0.000000000
    1.262338228    0.562498916   51.489238712   -0.000000000   -0.000000000
    1.279785624    0.562498916   51.489238712   -0.000000000   -0.000000000
    1.297233020    0.562498916   51.489238712   -0.000000000   -0.000000000
    1.314680416    0.562498916   51.489238712   -0.000000000   -0.000000000
    1.332127812    0.562498916   51.489238712   -0.000000000   -0.000000000
    1.349575208    0.562498916   51.489238712   -0.000000000   -0.000000000
    1.367022604    0.562498916   51.489238712   -0.000000000   -0.000000000
    1.384470000    0.562498916   51.489238712   -0.000000000   -0.000000000

    0.075915300    0.579988088   51.488276487   -0.075476424    0.039572565
    0.093362696    0.579988088   51.484965499   -0.311486515    0.169061549
    0.110810092    0.579988088   51.474275283   -0.998583980    0.579927871
    0.128257488    0.579988088   51.442800948   -2.816490015    1.757526329
    0.145704884    0.579988088   51.361034385   -7.002110547    4.732862616
    0.163152280    0.579988088   51.172123068  -15.442768463   11.377478681
    0.180599676    0.579988088   50.782509637  -30.374047680   24.494213835
    0.198047072    0.579988088   50.061371852  -53.636188764   47.356692087
    0.215494468    0.579988088   48.857620320  -85.604098987   82.491986226
    0.232941864    0.579988088   47.029565319 -124.722485092  129.939974088
    0.250389260    0.579988088   44.480967402 -167.625750302  185.915062356
    0.267836656    0.579988088   41.179772622 -210.316334638  242.778321432
    0.285284052    0.579988088   37.165059993 -248.734209462  290.713661371
    0.302731448    0.579988088   32.547520049 -278.653669619  320.395501642
    0.320178844    0.579988088   27.516726597 -295.285158400  325.437024588
    0.337626240    0.579988088   22.347000193 -293.866647034  303.843375728
    0.355073636    0.579988088   17.383766072 -271.381327412  258.392686896
    0.372521032    0.579988088   12.994877651 -228.567280889  196.168181448
    0.389968428    0.579988088    9.493411941 -170.941168903  127.275864513
    0.407415824    0.579988088    7.059617576 -107.921117883   62.684275142
    0.424863220    0.579988088    5.695587089  -50.011794928   11.649839388
    0.442310616    0.579988088    5.235028807   -5.235696379  -20.490805463
    0.459758012    0.579988088    5.419722914   24.012148714  -33.256194297
    0.477205408    0.579988088    6.000160720   40.842880694  -30.385363850
    0.494652804    0.579988088    6.805838236   50.679579384  -17.940486740
    0.512100200    0.579988088    7.748016841   56.704568162   -2.285387120
    0.529547596    0.579988088    8.760813809   58.332993675   11.663409621
    0.546994992    0.579988088    9.747890651   53.320025544   21.188408034
    0.564442388    0.579988088   10.586852514   41.613067469   25.750867301
    0.581889784    0.579988088   11.185923324   26.613297491   26.546426172
    0.599337180    0.579988088   11.529723691   12.912529210   26.062922873
    0.616784576    0.579988088   11.665382715    2.882187047   27.496528571
    0.634231972    0.579988088   11.649954209   -5.113191882   33.692362651
    0.651679368    0.579988088   11.490982349  -13.831419604   45.533826307
    0.669126764    0.579988088   11.164332554  -24.074738359   60.449572817
    0.686574160    0.579988088   10.670621090  -32.042563067   72.133988899
    0.704021556    0.579988088   10.109316933  -30.574820154   72.059580419
    0.721468952    0.579988088    9.709321995  -12.566430447   52.625938122
    0.738916348    0.579988088    9.797060560   25.568926767   10.545447333
    0.756363744    0.579988088   10.715060112   81.824516389  -51.262354678
    0.773811140    0.579988088   12.719876262  148.501714484 -123.935464768
    0.791258536    0.579988088   15.895742941  213.854550421 -195.079531919
    0.808705932    0.579988088   20.109510346  265.531524124 -252.116674687
    0.826153328    0.579988088   25.033176929  294.153899833 -285.731957885
    0.843600724    0.579988088   30.223208920  295.911175832 -292.065133126
    0.861048120    0.579988088   35.224036528  273.401580797 -273.187847400
    0.878495516    0.579988088   39.669415309  233.676896256 -235.828504143
    0.895942912    0.579988088   43.337037941  185.721691840 -188.907604792
    0.913390308    0.579988088   46.158073684  137.756641790 -140.920246279
    0.930837704    0.579988088   48.186502157   95.649500986  -98.121625062
    0.948285100    0.579988088   49.554237852   62.182976179  -63.842100825
    0.965732496    0.579988088   50.419043971   37.853582778  -38.833827750
    0.983179892    0.579988088   50.931374849   21.580884436  -22.078147006
    1.000627288    0.579988088   51.215720195   11.507278857  -11.722566079
    1.018074684    0.579988088   51.363702505    5.702349751   -5.802739865
    1.035522080    0.579988088   51.435382103    2.625997804   -2.669204727
    1.052969476    0.579988088   51.467688314    1.122053328   -1.143845238
    1.070416872    0.579988088   51.481304529    0.437405340   -0.451351741
    1.087864268    0.579988088   51.486547031    0.156288351   -0.163458408
    1.105311664    0.579988088   51.488412559    0.050236731   -0.053506138
    1.122759060    0.579988088   51.489016409    0.014017974   -0.015401731
    1.140206456    0.579988088   51.489182027    0.003760858   -0.004128946
    1.157653852    0.579988088   51.489226818    0.000827323   -0.000906801
    1.175101248    0.579988088   51.489236849    0.000136613   -0.000147427
    1.192548644    0.579988088   51.489238665    0.000003601   -0.000003920
    1.209996040    0.579988088   51.489238712   -0.000000000   -0.000000000
    1.227443436    0.579988088   51.489238712   -0.000000000   -0.000000000
    1.244890832    0.579988088   51.489238712   -0.000000000   -0.000000000
    1.262338228    0.579988088   51.489238712   -0.000000000   -0.000000000
    1.279785624    0.579988088   51.489238712   -0.000000000   -0.000000000
    1.297233020    0.579988088   51.489238712   -0.000000000   -0.000000000
    1.314680416    0.579988088   51.489238712   -0.000000000   -0.000000000
    1.332127812    0.579988088   51.489238712   -0.000000000   -0.000000000
    1.349575208    0.579988088   51.489238712   -0.000000000   -0.000000000
    1.367022604    0.579988088   51.489238712   -0.000000000   -0.000000000
    1.384470000    0.579988088   51.489238712   -0.000000000   -0.000000000

    0.075915300    0.597477260   51.488795440   -0.034825459    0.020970154
    0.093362696    0.597477260   51.487212256   -0.148299698    0.092379443
    0.110810092    0.597477260   51.482032551   -0.483995597    0.321699975
    0.128257488    0.597477260   51.466474278   -1.395192363    0.990862600
    0.145704884    0.597477260   51.425230813   -3.551861346    2.711881023
    0.163152280    0.597477260   51.327653229   -8.052721110    6.637607111
    0.180599676    0.597477260   51.120442848  -16.380186520   14.595688939
    0.198047072    0.597477260   50.722163660  -30.188803314   28.959125277
    0.215494468    0.597477260   50.024971044  -50.830380772   52.080229322
    0.232941864    0.597477260   48.900946123  -79.122377983   85.338182309
    0.250389260    0.597477260   47.217641402 -114.924458465  128.156580957
    0.267836656    0.597477260   44.850832735 -157.208533813  177.442532761
    0.285284052    0.597477260   41.706086320 -203.536134059  227.719422498
    0.302731448    0.597477260   37.748282061 -249.460693262  271.880473545
    0.320178844    0.597477260   33.040237784 -288.277724426  302.302977090
    0.337626240    0.597477260   27.775142123 -311.969685410  312.263380225
    0.355073636    0.597477260   22.283033742 -313.305004569  297.607926466
    0.372521032    0.597477260   16.994129212 -288.477428727  258.393944994
    0.389968428    0.597477260   12.358417591 -239.236865241  199.768598535
    0.407415824    0.597477260    8.741741067 -173.356562053  131.326343267
    0.424863220    0.597477260    6.335950783 -102.576543370   64.860731462
    0.442310616    0.597477260    5.119046460  -38.754231031   11.145443108
    0.459758012    0.597477260    4.896376275   10.591751750  -23.047639571
    0.477205408    0.597477260    5.393663111   43.895516699  -36.507853913
    0.494652804    0.597477260    6.349568364   63.724843592  -33.103073786
    0.512100200    0.597477260    7.555550909   72.888202309  -19.749204553
    0.529547596    0.597477260    8.837309313   72.351393670   -3.666432574
    0.546994992    0.597477260   10.026725020   62.321063885    9.720936264
    0.564442388    0.597477260   10.973401934   45.130331057   17.662399671
    0.581889784    0.597477260   11.595093509   26.103711724   19.888112435
    0.599337180    0.597477260   11.914634127   11.225118217   18.100060012
    0.616784576    0.597477260   12.035959822    3.533977087   15.423713784
    0.634231972    0.597477260   12.074766598    0.812607226   15.547341392
    0.651679368    0.597477260   12.072484783   -1.986106601   21.307678980
    0.669126764    0.597477260   11.985060222   -9.332419300   32.921127415
    0.686574160    0.597477260   11.726971792  -21.109873090   46.931089481
    0.704021556    0.597477260   11.261719848  -31.885767852   56.616975457
    0.721468952    0.597477260   10.678453190  -33.116440123   54.055667442
    0.738916348    0.597477260   10.216287454  -16.869438190   33.003186414
    0.756363744    0.597477260   10.221723832   20.694105785   -8.756359529
    0.773811140    0.597477260   11.056088763   77.239083439  -68.197856088
    0.791258536    0.597477260   12.985278698  144.340404439 -137.375892205
    0.808705932    0.597477260   16.090469916  209.853295653 -204.987899589
    0.826153328    0.597477260   20.233666023  261.498735232 -259.205283676
    0.843600724    0.597477260   25.088200323  290.252442744 -290.849532267
    0.861048120    0.597477260   30.215746904  292.792842979 -295.849504238
    0.878495516    0.597477260   35.172067204  271.472276153 -276.064722365
    0.895942912    0.597477260   39.595334018  233.052520857 -238.062231159
    0.913390308    0.597477260   43.262040898  186.139065249 -190.615938346
    0.930837704    0.597477260   46.095780849  138.821085389 -142.138099084
    0.948285100    0.597477260   48.144527640   96.759734401  -98.858151180
    0.965732496    0.597477260   49.530600748   63.072445075  -64.187977121
    0.983179892    0.597477260   50.408002408   38.450396080  -38.912067343
    1.000627288    0.597477260   50.927578492   21.896687797  -22.024951100
    1.018074684    0.597477260   51.215536544   11.601587131  -11.635683032
    1.035522080    0.597477260   51.364371209    5.709037304   -5.725638777
    1.052969476    0.597477260   51.435841657    2.618867811   -2.633957010
    1.070416872    0.597477260   51.468050502    1.105022163   -1.124058289
    1.087864268    0.597477260   51.481440149    0.429784490   -0.443291846
    1.105311664    0.597477260   51.486608292    0.152265262   -0.160027924
    1.122759060    0.597477260   51.488442003    0.048024514   -0.051944394
    1.140206456    0.597477260   51.489009723    0.014557898   -0.015735270
    1.157653852    0.597477260   51.489182012    0.003782004   -0.004094997
    1.175101248    0.597477260   51.489226963    0.000823425   -0.000887254
    1.192548644    0.597477260   51.489237204    0.000108483   -0.000120392
    1.209996040    0.597477260   51.489238600    0.000008517   -0.000009120
    1.227443436    0.597477260   51.489238712   -0.000000000   -0.000000000
    1.244890832    0.597477260   51.489238712   -0.000000000   -0.000000000
    1.262338228    0.597477260   51.489238712   -0.000000000   -0.000000000
    1.279785624    0.597477260   51.489238712   -0.000000000   -0.000000000
    1.297233020    0.597477260   51.489238712   -0.000000000   -0.000000000
    1.314680416    0.597477260   51.489238712   -0.000000000   -0.000000000
    1.332127812    0.597477260   51.489238712   -0.000000000   -0.000000000
    1.349575208    0.597477260   51.489238712   -0.000000000   -0.000000000
    1.367022604    0.597477260   51.489238712   -0.000000000   -0.000000000
    1.384470000    0.597477260   51.489238712   -0.000000000   -0.000000000

    0.075915300    0.614966432   51.489056010   -0.014377033    0.009788505
    0.093362696    0.614966432   51.488376097   -0.063389524    0.044594276
    0.110810092    0.614966432   51.486115008   -0.211264834    0.158035147
    0.128257488    0.614966432   51.479152135   -0.625534206    0.496493890
    0.145704884    0.614966432   51.460219200   -1.640274745    1.386398077
    0.163152280    0.614966432   51.414091229   -3.847654085    3.469711259
    0.180599676    0.614966432   51.312608738   -8.150346768    7.830670473
    0.198047072    0.614966432   51.108612018  -15.793671302   16.037236928
    0.215494468    0.614966432   50.731608351  -28.236478873   29.977186180
    0.232941864    0.614966432   50.082804447  -47.158713443   51.480591806
    0.250389260    0.614966432   49.037136800  -74.021295005   81.753486952
    0.267836656    0.614966432   47.445437362 -109.847508741  120.788070766
    0.285284052    0.614966432   45.151135280 -154.340749542  166.794527414
    0.302731448    0.614966432   42.021625142 -204.912188480  215.787950792
    0.320178844    0.614966432   37.995224887 -255.992289603  261.486459779
    0.337626240    0.614966432   33.131894169 -299.312245218  295.919002683
    0.355073636    0.614966432   27.649593320 -325.381055744  310.982454419
    0.372521032    0.614966432   21.924808148 -326.039773123  300.819732801
    0.389968428    0.614966432   16.442286537 -297.487475149  264.217671316
    0.407415824    0.614966432   11.697304883 -242.500851047  205.941583714
    0.424863220    0.614966432    8.079738228 -170.235360037  136.155978463
    0.442310616    0.614966432    5.780793392  -93.496107643   67.799237579
    0.459758012    0.614966432    4.771875499  -24.077110154   12.689685644
    0.477205408    0.614966432    4.851833264   30.457789166  -22.025053727
    0.494652804    0.614966432    5.730030992   67.240681180  -35.482977919
    0.512100200    0.614966432    7.093041535   86.110640029  -32.255738130
    0.529547596    0.614966432    8.635469997   87.967477009  -19.660263731
    0.546994992    0.614966432   10.076683824   74.985862720   -4.885588916
    0.564442388    0.614966432   11.196251564   52.134351440    6.836091230
    0.581889784    0.614966432   11.886826431   27.198780772   12.778732389
    0.599337180    0.614966432   12.185389632    8.227555730   12.681095426
    0.616784576    0.614966432   12.241975463   -0.212113365    8.519720288
    0.634231972    0.614966432   12.237089407    0.183448443    3.859137739
    0.651679368    0.614966432   12.272610964    3.219267130    2.613568118
    0.669126764    0.614966432   12.328743194    1.583186262    7.193922702
    0.686574160    0.614966432   12.286042038   -8.236913611   17.111530365
    0.704021556    0.614966432   12.015994476  -23.605056290   28.654729695
    0.721468952    0.614966432   11.483476422  -36.699997176   35.812095456
    0.738916348    0.614966432   10.811972071  -37.956616373   32.014101885
    0.756363744    0.614966432   10.278422556  -19.968430222   11.931144350
    0.773811140    0.614966432   10.247862211   19.590996250  -26.799972658
    0.791258536    0.614966432   11.073376173   77.081708695  -82.218714726
    0.808705932    0.614966432   12.998470962  143.846085554 -147.457465717
    0.826153328    0.614966432   16.087219513  208.471986275 -211.836105841
    0.843600724    0.614966432   20.200662190  259.486828805 -263.643989024
    0.861048120    0.614966432   25.020174390  288.411786936 -293.594937142
    0.878495516    0.614966432   30.121205745  291.670765979 -297.547259749
    0.895942912    0.614966432   35.066509428  271.361962209 -277.220258073
    0.913390308    0.614966432   39.496602026  233.870739920 -238.913895585
    0.930837704    0.614966432   43.183034616  187.612880472 -191.185508356
    0.948285100    0.614966432   46.044521998  140.321689309 -142.354548219
    0.965732496    0.614966432   48.117803158   97.964170573  -98.767827982
    0.983179892    0.614966432   49.520623074   63.836109719  -63.905030937
    1.000627288    0.614966432   50.406836310   38.800189483  -38.599237133
    1.018074684    0.614966432   50.929843838   21.949212391  -21.783655687
    1.035522080    0.614966432   51.217936337   11.537243933  -11.481147019
    1.052969476    0.614966432   51.365399639    5.672154633   -5.673137474
    1.070416872    0.614966432   51.436400456    2.583275099   -2.616463580
    1.087864268    0.614966432   51.468188820    1.090796319   -1.122522386
    1.105311664    0.614966432   51.481464885    0.424363166   -0.445663794
    1.122759060    0.614966432   51.486611833    0.149908636   -0.161858454
    1.140206456    0.614966432   51.488395865    0.050809307   -0.054971026
    1.157653852    0.614966432   51.488998242    0.015220535   -0.016574266
    1.175101248    0.614966432   51.489178203    0.004020992   -0.004388851
    1.192548644    0.614966432   51.489226657    0.000828419   -0.000927434
    1.209996040    0.614966432   51.489236617    0.000152294   -0.000166299
    1.227443436    0.614966432   51.489238672    0.000003007   -0.000003329
    1.244890832    0.614966432   51.489238712   -0.000000000   -0.000000000
    1.262338228    0.614966432   51.489238712   -0.000000000   -0.000000000
    1.279785624    0.614966432   51.489238712   -0.000000000   -0.000000000
    1.297233020    0.614966432   51.489238712   -0.000000000   -0.000000000
    1.314680416    0.614966432   51.489238712   -0.000000000   -0.000000000
    1.332127812    0.614966432   51.489238712   -0.000000000   -0.000000000
    1.349575208    0.614966432   51.489238712   -0.000000000   -0.000000000
    1.367022604    0.614966432   51.489238712   -0.000000000   -0.000000000
    1.384470000    0.614966432   51.489238712   -0.000000000   -0.000000000

    0.075915300    0.632455604   51.489171922   -0.005265139    0.003993289
    0.093362696    0.632455604   51.488911487   -0.024155017    0.018900469
    0.110810092    0.632455604   51.488027293   -0.082572641    0.068419463
    0.128257488    0.632455604   51.485217150   -0.252825072    0.220419052
    0.145704884    0.632455604   51.477323079   -0.688223569    0.631618614
    0.163152280    0.632455604   51.457371162   -1.684067150    1.626355325
    0.180599676    0.632455604   51.411552309   -3.745260444    3.792523589
    0.198047072    0.632455604   51.314470367   -7.690961056    8.078460753
    0.215494468    0.632455604   51.123839107  -14.685011283   15.821712215
    0.232941864    0.632455604   50.772135152  -26.391937824   28.707134065
    0.250389260    0.632455604   50.161880450  -44.714283399   48.542179992
    0.267836656    0.632455604   49.159344970  -71.672779895   76.893989735
    0.285284052    0.632455604   47.600054182 -108.651387222  114.443800098
    0.302731448    0.632455604   45.308428461 -155.383943362  160.160446436
    0.320178844    0.632455604   42.135730048 -208.911131714  210.467462667
    0.337626240    0.632455604   38.012906218 -262.993745122  258.913642003
    0.355073636    0.632455604   33.006584610 -308.472476185  296.799382640
    0.372521032    0.632455604   27.358142227 -334.923617451  315.046256792
    0.389968428    0.632455604   21.480254924 -333.668991237  306.945375905
    0.407415824    0.632455604   15.896485861 -301.136703180  270.925838960
    0.424863220    0.632455604   11.133598649 -240.770421034  212.044973729
    0.442310616    0.632455604    7.597360347 -162.541542302  141.217424088
    0.459758012    0.632455604    5.487082690  -79.606578125   72.020500876
    0.477205408    0.632455604    4.771539688   -4.545090289   16.351589965
    0.494652804    0.632455604    5.226465040   53.333032360  -19.040504433
    0.512100200    0.632455604    6.499434716   88.643321740  -33.682433394
    0.529547596    0.632455604    8.177647606   99.794713514  -32.041191005
    0.546994992    0.632455604    9.853667081   89.094374468  -21.007745753
    0.564442388    0.632455604   11.198303666   63.209101662   -7.562701726
    0.581889784    0.632455604   12.031760611   32.299866851    2.765263327
    0.599337180    0.632455604   12.362416631    7.047008085    6.874837178
    0.616784576    0.632455604   12.357425216   -5.498212308    4.602800007
    0.634231972    0.632455604   12.251464060   -5.357545238   -1.582686212
    0.651679368    0.632455604   12.217167825    1.307582127   -7.681081094
    0.669126764    0.632455604   12.289406176    5.459033033  -10.033226779
    0.686574160    0.632455604   12.361961715    0.729817756   -6.793825274
    0.704021556    0.632455604   12.268855576  -13.069005226    1.385570785
    0.721468952    0.632455604   11.894965454  -30.038276713   11.427549988
    0.738916348    0.632455604   11.261119266  -41.297543764   18.396462139
    0.756363744    0.632455604   10.541685121  -38.675304715   16.275202170
    0.773811140    0.632455604   10.027329337  -17.326939329   -0.656849090
    0.791258536    0.632455604   10.056554541   23.413388254  -35.746767745
    0.808705932    0.632455604   10.943235562   80.011587843  -87.837118744
    0.826153328    0.632455604   12.905234129  145.115115019 -150.391058342
    0.843600724    0.632455604   16.004130389  208.388263987 -212.776115419
    0.861048120    0.632455604   20.109896743  258.851260493 -263.282295237
    0.878495516    0.632455604   24.917976768  287.835957954 -292.647079067
    0.895942912    0.632455604   30.013380125  291.708991453 -296.569423171
    0.913390308    0.632455604   34.967047784  272.250807372 -276.375977981
    0.930837704    0.632455604   39.419109530  235.540278651 -238.084908702
    0.948285100    0.632455604   43.137785420  189.370528853 -190.193095823
    0.965732496    0.632455604   46.027733709  141.717083460 -141.234670173
    0.983179892    0.632455604   48.119472926   98.730767955  -97.674644817
    1.000627288    0.632455604   49.529651730   64.044677541  -63.040091598
    1.018074684    0.632455604   50.416233621   38.662390464  -38.037041744
    1.035522080    0.632455604   50.936566163   21.706637709  -21.468927600
    1.052969476    0.632455604   51.220626462   11.422053056  -11.370414611
    1.070416872    0.632455604   51.366634950    5.595430134   -5.636238798
    1.087864268    0.632455604   51.436779317    2.551260732   -2.607041452
    1.105311664    0.632455604   51.468291931    1.079302932   -1.121898091
    1.122759060    0.632455604   51.481507133    0.419186517   -0.445503289
    1.140206456    0.632455604   51.486538037    0.155215516   -0.165171610
    1.157653852    0.632455604   51.488386793    0.051544560   -0.055241383
    1.175101248    0.632455604   51.488996846    0.015384927   -0.016564877
    1.192548644    0.632455604   51.489180634    0.003835596   -0.004223318
    1.209996040    0.632455604   51.489226018    0.000885996   -0.000957487
    1.227443436    0.632455604   51.489237180    0.000110266   -0.000122118
    1.244890832    0.632455604   51.489238608    0.000007947   -0.000008468
    1.262338228    0.632455604   51.489238712   -0.000000000   -0.000000000
    1.279785624    0.632455604   51.489238712   -0.000000000   -0.000000000
    1.297233020    0.632455604   51.489238712   -0.000000000   -0.000000000
    1.314680416    0.632455604   51.489238712   -0.000000000   -0.000000000
    1.332127812    0.632455604   51.489238712   -0.000000000   -0.000000000
    1.349575208    0.632455604   51.489238712   -0.000000000   -0.000000000
    1.367022604    0.632455604   51.489238712   -0.000000000   -0.000000000
    1.384470000    0.632455604   51.489238712   -0.000000000   -0.000000000

    0.075915300    0.649944776   51.489217329   -0.001689528    0.001409337
    0.093362696    0.649944776   51.489128975   -0.008144554    0.006996548
    0.110810092    0.649944776   51.488820870   -0.028746245    0.026023983
    0.128257488    0.649944776   51.487800737   -0.091878565    0.086655545
    0.145704884    0.649944776   51.484811146   -0.262348410    0.256988008
    0.163152280    0.649944776   51.476899395   -0.676407545    0.686731109
    0.180599676    0.649944776   51.457768042   -1.593608043    1.669196264
    0.198047072    0.649944776   51.414695868   -3.494498918    3.731854733
    0.215494468    0.649944776   51.324352075   -7.157943587    7.723321104
    0.232941864    0.649944776   51.145173770  -13.863586336   14.915634832
    0.250389260    0.649944776   50.810769968  -25.307943915   26.991356464
    0.267836656    0.649944776   50.219691285  -43.664226619   45.942972248
    0.285284052    0.649944776   49.231491200  -71.152784258   73.654840576
    0.302731448    0.649944776   47.672317473 -109.263433044  111.176241172
    0.320178844    0.649944776   45.355982169 -157.708792040  157.708667164
    0.337626240    0.649944776   42.125031868 -213.295767996  209.675015268
    0.355073636    0.649944776   37.908323889 -269.262172001  260.319670936
    0.372521032    0.649944776   32.783067381 -315.625479596  300.423750274
    0.389968428    0.649944776   27.014329414 -341.248997357  320.324598855
    0.407415824    0.649944776   21.047437244 -337.189152017  312.975933203
    0.424863220    0.649944776   15.440491372 -300.028910249  276.876941569
    0.442310616    0.649944776   10.746078035 -233.845689425  217.480191525
    0.459758012    0.649944776    7.386064800 -149.313626434  145.990835496
    0.477205408    0.649944776    5.556803303  -60.891823270   75.895730899
    0.494652804    0.649944776    5.197844179   16.989267332   18.819075169
    0.512100200    0.649944776    6.019761389   72.944891141  -18.485557902
    0.529547596    0.649944776    7.576444359  100.616992390  -35.031139015
    0.546994992    0.649944776    9.362441180   99.717996650  -34.681331290
    0.564442388    0.649944776   10.924533754   76.444225362  -24.237467448
    0.581889784    0.649944776   11.966682240   42.268289431  -11.218702967
    0.599337180    0.649944776   12.416391378   10.543584608   -1.703778017
    0.616784576    0.649944776   12.413344486   -8.439223018    1.254367934
    0.634231972    0.649944776   12.218023729  -11.953447832   -2.020043521
    0.651679368    0.649944776   12.065361117   -4.972967491   -8.595827712
    0.669126764    0.649944776   12.057049935    2.948206368  -14.680925145
    0.686574160    0.649944776   12.132666202    3.696134097  -17.064532412
    0.704021556    0.649944776   12.137151472   -5.118153865  -14.008915846
    0.721468952    0.649944776   11.927346362  -19.798626647   -5.746323236
    0.738916348    0.649944776   11.458969340  -33.510486932    5.243226465
    0.756363744    0.649944776   10.809443673  -39.548580895   14.117768867
    0.773811140    0.649944776   10.158664872  -32.983248479   14.341565536
    0.791258536    0.649944776    9.756109658  -10.671300086   -0.456846657
    0.808705932    0.649944776    9.891051095   28.601677525  -33.937963478
    0.826153328    0.649944776   10.849242484   82.966059070  -84.888679912
    0.843600724    0.649944776   12.846182509  146.173463616 -146.704750326
    0.861048120    0.649944776   15.951829841  208.260603276 -208.803801129
    0.878495516    0.649944776   20.049655373  258.195023921 -259.502997565
    0.895942912    0.649944776   24.847759522  287.549776026 -289.348383621
    0.913390308    0.649944776   29.946554539  292.387741532 -293.636264661
    0.930837704    0.649944776   34.920780680  273.960359381 -273.533790576
    0.948285100    0.649944776   39.406854766  237.387517609 -235.188550189
    0.965732496    0.649944776   43.154076988  190.687145296 -187.435494807
    0.983179892    0.649944776   46.058706324  142.129903916 -138.922130012
    1.000627288    0.649944776   48.150079426   98.453605088  -96.053017356
    1.018074684    0.649944776   49.552241336   63.457296159  -62.095484584
    1.035522080    0.649944776   50.429820962   38.087511218  -37.575997174
    1.052969476    0.649944776   50.941510659   21.452800310  -21.328635642
    1.070416872    0.649944776   51.222487156   11.288043525  -11.339279812
    1.087864268    0.649944776   51.367131012    5.543287858   -5.633062693
    1.105311664    0.649944776   51.436856491    2.537160336   -2.610459019
    1.122759060    0.649944776   51.468330521    1.073630392   -1.122098144
    1.140206456    0.649944776   51.481365514    0.430491549   -0.449731246
    1.157653852    0.649944776   51.486532578    0.156411863   -0.164364436
    1.175101248    0.649944776   51.488391811    0.051624643   -0.054500340
    1.192548644    0.649944776   51.489006887    0.014746697   -0.015862945
    1.209996040    0.649944776   51.489180542    0.003913110   -0.004152255
    1.227443436    0.649944776   51.489228504    0.000710382   -0.000775174
    1.244890832    0.649944776   51.489237106    0.000118388   -0.000126361
    1.262338228    0.649944776   51.489238680    0.000002480   -0.000002669
    1.279785624    0.649944776   51.489238712   -0.000000000   -0.000000000
    1.297233020    0.649944776   51.489238712   -0.000000000   -0.000000000
    1.314680416    0.649944776   51.489238712   -0.000000000   -0.000000000
    1.332127812    0.649944776   51.489238712   -0.000000000   -0.000000000
    1.349575208    0.649944776   51.489238712   -0.000000000   -0.000000000
    1.367022604    0.649944776   51.489238712   -0.000000000   -0.000000000
    1.384470000    0.649944776   51.489238712   -0.000000000   -0.000000000

    0.075915300    0.667433948   51.489233108   -0.000444949    0.000401736
    0.093362696    0.667433948   51.489207645   -0.002326327    0.002156248
    0.110810092    0.667433948   51.489115184   -0.008616218    0.008362948
    0.128257488    0.667433948   51.488790159   -0.029305249    0.029276260
    0.145704884    0.667433948   51.487778861   -0.089410414    0.091349291
    0.163152280    0.667433948   51.484933942   -0.246751395    0.257266603
    0.180599676    0.667433948   51.477596706   -0.623737922    0.661156264
    0.198047072    0.667433948   51.459856841   -1.474782165    1.572283881
    0.215494468    0.667433948   51.419859688   -3.257836048    3.476542004
    0.232941864    0.667433948   51.334307757   -6.814765296    7.207284858
    0.250389260    0.667433948   51.162603668  -13.396288579   14.026345146
    0.267836656    0.667433948   50.836614286  -24.836014291   25.700577688
    0.285284052    0.667433948   50.251938395  -43.430487607   44.356025417
    0.302731448    0.667433948   49.263427448  -71.502034393   72.058987706
    0.320178844    0.667433948   47.689974066 -110.644157403  110.010860302
    0.337626240    0.667433948   45.337525894 -160.526903405  157.495096236
    0.355073636    0.667433948   42.043345108 -217.677042529  210.850046310
    0.372521032    0.667433948   37.740247774 -274.664410328  263.062458172
    0.389968428    0.667433948   32.520634294 -320.785559497  304.519208597
    0.407415824    0.667433948   26.676675882 -344.359021883  325.261297563
    0.424863220    0.667433948   20.687988202 -336.279743541  318.146975375
    0.442310616    0.667433948   15.142730303 -293.654575709  281.769651020
    0.459758012    0.667433948   10.612305406 -221.493572377  221.616082396
    0.477205408    0.667433948    7.513645867 -132.009233808  148.777982910
    0.494652804    0.667433948    6.011145059  -41.342044686   76.715622506
    0.512100200    0.667433948    5.982557219   34.501876633   17.420518076
    0.529547596    0.667433948    7.055946398   83.438905403  -21.622805549
    0.546994992    0.667433948    8.703102723  100.045607468  -38.848452091
    0.564442388    0.667433948   10.373034833   87.199539130  -38.171938700
    0.581889784    0.667433948   11.635320121   55.567058974  -27.004274705
    0.599337180    0.667433948   12.291443432   20.202049179  -13.406424115
    0.616784576    0.667433948   12.400729886   -5.330189683   -3.456325752
    0.634231972    0.667433948   12.203553220  -14.835970316    0.114426642
    0.651679368    0.667433948   11.967626985  -10.991394246   -2.064129102
    0.669126764    0.667433948   11.853459826   -2.557250127   -7.249982973
    0.686574160    0.667433948   11.861103641    1.853855222  -11.916470971
    0.704021556    0.667433948   11.879913316   -1.476189652  -12.901975266
    0.721468952    0.667433948   11.782333480  -10.787754226   -8.362042758
    0.738916348    0.667433948   11.501400981  -21.692211913    1.483928808
    0.756363744    0.667433948   11.047139765  -30.034495662   13.822583613
    0.773811140    0.667433948   10.493669676  -32.503244083   23.360171307
    0.791258536    0.667433948    9.972750441  -25.599205722   23.442198105
    0.808705932    0.667433948    9.684226859   -5.209869884    7.964762697
    0.826153328    0.667433948    9.893527846   31.610073339  -26.317426743
    0.843600724    0.667433948   10.886247855   83.904354367  -78.015763919
    0.861048120    0.667433948   12.885490375  145.666221748 -140.556745740
    0.878495516    0.667433948   15.974706456  207.040977012 -203.327936154
    0.895942912    0.667433948   20.053307341  257.488448844 -254.477286732
    0.913390308    0.667433948   24.850394746  288.136477176 -284.351895413
    0.930837704    0.667433948   29.970272879  294.199597665 -288.427808558
    0.948285100    0.667433948   34.979168463  275.707771491 -268.299063497
    0.965732496    0.667433948   39.488051992  238.162372424 -230.498979067
    0.983179892    0.667433948   43.236867985  190.166292402 -183.829981854
    1.000627288    0.667433948   46.123708252  140.862920044 -136.634247914
    1.018074684    0.667433948   48.191361693   97.084834361  -94.881703516
    1.035522080    0.667433948   49.573946055   62.392615217  -61.638228634
    1.052969476    0.667433948   50.436551995   37.649216677  -37.507391334
    1.070416872    0.667433948   50.943201901   21.264443187  -21.366412326
    1.087864268    0.667433948   51.222530631   11.226551614  -11.378803695
    1.105311664    0.667433948   51.366800507    5.538674544   -5.662119319
    1.122759060    0.667433948   51.436679664    2.538436593   -2.623958170
    1.140206456    0.667433948   51.467975805    1.097727128   -1.134733851
    1.157653852    0.667433948   51.481308273    0.434245954   -0.451968062
    1.175101248    0.667433948   51.486516259    0.157553121   -0.165166328
    1.192548644    0.667433948   51.488399751    0.050825761   -0.054307109
    1.209996040    0.667433948   51.489000011    0.015270220   -0.016243000
    1.227443436    0.667433948   51.489184805    0.003567506   -0.003926537
    1.244890832    0.667433948   51.489226934    0.000823754   -0.000895201
    1.262338228    0.667433948   51.489237148    0.000112938   -0.000125156
    1.279785624    0.667433948   51.489238658    0.000004100   -0.000004402
    1.297233020    0.667433948   51.489238712   -0.000000000   -0.000000000
    1.314680416    0.667433948   51.489238712   -0.000000000   -0.000000000
    1.332127812    0.667433948   51.489238712   -0.000000000   -0.000000000
    1.349575208    0.667433948   51.489238712   -0.000000000   -0.000000000
    1.367022604    0.667433948   51.489238712   -0.000000000   -0.000000000
    1.384470000    0.667433948   51.489238712   -0.000000000   -0.000000000

    0.075915300    0.684923120   51.489238193   -0.000042348    0.000038786
    0.093362696    0.684923120   51.489233917   -0.000372831    0.000347695
    0.110810092    0.684923120   51.489216050   -0.001658418    0.001596707
    0.128257488    0.684923120   51.489141305   -0.006765157    0.006579435
    0.145704884    0.684923120   51.488873546   -0.024064316    0.023552727
    0.163152280    0.684923120   51.488023657   -0.075594780    0.074838007
    0.180599676    0.684923120   51.485578522   -0.214101467    0.214817311
    0.198047072    0.684923120   51.479014237   -0.562519742    0.568238566
    0.215494468    0.684923120   51.462775426   -1.363888532    1.387853002
    0.232941864    0.684923120   51.424854501   -3.111484969    3.162576785
    0.250389260    0.684923120   51.342572919   -6.613614899    6.715683972
    0.267836656    0.684923120   51.174491614  -13.191884371   13.350079011
    0.285284052    0.684923120   50.851032234  -24.758249605   24.887798504
    0.302731448    0.684923120   50.265465049  -43.673751175   43.544708088
    0.320178844    0.684923120   49.267707709  -72.389765417   71.483789006
    0.337626240    0.684923120   47.670548472 -112.532303340  109.998886205
    0.355073636    0.684923120   45.274229758 -163.646887326  158.385862548
    0.372521032    0.684923120   41.916900477 -221.739954238  212.875617317
    0.389968428    0.684923120   37.540957455 -278.743566377  266.206910160
    0.407415824    0.684923120   32.261054705 -323.296555456  308.513931295
    0.424863220    0.684923120   26.400787746 -343.416359314  329.617663865
    0.442310616    0.684923120   20.469350861 -330.454468341  322.245799536
    0.459758012    0.684923120   15.072933648 -282.506681479  284.890219705
    0.477205408    0.684923120   10.776792215 -206.074038408  223.028856248
    0.494652804    0.684923120    7.967898479 -114.731664725  148.001539889
    0.512100200    0.684923120    6.757560138  -25.802272788   73.865860262
    0.529547596    0.684923120    6.954090703   44.042105179   13.338651357
    0.546994992    0.684923120    8.112310161   83.156903523  -25.678279288
    0.564442388    0.684923120    9.656684993   88.647120386  -41.758461654
    0.581889784    0.684923120   11.048917810   67.641171589  -39.343060323
    0.599337180    0.684923120   11.947326669   34.719600453  -26.305287406
    0.616784576    0.684923120   12.284152068    5.556008248  -10.848705939
    0.634231972    0.684923120   12.222456587  -10.233967748    0.962761823
    0.651679368    0.684923120   12.013311600  -12.130965018    6.501749701
    0.669126764    0.684923120   11.847608815   -6.713154553    6.351624165
    0.686574160    0.684923120   11.782063814   -1.754655895    3.303096366
    0.704021556    0.684923120   11.766272806   -1.397343728    0.909193405
    0.721468952    0.684923120   11.715902471   -5.348385886    2.083465762
    0.738916348    0.684923120   11.574796982  -11.415786569    8.116066128
    0.756363744    0.684923120   11.321852931  -17.964226010   18.181210874
    0.773811140    0.684923120   10.958014714  -23.838370005   29.279982490
    0.791258536    0.684923120   10.512400991  -26.692020375   36.586775092
    0.808705932    0.684923120   10.076350757  -21.817150606   34.200257421
    0.826153328    0.684923120    9.835078166   -3.613175611   16.615126047
    0.843600724    0.684923120   10.057222317   31.465182305  -19.225663180
    0.861048120    0.684923120   11.035750022   82.615618826  -71.931507828
    0.878495516    0.684923120   13.008199523  144.061613936 -134.857375940
    0.895942912    0.684923120   16.076004869  206.485581389 -197.339066277
    0.913390308    0.684923120   20.159837080  258.564657859 -247.710454778
    0.930837704    0.684923120   24.985787883  290.253111206 -276.923002385
    0.948285100    0.684923120   30.139872018  295.541993047 -281.117363134
    0.965732496    0.684923120   35.157020992  275.272058992 -262.135680208
    0.983179892    0.684923120   39.641928425  235.989914777 -226.171199543
    1.000627288    0.684923120   43.344463594  187.384612186 -181.407913361
    1.018074684    0.684923120   46.185042018  138.447122851 -135.626580934
    1.035522080    0.684923120   48.219682569   95.470544685  -94.654589698
    1.052969476    0.684923120   49.580866703   61.793636300  -61.727685167
    1.070416872    0.684923120   50.437131273   37.450508112  -37.624040028
    1.087864268    0.684923120   50.942552290   21.221356194  -21.426334876
    1.105311664    0.684923120   51.221873091   11.245432108  -11.403001118
    1.122759060    0.684923120   51.366609415    5.549671015   -5.662763335
    1.140206456    0.684923120   51.436281035    2.574749344   -2.625190204
    1.157653852    0.684923120   51.468009386    1.100008537   -1.128062686
    1.175101248    0.684923120   51.481351708    0.433521359   -0.447838049
    1.192548644    0.684923120   51.486567006    0.154398634   -0.162298001
    1.209996040    0.684923120   51.488401200    0.051107560   -0.053817203
    1.227443436    0.684923120   51.489017348    0.014002098   -0.015278201
    1.244890832    0.684923120   51.489181929    0.003793764   -0.004109050
    1.262338228    0.684923120   51.489227844    0.000750453   -0.000832176
    1.279785624    0.684923120   51.489237200    0.000108669   -0.000121221
    1.297233020    0.684923120   51.489238571    0.000010630   -0.000011635
    1.314680416    0.684923120   51.489238712   -0.000000000   -0.000000000
    1.332127812    0.684923120   51.489238712   -0.000000000   -0.000000000
    1.349575208    0.684923120   51.489238712   -0.000000000   -0.000000000
    1.367022604    0.684923120   51.489238712   -0.000000000   -0.000000000
    1.384470000    0.684923120   51.489238712   -0.000000000   -0.000000000

    0.075915300    0.702412292   51.489238712   -0.000000000   -0.000000000
    0.093362696    0.702412292   51.489238468   -0.000019939    0.000018237
    0.110810092    0.702412292   51.489236251   -0.000193415    0.000177236
    0.128257488    0.702412292   51.489222595   -0.001213772    0.001108378
    0.145704884    0.702412292   51.489161260   -0.005564329    0.005087991
    0.163152280    0.702412292   51.488932800   -0.020774565    0.019291702
    0.180599676    0.702412292   51.488184513   -0.067284960    0.063777742
    0.198047072    0.702412292   51.485928574   -0.198548215    0.191041744
    0.215494468    0.702412292   51.479781924   -0.530507798    0.519475323
    0.232941864    0.702412292   51.464079695   -1.322956683    1.305298626
    0.250389260    0.702412292   51.427219841   -3.044809100    3.023547602
    0.267836656    0.702412292   51.346180338   -6.540954009    6.511113250
    0.285284052    0.702412292   51.178762014  -13.187997133   13.089635077
    0.302731448    0.702412292   50.854274214  -24.932371259   24.625448210
    0.320178844    0.702412292   50.262527677  -44.258235503   43.403829476
    0.337626240    0.702412292   49.248931720  -73.669119528   71.678779863
    0.355073636    0.702412292   47.621217722 -114.746971784  110.809173391
    0.372521032    0.702412292   45.179383113 -166.632377236  160.071156595
    0.389968428    0.702412292   41.767683274 -224.814880475  215.547431523
    0.407415824    0.702412292   37.346515455 -280.582864229  269.743320620
    0.424863220    0.702412292   32.057249562 -322.261613789  312.480611987
    0.442310616    0.702412292   26.249476996 -338.251576818  333.312289019
    0.459758012    0.702412292   20.448265516 -320.771271394  324.827889370
    0.477205408    0.702412292   15.254824765 -269.154772380  285.653569926
    0.494652804    0.702412292   11.210632230 -190.950845198  221.698805504
    0.512100200    0.702412292    8.660674439 -100.729827349  144.943551625
    0.529547596    0.702412292    7.658222828  -16.642210986   70.010418604
    0.546994992    0.702412292    7.944078316   44.628987426    9.870529881
    0.564442388    0.702412292    9.023416313   73.545344732  -27.668852801
    0.581889784    0.702412292   10.325780855   71.317036852  -41.507831598
    0.599337180    0.702412292   11.394098261   49.107679286  -36.491671126
    0.616784576    0.702412292   12.012807321   22.259378485  -20.899512737
    0.634231972    0.702412292   12.214935394    2.654411992   -3.293600144
    0.651679368    0.702412292   12.174789543   -5.685523579   10.229282152
    0.669126764    0.702412292   12.068261544   -5.938715777   17.287902095
    0.686574160    0.702412292   11.986822969   -3.713007130   18.916353917
    0.704021556    0.702412292   11.937975217   -2.672162210   18.019336708
    0.721468952    0.702412292   11.890514316   -3.450135653   17.606427114
    0.738916348    0.702412292   11.817960233   -5.476185721   19.643257045
    0.756363744    0.702412292   11.698643063   -8.902477165   24.773586853
    0.773811140    0.702412292   11.502327144  -14.287215366   32.363327701
    0.791258536    0.702412292   11.197357573  -20.967177479   40.327167943
    0.808705932    0.702412292   10.787928478  -25.457534763   44.802397148
    0.826153328    0.702412292   10.360785154  -22.057950738   40.386160430
    0.843600724    0.702412292   10.106579839   -4.872445623   21.609965328
    0.861048120    0.702412292   10.301254340   29.797100122  -14.608442324
    0.878495516    0.702412292   11.253352601   81.431698934  -66.833302163
    0.895942912    0.702412292   13.217884148  144.568727292 -128.531515461
    0.913390308    0.702412292   16.310847876  208.648289986 -189.598628757
    0.930837704    0.702412292   20.436645317  260.977100592 -239.234668992
    0.948285100    0.702412292   25.291089680  290.654743200 -269.046008700
    0.965732496    0.702412292   30.427280497  293.155652875 -275.082132853
    0.983179892    0.702412292   35.383000764  270.868235393 -258.486092894
    1.000627288    0.702412292   39.785798221  231.435848008 -224.622065508
    1.018074684    0.702412292   43.417620558  183.939103175 -181.154887677
    1.035522080    0.702412292   46.213254571  136.441217888 -135.896093405
    1.052969476    0.702412292   48.223032935   94.855139142  -94.969675756
    1.070416872    0.702412292   49.578729752   61.682887655  -61.905521229
    1.087864268    0.702412292   50.435443116   37.473244123  -37.666237901
    1.105311664    0.702412292   50.941711349   21.280302713  -21.409667004
    1.122759060    0.702412292   51.221918880   11.267968180  -11.366379804
    1.140206456    0.702412292   51.366385098    5.594204273   -5.635979887
    1.157653852    0.702412292   51.436554954    2.570538836   -2.601657409
    1.175101248    0.702412292   51.468190898    1.094236027   -1.115135555
    1.192548644    0.702412292   51.481486008    0.425811461   -0.440658163
    1.209996040    0.702412292   51.486589326    0.153828607   -0.160191097
    1.227443436    0.702412292   51.488445269    0.047923322   -0.051638624
    1.244890832    0.702412292   51.489009630    0.014619568   -0.015698630
    1.262338228    0.702412292   51.489185022    0.003547824   -0.003908594
    1.279785624    0.702412292   51.489228160    0.000725423   -0.000808438
    1.297233020    0.702412292   51.489236805    0.000138204   -0.000151014
    1.314680416    0.702412292   51.489238604    0.000007986   -0.000008984
    1.332127812    0.702412292   51.489238712   -0.000000000   -0.000000000
    1.349575208    0.702412292   51.489238712   -0.000000000   -0.000000000
    1.367022604    0.702412292   51.489238712   -0.000000000   -0.000000000
    1.384470000    0.702412292   51.489238712   -0.000000000   -0.000000000

    0.075915300    0.719901464   51.489238712   -0.000000000   -0.000000000
    0.093362696    0.719901464   51.489238712   -0.000000000   -0.000000000
    0.110810092    0.719901464   51.489238519   -0.000015782    0.000014495
    0.128257488    0.719901464   51.489235991   -0.000213900    0.000196010
    0.145704884    0.719901464   51.489221580   -0.001289572    0.001182584
    0.163152280    0.719901464   51.489160257   -0.005597300    0.005218363
    0.180599676    0.719901464   51.488937052   -0.020296232    0.019292534
    0.198047072    0.719901464   51.488194458   -0.066318396    0.063816848
    0.215494468    0.719901464   51.485994457   -0.193439477    0.189193771
    0.232941864    0.719901464   51.479887811   -0.525131828    0.516521332
    0.250389260    0.719901464   51.464419295   -1.307887802    1.292003356
    0.267836656    0.719901464   51.427841092   -3.028477347    2.994965827
    0.285284052    0.719901464   51.346663001   -6.569918568    6.469799110
    0.302731448    0.719901464   51.178201690  -13.320563632   13.059352444
    0.320178844    0.719901464   50.849380916  -25.328166836   24.680685127
    0.337626240    0.719901464   50.246946304  -45.121703096   43.695016954
    0.355073636    0.719901464   49.212491301  -75.192794002   72.436740844
    0.372521032    0.719901464   47.553444416 -116.816949625  112.280184900
    0.389968428    0.719901464   45.073814353 -168.755558328  162.411311694
    0.407415824    0.719901464   41.631852793 -225.953265288  218.692335114
    0.424863220    0.719901464   37.208858627 -279.436183206  273.288079339
    0.442310616    0.719901464   31.967116447 -317.803693559  315.722068302
    0.459758012    0.719901464   26.269905098 -330.081015104  335.439099749
    0.477205408    0.719901464   20.640635149 -309.388269269  325.257042062
    0.494652804    0.719901464   15.664743172 -255.897880167  284.254874441
    0.512100200    0.719901464   11.852020765 -178.151688100  218.856484707
    0.529547596    0.719901464    9.497492875  -91.762052306  141.403925158
    0.546994992    0.719901464    8.590634628  -15.150709111   66.715681711
    0.564442388    0.719901464    8.822315520   36.905430647    7.846053653
    0.581889784    0.719901464    9.699050183   58.777268016  -27.499196922
    0.599337180    0.719901464   10.724411632   55.503869919  -38.653696498
    0.616784576    0.719901464   11.557423948   38.909671635  -31.209412615
    0.634231972    0.719901464   12.074013406   20.835006859  -14.138590843
    0.651679368    0.719901464   12.317639663    8.087972878    3.953544044
    0.669126764    0.719901464   12.395129323    1.468120425   17.606730203
    0.686574160    0.719901464   12.394517248   -1.383120129   25.300098743
    0.704021556    0.719901464   12.360922133   -2.726767864   28.280195119
    0.721468952    0.719901464   12.309917809   -3.447619819   28.748873826
    0.738916348    0.719901464   12.249834810   -3.868848070   28.608637917
    0.756363744    0.719901464   12.178340721   -4.975527120   29.309912923
    0.773811140    0.719901464   12.070937017   -8.154288221   32.004715869
    0.791258536    0.719901464   11.882573961  -14.163499700   37.129722188
    0.808705932    0.719901464   11.572905701  -21.621364317   43.447076455
    0.826153328    0.719901464   11.147500727  -26.684642064   47.251382729
    0.843600724    0.719901464   10.696867016  -23.537758781   42.898459469
    0.861048120    0.719901464   10.417728321   -6.017598586   24.792050179
    0.878495516    0.719901464   10.601761203   29.876961062  -10.184378792
    0.895942912    0.719901464   11.571949736   83.533091905  -60.813144184
    0.913390308    0.719901464   13.586366630  147.823291699 -121.264689625
    0.930837704    0.719901464   16.729772262  210.847545131 -182.214583074
    0.948285100    0.719901464   20.867163839  259.740053312 -233.204633856
    0.965732496    0.719901464   25.666717619  285.817233482 -265.330855724
    0.983179892    0.719901464   30.698897328  286.444186888 -273.721891818
    1.000627288    0.719901464   35.538869108  264.835144440 -258.742329619
    1.018074684    0.719901464   39.853362301  227.418154935 -225.500680517
    1.035522080    0.719901464   43.435993424  181.966946161 -181.948913519
    1.052969476    0.719901464   46.209620230  136.071646481 -136.308146082
    1.070416872    0.719901464   48.218144135   94.960559000  -95.045413448
    1.087864268    0.719901464   49.577306315   61.812138180  -61.790027094
    1.105311664    0.719901464   50.435955206   37.567010830  -37.501647026
    1.122759060    0.719901464   50.943248755   21.295858043  -21.262143370
    1.140206456    0.719901464   51.222804635   11.297419668  -11.260581953
    1.157653852    0.719901464   51.367480624    5.566832821   -5.564882204
    1.175101248    0.719901464   51.437215620    2.548516562   -2.560899841
    1.192548644    0.719901464   51.468597368    1.074775612   -1.092714102
    1.209996040    0.719901464   51.481624997    0.420470169   -0.430570676
    1.227443436    0.719901464   51.486716986    0.145740284   -0.153585582
    1.244890832    0.719901464   51.488441180    0.048807974   -0.051311240
    1.262338228    0.719901464   51.489025291    0.013571209   -0.014625558
    1.279785624    0.719901464   51.489188725    0.003312766   -0.003620657
    1.297233020    0.719901464   51.489227585    0.000779481   -0.000836730
    1.314680416    0.719901464   51.489237246    0.000105835   -0.000115978
    1.332127812    0.719901464   51.489238603    0.000008322   -0.000008853
    1.349575208    0.719901464   51.489238712   -0.000000000   -0.000000000
    1.367022604    0.719901464   51.489238712   -0.000000000   -0.000000000
    1.384470000    0.719901464   51.489238712   -0.000000000   -0.000000000

    0.075915300    0.737390636   51.489238712   -0.000000000   -0.000000000
    0.093362696    0.737390636   51.489238712   -0.000000000   -0.000000000
    0.110810092    0.737390636   51.489238712   -0.000000000   -0.000000000
    0.128257488    0.737390636   51.489238500   -0.000017291    0.000015872
    0.145704884    0.737390636   51.489235929   -0.000218976    0.000200811
    0.163152280    0.737390636   51.489222293   -0.001229822    0.001146036
    0.180599676    0.737390636   51.489165046   -0.005228703    0.004946749
    0.198047072    0.737390636   51.488948822   -0.019524167    0.018606431
    0.215494468    0.737390636   51.488240184   -0.063378540    0.061280759
    0.232941864    0.737390636   51.486072296   -0.190053597    0.184613972
    0.250389260    0.737390636   51.480079943   -0.517971436    0.504626371
    0.267836656    0.737390636   51.464725487   -1.302609366    1.270458419
    0.285284052    0.737390636   51.427919307   -3.056845381    2.968962982
    0.302731448    0.737390636   51.345964123   -6.662455608    6.457049191
    0.320178844    0.737390636   51.174566568  -13.581895695   13.117729176
    0.337626240    0.737390636   50.838744419  -25.890077994   24.926028685
    0.355073636    0.737390636   50.222780732  -46.108872210   44.315279133
    0.372521032    0.737390636   49.168280974  -76.511311949   73.635716043
    0.389968428    0.737390636   47.485404149 -118.121875405  114.200092894
    0.407415824    0.737390636   44.988478300 -169.287525555  164.994904495
    0.424863220    0.737390636   41.550921742 -224.751061020  221.575355592
    0.442310616    0.737390636   37.170012349 -275.677975423  275.849642150
    0.459758012    0.737390636   32.020132948 -311.029787851  317.267518070
    0.477205408    0.737390636   26.466951989 -320.433565691  335.493945375
    0.494652804    0.737390636   21.025123234 -297.768128071  323.681218423
    0.512100200    0.737390636   16.255766721 -244.273498900  281.236343018
    0.529547596    0.737390636   12.623881505 -169.645924520  214.831657155
    0.546994992    0.737390636   10.364820472  -89.787577972  137.105463894
    0.564442388    0.737390636    9.421800432  -21.291219324   63.212181338
    0.581889784    0.737390636    9.486868938   24.601775829    6.268103687
    0.599337180    0.737390636   10.132011199   45.544993848  -26.583681158
    0.616784576    0.737390636   10.960783376   47.003620278  -35.766525406
    0.634231972    0.737390636   11.709326100   37.814536550  -27.800794969
    0.651679368    0.737390636   12.263786205   25.674528702  -11.627189557
    0.669126764    0.737390636   12.614417536   14.809507754    5.133130207
    0.686574160    0.737390636   12.798056565    6.525889889   18.184296730
    0.704021556    0.737390636   12.860898330    0.764903036   26.312877273
    0.721468952    0.737390636   12.843608721   -2.763078654   30.063643427
    0.738916348    0.737390636   12.782147350   -4.429457184   30.583809026
    0.756363744    0.737390636   12.701647855   -5.144809522   29.446350611
    0.773811140    0.737390636   12.607368336   -6.255300202   28.744933054
    0.791258536    0.737390636   12.477997348   -9.311827872   30.575535301
    0.808705932    0.737390636   12.271975066  -15.037929937   35.897420964
    0.826153328    0.737390636   11.949485013  -22.334509210   43.223980077
    0.843600724    0.737390636   11.513102272  -27.253436642   48.330592997
    0.861048120    0.737390636   11.056043411  -23.486055178   45.319965086
    0.878495516    0.737390636   10.789465217   -4.506586879   28.488844991
    0.895942912    0.737390636   11.015685611   33.179987157   -5.471473789
    0.913390308    0.737390636   12.049522193   87.063429571  -55.876149572
    0.930837704    0.737390636   14.107438544  148.927549010 -117.262380525
    0.948285100    0.737390636   17.232948076  207.474821746 -180.167119081
    0.965732496    0.737390636   21.275254668  252.590360512 -233.323417978
    0.983179892    0.737390636   25.935873399  277.497936008 -266.971447594
    1.000627288    0.737390636   30.833558823  279.869659179 -275.809898880
    1.018074684    0.737390636   35.583552896  261.093608770 -260.366574884
    1.035522080    0.737390636   39.856944675  226.050707845 -226.285703459
    1.052969476    0.737390636   43.427793518  182.097511859 -181.965229385
    1.070416872    0.737390636   46.206935030  136.444712944 -135.905857130
    1.087864268    0.737390636   48.221763076   95.152952477  -94.524812668
    1.105311664    0.737390636   49.582852279   61.865477438  -61.329880649
    1.122759060    0.737390636   50.441381101   37.511887667  -37.163833914
    1.140206456    0.737390636   50.946756770   21.259096868  -21.035370572
    1.157653852    0.737390636   51.225521698   11.219237030  -11.122134303
    1.175101248    0.737390636   51.369052833    5.512639962   -5.484942299
    1.192548644    0.737390636   51.438119308    2.508663040   -2.516472887
    1.209996040    0.737390636   51.468977241    1.059546603   -1.069750528
    1.227443436    0.737390636   51.481906506    0.404143207   -0.417082203
    1.244890832    0.737390636   51.486724738    0.147209683   -0.151577446
    1.262338228    0.737390636   51.488488391    0.045864771   -0.048320591
    1.279785624    0.737390636   51.489038607    0.012782846   -0.013681393
    1.297233020    0.737390636   51.489187951    0.003431903   -0.003621330
    1.314680416    0.737390636   51.489229455    0.000647596   -0.000700765
    1.332127812    0.737390636   51.489237429    0.000093981   -0.000101379
    1.349575208    0.737390636   51.489238680    0.000002424   -0.000002653
    1.367022604    0.737390636   51.489238712   -0.000000000   -0.000000000
    1.384470000    0.737390636   51.489238712   -0.000000000   -0.000000000

    0.075915300    0.754879808   51.489238712   -0.000000000   -0.000000000
    0.093362696    0.754879808   51.489238712   -0.000000000   -0.000000000
    0.110810092    0.754879808   51.489238712   -0.000000000   -0.000000000
    0.128257488    0.754879808   51.489238712   -0.000000000   -0.000000000
    0.145704884    0.754879808   51.489238534   -0.000014595    0.000013313
    0.163152280    0.754879808   51.489236408   -0.000181323    0.000167492
    0.180599676    0.754879808   51.489224720   -0.001051419    0.000976917
    0.198047072    0.754879808   51.489171339   -0.004832656    0.004492423
    0.215494468    0.754879808   51.488971533   -0.018118676    0.017072428
    0.232941864    0.754879808   51.488281781   -0.061539584    0.058314743
    0.250389260    0.754879808   51.486164104   -0.186875377    0.177594690
    0.267836656    0.754879808   51.480214892   -0.516601826    0.492393694
    0.285284052    0.754879808   51.464675608   -1.322816136    1.257902563
    0.302731448    0.754879808   51.427400204   -3.112446262    2.967140934
    0.320178844    0.754879808   51.343674859   -6.817450493    6.507250978
    0.337626240    0.754879808   51.168131722  -13.913186055   13.301921829
    0.355073636    0.754879808   50.824419646  -26.464350916   25.381239622
    0.372521032    0.754879808   50.197029354  -46.851231791   45.185828056
    0.389968428    0.754879808   49.129413267  -77.193297065   75.024022616
    0.407415824    0.754879808   47.438901112 -118.220020543  116.045839525
    0.424863220    0.754879808   44.950237760 -168.119457341  166.998518771
    0.442310616    0.754879808   41.548914614 -221.646990541  223.241063068
    0.459758012    0.754879808   37.243093091 -270.131445681  276.606425896
    0.477205408    0.754879808   32.212645674 -302.933731821  316.669340335
    0.494652804    0.754879808   26.818826784 -310.434048113  333.261964747
    0.512100200    0.754879808   21.556363142 -287.600959519  319.732856189
    0.529547596    0.754879808   16.945947877 -236.755121267  275.768009715
    0.546994992    0.754879808   13.399795044 -167.720055034  208.541412023
    0.564442388    0.754879808   11.114913135  -94.671248944  131.243184633
    0.581889784    0.754879808   10.037369446  -31.279632178   59.132182058
    0.599337180    0.754879808    9.913305889   13.704287387    4.582895780
    0.616784576    0.754879808   10.393278483   38.122527572  -26.596220556
    0.634231972    0.754879808   11.140637906   45.197048985  -35.855669999
    0.651679368    0.754879808   11.903073283   40.821563763  -29.598283541
    0.669126764    0.754879808   12.532608306   30.798888451  -15.600498959
    0.686574160    0.754879808   12.971210471   19.433033162   -0.199698820
    0.704021556    0.754879808   13.219926056    9.181531907   12.686911499
    0.721468952    0.754879808   13.309190324    1.186321968   21.268758032
    0.738916348    0.754879808   13.283068819   -4.054563339   25.212819416
    0.756363744    0.754879808   13.189867507   -6.565759805   25.468225976
    0.773811140    0.754879808   13.073236398   -6.970106717   24.180683699
    0.791258536    0.754879808   12.955732009   -6.948659276   24.097807085
    0.808705932    0.754879808   12.825549474   -8.792298541   27.492320266
    0.826153328    0.754879808   12.634626678  -14.046599447   34.805779618
    0.843600724    0.754879808   12.329600883  -21.372167524   43.900391206
    0.861048120    0.754879808   11.910650107  -26.029261634   50.242660231
    0.878495516    0.754879808   11.483344164  -21.197333841   47.821152187
    0.895942912    0.754879808   11.267190052   -1.121145247   30.876834713
    0.913390308    0.754879808   11.550024144   35.805491198   -4.074381909
    0.930837704    0.754879808   12.603125666   86.348583470  -56.210396444
    0.948285100    0.754879808   14.607904697  143.509817363 -119.532972325
    0.965732496    0.754879808   17.606993826  198.899523231 -183.731699046
    0.983179892    0.754879808   21.495339594  243.980329985 -237.013668228
    1.000627288    0.754879808   26.026026862  271.657692956 -269.683992962
    1.018074684    0.754879808   30.851414175  277.321865930 -277.003060341
    1.035522080    0.754879808   35.580349071  260.796502045 -260.169109900
    1.052969476    0.754879808   39.857026773  226.774487842 -225.200464898
    1.070416872    0.754879808   43.439864912  182.634882718 -180.613555647
    1.087864268    0.754879808   46.225566854  136.539944867 -134.682323622
    1.105311664    0.754879808   48.239546027   95.011491559  -93.580609942
    1.122759060    0.754879808   49.596991046   61.625475241  -60.674538539
    1.140206456    0.754879808   50.450748004   37.322355647  -36.723729524
    1.157653852    0.754879808   50.953068864   21.077581162  -20.762145237
    1.175101248    0.754879808   51.229216117   11.096144630  -10.955296549
    1.192548644    0.754879808   51.371137181    5.428327049   -5.388609187
    1.209996040    0.754879808   51.439110224    2.467500978   -2.463966456
    1.227443436    0.754879808   51.469576057    1.026759626   -1.042868831
    1.244890832    0.754879808   51.481959464    0.404773019   -0.411170833
    1.262338228    0.754879808   51.486836764    0.139892776   -0.145486028
    1.279785624    0.754879808   51.488518407    0.043896626   -0.046562808
    1.297233020    0.754879808   51.489032961    0.013265685   -0.013965547
    1.314680416    0.754879808   51.489191702    0.003140161   -0.003403130
    1.332127812    0.754879808   51.489229258    0.000661736   -0.000719294
    1.349575208    0.754879808   51.489237380    0.000097486   -0.000106318
    1.367022604    0.754879808   51.489238650    0.000004745   -0.000005171
    1.384470000    0.754879808   51.489238712   -0.000000000   -0.000000000

    0.075915300    0.772368980   51.489238712   -0.000000000   -0.000000000
    0.093362696    0.772368980   51.489238712   -0.000000000   -0.000000000
    0.110810092    0.772368980   51.489238712   -0.000000000   -0.000000000
    0.128257488    0.772368980   51.489238712   -0.000000000   -0.000000000
    0.145704884    0.772368980   51.489238712   -0.000000000   -0.000000000
    0.163152280    0.772368980   51.489238589   -0.000010133    0.000009171
    0.180599676    0.772368980   51.489236827   -0.000149519    0.000135893
    0.198047072    0.772368980   51.489225651   -0.000992900    0.000901016
    0.215494468    0.772368980   51.489175974   -0.004517455    0.004163993
    0.232941864    0.772368980   51.488978170   -0.017834757    0.016570335
    0.250389260    0.772368980   51.488293374   -0.061373347    0.057113056
    0.267836656    0.772368980   51.486165113   -0.188485904    0.176006055
    0.285284052    0.772368980   51.480062359   -0.530959431    0.494959611
    0.302731448    0.772368980   51.464243185   -1.354111989    1.270850954
    0.320178844    0.772368980   51.425987790   -3.195453537    3.016094862
    0.337626240    0.772368980   51.340069653   -6.990846959    6.641084388
    0.355073636    0.772368980   51.160521401  -14.202813414   13.602964486
    0.372521032    0.772368980   50.811227683  -26.817050778   25.930428371
    0.389968428    0.772368980   50.177911417  -47.123940487   46.038140550
    0.407415824    0.772368980   49.108726858  -77.041902884   76.117780073
    0.424863220    0.772368980   47.427886589 -117.171475956  117.153974905
    0.442310616    0.772368980   44.969265393 -165.626187167  167.749721404
    0.459758012    0.772368980   41.627726647 -217.220616554  223.162365944
    0.477205408    0.772368980   37.418093360 -263.565070938  275.234444133
    0.494652804    0.772368980   32.517544602 -294.752927841  313.580596655
    0.512100200    0.772368980   27.270384529 -302.145710085  328.190066141
    0.529547596    0.772368980   22.136727714 -281.553996960  312.799416258
    0.546994992    0.772368980   17.594932468 -235.212795272  267.768907779
    0.564442388    0.772368980   14.029432993 -171.457359464  200.899431330
    0.581889784    0.772368980   11.641413324 -102.345043349  125.415398355
    0.599337180    0.772368980   10.416754543  -39.923104193   55.705297291
    0.616784576    0.772368980   10.156003522    7.101238578    2.756201674
    0.634231972    0.772368980   10.551755392   35.202390223  -28.599603654
    0.651679368    0.772368980   11.281428603   45.916986176  -39.651261997
    0.669126764    0.772368980   12.079003377   43.886726088  -35.667230103
    0.686574160    0.772368980   12.770375694   34.546548183  -23.204208455
    0.704021556    0.772368980   13.268859350   22.286516330   -8.168467952
    0.721468952    0.772368980   13.551344309   10.091750247    5.144372949
    0.738916348    0.772368980   13.638169052    0.113796874   14.276008468
    0.756363744    0.772368980   13.582557974   -6.059006686   18.707043187
    0.773811140    0.772368980   13.459360089   -7.754519720   19.711753721
    0.791258536    0.772368980   13.337934446   -6.173539812   19.748026870
    0.808705932    0.772368980   13.251092453   -4.405396001   21.499499553
    0.826153328    0.772368980   13.170929471   -5.926316704   26.704819149
    0.843600724    0.772368980   13.025052583  -11.821505596   35.263852430
    0.861048120    0.772368980   12.752961811  -19.661538169   44.831209642
    0.878495516    0.772368980   12.365864420  -23.984711588   50.847528677
    0.895942912    0.772368980   11.978141900  -18.831273774   47.401533564
    0.913390308    0.772368980   11.794698888   -0.158501660   28.868108245
    0.930837704    0.772368980   12.065428432   33.257449226   -7.782640382
    0.948285100    0.772368980   13.037461531   79.717318783  -61.067888064
    0.965732496    0.772368980   14.904589642  134.912265131 -124.350717647
    0.983179892    0.772368980   17.760603238  191.482472329 -187.225434236
    1.000627288    0.772368980   21.546902902  240.005404209 -238.390781395
    1.018074684    0.772368980   26.037994100  270.892030074 -268.948230260
    1.035522080    0.772368980   30.868033383  278.178668443 -274.813260377
    1.052969476    0.772368980   35.613744643  261.873798275 -257.395762375
    1.070416872    0.772368980   39.903473146  227.123756227 -222.613646529
    1.087864268    0.772368980   43.487041301  182.316080268 -178.579977220
    1.105311664    0.772368980   46.264354200  135.971998130 -133.227426560
    1.122759060    0.772368980   48.267931635   94.443655346  -92.595530677
    1.140206456    0.772368980   49.615874719   61.190633385  -60.002051246
    1.157653852    0.772368980   50.462972764   36.981980114  -36.288674137
    1.175101248    0.772368980   50.960358260   20.842291400  -20.485569715
    1.192548644    0.772368980   51.233299182   10.935254366  -10.795421158
    1.209996040    0.772368980   51.373121511    5.338629158   -5.306778531
    1.227443436    0.772368980   51.440098559    2.408821560   -2.432342467
    1.244890832    0.772368980   51.469609296    1.025385800   -1.041981206
    1.262338228    0.772368980   51.482098192    0.391110954   -0.408880005
    1.279785624    0.772368980   51.486837545    0.137446939   -0.147755479
    1.297233020    0.772368980   51.488466023    0.046638078   -0.050332956
    1.314680416    0.772368980   51.489024662    0.013370142   -0.014935043
    1.332127812    0.772368980   51.489183677    0.003595993   -0.004049978
    1.349575208    0.772368980   51.489226566    0.000829515   -0.000936858
    1.367022604    0.772368980   51.489236505    0.000158157   -0.000176184
    1.384470000    0.772368980   51.489238547    0.000012495   -0.000013507

    0.075915300    0.789858152   51.489238712   -0.000000000   -0.000000000
    0.093362696    0.789858152   51.489238712   -0.000000000   -0.000000000
    0.110810092    0.789858152   51.489238712   -0.000000000   -0.000000000
    0.128257488    0.789858152   51.489238712   -0.000000000   -0.000000000
    0.145704884    0.789858152   51.489238712   -0.000000000   -0.000000000
    0.163152280    0.789858152   51.489238712   -0.000000000   -0.000000000
    0.180599676    0.789858152   51.489238544   -0.000013674    0.000012747
    0.198047072    0.789858152   51.489236470   -0.000176642    0.000162385
    0.215494468    0.789858152   51.489225101   -0.001019398    0.000951431
    0.232941864    0.789858152   51.489172463   -0.004740656    0.004449185
    0.250389260    0.789858152   51.488965670   -0.018645991    0.017407434
    0.267836656    0.789858152   51.488253664   -0.063863603    0.059562884
    0.285284052    0.789858152   51.486007690   -0.198598782    0.184242969
    0.302731448    0.789858152   51.479721954   -0.549406050    0.513546191
    0.320178844    0.789858152   51.463351400   -1.398366680    1.316162728
    0.337626240    0.789858152   51.423971542   -3.282011783    3.115616237
    0.355073636    0.789858152   51.336202019   -7.121812614    6.837356312
    0.372521032    0.789858152   51.154262873  -14.343363819   13.930972326
    0.389968428    0.789858152   50.802919391  -26.877037514   26.406441104
    0.407415824    0.789858152   50.170902414  -46.880147201   46.598450648
    0.424863220    0.789858152   49.110836574  -76.171730831   76.586463603
    0.442310616    0.789858152   47.453802591 -115.240912953  117.242807698
    0.459758012    0.789858152   45.040976548 -162.236716379  167.044175028
    0.477205408    0.789858152   41.773260485 -212.182271681  221.181671345
    0.494652804    0.789858152   37.662947725 -257.335729532  271.491607689
    0.512100200    0.789858152   32.873223977 -288.547656766  307.772883777
    0.529547596    0.789858152   27.721503028 -297.713891309  320.493107502
    0.546994992    0.789858152   22.638004445 -280.408182634  304.105677562
    0.564442388    0.789858152   18.083817563 -237.752488322  259.522456577
    0.581889784    0.789858152   14.447218127 -176.806022653  194.476589038
    0.599337180    0.789858152   11.953820386 -108.768403611  121.336357208
    0.616784576    0.789858152   10.620738351  -45.675436390   53.263764840
    0.634231972    0.789858152   10.274716035    3.239092506    0.420782111
    0.651679368    0.789858152   10.624987849   33.872644584  -32.249026464
    0.669126764    0.789858152   11.353381617   47.059814104  -45.130694977
    0.686574160    0.789858152   12.187503642   46.728052819  -42.472135291
    0.704021556    0.789858152   12.932592170   37.556678139  -30.342811894
    0.721468952    0.789858152   13.473271711   23.893394556  -14.777012095
    0.738916348    0.789858152   13.766454701    9.792232148   -0.527991661
    0.756363744    0.789858152   13.837674557   -1.041601047    9.669486761
    0.773811140    0.789858152   13.769400144   -6.096899813   15.268594308
    0.791258536    0.789858152   13.664747658   -5.448847868   17.524788428
    0.808705932    0.789858152   13.601100483   -2.103778638   18.719130135
    0.826153328    0.789858152   13.587456012   -0.477347586   21.214264000
    0.843600724    0.789858152   13.564739921   -3.339044291   26.537341660
    0.861048120    0.789858152   13.451857198  -10.471617301   34.640021324
    0.878495516    0.789858152   13.200124361  -18.556557169   43.300732625
    0.895942912    0.789858152   12.832113339  -23.010258174   48.134505171
    0.913390308    0.789858152   12.451053317  -19.378740535   43.447368943
    0.930837704    0.789858152   12.232292238   -3.760881353   24.065295067
    0.948285100    0.789858152   12.412146462   26.663095601  -12.531720146
    0.965732496    0.789858152   13.258653508   72.456000686  -64.526727139
    0.983179892    0.789858152   15.015288235  129.762925590 -125.517998167
    1.000627288    0.789858152   17.811501422  189.922688079 -185.801201482
    1.018074684    0.789858152   21.595597582  241.026497957 -234.908141593
    1.035522080    0.789858152   26.113388565  272.505819102 -264.471825241
    1.052969476    0.789858152   30.964961241  279.042421925 -270.415786017
    1.070416872    0.789858152   35.714975686  261.505279031 -253.819760251
    1.087864268    0.789858152   39.991618891  226.021953496 -220.047683123
    1.105311664    0.789858152   43.554377946  181.121175092 -176.826473725
    1.122759060    0.789858152   46.312148352  134.988501311 -132.018612593
    1.140206456    0.789858152   48.300443450   93.713602701  -91.712935293
    1.157653852    0.789858152   49.637246871   60.643925751  -59.382264476
    1.175101248    0.789858152   50.476163586   36.576565106  -35.880081972
    1.192548644    0.789858152   50.967763271   20.550677659  -20.258753823
    1.209996040    0.789858152   51.236811296   10.758746752  -10.700946758
    1.227443436    0.789858152   51.374500420    5.239663106   -5.295878418
    1.244890832    0.789858152   51.439950727    2.403071327   -2.457393539
    1.262338228    0.789858152   51.469660522    1.004678666   -1.058047396
    1.279785624    0.789858152   51.481979908    0.390732864   -0.423216243
    1.297233020    0.789858152   51.486670756    0.146203983   -0.159146871
    1.314680416    0.789858152   51.488430149    0.048039945   -0.053621316
    1.332127812    0.789858152   51.489001586    0.014861276   -0.016572257
    1.349575208    0.789858152   51.489177108    0.004078721   -0.004504856
    1.367022604    0.789858152   51.489224811    0.000977104   -0.001052452
    1.384470000    0.789858152   51.489236867    0.000137677   -0.000144368

    0.075915300    0.807347324   51.489238712   -0.000000000   -0.000000000
    0.093362696    0.807347324   51.489238712   -0.000000000   -0.000000000
    0.110810092    0.807347324   51.489238712   -0.000000000   -0.000000000
    0.128257488    0.807347324   51.489238712   -0.000000000   -0.000000000
    0.145704884    0.807347324   51.489238712   -0.000000000   -0.000000000
    0.163152280    0.807347324   51.489238712   -0.000000000   -0.000000000
    0.180599676    0.807347324   51.489238712   -0.000000000   -0.000000000
    0.198047072    0.807347324   51.489238551   -0.000013239    0.000012116
    0.215494468    0.807347324   51.489236722   -0.000155622    0.000145126
    0.232941864    0.807347324   51.489225676   -0.000979714    0.000914378
    0.250389260    0.807347324   51.489172666   -0.004768355    0.004390924
    0.267836656    0.807347324   51.488963158   -0.018962301    0.017395847
    0.285284052    0.807347324   51.488218138   -0.066791004    0.060898445
    0.302731448    0.807347324   51.485939105   -0.203152645    0.187246913
    0.320178844    0.807347324   51.479482741   -0.563296714    0.524275564
    0.337626240    0.807347324   51.462741421   -1.427806948    1.344859271
    0.355073636    0.807347324   51.422811712   -3.321343407    3.177965245
    0.372521032    0.807347324   51.334372415   -7.154066805    6.944371814
    0.389968428    0.807347324   51.152232582  -14.314382056   14.083532109
    0.407415824    0.807347324   50.802987014  -26.645845123   26.556502816
    0.424863220    0.807347324   50.178141741  -46.236830386   46.621432364
    0.442310616    0.807347324   49.135361388  -74.790409821   76.264515982
    0.459758012    0.807347324   47.510719078 -112.845559884  116.223352882
    0.477205408    0.807347324   45.150004876 -158.696080246  164.878517973
    0.494652804    0.807347324   41.951549406 -207.871202243  217.417168034
    0.512100200    0.807347324   37.917199225 -253.123574525  265.881744780
    0.529547596    0.807347324   33.191815261 -285.565402007  300.549250032
    0.546994992    0.807347324   28.074787965 -296.810351028  312.508387016
    0.564442388    0.807347324   22.987409626 -281.741326144  296.614897372
    0.581889784    0.807347324   18.392864847 -240.918295038  253.670577438
    0.599337180    0.807347324   14.690162667 -181.105962298  190.729097953
    0.616784576    0.807347324   12.117208853 -113.471089678  119.238990318
    0.634231972    0.807347324   10.704415307  -49.938019489   51.711308524
    0.651679368    0.807347324   10.295987754    0.508322034   -1.723503532
    0.669126764    0.807347324   10.618479803   33.536770146  -35.562585035
    0.686574160    0.807347324   11.363065746   49.132129872  -49.417111481
    0.704021556    0.807347324   12.245851172   49.932174613  -46.973858845
    0.721468952    0.807347324   13.043481354   40.085069110  -34.165641753
    0.738916348    0.807347324   13.614234296   24.829876388  -17.306480114
    0.756363744    0.807347324   13.914081462    9.910727498   -1.585325787
    0.773811140    0.807347324   13.993949934    0.057952192    9.847082183
    0.791258536    0.807347324   13.961644620   -2.960500057   16.134055815
    0.808705932    0.807347324   13.925042081   -1.054873564   18.350275717
    0.826153328    0.807347324   13.935056602    1.550959110   18.811311446
    0.843600724    0.807347324   13.969697953    1.386711768   20.127651812
    0.861048120    0.807347324   13.965006319   -2.955884544   24.219485845
    0.878495516    0.807347324   13.855162900  -10.368754301   31.305980311
    0.895942912    0.807347324   13.605618809  -18.502611775   39.287071223
    0.913390308    0.807347324   13.230484895  -24.158631027   43.832277454
    0.930837704    0.807347324   12.809328632  -22.871798971   39.438923059
    0.948285100    0.807347324   12.510405902   -9.177388077   21.155376217
    0.965732496    0.807347324   12.594526625   21.580957036  -13.441006016
    0.983179892    0.807347324   13.373866959   69.952649709  -62.895927372
    1.000627288    0.807347324   15.115136634  130.500705817 -121.494447463
    1.018074684    0.807347324   17.940821620  192.216773780 -180.270950537
    1.035522080    0.807347324   21.762630500  242.674696216 -229.130265794
    1.052969476    0.807347324   26.293938798  272.454872147 -259.517039791
    1.070416872    0.807347324   31.130378694  277.454435379 -266.825096404
    1.087864268    0.807347324   35.847107698  259.391380188 -251.482070580
    1.105311664    0.807347324   40.088590046  224.187841247 -218.495832405
    1.122759060    0.807347324   43.623467337  179.800862272 -175.655412209
    1.140206456    0.807347324   46.361492140  134.025055370 -131.024010632
    1.157653852    0.807347324   48.334686402   92.957188374  -90.917076403
    1.175101248    0.807347324   49.659525784   60.016679603  -58.826056041
    1.192548644    0.807347324   50.489056970   36.091318262  -35.569316269
    1.209996040    0.807347324   50.974003305   20.243274317  -20.136886322
    1.227443436    0.807347324   51.239152038   10.602955276  -10.689809182
    1.244890832    0.807347324   51.374570676    5.222173639   -5.316733425
    1.262338228    0.807347324   51.440272647    2.369411178   -2.461285398
    1.279785624    0.807347324   51.469703841    1.002131604   -1.057356401
    1.297233020    0.807347324   51.481873568    0.403420794   -0.422995758
    1.314680416    0.807347324   51.486742360    0.144569284   -0.152574125
    1.332127812    0.807347324   51.488459716    0.048061709   -0.049993255
    1.349575208    0.807347324   51.489024184    0.014095083   -0.014368150
    1.367022604    0.807347324   51.489187851    0.003565098   -0.003524966
    1.384470000    0.807347324   51.489231518    0.000536353   -0.000516280

    0.075915300    0.824836496   51.489238712   -0.000000000   -0.000000000
    0.093362696    0.824836496   51.489238712   -0.000000000   -0.000000000
    0.110810092    0.824836496   51.489238712   -0.000000000   -0.000000000
    0.128257488    0.824836496   51.489238712   -0.000000000   -0.000000000
    0.145704884    0.824836496   51.489238712   -0.000000000   -0.000000000
    0.163152280    0.824836496   51.489238712   -0.000000000   -0.000000000
    0.180599676    0.824836496   51.489238712   -0.000000000   -0.000000000
    0.198047072    0.824836496   51.489238712   -0.000000000   -0.000000000
    0.215494468    0.824836496   51.489238595   -0.000009551    0.000008844
    0.232941864    0.824836496   51.489236872   -0.000145240    0.000134135
    0.250389260    0.824836496   51.489225053   -0.001040605    0.000945477
    0.267836656    0.824836496   51.489169314   -0.005046508    0.004578663
    0.285284052    0.824836496   51.488941636   -0.020566136    0.018597574
    0.302731448    0.824836496   51.488175968   -0.069287462    0.063584094
    0.320178844    0.824836496   51.485804475   -0.210486901    0.195355039
    0.337626240    0.824836496   51.479158692   -0.578228949    0.543968263
    0.355073636    0.824836496   51.462189638   -1.443747425    1.383780449
    0.372521032    0.824836496   51.421984498   -3.330749212    3.241634062
    0.389968428    0.824836496   51.333656416   -7.121121090    7.028911355
    0.407415824    0.824836496   51.153168659  -14.147057875   14.150098540
    0.424863220    0.824836496   50.808779917  -26.215579098   26.506225805
    0.442310616    0.824836496   50.195589050  -45.314844096   46.275270108
    0.459758012    0.824836496   49.174063216  -73.224419825   75.328142797
    0.477205408    0.824836496   47.583285064 -110.568339739  114.323587573
    0.494652804    0.824836496   45.266581663 -155.986884012  161.668936294
    0.512100200    0.824836496   42.115354255 -205.272060184  212.752417052
    0.529547596    0.824836496   38.120804092 -251.244295288  260.014081178
    0.546994992    0.824836496   33.419168023 -284.759894755  294.182046697
    0.564442388    0.824836496   28.306646840 -297.096871361  306.603641729
    0.581889784    0.824836496   23.204933016 -283.066508009  292.058166773
    0.599337180    0.824836496   18.578296500 -243.295782952  250.923590443
    0.616784576    0.824836496   14.824885095 -184.529348753  189.658395629
    0.634231972    0.824836496   12.185777974 -117.477814310  119.191224493
    0.651679368    0.824836496   10.706682490  -53.299387649   51.812813246
    0.669126764    0.824836496   10.255752796   -0.772044809   -2.142138716
    0.686574160    0.824836496   10.580344758   35.041107091  -36.629983920
    0.704021556    0.824836496   11.370563886   52.605941337  -50.636636183
    0.721468952    0.824836496   12.318398912   53.587174826  -47.486113328
    0.738916348    0.824836496   13.170536425   42.598689880  -33.251333508
    0.756363744    0.824836496   13.775308454   26.396686758  -14.829692492
    0.773811140    0.824836496   14.103847993   11.792555875    1.862361458
    0.791258536    0.824836496   14.225078935    3.002874417   13.172606787
    0.808705932    0.824836496   14.248999252    0.309819387   18.151180132
    0.826153328    0.824836496   14.260938680    0.921015280   18.283786179
    0.843600724    0.824836496   14.289082156    1.746130633   16.564072511
    0.861048120    0.824836496   14.316043680    0.541273625   16.266796943
    0.878495516    0.824836496   14.298488109   -3.451065591   19.629415863
    0.895942912    0.824836496   14.185568554  -10.345344310   26.824666340
    0.913390308    0.824836496   13.932741776  -19.176110204   35.509072758
    0.930837704    0.824836496   13.530830182  -26.593383056   41.204423026
    0.948285100    0.824836496   13.053823200  -26.526830796   38.376017343
    0.965732496    0.824836496   12.695203613  -11.954937702   22.088648530
    0.983179892    0.824836496   12.753902380   21.443359789  -10.375612324
    1.000627288    0.824836496   13.554599453   72.408713272  -58.081809300
    1.018074684    0.824836496   15.345371434  133.332265107 -115.904610473
    1.035522080    0.824836496   18.206870782  193.179380456 -175.109923144
    1.052969476    0.824836496   22.023032200  241.184933594 -225.271150205
    1.070416872    0.824836496   26.513214207  269.430408197 -257.188697598
    1.087864268    0.824836496   31.295146368  274.412555482 -265.600350285
    1.105311664    0.824836496   35.965595057  257.174892637 -250.691883615
    1.122759060    0.824836496   40.175557543  222.783710708 -217.711430098
    1.140206456    0.824836496   43.689623023  178.741087893 -174.804088707
    1.157653852    0.824836496   46.409757359  133.054382011 -130.288668727
    1.175101248    0.824836496   48.366403641   92.036188072  -90.462620047
    1.192548644    0.824836496   49.676999268   59.271694434  -58.672195617
    1.209996040    0.824836496   50.496328488   35.638144085  -35.616497677
    1.227443436    0.824836496   50.975676669   20.060451305  -20.248469402
    1.244890832    0.824836496   51.238513092   10.610718441  -10.758123199
    1.262338228    0.824836496   51.374870984    5.204597263   -5.313745344
    1.279785624    0.824836496   51.440573407    2.378572527   -2.426630495
    1.297233020    0.824836496   51.469849218    1.023282469   -1.022797423
    1.314680416    0.824836496   51.482259342    0.394685573   -0.389476068
    1.332127812    0.824836496   51.486947666    0.139369621   -0.133742902
    1.349575208    0.824836496   51.488577199    0.043169438   -0.040207186
    1.367022604    0.824836496   51.489075272    0.011429682   -0.010278131
    1.384470000    0.824836496   51.489214407    0.001811255   -0.001587516

    0.075915300    0.842325668   51.489238712   -0.000000000   -0.000000000
    0.093362696    0.842325668   51.489238712   -0.000000000   -0.000000000
    0.110810092    0.842325668   51.489238712   -0.000000000   -0.000000000
    0.128257488    0.842325668   51.489238712   -0.000000000   -0.000000000
    0.145704884    0.842325668   51.489238712   -0.000000000   -0.000000000
    0.163152280    0.842325668   51.489238712   -0.000000000   -0.000000000
    0.180599676    0.842325668   51.489238712   -0.000000000   -0.000000000
    0.198047072    0.842325668   51.489238712   -0.000000000   -0.000000000
    0.215494468    0.842325668   51.489238712   -0.000000000   -0.000000000
    0.232941864    0.842325668   51.489238594   -0.000009701    0.000008936
    0.250389260    0.842325668   51.489236447   -0.000179709    0.000163795
    0.267836656    0.842325668   51.489223358   -0.001165168    0.001063522
    0.285284052    0.842325668   51.489160365   -0.005673174    0.005167247
    0.302731448    0.842325668   51.488925932   -0.021396405    0.019772266
    0.320178844    0.842325668   51.488125825   -0.071905601    0.066986909
    0.337626240    0.842325668   51.485689334   -0.215604637    0.203149757
    0.355073636    0.842325668   51.479009502   -0.580245865    0.557367607
    0.372521032    0.842325668   51.462007950   -1.440132962    1.403352091
    0.389968428    0.842325668   51.422059751   -3.300044726    3.260499610
    0.407415824    0.842325668   51.334941353   -7.008791365    7.019058094
    0.424863220    0.842325668   51.157404185  -13.890222975   14.045360075
    0.442310616    0.842325668   50.820071940  -25.668037386   26.183653155
    0.459758012    0.842325668   50.219130682  -44.417375971   45.535121955
    0.477205408    0.842325668   49.216900364  -71.943797293   73.917589255
    0.494652804    0.842325668   47.650608466 -109.074768791  112.025973501
    0.512100200    0.842325668   45.359806604 -154.554017645  158.416591924
    0.529547596    0.842325668   42.231171455 -204.133551298  208.748861155
    0.546994992    0.842325668   38.253672688 -250.432182062  255.744232508
    0.564442388    0.842325668   33.564012541 -284.201349143  290.298926769
    0.581889784    0.842325668   28.458116903 -296.917504004  303.763741524
    0.599337180    0.842325668   23.353542577 -283.678348592  290.737826335
    0.616784576    0.842325668   18.705730681 -245.182026850  251.272154358
    0.634231972    0.842325668   14.907809846 -187.643296657  191.408550987
    0.651679368    0.842325668   12.210931471 -120.741776898  121.715872429
    0.669126764    0.842325668   10.685733362  -55.017139478   54.413322863
    0.686574160    0.842325668   10.228730135    0.343964351    0.163217677
    0.704021556    0.842325668   10.597094838   38.769550184  -34.390816668
    0.721468952    0.842325668   11.464258307   57.354580168  -47.772838353
    0.738916348    0.842325668   12.490571979   57.635314213  -43.370387151
    0.756363744    0.842325668   13.401806245   45.356100834  -27.910773765
    0.773811140    0.842325668   14.047271651   28.381498949   -9.150353138
    0.791258536    0.842325668   14.406877051   13.445971120    6.473055700
    0.808705932    0.842325668   14.551569976    3.906772448   15.394274959
    0.826153328    0.842325668   14.578871160   -0.381293810   17.386997635
    0.843600724    0.842325668   14.565937394   -1.007228979   14.889752400
    0.861048120    0.842325668   14.558217196   -0.159756901   11.642269296
    0.878495516    0.842325668   14.563905228    0.104349248   11.144384221
    0.895942912    0.842325668   14.551820892   -2.582213501   15.351785231
    0.913390308    0.842325668   14.454164792   -9.787978640   23.894543161
    0.930837704    0.842325668   14.197963355  -20.188275633   34.008569379
    0.948285100    0.842325668   13.766511807  -28.621339321   41.046993891
    0.965732496    0.842325668   13.259695554  -27.548160333   39.554525974
    0.983179892    0.842325668   12.905582247  -10.482441999   24.502634499
    1.000627288    0.842325668   13.008729320   24.841207584   -7.082489893
    1.018074684    0.842325668   13.866444570   75.131659872  -54.670704502
    1.035522080    0.842325668   15.681897189  133.209557260 -113.264302369
    1.052969476    0.842325668   18.514244134  190.167594521 -173.764432217
    1.070416872    0.842325668   22.264558794  236.943916352 -225.142436327
    1.087864268    0.842325668   26.684841484  265.880026865 -257.670998218
    1.105311664    0.842325668   31.417228797  272.264209339 -266.014618792
    1.122759060    0.842325668   36.059435211  256.008938494 -250.746273153
    1.140206456    0.842325668   40.251388753  221.764109963 -217.541180364
    1.157653852    0.842325668   43.745823652  177.543028265 -174.736360150
    1.175101248    0.842325668   46.444230583  131.805923314 -130.530368652
    1.192548644    0.842325668   48.381698901   91.063127405  -90.943277721
    1.209996040    0.842325668   49.679794336   58.791393778  -59.175149375
    1.227443436    0.842325668   50.494235312   35.579300155  -35.933709903
    1.244890832    0.842325668   50.973751095   20.209796087  -20.298126141
    1.262338228    0.842325668   51.239767456   10.671161658  -10.612438804
    1.279785624    0.842325668   51.376997958    5.232863352   -5.102676982
    1.297233020    0.842325668   51.442356722    2.388896950   -2.246569785
    1.314680416    0.842325668   51.471517433    0.980111868   -0.893198145
    1.332127812    0.842325668   51.483173587    0.364142274   -0.318637830
    1.349575208    0.842325668   51.487416477    0.118155396   -0.099467588
    1.367022604    0.842325668   51.488771865    0.032572927   -0.026367647
    1.384470000    0.842325668   51.489166039    0.005412895   -0.004278078

    0.075915300    0.859814840   51.489238712   -0.000000000   -0.000000000
    0.093362696    0.859814840   51.489238712   -0.000000000   -0.000000000
    0.110810092    0.859814840   51.489238712   -0.000000000   -0.000000000
    0.128257488    0.859814840   51.489238712   -0.000000000   -0.000000000
    0.145704884    0.859814840   51.489238712   -0.000000000   -0.000000000
    0.163152280    0.859814840   51.489238712   -0.000000000   -0.000000000
    0.180599676    0.859814840   51.489238712   -0.000000000   -0.000000000
    0.198047072    0.859814840   51.489238712   -0.000000000   -0.000000000
    0.215494468    0.859814840   51.489238712   -0.000000000   -0.000000000
    0.232941864    0.859814840   51.489238712   -0.000000000   -0.000000000
    0.250389260    0.859814840   51.489238577   -0.000011185    0.000010145
    0.267836656    0.859814840   51.489236365   -0.000185933    0.000169270
    0.285284052    0.859814840   51.489222065   -0.001261959    0.001148131
    0.302731448    0.859814840   51.489160613   -0.005618735    0.005173720
    0.320178844    0.859814840   51.488922184   -0.021626436    0.019975491
    0.337626240    0.859814840   51.488117654   -0.072308294    0.067417548
    0.355073636    0.859814840   51.485722331   -0.212350513    0.202244143
    0.372521032    0.859814840   51.479102929   -0.572861698    0.553608776
    0.389968428    0.859814840   51.462354939   -1.416666871    1.389674857
    0.407415824    0.859814840   51.423217103   -3.229855359    3.217494038
    0.424863220    0.859814840   51.337718168   -6.870031922    6.906225681
    0.442310616    0.859814840   51.164124798  -13.593167359   13.783869879
    0.459758012    0.859814840   50.833122102  -25.207589950   25.654425065
    0.477205408    0.859814840   50.242036754  -43.775083806   44.588375273
    0.494652804    0.859814840   49.252007931  -71.203385778   72.440300092
    0.512100200    0.859814840   47.698645072 -108.334901246  110.001579170
    0.529547596    0.859814840   45.420536806 -153.819242138  155.991397554
    0.546994992    0.859814840   42.305887018 -203.246021779  206.226118682
    0.564442388    0.859814840   38.346557320 -249.233155197  253.540894267
    0.581889784    0.859814840   33.679593225 -282.839431366  288.892198096
    0.599337180    0.859814840   28.595160327 -295.961454719  303.610148307
    0.616784576    0.859814840   23.498009161 -283.915611232  292.156218052
    0.634231972    0.859814840   18.832222607 -246.970730566  254.281508976
    0.651679368    0.859814840   14.994274110 -190.227044921  195.641532426
    0.669126764    0.859814840   12.257388969 -122.404566836  126.568059682
    0.686574160    0.859814840   10.724433148  -54.052256301   59.389953772
    0.704021556    0.859814840   10.310991339    4.282192018    5.198849744
    0.721468952    0.859814840   10.765298957   44.334200962  -28.968773792
    0.738916348    0.859814840   11.728307487   62.456082267  -41.676719528
    0.756363744    0.859814840   12.828364736   60.869174535  -36.898685837
    0.773811140    0.859814840   13.777871680   46.519110072  -22.098198108
    0.791258536    0.859814840   14.427208621   27.767230706   -5.354822437
    0.808705932    0.859814840   14.761984733   11.220990831    7.235516159
    0.826153328    0.859814840   14.855162444    0.230449617   13.015327051
    0.843600724    0.859814840   14.813424658   -4.260590628   12.743265039
    0.861048120    0.859814840   14.743112845   -3.411219928    9.431812656
    0.878495516    0.859814840   14.717243043    0.181947869    6.798736324
    0.895942912    0.859814840   14.748980568    2.436569945    7.804364023
    0.913390308    0.859814840   14.778685055   -0.531940954   13.651007505
    0.930837704    0.859814840   14.701361200   -9.619467114   23.412783171
    0.948285100    0.859814840   14.433311181  -21.316148622   34.148752837
    0.965732496    0.859814840   13.986382435  -28.902377297   41.446790581
    0.983179892    0.859814840   13.495782660  -25.474114176   40.037493109
    1.000627288    0.859814840   13.193535742   -6.894833970   24.964925654
    1.018074684    0.859814840   13.351641507   27.112576755   -6.928176884
    1.035522080    0.859814840   14.220767046   74.011953959  -55.195349329
    1.052969476    0.859814840   15.988102641  129.091499933 -114.603748161
    1.070416872    0.859814840   18.738667815  185.268833542 -175.692785404
    1.087864268    0.859814840   22.413356386  233.401700932 -227.156910305
    1.105311664    0.859814840   26.788437066  264.139889067 -259.346402658
    1.122759060    0.859814840   31.499814597  271.452933668 -267.327311749
    1.140206456    0.859814840   36.127232942  254.993648486 -251.997518814
    1.157653852    0.859814840   40.296914936  220.286643664 -219.025436711
    1.175101248    0.859814840   43.764637602  176.062052158 -176.454816331
    1.192548644    0.859814840   46.442323245  130.896544090 -132.113402887
    1.209996040    0.859814840   48.371259365   90.971598844  -91.958016011
    1.227443436    0.859814840   49.672409221   59.239830252  -59.388562726
    1.244890832    0.859814840   50.495102019   36.103853304  -35.447336442
    1.262338228    0.859814840   50.982553952   20.415517678  -19.458206117
    1.279785624    0.859814840   51.250284356   10.658337176   -9.763256190
    1.297233020    0.859814840   51.385411087    5.124005421   -4.455047789
    1.314680416    0.859814840   51.448426524    2.211958793   -1.832424922
    1.332127812    0.859814840   51.474787851    0.857271224   -0.674081678
    1.349575208    0.859814840   51.484750615    0.289291078   -0.217123400
    1.367022604    0.859814840   51.488052031    0.082620996   -0.059411584
    1.384470000    0.859814840   51.489046133    0.014336990   -0.010085653

    0.075915300    0.877304012   51.489238712   -0.000000000   -0.000000000
    0.093362696    0.877304012   51.489238712   -0.000000000   -0.000000000
    0.110810092    0.877304012   51.489238712   -0.000000000   -0.000000000
    0.128257488    0.877304012   51.489238712   -0.000000000   -0.000000000
    0.145704884    0.877304012   51.489238712   -0.000000000   -0.000000000
    0.163152280    0.877304012   51.489238712   -0.000000000   -0.000000000
    0.180599676    0.877304012   51.489238712   -0.000000000   -0.000000000
    0.198047072    0.877304012   51.489238712   -0.000000000   -0.000000000
    0.215494468    0.877304012   51.489238712   -0.000000000   -0.000000000
    0.232941864    0.877304012   51.489238712   -0.000000000   -0.000000000
    0.250389260    0.877304012   51.489238712   -0.000000000   -0.000000000
    0.267836656    0.877304012   51.489238566   -0.000012043    0.000010975
    0.285284052    0.877304012   51.489235965   -0.000216550    0.000198872
    0.302731448    0.877304012   51.489222117   -0.001249326    0.001154402
    0.320178844    0.877304012   51.489158585   -0.005764981    0.005304757
    0.337626240    0.877304012   51.488916992   -0.021936888    0.020326499
    0.355073636    0.877304012   51.488130428   -0.070926196    0.067226490
    0.372521032    0.877304012   51.485751254   -0.209726816    0.201473285
    0.389968428    0.877304012   51.479236122   -0.563061769    0.548861049
    0.407415824    0.877304012   51.462871780   -1.383203905    1.370527479
    0.424863220    0.877304012   51.424386792   -3.171433705    3.164168171
    0.442310616    0.877304012   51.340774558   -6.731991577    6.773027581
    0.459758012    0.877304012   51.169918348  -13.393019469   13.511185600
    0.477205408    0.877304012   50.843252172  -24.930560210   25.165406181
    0.494652804    0.877304012   50.257522202  -43.445038018   43.836029378
    0.512100200    0.877304012   49.273547483  -70.818419147   71.431244350
    0.529547596    0.877304012   47.728074852 -107.776357661  108.823960173
    0.546994992    0.877304012   45.463167515 -152.828521838  154.803260662
    0.564442388    0.877304012   42.371504111 -201.588301548  205.250872497
    0.581889784    0.877304012   38.446496355 -246.997748831  253.071353987
    0.599337180    0.877304012   33.819845513 -280.603539403  289.279445263
    0.616784576    0.877304012   28.767748050 -294.657395146  305.206189418
    0.634231972    0.877304012   23.679658805 -284.208109937  295.170898315
    0.651679368    0.877304012   18.996908374 -248.456293043  258.630189860
    0.669126764    0.877304012   15.133260390 -191.348382628  200.943386205
    0.686574160    0.877304012   12.394215326 -121.283265836  132.339787845
    0.704021556    0.877304012   10.906875013  -49.977441736   65.299740206
    0.721468952    0.877304012   10.583155865   10.139024901   11.115409785
    0.738916348    0.877304012   11.138085801   49.595295766  -23.214890239
    0.756363744    0.877304012   12.171951414   65.093546544  -36.634542031
    0.773811140    0.877304012   13.289555738   60.231844020  -33.516253335
    0.791258536    0.877304012   14.201688114   43.050958540  -21.294687493
    0.808705932    0.877304012   14.772706821   22.420845291   -7.460765840
    0.826153328    0.877304012   15.006491492    5.164250064    2.802239002
    0.843600724    0.877304012   15.000797486   -4.620442067    7.594774591
    0.861048120    0.877304012   14.898354010   -6.111372608    7.854906481
    0.878495516    0.877304012   14.829695336   -1.467652226    6.221841780
    0.895942912    0.877304012   14.861327537    4.381707466    5.654686637
    0.913390308    0.877304012   14.963960066    5.863081839    8.298402450
    0.930837704    0.877304012   15.031059683    0.178693544   14.835143463
    0.948285100    0.877304012   14.944598967  -10.896998187   24.271831806
    0.965732496    0.877304012   14.655222290  -22.071865627   34.096563605
    0.983179892    0.877304012   14.215937521  -27.269109375   40.371930503
    1.000627288    0.877304012   13.770140735  -22.273397376   38.229666189
    1.018074684    0.877304012   13.516014369   -5.057239118   22.740958869
    1.035522080    0.877304012   13.677142967   25.496641980   -9.388429352
    1.052969476    0.877304012   14.489900750   69.464972106  -57.776477032
    1.070416872    0.877304012   16.170320670  124.047392355 -117.225813037
    1.087864268    0.877304012   18.845477995  181.884297865 -178.294052541
    1.105311664    0.877304012   22.478600664  231.857933826 -229.796115543
    1.122759060    0.877304012   26.834146024  263.274615135 -262.282952181
    1.140206456    0.877304012   31.526971240  270.103518832 -270.811593890
    1.157653852    0.877304012   36.126146783  253.224988090 -255.917252976
    1.175101248    0.877304012   40.267971882  219.031216003 -222.753985176
    1.192548644    0.877304012   43.725067778  176.062751526 -179.032084108
    1.209996040    0.877304012   46.414342635  132.149869208 -132.826685094
    1.227443436    0.877304012   48.369535701   92.660916283  -90.735479150
    1.244890832    0.877304012   49.696473360   60.468374342  -56.847384188
    1.262338228    0.877304012   50.533979346   36.401709948  -32.522232313
    1.279785624    0.877304012   51.020726703   20.072435771  -16.902625311
    1.297233020    0.877304012   51.278911885   10.087150281   -7.943053539
    1.314680416    0.877304012   51.403945110    4.539059695   -3.356458089
    1.332127812    0.877304012   51.458190973    1.821734020   -1.265912724
    1.349575208    0.877304012   51.479323958    0.635527979   -0.418666435
    1.367022604    0.877304012   51.486543119    0.187289629   -0.117856664
    1.384470000    0.877304012   51.488783675    0.033860974   -0.020901171

    0.075915300    0.894793184   51.489238712   -0.000000000   -0.000000000
    0.093362696    0.894793184   51.489238712   -0.000000000   -0.000000000
    0.110810092    0.894793184   51.489238712   -0.000000000   -0.000000000
    0.128257488    0.894793184   51.489238712   -0.000000000   -0.000000000
    0.145704884    0.894793184   51.489238712   -0.000000000   -0.000000000
    0.163152280    0.894793184   51.489238712   -0.000000000   -0.000000000
    0.180599676    0.894793184   51.489238712   -0.000000000   -0.000000000
    0.198047072    0.894793184   51.489238712   -0.000000000   -0.000000000
    0.215494468    0.894793184   51.489238712   -0.000000000   -0.000000000
    0.232941864    0.894793184   51.489238712   -0.000000000   -0.000000000
    0.250389260    0.894793184   51.489238712   -0.000000000   -0.000000000
    0.267836656    0.894793184   51.489238712   -0.000000000   -0.000000000
    0.285284052    0.894793184   51.489238577   -0.000011053    0.000010243
    0.302731448    0.894793184   51.489236483   -0.000176987    0.000160567
    0.320178844    0.894793184   51.489222919   -0.001206495    0.001081862
    0.337626240    0.894793184   51.489161217   -0.005621075    0.005083800
    0.355073636    0.894793184   51.488935636   -0.020655600    0.019182432
    0.372521032    0.894793184   51.488170241   -0.068643240    0.064623903
    0.389968428    0.894793184   51.485864638   -0.203498761    0.194580017
    0.407415824    0.894793184   51.479575182   -0.544477783    0.530711036
    0.424863220    0.894793184   51.463483635   -1.359023360    1.332328893
    0.442310616    0.894793184   51.425906119   -3.109661840    3.080914800
    0.459758012    0.894793184   51.343350395   -6.655088984    6.622569939
    0.477205408    0.894793184   51.174205759  -13.287193602   13.262141505
    0.494652804    0.894793184   50.849761605  -24.784294929   24.806721344
    0.512100200    0.894793184   50.267114586  -43.207510395   43.379888526
    0.529547596    0.894793184   49.289148770  -70.320977398   70.914563735
    0.546994992    0.894793184   47.756769711 -106.727405810  108.292127392
    0.564442388    0.894793184   45.517219625 -150.950848876  154.315103901
    0.581889784    0.894793184   42.465725415 -198.895598246  204.907173964
    0.599337180    0.894793184   38.591619605 -243.991130417  253.055652183
    0.616784576    0.894793184   34.013559091 -278.209308847  289.877008605
    0.634231972    0.894793184   28.991464332 -293.678580776  306.732649934
    0.651679368    0.894793184   23.908220904 -284.518407109  297.805626137
    0.669126764    0.894793184   19.217367244 -248.769057172  262.278802359
    0.686574160    0.894793184   15.361576666 -189.883816170  205.241456183
    0.704021556    0.894793184   12.670613836 -117.250961612  136.783684427
    0.721468952    0.894793184   11.269402712  -44.493619033   69.360464703
    0.738916348    0.894793184   11.036050609   14.549537619   14.236991487
    0.756363744    0.894793184   11.640808922   50.637128964  -21.674422366
    0.773811140    0.894793184   12.657264997   62.086614733  -37.280883645
    0.791258536    0.894793184   13.692494245   54.084559609  -36.555755961
    0.808705932    0.894793184   14.482952688   35.554089914  -26.217709782
    0.826153328    0.894793184   14.925759061   15.509239690  -13.048979408
    0.843600724    0.894793184   15.059233293    0.981433734   -1.915138956
    0.861048120    0.894793184   15.015919140   -4.592244981    4.954234529
    0.878495516    0.894793184   14.953088018   -1.833235376    7.779857188
    0.895942912    0.894793184   14.980480531    4.692267930    8.358948785
    0.913390308    0.894793184   15.108855542    8.741904412    8.990450813
    0.930837704    0.894793184   15.254708630    6.297677909   11.542553475
    0.948285100    0.894793184   15.299035044   -2.275777135   16.847973875
    0.965732496    0.894793184   15.167180105  -13.148468371   24.506375789
    0.983179892    0.894793184   14.861057711  -21.619843281   32.656441116
    1.000627288    0.894793184   14.450829364  -24.676958188   37.947611480
    1.018074684    0.894793184   14.047619661  -20.526153871   35.637797763
    1.035522080    0.894793184   13.797586622   -6.493387253   20.510934193
    1.052969476    0.894793184   13.905684511   21.106915040  -11.155800433
    1.070416872    0.894793184   14.632876912   64.387566092  -59.417738067
    1.087864268    0.894793184   16.234821859  120.337006545 -119.319468218
    1.105311664    0.894793184   18.859523373  179.641935556 -181.439021303
    1.122759060    0.894793184   22.458151328  230.024834545 -234.394421000
    1.140206456    0.894793184   26.778709726  261.124684507 -268.193702220
    1.157653852    0.894793184   31.435798718  268.379202647 -277.048481562
    1.175101248    0.894793184   36.019485322  253.383526354 -260.765734099
    1.192548644    0.894793184   40.186832040  221.661516494 -224.428274846
    1.209996040    0.894793184   43.706011761  180.318733350 -176.639516533
    1.227443436    0.894793184   46.469010487  136.117195469 -126.875247878
    1.244890832    0.894793184   48.478277479   94.784732659  -82.908852781
    1.262338228    0.894793184   49.823580663   60.350358310  -49.122522000
    1.279785624    0.894793184   50.645517118   34.877180137  -26.288376071
    1.297233020    0.894793184   51.100190882   18.195496121  -12.659342372
    1.314680416    0.894793184   51.327500679    8.467911253   -5.467400289
    1.332127812    0.894793184   51.429027671    3.497669287   -2.104811533
    1.349575208    0.894793184   51.469557541    1.254934678   -0.711927860
    1.367022604    0.894793184   51.483754477    0.380264943   -0.205623876
    1.384470000    0.894793184   51.488277085    0.071524098   -0.038094933

    0.075915300    0.912282356   51.489238712   -0.000000000   -0.000000000
    0.093362696    0.912282356   51.489238712   -0.000000000   -0.000000000
    0.110810092    0.912282356   51.489238712   -0.000000000   -0.000000000
    0.128257488    0.912282356   51.489238712   -0.000000000   -0.000000000
    0.145704884    0.912282356   51.489238712   -0.000000000   -0.000000000
    0.163152280    0.912282356   51.489238712   -0.000000000   -0.000000000
    0.180599676    0.912282356   51.489238712   -0.000000000   -0.000000000
    0.198047072    0.912282356   51.489238712   -0.000000000   -0.000000000
    0.215494468    0.912282356   51.489238712   -0.000000000   -0.000000000
    0.232941864    0.912282356   51.489238712   -0.000000000   -0.000000000
    0.250389260    0.912282356   51.489238712   -0.000000000   -0.000000000
    0.267836656    0.912282356   51.489238712   -0.000000000   -0.000000000
    0.285284052    0.912282356   51.489238712   -0.000000000   -0.000000000
    0.302731448    0.912282356   51.489238480   -0.000019045    0.000017597
    0.320178844    0.912282356   51.489235707   -0.000237707    0.000216940
    0.337626240    0.912282356   51.489220566   -0.001364425    0.001258978
    0.355073636    0.912282356   51.489159111   -0.005642017    0.005339836
    0.372521032    0.912282356   51.488926625   -0.020985895    0.020006274
    0.389968428    0.912282356   51.488160217   -0.068521416    0.065909137
    0.407415824    0.912282356   51.485900349   -0.199232536    0.194600909
    0.424863220    0.912282356   51.479597672   -0.543022197    0.529228861
    0.442310616    0.912282356   51.463797145   -1.340318261    1.317542474
    0.459758012    0.912282356   51.426455210   -3.089160289    3.047043220
    0.477205408    0.912282356   51.344474120   -6.617695394    6.554345585
    0.494652804    0.912282356   51.176382606  -13.205218981   13.152902762
    0.512100200    0.912282356   50.854046933  -24.594657052   24.655229985
    0.529547596    0.912282356   50.276700185  -42.745658169   43.178181758
    0.546994992    0.912282356   49.311111479  -69.318307586   70.627437003
    0.564442388    0.912282356   47.803136356 -104.912083901  107.853604788
    0.581889784    0.912282356   45.602944642 -148.280092517  153.662363334
    0.599337180    0.912282356   42.603119175 -195.750791713  204.051704035
    0.616784576    0.912282356   38.782320772 -241.167220154  252.164579515
    0.634231972    0.912282356   34.244753619 -276.468250637  289.279306754
    0.651679368    0.912282356   29.242795834 -293.043542845  306.771132818
    0.669126764    0.912282356   24.167328763 -284.011239825  298.616061979
    0.686574160    0.912282356   19.495202502 -246.921025164  263.639895038
    0.704021556    0.912282356   15.688975094 -186.083999413  206.591183361
    0.721468952    0.912282356   13.074292110 -112.661478852  137.384298077
    0.738916348    0.912282356   11.742287881  -41.604778715   68.517863513
    0.756363744    0.912282356   11.527651004   13.583991379   11.500686760
    0.773811140    0.912282356   12.078194934   45.513376568  -26.319617485
    0.791258536    0.912282356   12.979038870   54.360687274  -43.224995941
    0.808705932    0.912282356   13.874853751   46.219945947  -42.584992299
    0.826153328    0.912282356   14.543755351   29.798717870  -30.843368379
    0.843600724    0.912282356   14.917936187   13.686210043  -15.037805368
    0.861048120    0.912282356   15.060384949    3.844119738   -0.839348072
    0.878495516    0.912282356   15.103674142    2.109513113    8.623347472
    0.895942912    0.912282356   15.170614089    5.697064335   12.905241552
    0.913390308    0.912282356   15.307029887    9.082020931   13.580196473
    0.930837704    0.912282356   15.468371654    8.008135823   13.128534851
    0.948285100    0.912282356   15.563732102    1.957752121   13.843235814
    0.965732496    0.912282356   15.528398948   -6.476552945   17.171782531
    0.983179892    0.912282356   15.350107778  -14.021941687   23.274769005
    1.000627288    0.912282356   15.057829965  -19.421169961   30.780653317
    1.018074684    0.912282356   14.691329314  -22.504965191   36.402882601
    1.035522080    0.912282356   14.303273079  -21.213121617   34.967334533
    1.052969476    0.912282356   14.011303908  -10.459155562   20.597328410
    1.070416872    0.912282356   14.034928731   15.674330954  -11.099008493
    1.087864268    0.912282356   14.669461709   59.423950868  -60.516933180
    1.105311664    0.912282356   16.192584817  116.172185333 -122.554798462
    1.122759060    0.912282356   18.747797502  175.866464447 -187.126041485
    1.140206456    0.912282356   22.284780333  226.962377646 -241.675982301
    1.157653852    0.912282356   26.570803857  260.598366485 -274.823323447
    1.175101248    0.912282356   31.255599260  272.261354527 -279.909502157
    1.192548644    0.912282356   35.946904395  261.457509359 -257.214159412
    1.209996040    0.912282356   40.273287291  231.266425341 -213.735942159
    1.227443436    0.912282356   43.944551559  187.657511976 -160.544836617
    1.244890832    0.912282356   46.796073948  138.777189363 -108.835383453
    1.262338228    0.912282356   48.810707016   92.822844225  -66.451846278
    1.279785624    0.912282356   50.096165060   55.818169952  -36.456551687
    1.297233020    0.912282356   50.832660841   30.045871296  -17.924086478
    1.314680416    0.912282356   51.210812031   14.368565056   -7.882933073
    1.332127812    0.912282356   51.383682216    6.076319693   -3.087393818
    1.349575208    0.912282356   51.454057444    2.232209820   -1.064672659
    1.367022604    0.912282356   51.479220095    0.693263573   -0.314845377
    1.384470000    0.912282356   51.487416904    0.135435339   -0.060949271

    0.075915300    0.929771528   51.489238712   -0.000000000   -0.000000000
    0.093362696    0.929771528   51.489238712   -0.000000000   -0.000000000
    0.110810092    0.929771528   51.489238712   -0.000000000   -0.000000000
    0.128257488    0.929771528   51.489238712   -0.000000000   -0.000000000
    0.145704884    0.929771528   51.489238712   -0.000000000   -0.000000000
    0.163152280    0.929771528   51.489238712   -0.000000000   -0.000000000
    0.180599676    0.929771528   51.489238712   -0.000000000   -0.000000000
    0.198047072    0.929771528   51.489238712   -0.000000000   -0.000000000
    0.215494468    0.929771528   51.489238712   -0.000000000   -0.000000000
    0.232941864    0.929771528   51.489238712   -0.000000000   -0.000000000
    0.250389260    0.929771528   51.489238712   -0.000000000   -0.000000000
    0.267836656    0.929771528   51.489238712   -0.000000000   -0.000000000
    0.285284052    0.929771528   51.489238712   -0.000000000   -0.000000000
    0.302731448    0.929771528   51.489238712   -0.000000000   -0.000000000
    0.320178844    0.929771528   51.489238446   -0.000022006    0.000019877
    0.337626240    0.929771528   51.489235743   -0.000233033    0.000215032
    0.355073636    0.929771528   51.489222433   -0.001210734    0.001142719
    0.372521032    0.929771528   51.489162643   -0.005406782    0.005102342
    0.389968428    0.929771528   51.488938871   -0.020246524    0.019177144
    0.407415824    0.929771528   51.488209751   -0.065490547    0.062963289
    0.424863220    0.929771528   51.485943988   -0.198970514    0.190008497
    0.442310616    0.929771528   51.479790681   -0.534797691    0.516646496
    0.459758012    0.929771528   51.464044958   -1.335026421    1.298623973
    0.477205408    0.929771528   51.426902779   -3.076125789    3.018345723
    0.494652804    0.929771528   51.345478437   -6.568001408    6.515590398
    0.512100200    0.929771528   51.178864854  -13.060299382   13.098592262
    0.529547596    0.929771528   50.860768806  -24.216169727   24.551577484
    0.546994992    0.929771528   50.293637059  -41.913718951   42.937898196
    0.564442388    0.929771528   49.348377506  -67.802652932   70.097660534
    0.581889784    0.929771528   47.873564233 -102.645514750  106.853949859
    0.599337180    0.929771528   45.717855223 -145.522889051  152.068882465
    0.616784576    0.929771528   42.766019133 -193.105501003  201.910678766
    0.634231972    0.929771528   38.985725280 -239.235559591  249.749705180
    0.651679368    0.929771528   34.474806588 -275.309710074  286.976790004
    0.669126764    0.929771528   29.490697973 -291.968553005  304.837676363
    0.686574160    0.929771528   24.441229816 -281.965664511  296.949081162
    0.704021556    0.929771528   19.816427319 -243.611190841  261.731563268
    0.721468952    0.929771528   16.071318744 -182.721522985  203.740250347
    0.738916348    0.929771528   13.499680058 -111.476345881  133.073325203
    0.756363744    0.929771528   12.156143487  -44.240731831   62.762447417
    0.773811140    0.929771528   11.862879677    7.444883366    4.979330524
    0.791258536    0.929771528   12.290174499   37.999497011  -32.350875506
    0.808705932    0.929771528   13.068205000   48.184799257  -47.302072139
    0.826153328    0.929771528   13.883019894   43.346666897  -43.564830919
    0.843600724    0.929771528   14.538368181   31.222998691  -28.385671623
    0.861048120    0.929771528   14.974344295   19.204394430   -9.862192789
    0.878495516    0.929771528   15.238864058   11.887465925    5.567630098
    0.895942912    0.929771528   15.422327367    9.517172388   14.609753612
    0.913390308    0.929771528   15.585440109    8.819956774   17.273891235
    0.930837704    0.929771528   15.726822739    6.490010247   15.873110839
    0.948285100    0.929771528   15.803915878    1.754784237   13.503914360
    0.965732496    0.929771528   15.789211681   -3.770500456   12.835015371
    0.983179892    0.929771528   15.686913276   -8.092878983   15.449774400
    1.000627288    0.929771528   15.517344432  -11.656811578   21.621157498
    1.018074684    0.929771528   15.278971598  -16.362164849   29.909136142
    1.035522080    0.929771528   14.945473134  -22.146889144   36.633854621
    1.052969476    0.929771528   14.529557323  -24.725180737   36.029728012
    1.070416872    0.929771528   14.151499013  -16.592528655   21.561510240
    1.087864268    0.929771528   14.058935092    8.753949223  -11.536470226
    1.105311664    0.929771528   14.572701437   52.559351288  -63.436174759
    1.122759060    0.929771528   15.981091796  110.157904995 -128.001532269
    1.140206456    0.929771528   18.451983647  172.733049092 -193.375750250
    1.157653852    0.929771528   21.983278317  229.993161128 -245.091604584
    1.175101248    0.929771528   26.392972509  271.774464906 -270.874016702
    1.192548644    0.929771528   31.333516794  289.573586896 -265.331798882
    1.209996040    0.929771528   36.339460942  279.128784691 -231.968416045
    1.227443436    0.929771528   40.927147178  242.700199513 -181.483004145
    1.244890832    0.929771528   44.715369835  189.510592299 -127.138475955
    1.262338228    0.929771528   47.522501146  132.264068455  -79.722437929
    1.279785624    0.929771528   49.381288334   82.228502341  -44.703301009
    1.297233020    0.929771528   50.477790235   45.426749875  -22.384235700
    1.314680416    0.929771528   51.053436912   22.207566197  -10.000799773
    1.332127812    0.929771528   51.321555986    9.573808088   -3.975734235
    1.349575208    0.929771528   51.432439153    3.587190034   -1.394527306
    1.367022604    0.929771528   51.472752188    1.138540093   -0.421610932
    1.384470000    0.929771528   51.486135246    0.230592080   -0.085335787

    0.075915300    0.947260700   51.489238712   -0.000000000   -0.000000000
    0.093362696    0.947260700   51.489238712   -0.000000000   -0.000000000
    0.110810092    0.947260700   51.489238712   -0.000000000   -0.000000000
    0.128257488    0.947260700   51.489238712   -0.000000000   -0.000000000
    0.145704884    0.947260700   51.489238712   -0.000000000   -0.000000000
    0.163152280    0.947260700   51.489238712   -0.000000000   -0.000000000
    0.180599676    0.947260700   51.489238712   -0.000000000   -0.000000000
    0.198047072    0.947260700   51.489238712   -0.000000000   -0.000000000
    0.215494468    0.947260700   51.489238712   -0.000000000   -0.000000000
    0.232941864    0.947260700   51.489238712   -0.000000000   -0.000000000
    0.250389260    0.947260700   51.489238712   -0.000000000   -0.000000000
    0.267836656    0.947260700   51.489238712   -0.000000000   -0.000000000
    0.285284052    0.947260700   51.489238712   -0.000000000   -0.000000000
    0.302731448    0.947260700   51.489238712   -0.000000000   -0.000000000
    0.320178844    0.947260700   51.489238712   -0.000000000   -0.000000000
    0.337626240    0.947260700   51.489238532   -0.000014600    0.000013549
    0.355073636    0.947260700   51.489236657   -0.000160683    0.000149029
    0.372521032    0.947260700   51.489224548   -0.001071320    0.000981155
    0.389968428    0.947260700   51.489169513   -0.004997843    0.004571399
    0.407415824    0.947260700   51.488964757   -0.018692888    0.017384349
    0.424863220    0.947260700   51.488232551   -0.065381639    0.060266020
    0.442310616    0.947260700   51.486050748   -0.194191727    0.182236043
    0.459758012    0.947260700   51.479941234   -0.530463431    0.504528786
    0.477205408    0.947260700   51.464357398   -1.323011529    1.278215805
    0.494652804    0.947260700   51.427708757   -3.032731137    2.983849101
    0.512100200    0.947260700   51.347529640   -6.450705054    6.452728914
    0.529547596    0.947260700   51.184204393  -12.773467331   12.963137337
    0.546994992    0.947260700   50.873682849  -23.606564618   24.246652527
    0.564442388    0.947260700   50.321325146  -40.817120238   42.296588662
    0.581889784    0.947260700   49.400162338  -66.151826853   68.914851873
    0.599337180    0.947260700   47.958040313 -100.594674185  104.956934778
    0.616784576    0.947260700   45.838577786 -143.471232951  149.427127812
    0.634231972    0.947260700   42.919495833 -191.446943753  198.707166805
    0.651679368    0.947260700   39.164351406 -237.995610988  246.302707433
    0.669126764    0.947260700   34.674272951 -274.033621315  283.527488166
    0.686574160    0.947260700   29.717771131 -290.009344270  301.320250822
    0.704021556    0.947260700   24.709166379 -279.338209141  292.954219278
    0.721468952    0.947260700   20.128424014 -241.471930159  256.769627317
    0.738916348    0.947260700   16.403521494 -182.817377256  197.688921786
    0.756363744    0.947260700   13.802859364 -114.723141793  126.524650508
    0.773811140    0.947260700   12.380422288  -49.719024018   56.961146904
    0.791258536    0.947260700   11.988474470    2.072748730    1.425470244
    0.808705932    0.947260700   12.341125849   35.097400165  -32.517099273
    0.826153328    0.947260700   13.099139729   48.866771106  -43.824248587
    0.843600724    0.947260700   13.956925961   47.500248009  -37.298479420
    0.861048120    0.947260700   14.707933754   37.794816945  -21.139189015
    0.878495516    0.947260700   15.267417686   26.396423069   -3.747603650
    0.895942912    0.947260700   15.644227154   17.095382281    8.964676009
    0.913390308    0.947260700   15.880811729   10.076025431   14.831920642
    0.930837704    0.947260700   16.007510618    4.152057600   14.992070168
    0.948285100    0.947260700   16.035597414   -0.997291351   12.306056199
    0.965732496    0.947260700   15.988291247   -4.433523306    9.731900953
    0.983179892    0.947260700   15.903986673   -5.224621202    9.452335186
    1.000627288    0.947260700   15.817437536   -5.085282455   12.725123451
    1.018074684    0.947260700   15.716938235   -7.577030339   19.758846519
    1.035522080    0.947260700   15.530566911  -14.924415212   29.066881134
    1.052969476    0.947260700   15.184572807  -25.076011084   36.742052820
    1.070416872    0.947260700   14.683990385  -31.346849436   36.503206538
    1.087864268    0.947260700   14.169876963  -25.273369954   21.322498112
    1.105311664    0.947260700   13.918394200   -0.528184209  -13.486113007
    1.122759060    0.947260700   14.280882984   45.110500681  -66.887715647
    1.140206456    0.947260700   15.605419053  108.885646531 -130.489584085
    1.157653852    0.947260700   18.145613441  182.688821524 -190.074090085
    1.175101248    0.947260700   21.965171586  252.811653724 -230.356598203
    1.192548644    0.947260700   26.854899465  302.472231016 -241.209930523
    1.209996040    0.947260700   32.325795688  317.833747142 -221.800478811
    1.227443436    0.947260700   37.725084295  294.681031378 -180.478569545
    1.244890832    0.947260700   42.436854814  241.385543550 -130.429328657
    1.262338228    0.947260700   46.075592879  174.663302319  -83.856730928
    1.279785624    0.947260700   48.561504442  111.632114355  -47.991232555
    1.297233020    0.947260700   50.063714782   63.008445655  -24.444532990
    1.314680416    0.947260700   50.867052655   31.357813966  -11.081719603
    1.332127812    0.947260700   51.246938688   13.732662615   -4.466046768
    1.349575208    0.947260700   51.406056133    5.230630272   -1.590996415
    1.367022604    0.947260700   51.464687343    1.692115379   -0.491466680
    1.384470000    0.947260700   51.484463907    0.354568929   -0.104171606

    0.075915300    0.964749872   51.489238712   -0.000000000   -0.000000000
    0.093362696    0.964749872   51.489238712   -0.000000000   -0.000000000
    0.110810092    0.964749872   51.489238712   -0.000000000   -0.000000000
    0.128257488    0.964749872   51.489238712   -0.000000000   -0.000000000
    0.145704884    0.964749872   51.489238712   -0.000000000   -0.000000000
    0.163152280    0.964749872   51.489238712   -0.000000000   -0.000000000
    0.180599676    0.964749872   51.489238712   -0.000000000   -0.000000000
    0.198047072    0.964749872   51.489238712   -0.000000000   -0.000000000
    0.215494468    0.964749872   51.489238712   -0.000000000   -0.000000000
    0.232941864    0.964749872   51.489238712   -0.000000000   -0.000000000
    0.250389260    0.964749872   51.489238712   -0.000000000   -0.000000000
    0.267836656    0.964749872   51.489238712   -0.000000000   -0.000000000
    0.285284052    0.964749872   51.489238712   -0.000000000   -0.000000000
    0.302731448    0.964749872   51.489238712   -0.000000000   -0.000000000
    0.320178844    0.964749872   51.489238712   -0.000000000   -0.000000000
    0.337626240    0.964749872   51.489238712   -0.000000000   -0.000000000
    0.355073636    0.964749872   51.489238552   -0.000013059    0.000012043
    0.372521032    0.964749872   51.489236386   -0.000184121    0.000168772
    0.389968428    0.964749872   51.489223626   -0.001142423    0.001045694
    0.407415824    0.964749872   51.489169390   -0.004969521    0.004630228
    0.424863220    0.964749872   51.488945171   -0.020135535    0.018506895
    0.442310616    0.964749872   51.488217779   -0.065781759    0.061659546
    0.459758012    0.964749872   51.485998059   -0.196158030    0.186513640
    0.477205408    0.964749872   51.479892094   -0.529017551    0.511503492
    0.494652804    0.964749872   51.464517324   -1.301370198    1.283889276
    0.512100200    0.964749872   51.428563458   -2.962972735    2.974719088
    0.529547596    0.964749872   51.350388213   -6.273008741    6.388309162
    0.546994992    0.964749872   51.191797137  -12.391300939   12.758233906
    0.564442388    0.964749872   50.890520288  -22.919639044   23.755890902
    0.581889784    0.964749872   50.353383781  -39.772153574   41.339737271
    0.599337180    0.964749872   49.453075472  -64.830544267   67.327649300
    0.616784576    0.964749872   48.034512167  -99.232278925  102.677618712
    0.634231972    0.964749872   45.937514027 -142.281363318  146.550818017
    0.651679368    0.964749872   43.037838215 -190.409182173  195.435233775
    0.669126764    0.964749872   39.301219181 -236.834039090  242.782168218
    0.686574160    0.964749872   34.835146220 -272.424610330  279.675181624
    0.704021556    0.964749872   29.909738352 -288.153510820  296.844657978
    0.721468952    0.964749872   24.929318610 -278.167676353  287.651865532
    0.738916348    0.964749872   20.354561643 -242.095744783  250.940413861
    0.756363744    0.964749872   16.600878551 -185.415711451  192.349214728
    0.773811140    0.964749872   13.945681940 -118.045370534  123.111851908
    0.791258536    0.964749872   12.473607264  -51.734501123   56.716887127
    0.808705932    0.964749872   12.069860396    2.835260585    4.743605217
    0.826153328    0.964749872   12.460718440   38.602021974  -26.397539443
    0.843600724    0.964749872   13.296003655   53.990927295  -36.687588335
    0.861048120    0.964749872   14.246719033   52.786100790  -31.428464934
    0.878495516    0.964749872   15.081482258   41.865704127  -18.515172871
    0.895942912    0.964749872   15.691084122   27.830769828   -5.256088091
    0.913390308    0.964749872   16.059715345   14.606578695    3.888382040
    0.930837704    0.964749872   16.219617390    3.909141249    7.846466594
    0.948285100    0.964749872   16.220440286   -3.372768084    7.923631989
    0.965732496    0.964749872   16.131424420   -6.460224990    6.233702785
    0.983179892    0.964749872   16.028402342   -5.079696280    4.751300148
    1.000627288    0.964749872   15.972413075   -1.562731976    5.143146910
    1.018074684    0.964749872   15.967100697   -0.246039370    8.883157097
    1.035522080    0.964749872   15.934398635   -5.094620254   16.703546526
    1.052969476    0.964749872   15.754897032  -16.759247274   27.321977994
    1.070416872    0.964749872   15.338920695  -31.209400209   36.371000105
    1.087864268    0.964749872   14.701292636  -40.655327741   36.774721820
    1.105311664    0.964749872   14.010182265  -35.795810565   21.244237270
    1.122759060    0.964749872   13.593648886   -7.904198494  -13.682110923
    1.140206456    0.964749872   13.905640944   48.034589376  -64.347673411
    1.157653852    0.964749872   15.424433134  129.149940527 -119.655593664
    1.175101248    0.964749872   18.482781563  221.108534171 -164.678286239
    1.192548644    0.964749872   23.073005615  300.334534115 -186.983809052
    1.209996040    0.964749872   28.755300015  343.033508978 -181.993056671
    1.227443436    0.964749872   34.761183845  336.862030906 -154.473594914
    1.244890832    0.964749872   40.261257276  287.463825036 -115.325583828
    1.262338228    0.964749872   44.659316103  214.348926432  -76.081582752
    1.279785624    0.964749872   47.742709726  140.138997485  -44.459156319
    1.297233020    0.964749872   49.643105920   80.502274134  -23.042165815
    1.314680416    0.964749872   50.674989997   40.648780306  -10.601174260
    1.332127812    0.964749872   51.169016369   18.030567366   -4.330681081
    1.349575208    0.964749872   51.378088970    6.960994186   -1.566081471
    1.367022604    0.964749872   51.455953633    2.289542075   -0.494523646
    1.384470000    0.964749872   51.482567303    0.495091755   -0.110067249

    0.075915300    0.982239044   51.489238712   -0.000000000   -0.000000000
    0.093362696    0.982239044   51.489238712   -0.000000000   -0.000000000
    0.110810092    0.982239044   51.489238712   -0.000000000   -0.000000000
    0.128257488    0.982239044   51.489238712   -0.000000000   -0.000000000
    0.145704884    0.982239044   51.489238712   -0.000000000   -0.000000000
    0.163152280    0.982239044   51.489238712   -0.000000000   -0.000000000
    0.180599676    0.982239044   51.489238712   -0.000000000   -0.000000000
    0.198047072    0.982239044   51.489238712   -0.000000000   -0.000000000
    0.215494468    0.982239044   51.489238712   -0.000000000   -0.000000000
    0.232941864    0.982239044   51.489238712   -0.000000000   -0.000000000
    0.250389260    0.982239044   51.489238712   -0.000000000   -0.000000000
    0.267836656    0.982239044   51.489238712   -0.000000000   -0.000000000
    0.285284052    0.982239044   51.489238712   -0.000000000   -0.000000000
    0.302731448    0.982239044   51.489238712   -0.000000000   -0.000000000
    0.320178844    0.982239044   51.489238712   -0.000000000   -0.000000000
    0.337626240    0.982239044   51.489238712   -0.000000000   -0.000000000
    0.355073636    0.982239044   51.489238712   -0.000000000   -0.000000000
    0.372521032    0.982239044   51.489238607   -0.000008652    0.000007935
    0.389968428    0.982239044   51.489236511   -0.000174895    0.000158174
    0.407415824    0.982239044   51.489225269   -0.001015903    0.000933223
    0.424863220    0.982239044   51.489166832   -0.005226659    0.004711151
    0.442310616    0.982239044   51.488955415   -0.019386601    0.017861866
    0.459758012    0.982239044   51.488236605   -0.064589451    0.060478428
    0.477205408    0.982239044   51.486071447   -0.191394826    0.182642427
    0.494652804    0.982239044   51.480172802   -0.510734846    0.498982372
    0.512100200    0.982239044   51.465302597   -1.255173219    1.250431330
    0.529547596    0.982239044   51.430580727   -2.858290332    2.891419657
    0.546994992    0.982239044   51.355123209   -6.057946847    6.198651726
    0.564442388    0.982239044   51.201605728  -12.017136659   12.367147912
    0.581889784    0.982239044   50.908669100  -22.349550765   23.044531698
    0.599337180    0.982239044   50.382956471  -39.043415476   40.194916587
    0.616784576    0.982239044   49.495661531  -64.063771322   65.697793810
    0.634231972    0.982239044   48.090052943  -98.520301185  100.596697074
    0.651679368    0.982239044   46.005453531 -141.578131577  144.108523689
    0.669126764    0.982239044   43.118945147 -189.566732467  192.672221244
    0.686574160    0.982239044   39.399321049 -235.735100326  239.587942350
    0.704021556    0.982239044   34.953299851 -271.298054593  275.870490146
    0.721468952    0.982239044   30.043732100 -287.576568284  292.460863316
    0.738916348    0.982239044   25.064680776 -278.608970197  283.225588933
    0.756363744    0.982239044   20.475376590 -243.202450500  247.539379558
    0.773811140    0.982239044   16.704689963 -185.990728822  191.128131442
    0.791258536    0.982239044   14.053894046 -116.782301149  124.683319989
    0.808705932    0.982239044   12.623820915  -48.274656578   60.699653295
    0.826153328    0.982239044   12.292614597    7.438755704    9.790189570
    0.843600724    0.982239044   12.761454362   42.672065060  -22.182199520
    0.861048120    0.982239044   13.653269303   56.250059816  -35.104456658
    0.878495516    0.982239044   14.623814188   52.765854344  -33.549339242
    0.895942912    0.982239044   15.438083810   39.533070853  -24.221058665
    0.913390308    0.982239044   15.986188516   23.154926660  -13.236982647
    0.930837704    0.982239044   16.257429874    8.243083143   -4.459111172
    0.948285100    0.982239044   16.301697262   -2.442403748    0.691078835
    0.965732496    0.982239044   16.209599001   -7.428066425    2.391375518
    0.983179892    0.982239044   16.084450751   -6.330305592    1.710181247
    1.000627288    0.982239044   16.017009117   -1.276106790    0.319788756
    1.018074684    0.982239044   16.044975322    3.577511236    0.565373356
    1.035522080    0.982239044   16.119514371    3.364716169    4.937633979
    1.052969476    0.982239044   16.120880407   -5.035797034   14.565571190
    1.070416872    0.982239044   15.904529004  -21.150185211   27.534410251
    1.087864268    0.982239044   15.373149902  -39.879308507   38.280219803
    1.105311664    0.982239044   14.560975534  -51.336276417   39.131174212
    1.122759060    0.982239044   13.709406443  -42.014248658   24.021514334
    1.140206456    0.982239044   13.297289881    0.656213745   -7.646615080
    1.157653852    0.982239044   13.958018929   80.534073658  -49.322685147
    1.175101248    0.982239044   16.260698068  185.266034708  -89.277495739
    1.192548644    0.982239044   20.413605798  287.058118336 -115.716403225
    1.209996040    0.982239044   26.077551999  353.681030361 -122.061682642
    1.227443436    0.982239044   32.433212012  364.688628618 -109.451342519
    1.244890832    0.982239044   38.491864755  321.827743038  -85.057942495
    1.262338228    0.982239044   43.475616156  245.863383990  -57.871226743
    1.279785624    0.982239044   47.043214843  163.696023816  -34.655628598
    1.297233020    0.982239044   49.277201479   95.376423131  -18.325627564
    1.314680416    0.982239044   50.505317949   48.723359561   -8.575435407
    1.332127812    0.982239044   51.099210880   21.835537531   -3.556704650
    1.349575208    0.982239044   51.352654183    8.522117071   -1.306871953
    1.367022604    0.982239044   51.447829398    2.842888621   -0.422781552
    1.384470000    0.982239044   51.480711638    0.632360074   -0.099346103

    0.075915300    0.999728216   51.489238712   -0.000000000   -0.000000000
    0.093362696    0.999728216   51.489238712   -0.000000000   -0.000000000
    0.110810092    0.999728216   51.489238712   -0.000000000   -0.000000000
    0.128257488    0.999728216   51.489238712   -0.000000000   -0.000000000
    0.145704884    0.999728216   51.489238712   -0.000000000   -0.000000000
    0.163152280    0.999728216   51.489238712   -0.000000000   -0.000000000
    0.180599676    0.999728216   51.489238712   -0.000000000   -0.000000000
    0.198047072    0.999728216   51.489238712   -0.000000000   -0.000000000
    0.215494468    0.999728216   51.489238712   -0.000000000   -0.000000000
    0.232941864    0.999728216   51.489238712   -0.000000000   -0.000000000
    0.250389260    0.999728216   51.489238712   -0.000000000   -0.000000000
    0.267836656    0.999728216   51.489238712   -0.000000000   -0.000000000
    0.285284052    0.999728216   51.489238712   -0.000000000   -0.000000000
    0.302731448    0.999728216   51.489238712   -0.000000000   -0.000000000
    0.320178844    0.999728216   51.489238712   -0.000000000   -0.000000000
    0.337626240    0.999728216   51.489238712   -0.000000000   -0.000000000
    0.355073636    0.999728216   51.489238712   -0.000000000   -0.000000000
    0.372521032    0.999728216   51.489238712   -0.000000000   -0.000000000
    0.389968428    0.999728216   51.489238534   -0.000014506    0.000013279
    0.407415824    0.999728216   51.489236704   -0.000157717    0.000145348
    0.424863220    0.999728216   51.489223106   -0.001187945    0.001069948
    0.442310616    0.999728216   51.489167578   -0.005110832    0.004707918
    0.459758012    0.999728216   51.488955079   -0.019273680    0.018021047
    0.477205408    0.999728216   51.488250405   -0.063236996    0.060162347
    0.494652804    0.999728216   51.486166026   -0.184000786    0.179137936
    0.512100200    0.999728216   51.480474086   -0.490930030    0.486375369
    0.529547596    0.999728216   51.466143575   -1.208431553    1.213430691
    0.546994992    0.999728216   51.432679555   -2.757662853    2.798216845
    0.564442388    0.999728216   51.359551397   -5.884276066    5.994585589
    0.581889784    0.999728216   51.210011717  -11.745219139   11.980685065
    0.599337180    0.999728216   50.922577940  -21.994540977   22.404429341
    0.616784576    0.999728216   50.403214435  -38.660785976   39.263371475
    0.634231972    0.999728216   49.522460966  -63.692603531   64.470901666
    0.651679368    0.999728216   48.123705222  -98.120140679   99.092373025
    0.669126764    0.999728216   46.046798599 -141.087762992  142.308211513
    0.686574160    0.999728216   43.169856182 -188.969819558  190.476872304
    0.704021556    0.999728216   39.460578285 -235.178197712  236.919353212
    0.721468952    0.999728216   35.022380683 -270.991465888  272.870731527
    0.738916348    0.999728216   30.115588031 -287.511718565  289.626291881
    0.756363744    0.999728216   25.139618440 -278.212097071  281.288251605
    0.773811140    0.999728216   20.566099498 -241.626665878  247.043125555
    0.791258536    0.999728216   16.837227554 -182.747351679  192.005268408
    0.808705932    0.999728216   14.254925436 -112.388637024  126.143540217
    0.826153328    0.999728216   12.900615591  -44.276868596   61.547406813
    0.843600724    0.999728216   12.623260542    9.409402531    8.909720289
    0.861048120    0.999728216   13.102983373   41.926719034  -25.379308400
    0.878495516    0.999728216   13.960894396   53.251430282  -40.472038319
    0.895942912    0.999728216   14.866701364   48.485204350  -40.194698864
    0.913390308    0.999728216   15.599656497   34.582423725  -30.778313414
    0.930837704    0.999728216   16.059443583   18.018636156  -18.425715355
    0.948285100    0.999728216   16.243413086    3.684852978   -7.697370952
    0.965732496    0.999728216   16.222629544   -5.241768767   -1.074134867
    0.983179892    0.999728216   16.106552631   -7.163892023    0.983706395
    1.000627288    0.999728216   16.012092374   -3.067972445   -0.295464284
    1.018074684    0.999728216   16.021989338    3.844545721   -2.215501335
    1.035522080    0.999728216   16.140880079    8.519355121   -1.309020473
    1.052969476    0.999728216   16.284079783    5.911183141    5.127536003
    1.070416872    0.999728216   16.292956007   -7.050572509   17.283289693
    1.087864268    0.999728216   15.991770259  -28.839090238   31.799008893
    1.105311664    0.999728216   15.290963569  -50.749767732   42.434305763
    1.122759060    0.999728216   14.319869963  -56.676640818   42.808496409
    1.140206456    0.999728216   13.521540590  -28.217721748   29.764487207
    1.157653852    0.999728216   13.604768161   44.865216447    5.529066353
    1.175101248    0.999728216   15.304332713  153.636975372  -22.779465825
    1.192548644    0.999728216   19.011447396  268.764574575  -46.326171396
    1.209996040    0.999728216   24.503892422  352.348811918  -58.645351947
    1.227443436    0.999728216   30.967254087  377.434671232  -58.265881191
    1.244890832    0.999728216   37.322415244  341.758360882  -48.413572459
    1.262338228    0.999728216   42.664386462  265.983009359  -34.559557652
    1.279785624    0.999728216   46.550076191  179.587744014  -21.462555786
    1.297233020    0.999728216   49.013264605  105.791991196  -11.681283174
    1.314680416    0.999728216   50.380549626   54.538032824   -5.598949592
    1.332127812    0.999728216   51.047001806   24.638451672   -2.370772576
    1.349575208    0.999728216   51.333300729    9.697366950   -0.888858780
    1.367022604    0.999728216   51.441484490    3.272434917   -0.296304620
    1.384470000    0.999728216   51.479175194    0.745737612   -0.074474644

    0.075915300    1.017217388   51.489238712   -0.000000000   -0.000000000
    0.093362696    1.017217388   51.489238712   -0.000000000   -0.000000000
    0.110810092    1.017217388   51.489238712   -0.000000000   -0.000000000
    0.128257488    1.017217388   51.489238712   -0.000000000   -0.000000000
    0.145704884    1.017217388   51.489238712   -0.000000000   -0.000000000
    0.163152280    1.017217388   51.489238712   -0.000000000   -0.000000000
    0.180599676    1.017217388   51.489238712   -0.000000000   -0.000000000
    0.198047072    1.017217388   51.489238712   -0.000000000   -0.000000000
    0.215494468    1.017217388   51.489238712   -0.000000000   -0.000000000
    0.232941864    1.017217388   51.489238712   -0.000000000   -0.000000000
    0.250389260    1.017217388   51.489238712   -0.000000000   -0.000000000
    0.267836656    1.017217388   51.489238712   -0.000000000   -0.000000000
    0.285284052    1.017217388   51.489238712   -0.000000000   -0.000000000
    0.302731448    1.017217388   51.489238712   -0.000000000   -0.000000000
    0.320178844    1.017217388   51.489238712   -0.000000000   -0.000000000
    0.337626240    1.017217388   51.489238712   -0.000000000   -0.000000000
    0.355073636    1.017217388   51.489238712   -0.000000000   -0.000000000
    0.372521032    1.017217388   51.489238712   -0.000000000   -0.000000000
    0.389968428    1.017217388   51.489238712   -0.000000000   -0.000000000
    0.407415824    1.017217388   51.489238601   -0.000009175    0.000008368
    0.424863220    1.017217388   51.489235900   -0.000223441    0.000203323
    0.442310616    1.017217388   51.489222937   -0.001184001    0.001104357
    0.459758012    1.017217388   51.489165832   -0.005190772    0.004905355
    0.477205408    1.017217388   51.488954983   -0.019106734    0.018316795
    0.494652804    1.017217388   51.488274054   -0.061034873    0.059732140
    0.512100200    1.017217388   51.486247600   -0.177965816    0.176379171
    0.529547596    1.017217388   51.480726372   -0.475664698    0.475992094
    0.546994992    1.017217388   51.466844946   -1.171644999    1.182607353
    0.564442388    1.017217388   51.434182976   -2.695920421    2.724248605
    0.581889784    1.017217388   51.362570122   -5.780740356    5.843629105
    0.599337180    1.017217388   51.215166073  -11.604741922   11.716989907
    0.616784576    1.017217388   50.930264606  -21.836896915   22.006135118
    0.634231972    1.017217388   50.413498094  -38.509475774   38.710960133
    0.651679368    1.017217388   49.535725618  -63.521675251   63.747699164
    0.669126764    1.017217388   48.140331294  -97.913488751   98.159147244
    0.686574160    1.017217388   46.067210327 -140.860134433  141.090535954
    0.704021556    1.017217388   43.194026304 -188.764147120  188.943484478
    0.721468952    1.017217388   39.488383029 -234.956456395  235.175282144
    0.738916348    1.017217388   35.055485725 -270.531113285  271.162055492
    0.756363744    1.017217388   30.162697684 -286.302390089  288.179101852
    0.773811140    1.017217388   25.217398818 -275.836954909  280.051955969
    0.791258536    1.017217388   20.695360051 -238.160223921  245.572129705
    0.808705932    1.017217388   17.031162486 -179.027609306  189.649413142
    0.826153328    1.017217388   14.505875109 -109.809637422  122.468317716
    0.843600724    1.017217388   13.177543311  -43.974330466   56.640738261
    0.861048120    1.017217388   12.884426446    7.369156796    3.439531739
    0.878495516    1.017217388   13.314605148   38.499221688  -30.419082292
    0.895942912    1.017217388   14.109912478   49.655083305  -44.075912603
    0.913390308    1.017217388   14.955639117   45.225547103  -41.646154008
    0.930837704    1.017217388   15.634504298   31.563390672  -29.906133330
    0.948285100    1.017217388   16.041840950   15.155784065  -15.704313082
    0.965732496    1.017217388   16.181431491    1.518188394   -4.175596138
    0.983179892    1.017217388   16.137317175   -5.469053677    2.169696242
    1.000627288    1.017217388   16.038833747   -4.735563095    3.389280520
    1.018074684    1.017217388   16.012938148    2.059263652    1.683544602
    1.035522080    1.017217388   16.126245912   10.192894192    0.501126936
    1.052969476    1.017217388   16.347737463   13.354608773    3.106869580
    1.070416872    1.017217388   16.535518288    5.626903440   11.091746145
    1.087864268    1.017217388   16.475205497  -14.805195770   23.351089368
    1.105311664    1.017217388   15.989012283  -41.203368279   36.129194353
    1.122759060    1.017217388   15.105939767  -56.768868225   44.562333210
    1.140206456    1.017217388   14.205945490  -39.677507257   44.894408942
    1.157653852    1.017217388   14.008116728   24.946371469   36.348265622
    1.175101248    1.017217388   15.331430478  131.637365741   21.572431228
    1.192548644    1.017217388   18.687228207  251.500718248    5.422875315
    1.209996040    1.017217388   23.952868572  343.979431958   -7.373996582
    1.227443436    1.017217388   30.351582614  378.096508567  -14.234624119
    1.244890832    1.017217388   36.776680833  348.415338545  -15.290606020
    1.262338228    1.017217388   42.258110856  274.680797674  -12.611775422
    1.279785624    1.017217388   46.290135730  187.302736152   -8.608991601
    1.297233020    1.017217388   48.868567593  111.211654479   -5.014133104
    1.314680416    1.017217388   50.309916416   57.715762734   -2.534423139
    1.332127812    1.017217388   51.016634627   26.228417393   -1.120278605
    1.349575208    1.017217388   51.321757203   10.385945647   -0.436117467
    1.367022604    1.017217388   51.437563200    3.535095466   -0.152649535
    1.384470000    1.017217388   51.478145117    0.821422305   -0.042989417

    0.075915300    1.034706560   51.489238712   -0.000000000   -0.000000000
    0.093362696    1.034706560   51.489238712   -0.000000000   -0.000000000
    0.110810092    1.034706560   51.489238712   -0.000000000   -0.000000000
    0.128257488    1.034706560   51.489238712   -0.000000000   -0.000000000
    0.145704884    1.034706560   51.489238712   -0.000000000   -0.000000000
    0.163152280    1.034706560   51.489238712   -0.000000000   -0.000000000
    0.180599676    1.034706560   51.489238712   -0.000000000   -0.000000000
    0.198047072    1.034706560   51.489238712   -0.000000000   -0.000000000
    0.215494468    1.034706560   51.489238712   -0.000000000   -0.000000000
    0.232941864    1.034706560   51.489238712   -0.000000000   -0.000000000
    0.250389260    1.034706560   51.489238712   -0.000000000   -0.000000000
    0.267836656    1.034706560   51.489238712   -0.000000000   -0.000000000
    0.285284052    1.034706560   51.489238712   -0.000000000   -0.000000000
    0.302731448    1.034706560   51.489238712   -0.000000000   -0.000000000
    0.320178844    1.034706560   51.489238712   -0.000000000   -0.000000000
    0.337626240    1.034706560   51.489238712   -0.000000000   -0.000000000
    0.355073636    1.034706560   51.489238712   -0.000000000   -0.000000000
    0.372521032    1.034706560   51.489238712   -0.000000000   -0.000000000
    0.389968428    1.034706560   51.489238712   -0.000000000   -0.000000000
    0.407415824    1.034706560   51.489238712   -0.000000000   -0.000000000
    0.424863220    1.034706560   51.489238511   -0.000016450    0.000015142
    0.442310616    1.034706560   51.489236509   -0.000172535    0.000160598
    0.459758012    1.034706560   51.489224809   -0.001044014    0.000973493
    0.477205408    1.034706560   51.489173441   -0.004668278    0.004382658
    0.494652804    1.034706560   51.488985110   -0.017129391    0.016349464
    0.512100200    1.034706560   51.488353072   -0.056569550    0.054385063
    0.529547596    1.034706560   51.486444924   -0.168262109    0.163164983
    0.546994992    1.034706560   51.481194593   -0.454556583    0.446039396
    0.564442388    1.034706560   51.467712923   -1.141782311    1.123809997
    0.581889784    1.034706560   51.435783264   -2.648562087    2.618662802
    0.599337180    1.034706560   51.365108168   -5.721250179    5.675773452
    0.616784576    1.034706560   51.218762373  -11.540648996   11.481083146
    0.634231972    1.034706560   50.934627260  -21.797066433   21.694159725
    0.651679368    1.034706560   50.418640933  -38.481572340   38.315588408
    0.669126764    1.034706560   49.541392071  -63.505629966   63.252440852
    0.686574160    1.034706560   48.145923740  -97.927143689   97.531353632
    0.704021556    1.034706560   46.072300191 -140.885021847  140.316664785
    0.721468952    1.034706560   43.199500433 -188.675395930  188.034146328
    0.738916348    1.034706560   39.497776126 -234.536934227  234.111852444
    0.756363744    1.034706560   35.077707482 -269.458404625  269.780147361
    0.773811140    1.034706560   30.210315899 -284.440962863  286.118637217
    0.791258536    1.034706560   25.303083797 -273.390266864  276.882826061
    0.808705932    1.034706560   20.824888089 -235.731185179  241.114309112
    0.826153328    1.034706560   17.196916021 -177.439225288  184.298224302
    0.843600724    1.034706560   14.687183426 -109.626683531  117.215582645
    0.861048120    1.034706560   13.351060640  -44.978168339   52.782318424
    0.878495516    1.034706560   13.035700050    5.982556161    2.065986260
    0.895942912    1.034706560   13.444433811   37.487697099  -28.796296813
    0.913390308    1.034706560   14.225451529   48.956130704  -39.631340939
    0.930837704    1.034706560   15.057193372   44.168787109  -35.119475790
    0.948285100    1.034706560   15.709797441   29.667869279  -22.303405741
    0.965732496    1.034706560   16.080222495   12.936613879   -8.024361669
    0.983179892    1.034706560   16.188882565    0.566932362    2.975969104
    1.000627288    1.034706560   16.149327415   -3.683750805    8.711125625
    1.018074684    1.034706560   16.114513468    0.562134352    9.777605502
    1.035522080    1.034706560   16.203327513    9.446924379    8.540276192
    1.052969476    1.034706560   16.440131471   16.189741445    7.937400579
    1.070416872    1.034706560   16.718338289   13.132875574   10.310874949
    1.087864268    1.034706560   16.822125192   -3.939164929   16.519106129
    1.105311664    1.034706560   16.532257088  -30.225393354   25.545234434
    1.122759060    1.034706560   15.813297648  -49.535471460   34.940043614
    1.140206456    1.034706560   14.985273857  -38.932124359   41.772052224
    1.157653852    1.034706560   14.739086328   18.806848114   43.845587732
    1.175101248    1.034706560   15.909104106  120.729548966   40.522521310
    1.192548644    1.034706560   19.058129319  239.338992634   32.973272102
    1.209996040    1.034706560   24.125306617  333.836701318   23.512784695
    1.227443436    1.034706560   30.378893965  371.742633000   14.535012480
    1.244890832    1.034706560   36.727158752  345.793950436    7.651438146
    1.262338228    1.034706560   42.187288447  274.617673560    3.283334429
    1.279785624    1.034706560   46.229863874  188.362843164    1.035817834
    1.297233020    1.034706560   48.828848540  112.386700155    0.136358207
    1.314680416    1.034706560   50.288096283   58.577069273   -0.108015852
    1.332127812    1.034706560   51.006391842   26.722512117   -0.108486125
    1.349575208    1.034706560   51.317578857   10.621935685   -0.061544358
    1.367022604    1.034706560   51.436027322    3.634700303   -0.028632471
    1.384470000    1.034706560   51.477657942    0.856832729   -0.013725871

    0.075915300    1.052195732   51.489238712   -0.000000000   -0.000000000
    0.093362696    1.052195732   51.489238712   -0.000000000   -0.000000000
    0.110810092    1.052195732   51.489238712   -0.000000000   -0.000000000
    0.128257488    1.052195732   51.489238712   -0.000000000   -0.000000000
    0.145704884    1.052195732   51.489238712   -0.000000000   -0.000000000
    0.163152280    1.052195732   51.489238712   -0.000000000   -0.000000000
    0.180599676    1.052195732   51.489238712   -0.000000000   -0.000000000
    0.198047072    1.052195732   51.489238712   -0.000000000   -0.000000000
    0.215494468    1.052195732   51.489238712   -0.000000000   -0.000000000
    0.232941864    1.052195732   51.489238712   -0.000000000   -0.000000000
    0.250389260    1.052195732   51.489238712   -0.000000000   -0.000000000
    0.267836656    1.052195732   51.489238712   -0.000000000   -0.000000000
    0.285284052    1.052195732   51.489238712   -0.000000000   -0.000000000
    0.302731448    1.052195732   51.489238712   -0.000000000   -0.000000000
    0.320178844    1.052195732   51.489238712   -0.000000000   -0.000000000
    0.337626240    1.052195732   51.489238712   -0.000000000   -0.000000000
    0.355073636    1.052195732   51.489238712   -0.000000000   -0.000000000
    0.372521032    1.052195732   51.489238712   -0.000000000   -0.000000000
    0.389968428    1.052195732   51.489238712   -0.000000000   -0.000000000
    0.407415824    1.052195732   51.489238712   -0.000000000   -0.000000000
    0.424863220    1.052195732   51.489238712   -0.000000000   -0.000000000
    0.442310616    1.052195732   51.489238584   -0.000010369    0.000009654
    0.459758012    1.052195732   51.489236729   -0.000156591    0.000144161
    0.477205408    1.052195732   51.489225845   -0.000972897    0.000899900
    0.494652804    1.052195732   51.489179040   -0.004276452    0.004014234
    0.512100200    1.052195732   51.488997947   -0.016397445    0.015419233
    0.529547596    1.052195732   51.488386833   -0.054879659    0.052033171
    0.546994992    1.052195732   51.486540389   -0.163325181    0.157268309
    0.564442388    1.052195732   51.481339777   -0.450207323    0.435035719
    0.581889784    1.052195732   51.468012242   -1.132903501    1.102561759
    0.599337180    1.052195732   51.436253896   -2.638064440    2.583706987
    0.616784576    1.052195732   51.365801921   -5.707465948    5.626127822
    0.634231972    1.052195732   51.219291815  -11.554090741   11.412458102
    0.651679368    1.052195732   50.934934056  -21.830367980   21.600271660
    0.669126764    1.052195732   50.418341324  -38.537816617   38.188752549
    0.686574160    1.052195732   49.539567641  -63.608752282   63.076292057
    0.704021556    1.052195732   48.141914156  -98.057084614   97.283569992
    0.721468952    1.052195732   46.066483753 -140.953577877  139.932481678
    0.738916348    1.052195732   43.193696067 -188.574066913  187.363413415
    0.756363744    1.052195732   39.496601454 -234.105949722  232.878578884
    0.773811140    1.052195732   35.087380658 -268.617388997  267.673150584
    0.791258536    1.052195732   30.238301858 -283.176997248  283.001287041
    0.808705932    1.052195732   25.356375348 -271.795231627  273.048129082
    0.826153328    1.052195732   20.907471373 -234.018609675  237.406780346
    0.843600724    1.052195732   17.308313698 -175.839524276  181.910817059
    0.861048120    1.052195732   14.826143752 -108.070139901  117.261069909
    0.878495516    1.052195732   13.518175275  -43.267068451   55.825031831
    0.895942912    1.052195732   13.234526478    7.850010331    7.921988267
    0.913390308    1.052195732   13.673028970   38.883911755  -20.912096193
    0.930837704    1.052195732   14.467641980   48.964382704  -30.752959838
    0.948285100    1.052195732   15.283415032   42.408986985  -26.129827506
    0.965732496    1.052195732   15.895712056   27.022415784  -13.740393924
    0.983179892    1.052195732   16.225863254   11.403228512    0.003521328
    1.000627288    1.052195732   16.330645915    2.005703489   10.591785410
    1.018074684    1.052195732   16.352040043    1.640471814   16.068499984
    1.035522080    1.052195732   16.433770445    8.030270637   16.790090366
    1.052969476    1.052195732   16.643432700   14.934830499   14.664086640
    1.070416872    1.052195732   16.917919606   14.240905816   12.228812176
    1.087864268    1.052195732   17.070043619    0.507276011   11.787210668
    1.105311664    1.052195732   16.884231478  -22.971003987   14.648193914
    1.122759060    1.052195732   16.303665883  -41.325980569   20.730230800
    1.140206456    1.052195732   15.609252223  -32.227135900   28.514856860
    1.157653852    1.052195732   15.450570764   21.838813619   35.634098029
    1.175101248    1.052195732   16.633188302  119.111338333   39.685289910
    1.192548644    1.052195732   19.716002911  233.591161500   39.281514025
    1.209996040    1.052195732   24.658788977  325.672190653   34.571156850
    1.227443436    1.052195732   30.764341457  363.280070570   27.049197583
    1.244890832    1.052195732   36.974990868  338.664317577   18.824212345
    1.262338228    1.052195732   42.328489207  269.579388326   11.635337135
    1.279785624    1.052195732   46.301068739  185.314543742    6.392056429
    1.297233020    1.052195732   48.860548745  110.795162121    3.120200785
    1.314680416    1.052195732   50.300402098   57.867005871    1.347065742
    1.332127812    1.052195732   51.010552412   26.449412211    0.516145209
    1.349575208    1.052195732   51.318793940   10.531720870    0.175928504
    1.367022604    1.052195732   51.436317614    3.610474751    0.054128302
    1.384470000    1.052195732   51.477615864    0.859351556    0.007267884

    0.075915300    1.069684904   51.489238712   -0.000000000   -0.000000000
    0.093362696    1.069684904   51.489238712   -0.000000000   -0.000000000
    0.110810092    1.069684904   51.489238712   -0.000000000   -0.000000000
    0.128257488    1.069684904   51.489238712   -0.000000000   -0.000000000
    0.145704884    1.069684904   51.489238712   -0.000000000   -0.000000000
    0.163152280    1.069684904   51.489238712   -0.000000000   -0.000000000
    0.180599676    1.069684904   51.489238712   -0.000000000   -0.000000000
    0.198047072    1.069684904   51.489238712   -0.000000000   -0.000000000
    0.215494468    1.069684904   51.489238712   -0.000000000   -0.000000000
    0.232941864    1.069684904   51.489238712   -0.000000000   -0.000000000
    0.250389260    1.069684904   51.489238712   -0.000000000   -0.000000000
    0.267836656    1.069684904   51.489238712   -0.000000000   -0.000000000
    0.285284052    1.069684904   51.489238712   -0.000000000   -0.000000000
    0.302731448    1.069684904   51.489238712   -0.000000000   -0.000000000
    0.320178844    1.069684904   51.489238712   -0.000000000   -0.000000000
    0.337626240    1.069684904   51.489238712   -0.000000000   -0.000000000
    0.355073636    1.069684904   51.489238712   -0.000000000   -0.000000000
    0.372521032    1.069684904   51.489238712   -0.000000000   -0.000000000
    0.389968428    1.069684904   51.489238712   -0.000000000   -0.000000000
    0.407415824    1.069684904   51.489238712   -0.000000000   -0.000000000
    0.424863220    1.069684904   51.489238712   -0.000000000   -0.000000000
    0.442310616    1.069684904   51.489238712   -0.000000000   -0.000000000
    0.459758012    1.069684904   51.489238648   -0.000005317    0.000004731
    0.477205408    1.069684904   51.489237097   -0.000129022    0.000116813
    0.494652804    1.069684904   51.489227971   -0.000816953    0.000747833
    0.512100200    1.069684904   51.489184154   -0.003967254    0.003604911
    0.529547596    1.069684904   51.489013228   -0.015558280    0.014253987
    0.546994992    1.069684904   51.488435270   -0.052129561    0.048734021
    0.564442388    1.069684904   51.486614726   -0.160806368    0.150899965
    0.581889784    1.069684904   51.481507789   -0.444535126    0.421457399
    0.599337180    1.069684904   51.468294411   -1.125748127    1.078317800
    0.616784576    1.069684904   51.436735128   -2.625559235    2.545310580
    0.634231972    1.069684904   51.366113675   -5.720749770    5.572940638
    0.651679368    1.069684904   51.219341371  -11.590377948   11.344097299
    0.669126764    1.069684904   50.934288453  -21.895189649   21.522733435
    0.686574160    1.069684904   50.415878333  -38.666731005   38.106872288
    0.704021556    1.069684904   49.534185382  -63.806858546   62.982015621
    0.721468952    1.069684904   48.132646016  -98.306368091   97.116267225
    0.738916348    1.069684904   46.052519150 -141.230071572  139.574452210
    0.756363744    1.069684904   43.175555846 -188.768303540  186.649202711
    0.773811140    1.069684904   39.476961888 -234.021159587  231.718062932
    0.791258536    1.069684904   35.074025372 -267.909295094  266.204548477
    0.808705932    1.069684904   30.245495340 -281.491529193  281.688255358
    0.826153328    1.069684904   25.402827441 -268.999295064  272.634172884
    0.843600724    1.069684904   21.010575726 -230.350046486  238.660443706
    0.861048120    1.069684904   17.480896396 -171.650502018  185.294624233
    0.878495516    1.069684904   15.072779112 -103.840854672  122.695366035
    0.895942912    1.069684904   13.834844988  -39.598462650   62.709664126
    0.913390308    1.069684904   13.604081186   10.078388311   15.402245413
    0.930837704    1.069684904   14.062776032   38.866920754  -13.619729007
    0.948285100    1.069684904   14.836041714   46.668290012  -24.122991535
    0.965732496    1.069684904   15.600380723   39.096926295  -20.330979702
    0.983179892    1.069684904   16.161207180   24.877247997   -8.749988991
    1.000627288    1.069684904   16.477531309   12.284182631    4.149310616
    1.018074684    1.069684904   16.632571629    6.613975301   13.662121820
    1.035522080    1.069684904   16.754387074    7.923298062   17.609749841
    1.052969476    1.069684904   16.930389538   11.639063330   16.273623176
    1.070416872    1.069684904   17.138903090   10.459312820   11.743289855
    1.087864268    1.069684904   17.240064098   -1.191431780    6.976754576
    1.105311664    1.069684904   17.055392269  -20.999607055    4.726212311
    1.122759060    1.069684904   16.542799041  -35.669766579    6.597275736
    1.140206456    1.069684904   15.968914087  -24.435006115   12.409886913
    1.157653852    1.069684904   15.946190358   29.150872413   20.358245255
    1.175101248    1.069684904   17.232934992  123.372926361   27.635368521
    1.192548644    1.069684904   20.351514318  233.338464242   31.678933370
    1.209996040    1.069684904   25.250848708  321.119887497   31.256931768
    1.227443436    1.069684904   31.250773091  356.082683710   26.846163137
    1.244890832    1.069684904   37.328411554  330.954860447   20.219564672
    1.262338228    1.069684904   42.555734175  263.045666530   13.406028289
    1.279785624    1.069684904   46.430599531  180.691908279    7.850009199
    1.297233020    1.069684904   48.926022324  108.004345083    4.063897312
    1.314680416    1.069684904   50.329680380   56.418263005    1.859136814
    1.332127812    1.069684904   51.022178795   25.793801599    0.754684322
    1.349575208    1.069684904   51.322904770   10.271148663    0.272497266
    1.367022604    1.069684904   51.437652740    3.516403547    0.091325262
    1.384470000    1.069684904   51.477853964    0.841290342    0.018401587

    0.075915300    1.087174076   51.489238712   -0.000000000   -0.000000000
    0.093362696    1.087174076   51.489238712   -0.000000000   -0.000000000
    0.110810092    1.087174076   51.489238712   -0.000000000   -0.000000000
    0.128257488    1.087174076   51.489238712   -0.000000000   -0.000000000
    0.145704884    1.087174076   51.489238712   -0.000000000   -0.000000000
    0.163152280    1.087174076   51.489238712   -0.000000000   -0.000000000
    0.180599676    1.087174076   51.489238712   -0.000000000   -0.000000000
    0.198047072    1.087174076   51.489238712   -0.000000000   -0.000000000
    0.215494468    1.087174076   51.489238712   -0.000000000   -0.000000000
    0.232941864    1.087174076   51.489238712   -0.000000000   -0.000000000
    0.250389260    1.087174076   51.489238712   -0.000000000   -0.000000000
    0.267836656    1.087174076   51.489238712   -0.000000000   -0.000000000
    0.285284052    1.087174076   51.489238712   -0.000000000   -0.000000000
    0.302731448    1.087174076   51.489238712   -0.000000000   -0.000000000
    0.320178844    1.087174076   51.489238712   -0.000000000   -0.000000000
    0.337626240    1.087174076   51.489238712   -0.000000000   -0.000000000
    0.355073636    1.087174076   51.489238712   -0.000000000   -0.000000000
    0.372521032    1.087174076   51.489238712   -0.000000000   -0.000000000
    0.389968428    1.087174076   51.489238712   -0.000000000   -0.000000000
    0.407415824    1.087174076   51.489238712   -0.000000000   -0.000000000
    0.424863220    1.087174076   51.489238712   -0.000000000   -0.000000000
    0.442310616    1.087174076   51.489238712   -0.000000000   -0.000000000
    0.459758012    1.087174076   51.489238712   -0.000000000   -0.000000000
    0.477205408    1.087174076   51.489238596   -0.000009492    0.000008839
    0.494652804    1.087174076   51.489237052   -0.000130840    0.000121609
    0.512100200    1.087174076   51.489227091   -0.000883259    0.000803733
    0.529547596    1.087174076   51.489181913   -0.004114025    0.003769865
    0.546994992    1.087174076   51.489011879   -0.015485384    0.014501633
    0.564442388    1.087174076   51.488411949   -0.053608758    0.050136362
    0.581889784    1.087174076   51.486573186   -0.162888105    0.153543146
    0.599337180    1.087174076   51.481412564   -0.448930286    0.427031825
    0.616784576    1.087174076   51.468163483   -1.128447784    1.088135131
    0.634231972    1.087174076   51.436216564   -2.651180282    2.566085116
    0.651679368    1.087174076   51.365125085   -5.764651618    5.607666252
    0.669126764    1.087174076   51.217583166  -11.654165508   11.399112219
    0.686574160    1.087174076   50.930797108  -22.018092603   21.604542689
    0.704021556    1.087174076   50.409541153  -38.871730504   38.214203144
    0.721468952    1.087174076   49.523312390  -64.124358252   63.086174254
    0.738916348    1.087174076   48.115231677  -98.733289488   97.191309022
    0.756363744    1.087174076   46.027697785 -141.627022051  139.614821624
    0.773811140    1.087174076   43.146232205 -188.795047705  186.746814901
    0.791258536    1.087174076   39.454436809 -233.108582292  232.101104855
    0.808705932    1.087174076   35.079755805 -265.517418398  267.196686082
    0.826153328    1.087174076   30.307588371 -277.456500376  283.604951342
    0.843600724    1.087174076   25.546548504 -263.764762455  275.625306317
    0.861048120    1.087174076   21.251137759 -224.663631732  242.589300557
    0.878495516    1.087174076   17.817865300 -166.408963066  189.738010665
    0.895942912    1.087174076   15.491292701  -99.879148958  127.072921776
    0.913390308    1.087174076   14.305301659  -37.749919177   66.476276865
    0.930837704    1.087174076   14.083764733    9.233302251   18.175604608
    0.948285100    1.087174076   14.504634234   35.539263264  -12.045131180
    0.965732496    1.087174076   15.207722523   42.259354214  -23.889733057
    0.983179892    1.087174076   15.900699949   35.742178521  -21.616941827
    1.000627288    1.087174076   16.424770648   24.305055201  -11.845090012
    1.018074684    1.087174076   16.762759757   15.051115365   -1.109004054
    1.035522080    1.087174076   16.982660249   10.694915196    5.978166592
    1.052969476    1.087174076   17.158868156    9.233800127    7.593575449
    1.070416872    1.087174076   17.296191239    5.242495362    4.544166494
    1.087864268    1.087174076   17.304494558   -6.076835050   -0.615005898
    1.105311664    1.087174076   17.057817250  -22.850699987   -4.816661778
    1.122759060    1.087174076   16.550200840  -33.216879446   -5.696704119
    1.140206456    1.087174076   16.054236084  -18.202633936   -2.482114320
    1.157653852    1.087174076   16.158543024   37.018466908    3.921159986
    1.175101248    1.087174076   17.576457021  130.074270022   11.294768775
    1.192548644    1.087174076   20.784407373  236.624721254   17.116955408
    1.209996040    1.087174076   25.704323768  320.207799870   19.676484279
    1.227443436    1.087174076   31.656981562  351.838103089   18.663095309
    1.244890832    1.087174076   37.644247645  325.181396266   15.099314666
    1.262338228    1.087174076   42.770627669  257.507008550   10.591087133
    1.279785624    1.087174076   46.559211202  176.435633812    6.496608551
    1.297233020    1.087174076   48.993851682  105.272957914    3.495928112
    1.314680416    1.087174076   50.361248162   54.924072703    1.656656463
    1.332127812    1.087174076   51.035206117   25.084862117    0.695469642
    1.349575208    1.087174076   51.327676169    9.977588911    0.258250640
    1.367022604    1.087174076   51.439289666    3.403537164    0.090612594
    1.384470000    1.087174076   51.478213282    0.814449528    0.021658294

    0.075915300    1.104663248   51.489238712   -0.000000000   -0.000000000
    0.093362696    1.104663248   51.489238712   -0.000000000   -0.000000000
    0.110810092    1.104663248   51.489238712   -0.000000000   -0.000000000
    0.128257488    1.104663248   51.489238712   -0.000000000   -0.000000000
    0.145704884    1.104663248   51.489238712   -0.000000000   -0.000000000
    0.163152280    1.104663248   51.489238712   -0.000000000   -0.000000000
    0.180599676    1.104663248   51.489238712   -0.000000000   -0.000000000
    0.198047072    1.104663248   51.489238712   -0.000000000   -0.000000000
    0.215494468    1.104663248   51.489238712   -0.000000000   -0.000000000
    0.232941864    1.104663248   51.489238712   -0.000000000   -0.000000000
    0.250389260    1.104663248   51.489238712   -0.000000000   -0.000000000
    0.267836656    1.104663248   51.489238712   -0.000000000   -0.000000000
    0.285284052    1.104663248   51.489238712   -0.000000000   -0.000000000
    0.302731448    1.104663248   51.489238712   -0.000000000   -0.000000000
    0.320178844    1.104663248   51.489238712   -0.000000000   -0.000000000
    0.337626240    1.104663248   51.489238712   -0.000000000   -0.000000000
    0.355073636    1.104663248   51.489238712   -0.000000000   -0.000000000
    0.372521032    1.104663248   51.489238712   -0.000000000   -0.000000000
    0.389968428    1.104663248   51.489238712   -0.000000000   -0.000000000
    0.407415824    1.104663248   51.489238712   -0.000000000   -0.000000000
    0.424863220    1.104663248   51.489238712   -0.000000000   -0.000000000
    0.442310616    1.104663248   51.489238712   -0.000000000   -0.000000000
    0.459758012    1.104663248   51.489238712   -0.000000000   -0.000000000
    0.477205408    1.104663248   51.489238712   -0.000000000   -0.000000000
    0.494652804    1.104663248   51.489238623   -0.000007290    0.000006741
    0.512100200    1.104663248   51.489236854   -0.000147998    0.000133106
    0.529547596    1.104663248   51.489226681   -0.000914467    0.000834308
    0.546994992    1.104663248   51.489182674   -0.004018299    0.003764505
    0.564442388    1.104663248   51.489003755   -0.016085698    0.014979869
    0.581889784    1.104663248   51.488396588   -0.054545127    0.051096008
    0.599337180    1.104663248   51.486531946   -0.165164071    0.156009222
    0.616784576    1.104663248   51.481364721   -0.449594525    0.431439693
    0.634231972    1.104663248   51.467859242   -1.145450815    1.101398179
    0.651679368    1.104663248   51.435604323   -2.681313017    2.591225760
    0.669126764    1.104663248   51.364004008   -5.809064918    5.651436107
    0.686574160    1.104663248   51.215159254  -11.749995143   11.474159636
    0.704021556    1.104663248   50.926111997  -22.187830450   21.726461577
    0.721468952    1.104663248   50.400845212  -39.155116351   38.397476209
    0.738916348    1.104663248   49.508936056  -64.486751913   63.380832451
    0.756363744    1.104663248   48.095167132  -98.983759016   97.679406129
    0.773811140    1.104663248   46.006964589 -141.351492125  140.419573481
    0.791258536    1.104663248   43.139329248 -187.383545626  187.981919948
    0.808705932    1.104663248   39.485803537 -230.080267237  233.775629430
    0.826153328    1.104663248   35.178758219 -260.857770892  269.155973878
    0.843600724    1.104663248   30.497652793 -271.803342570  285.530572746
    0.861048120    1.104663248   25.837592592 -258.040446475  277.104043045
    0.878495516    1.104663248   21.635229516 -219.840819232  243.236986829
    0.895942912    1.104663248   18.272530674 -163.268745196  189.293313428
    0.913390308    1.104663248   15.981067751  -99.119182625  125.415813135
    0.930837704    1.104663248   14.783759714  -39.846183040   63.560559817
    0.948285100    1.104663248   14.501339352    4.503515848   13.928732122
    0.965732496    1.104663248   14.825749699   29.509230267  -17.813497822
    0.983179892    1.104663248   15.426550751   36.965403111  -31.476756302
    1.000627288    1.104663248   16.046071891   32.901597827  -31.341477337
    1.018074684    1.104663248   16.550063783   24.591642467  -23.909103748
    1.035522080    1.104663248   16.910181589   16.810612348  -15.388567291
    1.052969476    1.104663248   17.149169044   10.385557313   -9.837429536
    1.070416872    1.104663248   17.268725561    2.454985454   -8.509405528
    1.087864268    1.104663248   17.211700703  -10.247086805  -10.332615097
    1.105311664    1.104663248   16.900214889  -25.664449623  -13.027502924
    1.122759060    1.104663248   16.369626139  -32.871671340  -14.361698532
    1.140206456    1.104663248   15.911070474  -14.346927592  -13.070097459
    1.157653852    1.104663248   16.105887830   43.231178934   -9.106856412
    1.175101248    1.104663248   17.638280917  136.588481232   -3.549394103
    1.192548644    1.104663248   20.947347252  241.417059554    1.938683894
    1.209996040    1.104663248   25.926465964  322.105113638    5.898804567
    1.227443436    1.104663248   31.886709476  350.926852715    7.600300386
    1.244890832    1.104663248   37.840463293  322.492818124    7.244286556
    1.262338228    1.104663248   42.913758180  254.316652586    5.666824743
    1.279785624    1.104663248   46.649729877  173.693529863    3.768055417
    1.297233020    1.104663248   49.043754642  103.383615111    2.156609087
    1.314680416    1.104663248   50.385405279   53.831062350    1.077384690
    1.332127812    1.104663248   51.045556299   24.539930763    0.475298526
    1.349575208    1.104663248   51.331575079    9.744153905    0.182416906
    1.367022604    1.104663248   51.440688748    3.308872293    0.067245228
    1.384470000    1.104663248   51.478587283    0.786686818    0.020769749

    0.075915300    1.122152420   51.489238712   -0.000000000   -0.000000000
    0.093362696    1.122152420   51.489238712   -0.000000000   -0.000000000
    0.110810092    1.122152420   51.489238712   -0.000000000   -0.000000000
    0.128257488    1.122152420   51.489238712   -0.000000000   -0.000000000
    0.145704884    1.122152420   51.489238712   -0.000000000   -0.000000000
    0.163152280    1.122152420   51.489238712   -0.000000000   -0.000000000
    0.180599676    1.122152420   51.489238712   -0.000000000   -0.000000000
    0.198047072    1.122152420   51.489238712   -0.000000000   -0.000000000
    0.215494468    1.122152420   51.489238712   -0.000000000   -0.000000000
    0.232941864    1.122152420   51.489238712   -0.000000000   -0.000000000
    0.250389260    1.122152420   51.489238712   -0.000000000   -0.000000000
    0.267836656    1.122152420   51.489238712   -0.000000000   -0.000000000
    0.285284052    1.122152420   51.489238712   -0.000000000   -0.000000000
    0.302731448    1.122152420   51.489238712   -0.000000000   -0.000000000
    0.320178844    1.122152420   51.489238712   -0.000000000   -0.000000000
    0.337626240    1.122152420   51.489238712   -0.000000000   -0.000000000
    0.355073636    1.122152420   51.489238712   -0.000000000   -0.000000000
    0.372521032    1.122152420   51.489238712   -0.000000000   -0.000000000
    0.389968428    1.122152420   51.489238712   -0.000000000   -0.000000000
    0.407415824    1.122152420   51.489238712   -0.000000000   -0.000000000
    0.424863220    1.122152420   51.489238712   -0.000000000   -0.000000000
    0.442310616    1.122152420   51.489238712   -0.000000000   -0.000000000
    0.459758012    1.122152420   51.489238712   -0.000000000   -0.000000000
    0.477205408    1.122152420   51.489238712   -0.000000000   -0.000000000
    0.494652804    1.122152420   51.489238712   -0.000000000   -0.000000000
    0.512100200    1.122152420   51.489238548   -0.000013443    0.000012282
    0.529547596    1.122152420   51.489236819   -0.000149048    0.000137674
    0.546994992    1.122152420   51.489227583   -0.000830740    0.000784884
    0.564442388    1.122152420   51.489181444   -0.004122861    0.003821263
    0.581889784    1.122152420   51.489003808   -0.016094167    0.014915029
    0.599337180    1.122152420   51.488396766   -0.054591021    0.050872622
    0.616784576    1.122152420   51.486562134   -0.162844530    0.154372451
    0.634231972    1.122152420   51.481296523   -0.455689143    0.431653717
    0.651679368    1.122152420   51.467701745   -1.157661095    1.102522169
    0.669126764    1.122152420   51.435280266   -2.700336080    2.595501379
    0.686574160    1.122152420   51.362971701   -5.864613394    5.671302696
    0.704021556    1.122152420   51.212803050  -11.853619426   11.532294426
    0.721468952    1.122152420   50.921114557  -22.369212723   21.859224279
    0.738916348    1.122152420   50.392595109  -39.341743062   38.675589160
    0.756363744    1.122152420   49.498846360  -64.469391142   63.880992516
    0.773811140    1.122152420   48.089754637  -98.375423480   98.444225720
    0.791258536    1.122152420   46.021067087 -139.650878168  141.375229694
    0.808705932    1.122152420   43.194996840 -184.294267550  188.863765428
    0.826153328    1.122152420   39.606947140 -225.749869211  234.151661001
    0.843600724    1.122152420   35.381403479 -255.972402108  268.546154016
    0.861048120    1.122152420   30.784493761 -267.203949462  283.563469001
    0.878495516    1.122152420   26.195968164 -254.521590785  273.641951468
    0.895942912    1.122152420   22.041302833 -217.996250904  238.380835329
    0.913390308    1.122152420   18.692068773 -163.686958827  183.296121546
    0.930837704    1.122152420   16.369723100 -102.284064029  118.581788421
    0.948285100    1.122152420   15.093321320  -45.619139569   56.187607730
    0.965732496    1.122152420   14.695634499   -2.656272573    6.248629914
    0.983179892    1.122152420   14.896481347   22.898794412  -25.680311211
    1.000627288    1.122152420   15.399229474   32.620940963  -39.545616495
    1.018074684    1.122152420   15.971611957   31.633176134  -39.740144868
    1.035522080    1.122152420   16.472813591   25.153392328  -32.652401899
    1.052969476    1.122152420   16.838204994   16.216138685  -24.072088082
    1.070416872    1.122152420   17.027162511    4.675867144  -17.556197976
    1.087864268    1.122152420   16.983051769  -10.636529926  -14.158408022
    1.105311664    1.122152420   16.655065722  -26.782507054  -13.131077389
    1.122759060    1.122152420   16.111342632  -33.025666596  -13.033304355
    1.140206456    1.122152420   15.665984351  -12.612867264  -12.582080845
    1.157653852    1.122152420   15.907871299   46.795462359  -11.040705325
    1.175101248    1.122152420   17.512952512  141.128060171   -8.337487895
    1.192548644    1.122152420   20.901290826  245.751137952   -5.002525226
    1.209996040    1.122152420   25.946471579  325.203611907   -1.802003668
    1.227443436    1.122152420   31.946331022  352.355407934    0.563369023
    1.244890832    1.122152420   37.911459855  322.478646122    1.777112202
    1.262338228    1.122152420   42.976079738  253.450121047    2.003504006
    1.279785624    1.122152420   46.694371067  172.606074519    1.630085459
    1.297233020    1.122152420   49.070678115  102.490622422    1.064154294
    1.314680416    1.122152420   50.399435256   53.249582170    0.588223783
    1.332127812    1.122152420   51.051986610   24.220436150    0.283466174
    1.349575208    1.122152420   51.334093267    9.600497049    0.113445545
    1.367022604    1.122152420   51.441638459    3.246808117    0.043501302
    1.384470000    1.122152420   51.478940520    0.760567602    0.020008772

    0.075915300    1.139641592   51.489238712   -0.000000000   -0.000000000
    0.093362696    1.139641592   51.489238712   -0.000000000   -0.000000000
    0.110810092    1.139641592   51.489238712   -0.000000000   -0.000000000
    0.128257488    1.139641592   51.489238712   -0.000000000   -0.000000000
    0.145704884    1.139641592   51.489238712   -0.000000000   -0.000000000
    0.163152280    1.139641592   51.489238712   -0.000000000   -0.000000000
    0.180599676    1.139641592   51.489238712   -0.000000000   -0.000000000
    0.198047072    1.139641592   51.489238712   -0.000000000   -0.000000000
    0.215494468    1.139641592   51.489238712   -0.000000000   -0.000000000
    0.232941864    1.139641592   51.489238712   -0.000000000   -0.000000000
    0.250389260    1.139641592   51.489238712   -0.000000000   -0.000000000
    0.267836656    1.139641592   51.489238712   -0.000000000   -0.000000000
    0.285284052    1.139641592   51.489238712   -0.000000000   -0.000000000
    0.302731448    1.139641592   51.489238712   -0.000000000   -0.000000000
    0.320178844    1.139641592   51.489238712   -0.000000000   -0.000000000
    0.337626240    1.139641592   51.489238712   -0.000000000   -0.000000000
    0.355073636    1.139641592   51.489238712   -0.000000000   -0.000000000
    0.372521032    1.139641592   51.489238712   -0.000000000   -0.000000000
    0.389968428    1.139641592   51.489238712   -0.000000000   -0.000000000
    0.407415824    1.139641592   51.489238712   -0.000000000   -0.000000000
    0.424863220    1.139641592   51.489238712   -0.000000000   -0.000000000
    0.442310616    1.139641592   51.489238712   -0.000000000   -0.000000000
    0.459758012    1.139641592   51.489238712   -0.000000000   -0.000000000
    0.477205408    1.139641592   51.489238712   -0.000000000   -0.000000000
    0.494652804    1.139641592   51.489238712   -0.000000000   -0.000000000
    0.512100200    1.139641592   51.489238712   -0.000000000   -0.000000000
    0.529547596    1.139641592   51.489238608   -0.000008556    0.000007817
    0.546994992    1.139641592   51.489237310   -0.000109660    0.000102898
    0.564442388    1.139641592   51.489227393   -0.000862385    0.000784407
    0.581889784    1.139641592   51.489181675   -0.004145217    0.003771097
    0.599337180    1.139641592   51.489003200   -0.016223463    0.014875959
    0.616784576    1.139641592   51.488407590   -0.053767435    0.050349597
    0.634231972    1.139641592   51.486504124   -0.167495881    0.156426931
    0.651679368    1.139641592   51.481160009   -0.465031236    0.437031520
    0.669126764    1.139641592   51.467431175   -1.171612131    1.114732031
    0.686574160    1.139641592   51.434522514   -2.737111747    2.627440074
    0.704021556    1.139641592   51.361456979   -5.920474022    5.742354107
    0.721468952    1.139641592   51.209805769  -11.942645551   11.672313690
    0.738916348    1.139641592   50.917051598  -22.401043125   22.108034118
    0.756363744    1.139641592   50.389767397  -39.135129028   39.048361350
    0.773811140    1.139641592   49.503634646  -63.737302971   64.314250646
    0.791258536    1.139641592   48.114456298  -96.788435369   98.728865658
    0.808705932    1.139641592   46.081869024 -137.097962764  141.129559664
    0.826153328    1.139641592   43.307571307 -180.999328588  187.612236296
    0.843600724    1.139641592   39.779266650 -222.294924107  231.485057447
    0.861048120    1.139641592   35.611130389 -252.958388086  264.276343243
    0.878495516    1.139641592   31.058837639 -265.139195058  277.811953909
    0.895942912    1.139641592   26.495641200 -253.759148092  266.825886904
    0.913390308    1.139641592   22.340108686 -218.949487511  231.193151177
    0.930837704    1.139641592   18.956400118 -166.700250096  176.739276321
    0.948285100    1.139641592   16.564544744 -107.111847655  113.989474130
    0.965732496    1.139641592   15.196053118  -51.097491804   55.013236256
    0.983179892    1.139641592   14.708258584   -7.178855246    9.624885755
    1.000627288    1.139641592   14.847632805   20.559975053  -17.403344168
    1.018074684    1.139641592   15.334242635   32.862770927  -27.006208135
    1.035522080    1.139641592   15.925596818   33.238683401  -24.177156063
    1.052969476    1.139641592   16.449211121   25.579691614  -15.206634357
    1.070416872    1.139641592   16.786335598   12.028851617   -5.280100464
    1.087864268    1.139641592   16.844065256   -6.234191643    2.622733999
    1.105311664    1.139641592   16.569860401  -24.787562631    7.603317242
    1.122759060    1.139641592   16.047458571  -32.348362678    9.993543483
    1.140206456    1.139641592   15.609864058  -12.243534809   10.597501501
    1.157653852    1.139641592   15.860483339   47.494427973   10.206489158
    1.175101248    1.139641592   17.482578172  142.319739427    9.427573225
    1.192548644    1.139641592   20.894994889  247.229274638    8.537941901
    1.209996040    1.139641592   25.965283143  326.512241357    7.599989819
    1.227443436    1.139641592   31.983483772  353.096847664    6.522187552
    1.244890832    1.139641592   37.955366668  322.547994017    5.231683679
    1.262338228    1.139641592   43.016295125  253.001280511    3.843251210
    1.279785624    1.139641592   46.724645916  171.954622253    2.531775356
    1.297233020    1.139641592   49.089817041  101.908627059    1.474772509
    1.314680416    1.139641592   50.409869779   52.843051364    0.760977960
    1.332127812    1.139641592   51.056988300   23.982097843    0.350018994
    1.349575208    1.139641592   51.336069016    9.492737045    0.134166302
    1.367022604    1.139641592   51.442366368    3.201374011    0.046359467
    1.384470000    1.139641592   51.479312457    0.733116681    0.023548749

    0.075915300    1.157130764   51.489238712   -0.000000000   -0.000000000
    0.093362696    1.157130764   51.489238712   -0.000000000   -0.000000000
    0.110810092    1.157130764   51.489238712   -0.000000000   -0.000000000
    0.128257488    1.157130764   51.489238712   -0.000000000   -0.000000000
    0.145704884    1.157130764   51.489238712   -0.000000000   -0.000000000
    0.163152280    1.157130764   51.489238712   -0.000000000   -0.000000000
    0.180599676    1.157130764   51.489238712   -0.000000000   -0.000000000
    0.198047072    1.157130764   51.489238712   -0.000000000   -0.000000000
    0.215494468    1.157130764   51.489238712   -0.000000000   -0.000000000
    0.232941864    1.157130764   51.489238712   -0.000000000   -0.000000000
    0.250389260    1.157130764   51.489238712   -0.000000000   -0.000000000
    0.267836656    1.157130764   51.489238712   -0.000000000   -0.000000000
    0.285284052    1.157130764   51.489238712   -0.000000000   -0.000000000
    0.302731448    1.157130764   51.489238712   -0.000000000   -0.000000000
    0.320178844    1.157130764   51.489238712   -0.000000000   -0.000000000
    0.337626240    1.157130764   51.489238712   -0.000000000   -0.000000000
    0.355073636    1.157130764   51.489238712   -0.000000000   -0.000000000
    0.372521032    1.157130764   51.489238712   -0.000000000   -0.000000000
    0.389968428    1.157130764   51.489238712   -0.000000000   -0.000000000
    0.407415824    1.157130764   51.489238712   -0.000000000   -0.000000000
    0.424863220    1.157130764   51.489238712   -0.000000000   -0.000000000
    0.442310616    1.157130764   51.489238712   -0.000000000   -0.000000000
    0.459758012    1.157130764   51.489238712   -0.000000000   -0.000000000
    0.477205408    1.157130764   51.489238712   -0.000000000   -0.000000000
    0.494652804    1.157130764   51.489238712   -0.000000000   -0.000000000
    0.512100200    1.157130764   51.489238712   -0.000000000   -0.000000000
    0.529547596    1.157130764   51.489238712   -0.000000000   -0.000000000
    0.546994992    1.157130764   51.489238657   -0.000004480    0.000004198
    0.564442388    1.157130764   51.489236875   -0.000146394    0.000132777
    0.581889784    1.157130764   51.489226352   -0.000939712    0.000856178
    0.599337180    1.157130764   51.489178590   -0.004341640    0.003992760
    0.616784576    1.157130764   51.489001655   -0.016119557    0.015135993
    0.634231972    1.157130764   51.488365229   -0.056581973    0.052644956
    0.651679368    1.157130764   51.486414853   -0.172718759    0.161283405
    0.669126764    1.157130764   51.481007986   -0.471459566    0.446034728
    0.686574160    1.157130764   51.467048134   -1.187918106    1.135226655
    0.704021556    1.157130764   51.433906737   -2.751721175    2.667465793
    0.721468952    1.157130764   51.360314624   -5.940818492    5.815628983
    0.738916348    1.157130764   51.208990478  -11.888852829   11.783725615
    0.756363744    1.157130764   50.918738130  -22.147971575   22.228660934
    0.773811140    1.157130764   50.398710943  -38.514063240   39.068402379
    0.791258536    1.157130764   49.528077562  -62.573373228   64.005380034
    0.808705932    1.157130764   48.163989362  -95.088001303   97.752655546
    0.826153328    1.157130764   46.164586423 -135.068124960  139.124946772
    0.843600724    1.157130764   43.425641879 -179.035972200  184.339525968
    0.861048120    1.157130764   39.928751051 -220.709927037  226.945480822
    0.878495516    1.157130764   35.783286960 -251.926752169  258.798594317
    0.895942912    1.157130764   31.244448868 -264.642296639  272.126236736
    0.913390308    1.157130764   26.685852268 -253.727306810  262.241119967
    0.930837704    1.157130764   22.528156411 -219.139999617  229.816042727
    0.948285100    1.157130764   19.144008372 -166.406076286  181.477944311
    0.965732496    1.157130764   16.769107256 -105.304679330  127.972359575
    0.983179892    1.157130764   15.449690058  -47.172242313   80.522733157
    1.000627288    1.157130764   15.046887884   -1.473169322   47.076622931
    1.018074684    1.157130764   15.295806191   26.982561507   30.173187263
    1.035522080    1.157130764   15.887912921   38.209908116   27.386887519
    1.052969476    1.157130764   16.548246786   35.403814511   33.558582327
    1.070416872    1.157130764   17.063701323   22.113065384   43.369525175
    1.087864268    1.157130764   17.279724429    1.662411755   52.978651765
    1.105311664    1.157130764   17.117329173  -19.818205938   60.403077948
    1.122759060    1.157130764   16.656470510  -30.126629184   64.927348130
    1.140206456    1.157130764   16.236428158  -12.338567292   66.409523821
    1.157653852    1.157130764   16.468220340   45.516864831   64.779367547
    1.175101248    1.157130764   18.042508204  138.836516694   60.074721346
    1.192548644    1.157130764   21.384430227  242.675483193   52.573829842
    1.209996040    1.157130764   26.369324889  321.355221867   43.057668426
    1.227443436    1.157130764   32.296032203  347.849492885   32.721665639
    1.244890832    1.157130764   38.179363394  317.756018005   22.862803963
    1.262338228    1.157130764   43.163710029  249.070508202   14.585507863
    1.279785624    1.157130764   46.812729277  169.097689374    8.429446474
    1.297233020    1.157130764   49.137165690  100.083168869    4.387399532
    1.314680416    1.157130764   50.432686922   51.815676144    2.048813230
    1.332127812    1.157130764   51.066846183   23.470650280    0.856824295
    1.349575208    1.157130764   51.339706908    9.281827826    0.310080226
    1.367022604    1.157130764   51.443544000    3.125788380    0.097153612
    1.384470000    1.157130764   51.479806660    0.696638540    0.034256534

    0.075915300    1.174619936   51.489238712   -0.000000000   -0.000000000
    0.093362696    1.174619936   51.489238712   -0.000000000   -0.000000000
    0.110810092    1.174619936   51.489238712   -0.000000000   -0.000000000
    0.128257488    1.174619936   51.489238712   -0.000000000   -0.000000000
    0.145704884    1.174619936   51.489238712   -0.000000000   -0.000000000
    0.163152280    1.174619936   51.489238712   -0.000000000   -0.000000000
    0.180599676    1.174619936   51.489238712   -0.000000000   -0.000000000
    0.198047072    1.174619936   51.489238712   -0.000000000   -0.000000000
    0.215494468    1.174619936   51.489238712   -0.000000000   -0.000000000
    0.232941864    1.174619936   51.489238712   -0.000000000   -0.000000000
    0.250389260    1.174619936   51.489238712   -0.000000000   -0.000000000
    0.267836656    1.174619936   51.489238712   -0.000000000   -0.000000000
    0.285284052    1.174619936   51.489238712   -0.000000000   -0.000000000
    0.302731448    1.174619936   51.489238712   -0.000000000   -0.000000000
    0.320178844    1.174619936   51.489238712   -0.000000000   -0.000000000
    0.337626240    1.174619936   51.489238712   -0.000000000   -0.000000000
    0.355073636    1.174619936   51.489238712   -0.000000000   -0.000000000
    0.372521032    1.174619936   51.489238712   -0.000000000   -0.000000000
    0.389968428    1.174619936   51.489238712   -0.000000000   -0.000000000
    0.407415824    1.174619936   51.489238712   -0.000000000   -0.000000000
    0.424863220    1.174619936   51.489238712   -0.000000000   -0.000000000
    0.442310616    1.174619936   51.489238712   -0.000000000   -0.000000000
    0.459758012    1.174619936   51.489238712   -0.000000000   -0.000000000
    0.477205408    1.174619936   51.489238712   -0.000000000   -0.000000000
    0.494652804    1.174619936   51.489238712   -0.000000000   -0.000000000
    0.512100200    1.174619936   51.489238712   -0.000000000   -0.000000000
    0.529547596    1.174619936   51.489238712   -0.000000000   -0.000000000
    0.546994992    1.174619936   51.489238712   -0.000000000   -0.000000000
    0.564442388    1.174619936   51.489238557   -0.000012627    0.000011859
    0.581889784    1.174619936   51.489236597   -0.000166066    0.000154669
    0.599337180    1.174619936   51.489225520   -0.000990161    0.000925824
    0.616784576    1.174619936   51.489179038   -0.004239550    0.004021966
    0.634231972    1.174619936   51.488985814   -0.017251451    0.016051505
    0.651679368    1.174619936   51.488332350   -0.058678359    0.054578685
    0.669126764    1.174619936   51.486366212   -0.174708635    0.164703185
    0.686574160    1.174619936   51.480872017   -0.477152681    0.454841225
    0.704021556    1.174619936   51.466906865   -1.185833596    1.151407637
    0.721468952    1.174619936   51.433631325   -2.748170199    2.696563137
    0.738916348    1.174619936   51.360683677   -5.877815585    5.845434545
    0.756363744    1.174619936   51.211541350  -11.692595716   11.771824116
    0.773811140    1.174619936   50.926315850  -21.741538923   22.068651073
    0.791258536    1.174619936   50.415943859  -37.822785872   38.577662576
    0.808705932    1.174619936   49.559559123  -61.650466389   62.952630482
    0.826153328    1.174619936   48.212825100  -94.078424282   95.929168532
    0.843600724    1.174619936   46.230205313 -134.176973653  136.457117874
    0.861048120    1.174619936   43.505453130 -178.296233364  180.980845286
    0.878495516    1.174619936   40.021283663 -219.902684852  223.401051076
    0.895942912    1.174619936   35.894983181 -250.429957323  256.129623431
    0.913390308    1.174619936   31.395387491 -261.460783182  272.316998210
    0.930837704    1.174619936   26.916348838 -247.524136098  268.514417251
    0.948285100    1.174619936   22.904051541 -208.492919290  246.487059605
    0.965732496    1.174619936   19.749888780 -150.729468506  212.954342933
    0.983179892    1.174619936   17.683683489  -85.904179325  177.162347621
    1.000627288    1.174619936   16.713419365  -27.163656294  147.463258266
    1.018074684    1.174619936   16.640426296   15.583688927  128.604721425
    1.035522080    1.174619936   17.139352473   38.235401740  121.063266955
    1.052969476    1.174619936   17.865585314   42.154960424  122.205718284
    1.070416872    1.174619936   18.524629640   31.243482759  128.300552904
    1.087864268    1.174619936   18.898159248   10.302471167  136.139786053
    1.105311664    1.174619936   18.870127693  -13.160881918  143.644608209
    1.122759060    1.174619936   18.501377947  -26.260380270  149.431627133
    1.140206456    1.174619936   18.118038392  -12.087243277  152.125840429
    1.157653852    1.174619936   18.315748016   41.260599313  149.938923672
    1.175101248    1.174619936   19.772080930  129.527382917  141.183335965
    1.192548644    1.174619936   22.910082999  228.768028472  125.205745831
    1.209996040    1.174619936   27.623225972  304.481935174  103.243083026
    1.227443436    1.174619936   33.246900462  330.415104972   78.330548480
    1.244890832    1.174619936   38.838829641  302.166673793   54.203919469
    1.262338228    1.174619936   43.579318031  236.886473876   33.995557279
    1.279785624    1.174619936   47.049257341  160.756602878   19.217407732
    1.297233020    1.174619936   49.258214274   95.066640595    9.757279115
    1.314680416    1.174619936   50.488199431   49.162051262    4.434848466
    1.332127812    1.174619936   51.089594995   22.235159022    1.798441326
    1.349575208    1.174619936   51.347848735    8.788942748    0.640203142
    1.367022604    1.174619936   51.446055498    2.958456315    0.196145120
    1.384470000    1.174619936   51.480551255    0.641646185    0.051691489

    0.075915300    1.192109108   51.489238712   -0.000000000   -0.000000000
    0.093362696    1.192109108   51.489238712   -0.000000000   -0.000000000
    0.110810092    1.192109108   51.489238712   -0.000000000   -0.000000000
    0.128257488    1.192109108   51.489238712   -0.000000000   -0.000000000
    0.145704884    1.192109108   51.489238712   -0.000000000   -0.000000000
    0.163152280    1.192109108   51.489238712   -0.000000000   -0.000000000
    0.180599676    1.192109108   51.489238712   -0.000000000   -0.000000000
    0.198047072    1.192109108   51.489238712   -0.000000000   -0.000000000
    0.215494468    1.192109108   51.489238712   -0.000000000   -0.000000000
    0.232941864    1.192109108   51.489238712   -0.000000000   -0.000000000
    0.250389260    1.192109108   51.489238712   -0.000000000   -0.000000000
    0.267836656    1.192109108   51.489238712   -0.000000000   -0.000000000
    0.285284052    1.192109108   51.489238712   -0.000000000   -0.000000000
    0.302731448    1.192109108   51.489238712   -0.000000000   -0.000000000
    0.320178844    1.192109108   51.489238712   -0.000000000   -0.000000000
    0.337626240    1.192109108   51.489238712   -0.000000000   -0.000000000
    0.355073636    1.192109108   51.489238712   -0.000000000   -0.000000000
    0.372521032    1.192109108   51.489238712   -0.000000000   -0.000000000
    0.389968428    1.192109108   51.489238712   -0.000000000   -0.000000000
    0.407415824    1.192109108   51.489238712   -0.000000000   -0.000000000
    0.424863220    1.192109108   51.489238712   -0.000000000   -0.000000000
    0.442310616    1.192109108   51.489238712   -0.000000000   -0.000000000
    0.459758012    1.192109108   51.489238712   -0.000000000   -0.000000000
    0.477205408    1.192109108   51.489238712   -0.000000000   -0.000000000
    0.494652804    1.192109108   51.489238712   -0.000000000   -0.000000000
    0.512100200    1.192109108   51.489238712   -0.000000000   -0.000000000
    0.529547596    1.192109108   51.489238712   -0.000000000   -0.000000000
    0.546994992    1.192109108   51.489238712   -0.000000000   -0.000000000
    0.564442388    1.192109108   51.489238712   -0.000000000   -0.000000000
    0.581889784    1.192109108   51.489238605   -0.000008826    0.000008090
    0.599337180    1.192109108   51.489236812   -0.000150053    0.000138788
    0.616784576    1.192109108   51.489227330   -0.000854417    0.000795575
    0.634231972    1.192109108   51.489177244   -0.004454768    0.004046556
    0.651679368    1.192109108   51.488983846   -0.017566356    0.015987482
    0.669126764    1.192109108   51.488340511   -0.058195039    0.053960334
    0.686574160    1.192109108   51.486367592   -0.174666842    0.164483034
    0.704021556    1.192109108   51.480960955   -0.469170205    0.453099307
    0.721468952    1.192109108   51.467018343   -1.176598015    1.149371272
    0.738916348    1.192109108   51.434284373   -2.703527528    2.679348662
    0.756363744    1.192109108   51.362714002   -5.762905476    5.781559998
    0.773811140    1.192109108   51.216186006  -11.490359983   11.594134324
    0.791258536    1.192109108   50.935610128  -21.428607080   21.674361398
    0.808705932    1.192109108   50.431431254  -37.449032059   37.856236864
    0.826153328    1.192109108   49.581863561  -61.282181322   61.827771708
    0.843600724    1.192109108   48.241178997  -93.745564185   94.440604225
    0.861048120    1.192109108   46.265591602 -133.643502574  134.839033892
    0.878495516    1.192109108   43.556294825 -176.878724593  179.826397096
    0.895942912    1.192109108   40.114607717 -216.175263408  223.944970956
    0.913390308    1.192109108   36.089279338 -242.175056807  260.672289980
    0.930837704    1.192109108   31.792444808 -246.015292133  284.486451527
    0.948285100    1.192109108   27.662315389 -222.796688682  292.936752334
    0.965732496    1.192109108   24.163008501 -174.748169623  287.597646936
    0.983179892    1.192109108   21.649956283 -111.832771012  273.334644159
    1.000627288    1.192109108   20.260817204  -48.399054102  256.265976071
    1.018074684    1.192109108   19.885829110    2.478560883  241.500313384
    1.035522080    1.192109108   20.229723449   33.365426678  231.837007070
    1.052969476    1.192109108   20.928665230   43.482779426  227.706888144
    1.070416872    1.192109108   21.645828339   36.198042377  228.104358355
    1.087864268    1.192109108   22.121687086   16.840386187  231.666523697
    1.105311664    1.192109108   22.210153644   -6.530455932  237.162335406
    1.122759060    1.192109108   21.945854574  -21.162480136  243.065825481
    1.140206456    1.192109108   21.620120390  -10.997527519  246.821500774
    1.157653852    1.192109108   21.779056791   35.277699446  244.571018577
    1.175101248    1.192109108   23.050338779  114.062574572  232.285220389
    1.192548644    1.192109108   25.832553245  203.685226098  207.789237595
    1.209996040    1.192109108   30.042508406  272.616890648  172.470137253
    1.227443436    1.192109108   35.086073233  296.704391615  131.305976597
    1.244890832    1.192109108   40.111587136  271.741632954   90.889424625
    1.262338228    1.192109108   44.376107989  213.142837953   56.846156349
    1.279785624    1.192109108   47.498202102  144.632370907   31.969516825
    1.297233020    1.192109108   49.485164555   85.485458223   16.119028946
    1.314680416    1.192109108   50.590813621   44.170331677    7.264864062
    1.332127812    1.192109108   51.130943290   19.955272730    2.915871377
    1.349575208    1.192109108   51.362526256    7.885956394    1.033344238
    1.367022604    1.192109108   51.450541486    2.654593081    0.315456865
    1.384470000    1.192109108   51.481629246    0.562008557    0.071036027

    0.075915300    1.209598280   51.489238712   -0.000000000   -0.000000000
    0.093362696    1.209598280   51.489238712   -0.000000000   -0.000000000
    0.110810092    1.209598280   51.489238712   -0.000000000   -0.000000000
    0.128257488    1.209598280   51.489238712   -0.000000000   -0.000000000
    0.145704884    1.209598280   51.489238712   -0.000000000   -0.000000000
    0.163152280    1.209598280   51.489238712   -0.000000000   -0.000000000
    0.180599676    1.209598280   51.489238712   -0.000000000   -0.000000000
    0.198047072    1.209598280   51.489238712   -0.000000000   -0.000000000
    0.215494468    1.209598280   51.489238712   -0.000000000   -0.000000000
    0.232941864    1.209598280   51.489238712   -0.000000000   -0.000000000
    0.250389260    1.209598280   51.489238712   -0.000000000   -0.000000000
    0.267836656    1.209598280   51.489238712   -0.000000000   -0.000000000
    0.285284052    1.209598280   51.489238712   -0.000000000   -0.000000000
    0.302731448    1.209598280   51.489238712   -0.000000000   -0.000000000
    0.320178844    1.209598280   51.489238712   -0.000000000   -0.000000000
    0.337626240    1.209598280   51.489238712   -0.000000000   -0.000000000
    0.355073636    1.209598280   51.489238712   -0.000000000   -0.000000000
    0.372521032    1.209598280   51.489238712   -0.000000000   -0.000000000
    0.389968428    1.209598280   51.489238712   -0.000000000   -0.000000000
    0.407415824    1.209598280   51.489238712   -0.000000000   -0.000000000
    0.424863220    1.209598280   51.489238712   -0.000000000   -0.000000000
    0.442310616    1.209598280   51.489238712   -0.000000000   -0.000000000
    0.459758012    1.209598280   51.489238712   -0.000000000   -0.000000000
    0.477205408    1.209598280   51.489238712   -0.000000000   -0.000000000
    0.494652804    1.209598280   51.489238712   -0.000000000   -0.000000000
    0.512100200    1.209598280   51.489238712   -0.000000000   -0.000000000
    0.529547596    1.209598280   51.489238712   -0.000000000   -0.000000000
    0.546994992    1.209598280   51.489238712   -0.000000000   -0.000000000
    0.564442388    1.209598280   51.489238712   -0.000000000   -0.000000000
    0.581889784    1.209598280   51.489238712   -0.000000000   -0.000000000
    0.599337180    1.209598280   51.489238597   -0.000009427    0.000008698
    0.616784576    1.209598280   51.489237029   -0.000132393    0.000121846
    0.634231972    1.209598280   51.489225191   -0.001030043    0.000929383
    0.651679368    1.209598280   51.489172354   -0.004811545    0.004371734
    0.669126764    1.209598280   51.488977333   -0.017834434    0.016570583
    0.686574160    1.209598280   51.488319223   -0.059061388    0.055796967
    0.704021556    1.209598280   51.486376753   -0.171592394    0.166768612
    0.721468952    1.209598280   51.480928784   -0.468096593    0.458340947
    0.738916348    1.209598280   51.467201028   -1.159651904    1.148580544
    0.756363744    1.209598280   51.435047866   -2.655251075    2.655882789
    0.773811140    1.209598280   51.364399644   -5.691896846    5.701901142
    0.791258536    1.209598280   51.219559569  -11.388425134   11.409582396
    0.808705932    1.209598280   50.941042019  -21.320456548   21.344623604
    0.826153328    1.209598280   50.439010574  -37.335440182   37.371771284
    0.843600724    1.209598280   49.592136089  -61.056155050   61.270508160
    0.861048120    1.209598280   48.259505777  -92.937529991   94.047578559
    0.878495516    1.209598280   46.310667942 -131.115019464  135.154505727
    0.895942912    1.209598280   43.676024875 -170.408706478  181.938159781
    0.913390308    1.209598280   40.405561455 -202.406498632  229.786981891
    0.930837704    1.209598280   36.711784585 -217.339481339  273.120322161
    0.948285100    1.209598280   32.964993468 -207.673843736  306.948620731
    0.965732496    1.209598280   29.615649704 -172.274386794  328.379966133
    0.983179892    1.209598280   27.060787353 -118.357651316  337.388950160
    1.000627288    1.209598280   25.514503675  -59.112726772  336.514071749
    1.018074684    1.209598280   24.947811376   -8.190728997  329.693483041
    1.035522080    1.209598280   25.126509260   25.393477254  320.903677002
    1.052969476    1.209598280   25.718077562   39.212425542  313.139896652
    1.070416872    1.209598280   26.393242525   35.620390216  308.193032164
    1.087864268    1.209598280   26.888321569   19.557887685  306.934595004
    1.105311664    1.209598280   27.047071778   -1.374847264  309.456766228
    1.122759060    1.209598280   26.879663856  -15.638902092  314.540514183
    1.140206456    1.209598280   26.625218365   -9.101447724  318.857941655
    1.157653852    1.209598280   26.746497915   28.226393872  316.859615820
    1.175101248    1.209598280   27.781503118   93.557634736  302.446584123
    1.192548644    1.209598280   30.077282222  168.699923152  271.971380108
    1.209996040    1.209598280   33.574254862  226.931703898  226.715311016
    1.227443436    1.209598280   37.779045370  247.645936970  173.085003859
    1.244890832    1.209598280   41.976869113  227.130783519  119.955673276
    1.262338228    1.209598280   45.542478740  178.250536202   75.003577550
    1.279785624    1.209598280   48.153557493  120.961413847   42.118373291
    1.297233020    1.209598280   49.815098869   71.467797846   21.182432927
    1.314680416    1.209598280   50.739226701   36.904068628    9.515511387
    1.332127812    1.209598280   51.190366698   16.659189094    3.803478709
    1.349575208    1.209598280   51.383567876    6.582659707    1.346098137
    1.367022604    1.209598280   51.456964466    2.216306729    0.410938381
    1.384470000    1.209598280   51.483008877    0.460083656    0.085174494

    0.075915300    1.227087452   51.489238712   -0.000000000   -0.000000000
    0.093362696    1.227087452   51.489238712   -0.000000000   -0.000000000
    0.110810092    1.227087452   51.489238712   -0.000000000   -0.000000000
    0.128257488    1.227087452   51.489238712   -0.000000000   -0.000000000
    0.145704884    1.227087452   51.489238712   -0.000000000   -0.000000000
    0.163152280    1.227087452   51.489238712   -0.000000000   -0.000000000
    0.180599676    1.227087452   51.489238712   -0.000000000   -0.000000000
    0.198047072    1.227087452   51.489238712   -0.000000000   -0.000000000
    0.215494468    1.227087452   51.489238712   -0.000000000   -0.000000000
    0.232941864    1.227087452   51.489238712   -0.000000000   -0.000000000
    0.250389260    1.227087452   51.489238712   -0.000000000   -0.000000000
    0.267836656    1.227087452   51.489238712   -0.000000000   -0.000000000
    0.285284052    1.227087452   51.489238712   -0.000000000   -0.000000000
    0.302731448    1.227087452   51.489238712   -0.000000000   -0.000000000
    0.320178844    1.227087452   51.489238712   -0.000000000   -0.000000000
    0.337626240    1.227087452   51.489238712   -0.000000000   -0.000000000
    0.355073636    1.227087452   51.489238712   -0.000000000   -0.000000000
    0.372521032    1.227087452   51.489238712   -0.000000000   -0.000000000
    0.389968428    1.227087452   51.489238712   -0.000000000   -0.000000000
    0.407415824    1.227087452   51.489238712   -0.000000000   -0.000000000
    0.424863220    1.227087452   51.489238712   -0.000000000   -0.000000000
    0.442310616    1.227087452   51.489238712   -0.000000000   -0.000000000
    0.459758012    1.227087452   51.489238712   -0.000000000   -0.000000000
    0.477205408    1.227087452   51.489238712   -0.000000000   -0.000000000
    0.494652804    1.227087452   51.489238712   -0.000000000   -0.000000000
    0.512100200    1.227087452   51.489238712   -0.000000000   -0.000000000
    0.529547596    1.227087452   51.489238712   -0.000000000   -0.000000000
    0.546994992    1.227087452   51.489238712   -0.000000000   -0.000000000
    0.564442388    1.227087452   51.489238712   -0.000000000   -0.000000000
    0.581889784    1.227087452   51.489238712   -0.000000000   -0.000000000
    0.599337180    1.227087452   51.489238712   -0.000000000   -0.000000000
    0.616784576    1.227087452   51.489238600   -0.000009132    0.000008389
    0.634231972    1.227087452   51.489236295   -0.000191361    0.000174958
    0.651679368    1.227087452   51.489223640   -0.001138255    0.001049973
    0.669126764    1.227087452   51.489170953   -0.004830252    0.004549678
    0.686574160    1.227087452   51.488972861   -0.017925087    0.017093494
    0.704021556    1.227087452   51.488339373   -0.056805172    0.055653652
    0.721468952    1.227087452   51.486381612   -0.170798955    0.167180117
    0.738916348    1.227087452   51.481046207   -0.460316160    0.453316147
    0.756363744    1.227087452   51.467589532   -1.138528183    1.129548882
    0.773811140    1.227087452   51.435676377   -2.638073192    2.610245394
    0.791258536    1.227087452   51.365512626   -5.673760638    5.612705374
    0.808705932    1.227087452   51.221219942  -11.370173718   11.273492725
    0.826153328    1.227087452   50.943506540  -21.258095717   21.181036164
    0.843600724    1.227087452   50.444307674  -37.026206868   37.258419772
    0.861048120    1.227087452   49.609248306  -59.864218012   61.372429936
    0.878495516    1.227087452   48.314940663  -89.404976307   94.692247812
    0.895942912    1.227087452   46.467246779 -122.507985875  136.917131831
    0.913390308    1.227087452   44.055724132 -152.720668115  185.715812061
    0.930837704    1.227087452   41.204709166 -171.374127899  236.718014190
    0.948285100    1.227087452   38.188907328 -170.609729174  284.268057578
    0.965732496    1.227087452   35.382409272 -147.468495108  322.883708549
    0.983179892    1.227087452   33.147242251 -106.399612869  348.897867762
    1.000627288    1.227087452   31.711511783  -57.892931994  361.533313902
    1.018074684    1.227087452   31.099319067  -13.926779406  362.895477824
    1.035522080    1.227087452   31.147410255   16.802800163  356.950286114
    1.052969476    1.227087452   31.589443983   31.139023881  348.043700304
    1.070416872    1.227087452   32.145805174   30.382911236  339.857696300
    1.087864268    1.227087452   32.584472728   18.473462366  334.995584958
    1.105311664    1.227087452   32.761866630    1.723894821  334.739738840
    1.122759060    1.227087452   32.671393715  -10.446164114  338.401355495
    1.140206456    1.227087452   32.491728441   -6.700845478  342.503307304
    1.157653852    1.227087452   32.580676227   21.000143723  340.790633676
    1.175101248    1.227087452   33.358828859   70.686603005  326.165910106
    1.192548644    1.227087452   35.101015695  128.374080953  294.171796979
    1.209996040    1.227087452   37.767966910  173.353065578  245.838466982
    1.227443436    1.227087452   40.983789188  189.564699040  188.002971036
    1.244890832    1.227087452   44.198983529  174.046649079  130.405760789
    1.262338228    1.227087452   46.931917926  136.644258853   81.540043865
    1.279785624    1.227087452   48.933541060   92.728161810   45.761053901
    1.297233020    1.227087452   50.207111379   54.768168298   22.986463158
    1.314680416    1.227087452   50.915166638   28.265577702   10.309017658
    1.332127812    1.227087452   51.260614679   12.751910539    4.112490280
    1.349575208    1.227087452   51.408422256    5.038161660    1.454690743
    1.367022604    1.227087452   51.464553699    1.696534325    0.444263996
    1.384470000    1.227087452   51.484542560    0.346786729    0.087922765

    0.075915300    1.244576624   51.489238712   -0.000000000   -0.000000000
    0.093362696    1.244576624   51.489238712   -0.000000000   -0.000000000
    0.110810092    1.244576624   51.489238712   -0.000000000   -0.000000000
    0.128257488    1.244576624   51.489238712   -0.000000000   -0.000000000
    0.145704884    1.244576624   51.489238712   -0.000000000   -0.000000000
    0.163152280    1.244576624   51.489238712   -0.000000000   -0.000000000
    0.180599676    1.244576624   51.489238712   -0.000000000   -0.000000000
    0.198047072    1.244576624   51.489238712   -0.000000000   -0.000000000
    0.215494468    1.244576624   51.489238712   -0.000000000   -0.000000000
    0.232941864    1.244576624   51.489238712   -0.000000000   -0.000000000
    0.250389260    1.244576624   51.489238712   -0.000000000   -0.000000000
    0.267836656    1.244576624   51.489238712   -0.000000000   -0.000000000
    0.285284052    1.244576624   51.489238712   -0.000000000   -0.000000000
    0.302731448    1.244576624   51.489238712   -0.000000000   -0.000000000
    0.320178844    1.244576624   51.489238712   -0.000000000   -0.000000000
    0.337626240    1.244576624   51.489238712   -0.000000000   -0.000000000
    0.355073636    1.244576624   51.489238712   -0.000000000   -0.000000000
    0.372521032    1.244576624   51.489238712   -0.000000000   -0.000000000
    0.389968428    1.244576624   51.489238712   -0.000000000   -0.000000000
    0.407415824    1.244576624   51.489238712   -0.000000000   -0.000000000
    0.424863220    1.244576624   51.489238712   -0.000000000   -0.000000000
    0.442310616    1.244576624   51.489238712   -0.000000000   -0.000000000
    0.459758012    1.244576624   51.489238712   -0.000000000   -0.000000000
    0.477205408    1.244576624   51.489238712   -0.000000000   -0.000000000
    0.494652804    1.244576624   51.489238712   -0.000000000   -0.000000000
    0.512100200    1.244576624   51.489238712   -0.000000000   -0.000000000
    0.529547596    1.244576624   51.489238712   -0.000000000   -0.000000000
    0.546994992    1.244576624   51.489238712   -0.000000000   -0.000000000
    0.564442388    1.244576624   51.489238712   -0.000000000   -0.000000000
    0.581889784    1.244576624   51.489238712   -0.000000000   -0.000000000
    0.599337180    1.244576624   51.489238712   -0.000000000   -0.000000000
    0.616784576    1.244576624   51.489238712   -0.000000000   -0.000000000
    0.634231972    1.244576624   51.489238503   -0.000017093    0.000015907
    0.651679368    1.244576624   51.489236271   -0.000191798    0.000178804
    0.669126764    1.244576624   51.489224833   -0.001035665    0.000977892
    0.686574160    1.244576624   51.489174240   -0.004583132    0.004343240
    0.704021556    1.244576624   51.488994653   -0.016323812    0.015847908
    0.721468952    1.244576624   51.488363662   -0.055801865    0.053647428
    0.738916348    1.244576624   51.486471205   -0.166686705    0.160653698
    0.756363744    1.244576624   51.481275558   -0.450228074    0.437777903
    0.773811140    1.244576624   51.467833557   -1.138740961    1.102422750
    0.791258536    1.244576624   51.436030351   -2.642745012    2.567525049
    0.808705932    1.244576624   51.366084497   -5.667858404    5.561338979
    0.826153328    1.244576624   51.222582001  -11.287402475   11.232895628
    0.843600724    1.244576624   50.948660671  -20.852890244   21.191663737
    0.861048120    1.244576624   50.463993171  -35.607989175   37.364746388
    0.878495516    1.244576624   49.672927793  -55.898864483   61.591389078
    0.895942912    1.244576624   48.489516854  -80.103519085   94.919176720
    0.913390308    1.244576624   46.879174499 -103.900234253  136.775624239
    0.930837704    1.244576624   44.903714039 -120.764769537  184.367882884
    0.948285100    1.244576624   42.743774445 -124.138896318  232.758375854
    0.965732496    1.244576624   40.670307216 -110.726504704  275.945991780
    0.983179892    1.244576624   38.964312202  -82.836531590  308.685763864
    1.000627288    1.244576624   37.820614931  -47.780342839  328.216027065
    1.018074684    1.244576624   37.285137432  -14.616644375  335.019036669
    1.035522080    1.244576624   37.257743833    9.608620382  332.262011418
    1.052969476    1.244576624   37.550234689   21.884088984  324.340907614
    1.070416872    1.244576624   37.954431141   22.714082214  315.525082707
    1.087864268    1.244576624   38.291886192   14.834956001  309.157688797
    1.105311664    1.244576624   38.448016681    2.880436401  307.162576039
    1.122759060    1.244576624   38.408735587   -6.257214757  309.351442910
    1.140206456    1.244576624   38.294840151   -4.371056706  312.668058753
    1.157653852    1.244576624   38.356718525   14.377473259  311.263349764
    1.175101248    1.244576624   38.891661410   48.719755003  298.351418372
    1.192548644    1.244576624   40.095888866   88.897990787  269.550260014
    1.209996040    1.244576624   41.945576358  120.369545691  225.595368998
    1.227443436    1.244576624   44.180348065  131.811161850  172.692541810
    1.244890832    1.244576624   46.416863457  121.104641392  119.844094176
    1.262338228    1.244576624   48.318742217   95.097262941   74.935693106
    1.279785624    1.244576624   49.711702635   64.528462390   42.038977753
    1.297233020    1.244576624   50.597846696   38.099063770   21.101063373
    1.314680416    1.244576624   51.090315148   19.652781644    9.454035312
    1.332127812    1.244576624   51.330444700    8.861941862    3.767223214
    1.349575208    1.244576624   51.433119037    3.500675549    1.332144304
    1.367022604    1.244576624   51.472097437    1.178830125    0.406938841
    1.384470000    1.244576624   51.486014101    0.238095774    0.078361006

    0.075915300    1.262065796   51.489238712   -0.000000000   -0.000000000
    0.093362696    1.262065796   51.489238712   -0.000000000   -0.000000000
    0.110810092    1.262065796   51.489238712   -0.000000000   -0.000000000
    0.128257488    1.262065796   51.489238712   -0.000000000   -0.000000000
    0.145704884    1.262065796   51.489238712   -0.000000000   -0.000000000
    0.163152280    1.262065796   51.489238712   -0.000000000   -0.000000000
    0.180599676    1.262065796   51.489238712   -0.000000000   -0.000000000
    0.198047072    1.262065796   51.489238712   -0.000000000   -0.000000000
    0.215494468    1.262065796   51.489238712   -0.000000000   -0.000000000
    0.232941864    1.262065796   51.489238712   -0.000000000   -0.000000000
    0.250389260    1.262065796   51.489238712   -0.000000000   -0.000000000
    0.267836656    1.262065796   51.489238712   -0.000000000   -0.000000000
    0.285284052    1.262065796   51.489238712   -0.000000000   -0.000000000
    0.302731448    1.262065796   51.489238712   -0.000000000   -0.000000000
    0.320178844    1.262065796   51.489238712   -0.000000000   -0.000000000
    0.337626240    1.262065796   51.489238712   -0.000000000   -0.000000000
    0.355073636    1.262065796   51.489238712   -0.000000000   -0.000000000
    0.372521032    1.262065796   51.489238712   -0.000000000   -0.000000000
    0.389968428    1.262065796   51.489238712   -0.000000000   -0.000000000
    0.407415824    1.262065796   51.489238712   -0.000000000   -0.000000000
    0.424863220    1.262065796   51.489238712   -0.000000000   -0.000000000
    0.442310616    1.262065796   51.489238712   -0.000000000   -0.000000000
    0.459758012    1.262065796   51.489238712   -0.000000000   -0.000000000
    0.477205408    1.262065796   51.489238712   -0.000000000   -0.000000000
    0.494652804    1.262065796   51.489238712   -0.000000000   -0.000000000
    0.512100200    1.262065796   51.489238712   -0.000000000   -0.000000000
    0.529547596    1.262065796   51.489238712   -0.000000000   -0.000000000
    0.546994992    1.262065796   51.489238712   -0.000000000   -0.000000000
    0.564442388    1.262065796   51.489238712   -0.000000000   -0.000000000
    0.581889784    1.262065796   51.489238712   -0.000000000   -0.000000000
    0.599337180    1.262065796   51.489238712   -0.000000000   -0.000000000
    0.616784576    1.262065796   51.489238712   -0.000000000   -0.000000000
    0.634231972    1.262065796   51.489238712   -0.000000000   -0.000000000
    0.651679368    1.262065796   51.489238561   -0.000012384    0.000011438
    0.669126764    1.262065796   51.489236852   -0.000146097    0.000134977
    0.686574160    1.262065796   51.489226439   -0.000925772    0.000852767
    0.704021556    1.262065796   51.489183574   -0.003926471    0.003704320
    0.721468952    1.262065796   51.489003427   -0.016064829    0.014931946
    0.738916348    1.262065796   51.488395638   -0.054517253    0.050821655
    0.756363744    1.262065796   51.486558148   -0.162826307    0.154018871
    0.773811140    1.262065796   51.481302372   -0.455261983    0.428647899
    0.791258536    1.262065796   51.467873539   -1.145391010    1.089566181
    0.808705932    1.262065796   51.436297127   -2.628514981    2.553700188
    0.826153328    1.262065796   51.367358761   -5.562600055    5.549908055
    0.843600724    1.262065796   51.228117210  -10.854306847   11.213978749
    0.861048120    1.262065796   50.968850279  -19.464065293   21.088128681
    0.878495516    1.262065796   50.526026746  -31.903210516   36.917156541
    0.895942912    1.262065796   49.836670991  -47.468054131   60.139360727
    0.913390308    1.262065796   48.865677577  -63.601746877   91.118332208
    0.930837704    1.262065796   47.638358360  -76.045135385  128.384840059
    0.948285100    1.262065796   46.260494477  -80.185348479  168.351643131
    0.965732496    1.262065796   44.904855071  -73.316274331  205.962228750
    0.983179892    1.262065796   43.760636284  -56.413467627  236.211841470
    1.000627288    1.262065796   42.968102103  -33.972076395  255.853808738
    1.018074684    1.262065796   42.572112849  -11.971390353  264.414213270
    1.035522080    1.262065796   42.518699547    4.677589473  264.005836992
    1.052969476    1.262065796   42.690125372   13.635041422  258.191667351
    1.070416872    1.262065796   42.949786195   14.955925946  250.744993971
    1.087864268    1.262065796   43.177068266   10.308756688  244.800357697
    1.105311664    1.262065796   43.292044210    2.706026409  242.299359571
    1.122759060    1.262065796   43.280411294   -3.348242560  243.365340037
    1.140206456    1.262065796   43.215776306   -2.524176471  245.687687384
    1.157653852    1.262065796   43.255860559    8.977422308  244.611818387
    1.175101248    1.262065796   43.589558936   30.412870505  234.651352817
    1.192548644    1.262065796   44.342467662   55.639672552  212.204210965
    1.209996040    1.262065796   45.501249275   75.462666952  177.745450097
    1.227443436    1.262065796   46.902975299   82.702988400  136.131720864
    1.244890832    1.262065796   48.306527265   76.010828324   94.489636157
    1.262338228    1.262065796   49.500263498   59.686087736   59.075213495
    1.279785624    1.262065796   50.374439220   40.492033675   33.130190338
    1.297233020    1.262065796   50.930411693   23.897988673   16.619954281
    1.314680416    1.262065796   51.239264190   12.321119491    7.440951797
    1.332127812    1.262065796   51.389776492    5.553515423    2.962908341
    1.349575208    1.262065796   51.454096898    2.193219026    1.047411750
    1.367022604    1.262065796   51.478506118    0.738475551    0.319980783
    1.384470000    1.262065796   51.487237335    0.147758853    0.060556378

    0.075915300    1.279554968   51.489238712   -0.000000000   -0.000000000
    0.093362696    1.279554968   51.489238712   -0.000000000   -0.000000000
    0.110810092    1.279554968   51.489238712   -0.000000000   -0.000000000
    0.128257488    1.279554968   51.489238712   -0.000000000   -0.000000000
    0.145704884    1.279554968   51.489238712   -0.000000000   -0.000000000
    0.163152280    1.279554968   51.489238712   -0.000000000   -0.000000000
    0.180599676    1.279554968   51.489238712   -0.000000000   -0.000000000
    0.198047072    1.279554968   51.489238712   -0.000000000   -0.000000000
    0.215494468    1.279554968   51.489238712   -0.000000000   -0.000000000
    0.232941864    1.279554968   51.489238712   -0.000000000   -0.000000000
    0.250389260    1.279554968   51.489238712   -0.000000000   -0.000000000
    0.267836656    1.279554968   51.489238712   -0.000000000   -0.000000000
    0.285284052    1.279554968   51.489238712   -0.000000000   -0.000000000
    0.302731448    1.279554968   51.489238712   -0.000000000   -0.000000000
    0.320178844    1.279554968   51.489238712   -0.000000000   -0.000000000
    0.337626240    1.279554968   51.489238712   -0.000000000   -0.000000000
    0.355073636    1.279554968   51.489238712   -0.000000000   -0.000000000
    0.372521032    1.279554968   51.489238712   -0.000000000   -0.000000000
[truncated: 39,071 more chars]
