# Supplementary material for: How well do force fields capture the strength of salt bridges in proteins?
Source: PeerJ. 2018 Jun 11;6:e4967. doi: 10.7717/peerj.4967 (PMC6001725; doi:10.7717/peerj.4967)
Supplement: Data S1 — Raw data including input files for simulations (Gromacs and PLUMED) and output from PLUMED (bias and free energy surfaces). [file peerj-06-4967-s003.bz2 › raw_data/A99SB-disp/K39/HILLS]

#! FIELDS time d1 d2 sigma_d1 sigma_d2 height biasf
#! SET multivariate false
      4.000000189989805     0.4903322288030396     0.6814612885262252                   0.05                   0.05     0.6666666666666666                      4
       8.00000037997961     0.3811419286849378     0.5645821811709966                   0.05                   0.05     0.6663978301096225                      4
      12.00000056996942     0.5078606137232583     0.7091515543509249                   0.05                   0.05      0.631454823607795                      4
      16.00000075995922     0.6935746468175836     0.8363291183715017                   0.05                   0.05     0.6666666666666666                      4
      20.00000094994903     0.8161019503158883     0.9706637460652736                   0.05                   0.05     0.6666666666666666                      4
      24.00000113993883     0.6955119730171281     0.8964825433656304                   0.05                   0.05     0.6444997380248797                      4
      28.00000132992864     0.6764741920219354     0.8578997813675712                   0.05                   0.05     0.6015446738345493                      4
      32.00000151991844     0.5117856797652088     0.7274058063055832                   0.05                   0.05     0.6034384760950617                      4
      36.00000170990825     0.3640168313300292     0.5786854928249081                   0.05                   0.05     0.6270463586753492                      4
      40.00000189989805     0.4430821438122287      0.645982519435419                   0.05                   0.05     0.6229795708181801                      4
      44.00000208988786     0.4274713841988106     0.6446666925650537                   0.05                   0.05     0.5921891888272526                      4
      48.00000227987766     0.3537358481274102     0.5737684577370414                   0.05                   0.05     0.5851092055049123                      4
      52.00000246986747     0.5355911260228068     0.7392956663107504                   0.05                   0.05     0.5887873032594173                      4
      56.00000265985727     0.4207982616916198     0.6378181910580525                   0.05                   0.05     0.5545520604087517                      4
      60.00000284984708     0.4901588139146834     0.6977345103020034                   0.05                   0.05     0.5211180211543432                      4
      64.00000303983688     0.4659491778894747     0.6807229138608553                   0.05                   0.05     0.5007124974716406                      4
      68.00000322982669     0.4274348211588954     0.6454867083182335                   0.05                   0.05     0.5017289965329191                      4
      72.00000341981649     0.4685240821801616      0.677274267413871                   0.05                   0.05     0.4614086046216328                      4
       76.0000036098063     0.3709619992678254     0.5766083748017569                   0.05                   0.05     0.5286093386785665                      4
       80.0000037997961     0.4535787279016581     0.6662518057842539                   0.05                   0.05      0.442502193334385                      4
      84.00000398978591     0.5489807867749864     0.6853068563081196                   0.05                   0.05     0.5422613460132055                      4
      88.00000417977571     0.5043175892086014     0.5244986210267294                   0.05                   0.05       0.65962645023753                      4
      92.00000436976552     0.4741564808587111     0.6425813275784137                   0.05                   0.05     0.4464541304103823                      4
      96.00000455975533     0.3723561419714322     0.5267149889487086                   0.05                   0.05     0.5655463560902358                      4
      100.0000047497451     0.3859722088882012      0.610745494835588                   0.05                   0.05     0.4747866095809181                      4
      104.0000049397349     0.3896349005437191     0.5085451940220875                   0.05                   0.05     0.5675565091167452                      4
      108.0000051297247     0.4681418692274136     0.6417823902363603                   0.05                   0.05     0.4184362661276491                      4
      112.0000053197145     0.3728554589721647     0.5280473200727187                   0.05                   0.05     0.4996674291744931                      4
      116.0000055097044     0.3291886155771488     0.3962940461953078                   0.05                   0.05     0.6634924402307624                      4
      120.0000056996942      0.321708807299837     0.3843466870565415                   0.05                   0.05     0.6238054000693806                      4
       124.000005889684     0.3376557450219907     0.4485415741695649                   0.05                   0.05     0.5947370606585454                      4
      128.0000060796738     0.3982516132250523      0.492616912451181                   0.05                   0.05      0.535130692527058                      4
      132.0000062696636     0.4157337234810154     0.4435559260657476                   0.05                   0.05     0.5952946326600521                      4
      136.0000064596534     0.4672717149978876     0.4654449106735059                   0.05                   0.05     0.6018023583513757                      4
      140.0000066496432       0.32480597566112     0.3919361645414719                   0.05                   0.05     0.5613014797415017                      4
       144.000006839633     0.3136488095004981     0.5247503613975651                   0.05                   0.05     0.5492244440708501                      4
      148.0000070296228     0.2790024387373048     0.4659539137284063                   0.05                   0.05     0.5966742562978777                      4
      152.0000072196126     0.2776765035105672     0.4865979120319762                   0.05                   0.05     0.5680828786572756                      4
      156.0000074096024     0.2728908542137229     0.4764309762096168                   0.05                   0.05     0.5416755442941309                      4
      160.0000075995922      0.274594762091045     0.4829662821919681                   0.05                   0.05     0.5116188790570371                      4
       164.000007789582     0.3726872084552295     0.6002424071989648                   0.05                   0.05      0.439835592059868                      4
      168.0000079795718     0.2719112493006978     0.4886565717904677                   0.05                   0.05     0.4910172510741111                      4
      172.0000081695616     0.2750680991170114     0.4943543334585629                   0.05                   0.05     0.4661672420126752                      4
      176.0000083595514     0.3311551354608365     0.5503728700178208                   0.05                   0.05     0.4349721528861593                      4
      180.0000085495412      0.401921718466625      0.606771083425628                   0.05                   0.05     0.4062781073806391                      4
       184.000008739531      0.450329905979784     0.6503329537571556                   0.05                   0.05     0.3777614531709063                      4
      188.0000089295208     0.5109838687973319      0.660594074065793                   0.05                   0.05     0.4303827679000557                      4
      192.0000091195107     0.5763378885378105     0.7403139321919314                   0.05                   0.05     0.5773373274849566                      4
      196.0000093095005     0.5610775996021071      0.575852496635889                   0.05                   0.05     0.6324081339707369                      4
      200.0000094994903     0.5828002386590987     0.5679390291367941                   0.05                   0.05     0.6136309244732452                      4
      204.0000096894801     0.5114171685076015     0.6588957665192769                   0.05                   0.05     0.4064528076465313                      4
      208.0000098794699     0.4483038967645765     0.6191424753532166                   0.05                   0.05     0.3802675113648586                      4
      212.0000100694597     0.4942039991392048     0.6668471439866105                   0.05                   0.05       0.35277172169271                      4
      216.0000102594495     0.4278699499271276     0.6287290702347822                   0.05                   0.05     0.3511137061415506                      4
      220.0000104494393     0.4595314836715775     0.6573705294908077                   0.05                   0.05     0.3182526615521116                      4
      224.0000106394291     0.4906745520459557      0.682650687842107                   0.05                   0.05     0.3304726877953359                      4
      228.0000108294189     0.4440839472583784     0.6357734442312399                   0.05                   0.05     0.3148886157884154                      4
      232.0000110194087     0.5219884272640387     0.6841522186434374                   0.05                   0.05     0.3656373753161966                      4
      236.0000112093985     0.5662032618475723     0.6045447450990686                   0.05                   0.05     0.5406777595599528                      4
      240.0000113993883     0.6726361721654701      0.533375257768586                   0.05                   0.05     0.6562950517504298                      4
      244.0000115893781     0.6262377391390308      0.405058679018182                   0.05                   0.05     0.6652308740424996                      4
      248.0000117793679     0.6299358296848987     0.4181382447865395                   0.05                   0.05     0.6222099991168883                      4
      252.0000119693577     0.6419247978493385     0.4352630543842588                   0.05                   0.05     0.5910319613232673                      4
      256.0000121593475     0.6516997394327247     0.4431720380733237                   0.05                   0.05     0.5647911879999035                      4
      260.0000123493373     0.6438146050990645      0.440895004056882                   0.05                   0.05      0.529237339057027                      4
      264.0000125393271     0.6311618681129075     0.4251742458052759                   0.05                   0.05      0.501265598955716                      4
      268.0000127293169     0.5772412611611476     0.3757247541118192                   0.05                   0.05     0.5980668454336544                      4
      272.0000129193068     0.5877389480699298     0.3935395312861323                   0.05                   0.05      0.529470835367904                      4
      276.0000131092966     0.6506352489698221      0.453094843026843                   0.05                   0.05     0.4828066390555734                      4
      280.0000132992864     0.6466492310808022     0.4364828399540624                   0.05                   0.05      0.443531607161479                      4
      284.0000134892762     0.8304413988398035     0.6225237386326281                   0.05                   0.05     0.6666666666666666                      4
       288.000013679266     0.7131418947805268     0.5172058502411317                   0.05                   0.05     0.6098013046198812                      4
      292.0000138692558     0.5819401286689467     0.4884722054222347                   0.05                   0.05     0.5516310382961597                      4
      296.0000140592456     0.6256347975865897      0.500382572687237                   0.05                   0.05     0.5009878365149046                      4
      300.0000142492354     0.6416901796140897     0.5092977224129385                   0.05                   0.05     0.4896586852435356                      4
      304.0000144392252     0.6508810361083519     0.5001074590683571                   0.05                   0.05     0.4558374175085536                      4
       308.000014629215     0.5652203404239814     0.4740051608935203                   0.05                   0.05     0.5125982208028894                      4
      312.0000148192048     0.5911477061325319     0.4964267364151274                   0.05                   0.05     0.4549130410463618                      4
      316.0000150091946     0.6017119349722015     0.4845638263298436                   0.05                   0.05     0.4109788025421446                      4
      320.0000151991844     0.6651794621615624     0.4665307292777721                   0.05                   0.05     0.4025182182150385                      4
      324.0000153891742     0.5943216172806677     0.4969287345439221                   0.05                   0.05     0.4090047910348787                      4
       328.000015579164      0.608931505887519     0.4025073427577109                   0.05                   0.05      0.415805232075696                      4
      332.0000157691538     0.5983428141802563     0.4439340738122124                   0.05                   0.05     0.3650318150274777                      4
      336.0000159591436      0.580660246082442     0.4559343464379278                   0.05                   0.05     0.3855559788165098                      4
      340.0000161491334      0.662366199894129     0.5803488984218774                   0.05                   0.05     0.5698702402174044                      4
      344.0000163391232      0.644278873940848      0.447037214673169                   0.05                   0.05     0.3290666047910218                      4
      348.0000165291131     0.6010115472838664     0.4242983890083152                   0.05                   0.05     0.3451326572458878                      4
      352.0000167191029     0.6392336083153138     0.4546256304438012                   0.05                   0.05     0.3054333626734964                      4
      356.0000169090927     0.5978569191686736     0.3869580367039905                   0.05                   0.05     0.4112840073050624                      4
      360.0000170990825     0.6910492311984204      0.488693512608305                   0.05                   0.05     0.4335790805795635                      4
      364.0000172890723     0.6915596792580117     0.5385781010046502                   0.05                   0.05     0.4842209824980054                      4
      368.0000174790621     0.6866515893513825     0.6236434920130803                   0.05                   0.05     0.6137157664536289                      4
      372.0000176690519     0.5847681693676909     0.6221520132612838                   0.05                   0.05     0.5186243723166191                      4
      376.0000178590417     0.5421767345162255     0.4770480370625103                   0.05                   0.05     0.4560360406553765                      4
      380.0000180490315     0.5627726068922971     0.4888532493905083                   0.05                   0.05      0.389833238760923                      4
      384.0000182390213     0.5125318876282815     0.4628833644141488                   0.05                   0.05     0.4971463240287067                      4
      388.0000184290111     0.6152377196886019     0.4961260519217588                   0.05                   0.05     0.3111200687364613                      4
      392.0000186190009     0.5300426059690202     0.4816166048689085                   0.05                   0.05     0.4284107192661227                      4
      396.0000188089907     0.5340943304619271      0.408294892407385                   0.05                   0.05      0.484114353372555                      4
      400.0000189989805     0.6437903428841961     0.6169638136435736                   0.05                   0.05     0.5402204185009387                      4
      404.0000191889703     0.5840503845406169     0.4859229839127434                   0.05                   0.05     0.3065855096078168                      4
      408.0000193789601     0.6477591202256358     0.6770683243986334                   0.05                   0.05     0.5963627088921475                      4
      412.0000195689499     0.5701343673834829      0.600152323501088                   0.05                   0.05      0.457396170221461                      4
      416.0000197589397     0.5957170003729618     0.5951940282906315                   0.05                   0.05     0.4414738978093227                      4
      420.0000199489295     0.8068753774212626     0.6088857775758435                   0.05                   0.05      0.623814025483488                      4
      424.0000201389194     0.8350354842751738     0.6533237783127641                   0.05                   0.05     0.6079316123090241                      4
      428.0000203289092     0.8101607229657347     0.6067031573132601                   0.05                   0.05     0.5657222705668723                      4
       432.000020518899      0.758826457414627     0.6001317795370589                   0.05                   0.05     0.5639660983098467                      4
      436.0000207088888     0.6872187159686141      0.561995311433659                   0.05                   0.05     0.4560554469605097                      4
      440.0000208988786       0.72295481890808     0.6490604987824677                   0.05                   0.05       0.56843542067835                      4
      444.0000210888684     0.6465816102885916     0.5474201275592084                   0.05                   0.05     0.3778172030961555                      4
      448.0000212788582     0.7791086341713255      0.715017051527582                   0.05                   0.05      0.631651623573983                      4
       452.000021468848     0.7721107128064478     0.6617250211596276                   0.05                   0.05     0.5355804274243512                      4
      456.0000216588378     0.6680885157733571     0.4495400460223016                   0.05                   0.05     0.3238621749663165                      4
      460.0000218488276     0.7096412897384948     0.5039187896795631                   0.05                   0.05      0.433707046451229                      4
      464.0000220388174     0.6679109331072598     0.4932604291901586                   0.05                   0.05     0.3087265576710372                      4
      468.0000222288072     0.7205203079759699     0.5084805500899435                   0.05                   0.05     0.4395677926399027                      4
       472.000022418797     0.6792734048169559     0.4699443678125481                   0.05                   0.05     0.3121524723668131                      4
      476.0000226087868     0.5940423936658061     0.5618555910669808                   0.05                   0.05      0.379804766624266                      4
      480.0000227987766     0.5159514526748985     0.5629946552197016                   0.05                   0.05     0.4587545463508654                      4
      484.0000229887664     0.5712557585304497     0.5787026617401002                   0.05                   0.05     0.3851936354095746                      4
      488.0000231787562     0.5982590686571437     0.5797017742624468                   0.05                   0.05     0.3662848363161707                      4
       492.000023368746     0.5962652801465497     0.5431818977211613                   0.05                   0.05     0.3189503265174819                      4
      496.0000235587358     0.6054840874930622     0.5403614084556945                   0.05                   0.05     0.3025849910698109                      4
      500.0000237487257     0.5304568172557721      0.580228673275647                   0.05                   0.05     0.3914793080001576                      4
      504.0000239387155     0.4851818531615902     0.5118488080698872                   0.05                   0.05     0.4687965401904608                      4
      508.0000241287053     0.4918725889736282     0.5455748212296947                   0.05                   0.05     0.4349659449681764                      4
      512.0000243186951     0.4644736554980818     0.5267033496233821                   0.05                   0.05     0.4473985029714629                      4
      516.0000245086849     0.4728033533253364     0.3890335917906536                   0.05                   0.05     0.5960802588934406                      4
      520.0000246986747     0.6582898591420028     0.4573913679080214                   0.05                   0.05     0.2615565095744399                      4
      524.0000248886645     0.6419897699155277     0.4347786643643701                   0.05                   0.05     0.2558519974147636                      4
      528.0000250786543     0.6431224359933826     0.5110389647287212                   0.05                   0.05     0.2583067613459546                      4
      532.0000252686441     0.6753590068703086     0.4884971455719672                   0.05                   0.05      0.274405548169897                      4
      536.0000254586339     0.7016781123827081     0.5158667317802573                   0.05                   0.05     0.3442627407552538                      4
      540.0000256486237     0.6146676892591008     0.4258667006291887                   0.05                   0.05     0.2541373172765554                      4
      544.0000258386135     0.6186083853850889     0.4645457171314752                   0.05                   0.05     0.2129954205967089                      4
      548.0000260286033     0.7297191948769869     0.5128853124270529                   0.05                   0.05     0.4157233572008961                      4
      552.0000262185931     0.7761663633296858     0.5733540420956305                   0.05                   0.05     0.5067355473553637                      4
      556.0000264085829     0.7410639578693067     0.5424603564085724                   0.05                   0.05     0.4298596982428698                      4
      560.0000265985727      0.721099928676234     0.5186218523620131                   0.05                   0.05     0.3547802920135268                      4
      564.0000267885625     0.7352105018270148     0.5872500191293032                   0.05                   0.05     0.4297878458001894                      4
      568.0000269785523     0.6902303693955374     0.5377178923209905                   0.05                   0.05     0.2971149320438584                      4
      572.0000271685421     0.6218154000276285      0.488283220995712                   0.05                   0.05      0.211147390134662                      4
       576.000027358532     0.5973653362384909     0.4132934299543461                   0.05                   0.05     0.2836689840298106                      4
      580.0000275485218     0.7204766352270887     0.5706079967716218                   0.05                   0.05     0.3703231358085166                      4
      584.0000277385116     0.6271640718960082     0.4644973262702715                   0.05                   0.05     0.1968060320762335                      4
      588.0000279285014     0.6627251587062506     0.5504774558145451                   0.05                   0.05     0.2816607575597361                      4
      592.0000281184912     0.6351814761196372     0.4926614552654546                   0.05                   0.05     0.1989490146833599                      4
       596.000028308481     0.6382080639457389     0.5442744731479826                   0.05                   0.05     0.2572527306909472                      4
      600.0000284984708     0.5825415836028125     0.4840692661657812                   0.05                   0.05     0.2358391701974205                      4
      604.0000286884606     0.5192739578152163     0.4677325026990514                   0.05                   0.05     0.3761504561206159                      4
      608.0000288784504     0.5801536477998511     0.4292852343448081                   0.05                   0.05     0.2656097236871851                      4
      612.0000290684402     0.5749835533422447     0.4410781557536502                   0.05                   0.05     0.2530847355698113                      4
        616.00002925843     0.6922391402085887     0.5235656165364949                   0.05                   0.05      0.255634034832815                      4
      620.0000294484198      0.613297778189114     0.4136269250545868                   0.05                   0.05     0.2432472849291717                      4
      624.0000296384096     0.6280357020503693     0.4688670245001331                   0.05                   0.05     0.1752969514226473                      4
      628.0000298283994     0.5342580957195616     0.3291110739633272                   0.05                   0.05     0.5962740633668868                      4
      632.0000300183892     0.4371057679786168     0.2688739360764454                   0.05                   0.05     0.6612513040286947                      4
       636.000030208379     0.5776065634965677     0.4387511927643972                   0.05                   0.05     0.2369483561559737                      4
      640.0000303983688     0.6554162454929161      0.495556983367849                   0.05                   0.05     0.1897707188522293                      4
      644.0000305883586     0.6171513068387848     0.4630809408735574                   0.05                   0.05     0.1700123966961808                      4
      648.0000307783484     0.5957823269628947     0.4229436054978714                   0.05                   0.05     0.2210774959927742                      4
      652.0000309683383     0.5666740184308615     0.3684663674608429                   0.05                   0.05     0.4140754153741036                      4
      656.0000311583281     0.6421583973455752     0.4594285510155705                   0.05                   0.05     0.1704776646390471                      4
      660.0000313483179     0.4817883339287954      0.510122504137608                   0.05                   0.05      0.405890666570846                      4
      664.0000315383077      0.465313258263112      0.414359804383787                   0.05                   0.05     0.5127763110411796                      4
      668.0000317282975     0.4377520915224843     0.3786567760977538                   0.05                   0.05     0.5615302830016511                      4
      672.0000319182873       0.50282906304145      0.406769178448313                   0.05                   0.05     0.4331607927930918                      4
      676.0000321082771     0.4628902903474397     0.2920777802125231                   0.05                   0.05     0.6035915659033994                      4
      680.0000322982669     0.5461231014225474     0.3601136116525041                   0.05                   0.05     0.4385216317820715                      4
      684.0000324882567     0.5276648636432699     0.3405462070869232                   0.05                   0.05      0.484076741716431                      4
      688.0000326782465     0.5407795224541729     0.3343790490535499                   0.05                   0.05     0.4667829527993573                      4
      692.0000328682363     0.4786273126836277     0.2916948527775431                   0.05                   0.05     0.5472037439590555                      4
      696.0000330582261     0.5036707188311424     0.2952749882286954                   0.05                   0.05     0.5110267140529314                      4
      700.0000332482159     0.4716506032765215     0.2746826387251086                   0.05                   0.05     0.5181468897965668                      4
      704.0000334382057     0.4074745824197353     0.2835002231469571                   0.05                   0.05       0.56958501393405                      4
      708.0000336281955     0.5338338201393781     0.3424226787049595                   0.05                   0.05     0.4085078129171349                      4
      712.0000338181853     0.5262600650336983     0.3568546635344474                   0.05                   0.05     0.3799979763245114                      4
      716.0000340081751     0.5215853595192548     0.3103635254388463                   0.05                   0.05     0.4265154073421623                      4
      720.0000341981649     0.4919892805706395     0.2778889029868076                   0.05                   0.05      0.456461597300709                      4
      724.0000343881547     0.4964822605349981     0.2841938716093313                   0.05                   0.05     0.4260532845473912                      4
      728.0000345781446      0.494258026719512     0.2937770916286452                   0.05                   0.05      0.395191433779492                      4
      732.0000347681344     0.4710748884954246     0.2827958827521996                   0.05                   0.05     0.4038733233080769                      4
      736.0000349581242     0.4995801225054485     0.2849180859273611                   0.05                   0.05     0.3788193830555456                      4
       740.000035148114     0.5278035193947408      0.315819372623609                   0.05                   0.05      0.353392811359111                      4
      744.0000353381038     0.5101489753325682     0.2950901770317365                   0.05                   0.05     0.3469481471004778                      4
      748.0000355280936     0.5086908154440323     0.3246978631177924                   0.05                   0.05     0.3202900997450233                      4
      752.0000357180834     0.4793238217865554     0.3346994020617708                   0.05                   0.05     0.3452733729869735                      4
      756.0000359080732     0.4666694177292126     0.2729338791178563                   0.05                   0.05     0.3691873777346569                      4
       760.000036098063      0.490594926574511     0.2819351196397256                   0.05                   0.05     0.3234280857566248                      4
      764.0000362880528     0.4937589987132026     0.2779230354309261                   0.05                   0.05     0.3202107140600169                      4
      768.0000364780426     0.4932831661193528      0.290085894763519                   0.05                   0.05     0.2924414490145533                      4
      772.0000366680324     0.4947864646012838     0.2971406321176405                   0.05                   0.05       0.27811314737532                      4
      776.0000368580222     0.5120433002851839     0.2945679171543109                   0.05                   0.05     0.2812484552188798                      4
       780.000037048012     0.4908830647190083     0.2796817202235181                   0.05                   0.05     0.2831439003249268                      4
      784.0000372380018     0.4734322683797951     0.2704100683417512                   0.05                   0.05     0.3033668554788921                      4
      788.0000374279916     0.4852024694353927      0.298643800214802                   0.05                   0.05     0.2535612237906718                      4
      792.0000376179814     0.5037355129061188     0.2894068953196929                   0.05                   0.05       0.25282436543258                      4
      796.0000378079712     0.4806405600949753     0.2761789464918833                   0.05                   0.05     0.2647587794259313                      4
       800.000037997961     0.4499272063334816     0.2694998011890049                   0.05                   0.05     0.3225527849675059                      4
      804.0000381879508     0.4193262533454448     0.2772003783156907                   0.05                   0.05     0.4045002021375846                      4
      808.0000383779407     0.4699200760901084     0.2786691669737767                   0.05                   0.05     0.2520901048729424                      4
      812.0000385679305     0.4795559083299766     0.2803265750906139                   0.05                   0.05     0.2351457078956892                      4
      816.0000387579203     0.4491956016987249     0.3000524745520729                   0.05                   0.05     0.2763121614632995                      4
      820.0000389479101     0.4465687915153013     0.4100300585390481                   0.05                   0.05     0.4457956422184758                      4
      824.0000391378999     0.5310448756073665       0.34165505577807                   0.05                   0.05     0.2654151044956256                      4
      828.0000393278897     0.4915768538485705     0.3643834824425314                   0.05                   0.05     0.2968736857234857                      4
      832.0000395178795     0.5990171800585031       0.37732142918001                   0.05                   0.05     0.2913389575723762                      4
      836.0000397078693     0.6305683200294891     0.4358536839248757                   0.05                   0.05      0.176098164905903                      4
      840.0000398978591     0.5788854030915522     0.3672276909129006                   0.05                   0.05      0.288872305630261                      4
      844.0000400878489     0.5940356827585399     0.3832813454330571                   0.05                   0.05     0.2566688362176994                      4
      848.0000402778387     0.6049949797190279     0.4249493573314909                   0.05                   0.05     0.1788037393740373                      4
      852.0000404678285     0.5631838383936822     0.3658543639260645                   0.05                   0.05     0.2648564188539851                      4
      856.0000406578183      0.587615336593203     0.3799424642522415                   0.05                   0.05     0.2463968524651499                      4
      860.0000408478081     0.5968657753500919     0.3910271564888795                   0.05                   0.05     0.2215654981633856                      4
      864.0000410377979     0.5641796701892965     0.3511147189584287                   0.05                   0.05     0.2645327458334055                      4
      868.0000412277877     0.5669041286058701     0.3786025840710668                   0.05                   0.05     0.2317419486490411                      4
      872.0000414177775     0.6177362297468988      0.416808951630393                   0.05                   0.05     0.1755462573503635                      4
      876.0000416077673     0.5667590784125436     0.3849108994870436                   0.05                   0.05     0.2196847443066464                      4
      880.0000417977571     0.7013741993938425     0.5008064154726634                   0.05                   0.05     0.2545822590235536                      4
       884.000041987747     0.6625492859388196     0.4558203343381876                   0.05                   0.05       0.18509232770088                      4
      888.0000421777368     0.6994074865242998     0.4896128793593997                   0.05                   0.05     0.2453900628847482                      4
      892.0000423677266      0.676172360181602      0.481471453173524                   0.05                   0.05     0.1912898802032891                      4
      896.0000425577164     0.7719041466485747     0.5690445629407397                   0.05                   0.05     0.4261187189430088                      4
      900.0000427477062     0.5329143479661749     0.5363297932357285                   0.05                   0.05     0.3236941649891515                      4
       904.000042937696     0.7267378851218954     0.5644842129267689                   0.05                   0.05     0.3275106492733681                      4
      908.0000431276858      0.725602593563116     0.5215477257013169                   0.05                   0.05     0.2871127714017157                      4
      912.0000433176756     0.5642904392975588     0.3535620057392201                   0.05                   0.05     0.2440335272324967                      4
      916.0000435076654      0.423647363358144     0.4657739060567028                   0.05                   0.05     0.4419186176476324                      4
      920.0000436976552     0.4330583397450133     0.4084066949892374                   0.05                   0.05     0.4296333613077722                      4
       924.000043887645     0.3281480774745433     0.4439623191766421                   0.05                   0.05     0.4467330404129495                      4
      928.0000440776348     0.2809725055499623     0.3895286006035412                   0.05                   0.05     0.5340036384380504                      4
      932.0000442676246     0.3456466113615737      0.476774800445963                   0.05                   0.05     0.4079319124747425                      4
      936.0000444576144     0.3518988221077953     0.4909635495249792                   0.05                   0.05     0.3858157355173497                      4
      940.0000446476042     0.3199180133464671     0.5187884407069402                   0.05                   0.05     0.3844377726666071                      4
       944.000044837594     0.5520960217805559     0.7612909698116882                   0.05                   0.05     0.5268807985200662                      4
      948.0000450275838     0.5568986994894312     0.7517223592261632                   0.05                   0.05     0.4856031309386448                      4
      952.0000452175736     0.4470970601799974     0.6198325328873013                   0.05                   0.05     0.3076670701275552                      4
      956.0000454075634     0.5172192774642298     0.6203523389044683                   0.05                   0.05     0.3351080241886542                      4
      960.0000455975533     0.4963473738462549     0.2848599172426057                   0.05                   0.05     0.2118433396042298                      4
      964.0000457875431     0.3810738548927571     0.2590849150267427                   0.05                   0.05     0.5300988536323542                      4
      968.0000459775329     0.4763346051208905     0.2692775163297625                   0.05                   0.05     0.2335439232288853                      4
      972.0000461675227     0.3910651814886205     0.2677059873346753                   0.05                   0.05     0.4588297878704689                      4
      976.0000463575125     0.4203965055411801     0.2731527248182383                   0.05                   0.05     0.3345287521594179                      4
      980.0000465475023     0.4734601526969545     0.2784556447819749                   0.05                   0.05     0.2084711365362799                      4
      984.0000467374921     0.4373269193094016      0.286270579848648                   0.05                   0.05     0.2619830719339597                      4
      988.0000469274819     0.4739921223001222     0.2714403346047329                   0.05                   0.05     0.2100837277076009                      4
      992.0000471174717     0.4187248324666519      0.282967869823393                   0.05                   0.05     0.3083120550963768                      4
      996.0000473074615     0.4089026837030925     0.2632932299660825                   0.05                   0.05     0.3482419011281158                      4
      1000.000047497451     0.4446801986725927     0.2620882740532607                   0.05                   0.05     0.2478048433376527                      4
      1004.000047687441     0.4362779444758236     0.2668560308541179                   0.05                   0.05      0.249517458567566                      4
      1008.000047877431     0.4006148103022517     0.2687206701071398                   0.05                   0.05     0.3441134928509122                      4
      1012.000048067421      0.456819178229921     0.2926317683530481                   0.05                   0.05     0.1884230880258559                      4
      1016.000048257411     0.4528816350144992     0.2698729319899524                   0.05                   0.05     0.2024713913965804                      4
        1020.0000484474     0.4852674666662599     0.2781213710376664                   0.05                   0.05     0.1758138147039771                      4
       1024.00004863739     0.4266568787716118     0.2931926297811547                   0.05                   0.05     0.2404865029129876                      4
       1028.00004882738     0.4642423879841848      0.266326797260758                   0.05                   0.05     0.1883139273922513                      4
       1032.00004901737     0.4837013496748192      0.287283576057586                   0.05                   0.05     0.1599349446974958                      4
       1036.00004920736     0.6140956209585744     0.4010475468582392                   0.05                   0.05      0.189275717105695                      4
      1040.000049397349     0.7181898087000881     0.5021321766447941                   0.05                   0.05     0.2673069996994996                      4
      1044.000049587339     0.8022199684756698     0.6023622584143968                   0.05                   0.05     0.4398492369049545                      4
      1048.000049777329     0.7421425175634599     0.5330146803242352                   0.05                   0.05     0.3133066966693858                      4
      1052.000049967319     0.7773238750924942     0.5694478793852874                   0.05                   0.05     0.3837113926556991                      4
      1056.000050157309      0.752982524383927      0.544685059235949                   0.05                   0.05     0.3210441121139442                      4
      1060.000050347298     0.7807799800396419     0.6379877990302296                   0.05                   0.05     0.4260453664789315                      4
      1064.000050537288      0.776082348907579     0.5635782970421458                   0.05                   0.05     0.3535403493374034                      4
      1068.000050727278     0.7667116203452521     0.5625968042735827                   0.05                   0.05     0.3233526858259911                      4
      1072.000050917268     0.6943989339944043      0.568720868107246                   0.05                   0.05     0.2658404920670743                      4
      1076.000051107258     0.7951438338686011     0.6460468002377368                   0.05                   0.05     0.4206124526573387                      4
      1080.000051297247     0.7521381023768479     0.5571272433151425                   0.05                   0.05     0.2831392989907128                      4
      1084.000051487237     0.8878172968412933      0.728644288115183                   0.05                   0.05     0.6487036675001835                      4
      1088.000051677227     0.7151817559951741     0.5727638427361088                   0.05                   0.05     0.2623972053195651                      4
      1092.000051867217     0.7707196022986301     0.6250195219233452                   0.05                   0.05     0.3523544717700924                      4
      1096.000052057207     0.6849627931382299     0.6229819813524445                   0.05                   0.05     0.3901432768355932                      4
      1100.000052247196     0.5769927022972027     0.6194614174514887                   0.05                   0.05     0.3596665224364089                      4
      1104.000052437186      0.689354050883628     0.7051944022380133                   0.05                   0.05     0.5722781911881664                      4
      1108.000052627176     0.5694138639032542     0.5038464606485804                   0.05                   0.05     0.2255282143997445                      4
      1112.000052817166     0.4526238877275281     0.5419495151503811                   0.05                   0.05     0.3887141725937696                      4
      1116.000053007156     0.5133870737374621      0.575202179505078                   0.05                   0.05     0.3348115272991986                      4
      1120.000053197145     0.3837405276539551     0.5971342498382501                   0.05                   0.05     0.3486487304518145                      4
      1124.000053387135     0.4356615997099885     0.6518630004389149                   0.05                   0.05     0.2867924279605639                      4
      1128.000053577125     0.6358820768572729     0.7543351221100252                   0.05                   0.05     0.5831775267688815                      4
      1132.000053767115     0.6170670268511826     0.7343109016754591                   0.05                   0.05     0.5180409416800312                      4
      1136.000053957105      0.746154302261985     0.8898989519782022                   0.05                   0.05     0.6117087742063814                      4
      1140.000054147094     0.7532953238771809     0.8140102773448962                   0.05                   0.05     0.6126790596979216                      4
      1144.000054337084     0.6292140186138246      0.832179901357463                   0.05                   0.05     0.5879433435905558                      4
      1148.000054527074     0.5623576248376473     0.7797361532135728                   0.05                   0.05     0.4993058738180641                      4
      1152.000054717064     0.5285975866763061     0.5871959978939129                   0.05                   0.05     0.3139761988556357                      4
      1156.000054907054     0.7225297499141177     0.7970673363414463                   0.05                   0.05     0.5637014553384457                      4
      1160.000055097044     0.6323911692533802     0.6788854571857826                   0.05                   0.05     0.4724647941637594                      4
      1164.000055287033     0.5192304941297059     0.6011764012055467                   0.05                   0.05     0.3053591646509737                      4
      1168.000055477023     0.4413865238364214      0.554267224628854                   0.05                   0.05     0.3535814633204071                      4
      1172.000055667013     0.4900958925676151     0.5489569814223177                   0.05                   0.05     0.3245346479256975                      4
      1176.000055857003      0.525756748036861     0.6370772861924768                   0.05                   0.05     0.2932576937702012                      4
      1180.000056046993     0.4540956266704749     0.5130831597569492                   0.05                   0.05     0.3533460625928895                      4
      1184.000056236982     0.4399627423611733     0.5257966261076594                   0.05                   0.05     0.3409480480189939                      4
      1188.000056426972     0.6202829732218322     0.7553470840086014                   0.05                   0.05     0.4811879166258093                      4
      1192.000056616962      0.706964681247962     0.7969559112984634                   0.05                   0.05     0.5222500812126767                      4
      1196.000056806952     0.7257810443393246     0.8330060265098623                   0.05                   0.05     0.4978364630739465                      4
      1200.000056996942     0.6979752087897207     0.7950189947805453                   0.05                   0.05     0.4779139365131229                      4
      1204.000057186931     0.6860703091331379      0.799275120874405                   0.05                   0.05     0.4543271686667077                      4
      1208.000057376921      0.599854123646911     0.7811200365702036                   0.05                   0.05     0.4614918857157692                      4
      1212.000057566911     0.5636826408790924     0.6773400668691014                   0.05                   0.05     0.3608801178148114                      4
      1216.000057756901     0.5036999041475245     0.6747036145501275                   0.05                   0.05     0.2658159345345473                      4
      1220.000057946891     0.6430637794031261     0.8277500934206651                   0.05                   0.05     0.4725263703387857                      4
       1224.00005813688      0.703105758598742     0.8605623169876314                   0.05                   0.05     0.4510259789434943                      4
       1228.00005832687     0.6895019587736794     0.8844155969363288                   0.05                   0.05     0.4753771672872324                      4
       1232.00005851686     0.7430952170685801     0.9070166007140941                   0.05                   0.05     0.5305713134028512                      4
       1236.00005870685     0.7651875819524834     0.9603973326096524                   0.05                   0.05     0.5961553334912897                      4
       1240.00005889684     0.7081036158637969     0.8725062296768468                   0.05                   0.05     0.4155818734739111                      4
      1244.000059086829     0.7622024395952249     0.8922464816775767                   0.05                   0.05       0.49118782419241                      4
      1248.000059276819     0.7211775243335532     0.8443095718049571                   0.05                   0.05     0.3814926010447407                      4
      1252.000059466809     0.7915932872558024     0.9201730329722599                   0.05                   0.05      0.534220525850132                      4
      1256.000059656799     0.6964379816423748     0.8480928717537043                   0.05                   0.05     0.3593810657417647                      4
      1260.000059846789       0.86200902410936     0.9259898101448233                   0.05                   0.05     0.6217090449184031                      4
      1264.000060036778      0.734117269694492      0.898715947606757                   0.05                   0.05     0.4074757442231972                      4
      1268.000060226768     0.7900585126804562     0.8902291273094676                   0.05                   0.05     0.4783392911034431                      4
      1272.000060416758     0.8197868022163846     0.8668932937513578                   0.05                   0.05     0.5417178809778469                      4
      1276.000060606748      0.852132278690616      1.001833892107784                   0.05                   0.05     0.6129632759866235                      4
      1280.000060796738     0.8255591820493657     0.9606581322502187                   0.05                   0.05     0.5173329147214167                      4
      1284.000060986727     0.7775457705312974     0.8638630614172724                   0.05                   0.05     0.4198359363715377                      4
      1288.000061176717     0.6828547139485743     0.8750453151165295                   0.05                   0.05     0.3716611957507184                      4
      1292.000061366707     0.8425463158641313     0.9220698899199854                   0.05                   0.05     0.5000574802300763                      4
      1296.000061556697     0.6253991599514143     0.8304292067771586                   0.05                   0.05     0.4458500803397721                      4
      1300.000061746687     0.5933989439342491     0.8127474012598036                   0.05                   0.05     0.4605626473887632                      4
      1304.000061936677     0.6529658725120072     0.8598608218302294                   0.05                   0.05     0.3859484866602068                      4
      1308.000062126666      0.840473152248454     0.9695733436157684                   0.05                   0.05     0.4947226003985081                      4
      1312.000062316656       0.60629842746437     0.7799898816827706                   0.05                   0.05     0.3953409507522124                      4
      1316.000062506646     0.6048482373167194     0.7832862235339805                   0.05                   0.05     0.3816066414990261                      4
      1320.000062696636     0.6907840903116291     0.7467044042116543                   0.05                   0.05     0.4506565278399904                      4
      1324.000062886626     0.7082142666947868     0.8010865426865389                   0.05                   0.05     0.3512756471172032                      4
      1328.000063076615     0.7069110248695796     0.6923802875206447                   0.05                   0.05     0.4655580751778883                      4
      1332.000063266605     0.8230848693633738     0.7808560487827094                   0.05                   0.05     0.5918931663019011                      4
      1336.000063456595     0.8959762960933078      0.927755167636982                   0.05                   0.05     0.5663790040691379                      4
      1340.000063646585     0.8548762701928289     0.9897993001911598                   0.05                   0.05     0.5029148535803233                      4
      1344.000063836575     0.9857292887472525      1.045125566432678                   0.05                   0.05     0.6645367491901881                      4
      1348.000064026564     0.8824482514641316      1.032665153030065                   0.05                   0.05     0.5816182239609465                      4
      1352.000064216554     0.8557402515969948     0.9233790998585806                   0.05                   0.05     0.4517566542079972                      4
      1356.000064406544     0.9000762166316092      0.959885916061094                   0.05                   0.05     0.5072558366055631                      4
      1360.000064596534      0.730547321591338      0.934397916678873                   0.05                   0.05     0.4341547328487245                      4
      1364.000064786524     0.6565010411371155     0.8609071431202177                   0.05                   0.05     0.3540399195267253                      4
      1368.000064976513     0.6378944495715494     0.8265920359005599                   0.05                   0.05     0.3444141889953023                      4
      1372.000065166503     0.6988046259198751     0.8609633566346471                   0.05                   0.05     0.2889984784813089                      4
      1376.000065356493     0.6393864540035634     0.8366277730392612                   0.05                   0.05     0.3324968107897694                      4
      1380.000065546483     0.6381819117991371     0.8270924600908216                   0.05                   0.05     0.3181505741764067                      4
      1384.000065736473      0.713828490006404     0.9074913022918316                   0.05                   0.05     0.3475267617527303                      4
      1388.000065926462     0.6119334146835962     0.7878548118725736                   0.05                   0.05     0.3355887695691586                      4
      1392.000066116452     0.7578923265417916     0.9182094412850205                   0.05                   0.05     0.3591711797412649                      4
      1396.000066306442     0.7645425651267685     0.9317773156869998                   0.05                   0.05     0.3693581932038117                      4
      1400.000066496432      0.743690770874776     0.9000122114820076                   0.05                   0.05     0.3066979012737264                      4
      1404.000066686422     0.7811542350194154     0.8867066011463597                   0.05                   0.05     0.3382485721828807                      4
      1408.000066876411     0.6710881674343898       0.84218878323573                   0.05                   0.05     0.2660987005214771                      4
      1412.000067066401     0.7089898684598247     0.8365667322212603                   0.05                   0.05     0.2585154026639285                      4
      1416.000067256391      0.852068048172875     0.9677954395205499                   0.05                   0.05     0.4052241372536523                      4
      1420.000067446381     0.8534603193398912      0.982448132573334                   0.05                   0.05     0.4073930448398169                      4
      1424.000067636371     0.7934434557845371     0.9386104124039326                   0.05                   0.05     0.3444670726686386                      4
       1428.00006782636     0.7999815185396192     0.8874912752072622                   0.05                   0.05     0.3469915218776341                      4
       1432.00006801635      0.836987246987408      0.916230915721839                   0.05                   0.05     0.3582483316215082                      4
       1436.00006820634     0.6379648779431627     0.8440946545427427                   0.05                   0.05     0.3039648184991551                      4
       1440.00006839633     0.6857904708640684     0.8780258239467443                   0.05                   0.05     0.2670320352506338                      4
       1444.00006858632     0.6814845219858295     0.8718725441899465                   0.05                   0.05     0.2553009507640162                      4
      1448.000068776309     0.6581036603035177     0.7821541996103775                   0.05                   0.05     0.3041600003937361                      4
      1452.000068966299     0.9149719354690381     0.9154314360784962                   0.05                   0.05      0.521469936440858                      4
      1456.000069156289      0.912394377014686     0.9960180287217678                   0.05                   0.05     0.5000922757543407                      4
      1460.000069346279     0.9154660614572575     0.9634741910981536                   0.05                   0.05     0.4596905889413568                      4
      1464.000069536269     0.8148498609630239     0.9293447644248138                   0.05                   0.05     0.3125673138672731                      4
      1468.000069726259     0.8484943624717435     0.8755240728677687                   0.05                   0.05     0.4270559623155051                      4
      1472.000069916248     0.6386229417195293     0.7825119971926313                   0.05                   0.05      0.295987325189637                      4
      1476.000070106238     0.7298158974185441     0.8246133637111034                   0.05                   0.05     0.2773040265221919                      4
      1480.000070296228     0.8878498221887453      1.037326025218372                   0.05                   0.05     0.5073413057268636                      4
      1484.000070486218     0.8161193053786127     0.9472826305929034                   0.05                   0.05     0.3059945999858552                      4
      1488.000070676208     0.8910776310365774     0.9955967605705849                   0.05                   0.05     0.3980310220991613                      4
      1492.000070866197     0.9194119029444104     0.9889583756722464                   0.05                   0.05     0.4354058851246919                      4
      1496.000071056187     0.8217295572702332     0.9658458959899111                   0.05                   0.05     0.3116393117333234                      4
      1500.000071246177     0.8909540722452887      1.041707930913323                   0.05                   0.05     0.4692289765273322                      4
      1504.000071436167     0.9688479201363016     0.9648160689827031                   0.05                   0.05     0.5498285414158145                      4
      1508.000071626157     0.9423277845043879      0.864705582038133                   0.05                   0.05     0.6011939210921033                      4
      1512.000071816146     0.8556838198077614     0.7486009290841117                   0.05                   0.05     0.5798593020127422                      4
      1516.000072006136     0.8585483964301068     0.8141630806844421                   0.05                   0.05      0.542833558705372                      4
      1520.000072196126     0.8250646174705915     0.7285147143815426                   0.05                   0.05     0.5200075946001788                      4
      1524.000072386116      1.030934389788823      1.048952142107752                   0.05                   0.05     0.6290012822947358                      4
      1528.000072576106     0.9189144191259387      1.030137230997182                   0.05                   0.05      0.446865088458402                      4
      1532.000072766095     0.8219649080792408      1.020867196489133                   0.05                   0.05     0.4311069828329062                      4
      1536.000072956085     0.9167586803240758      1.108613426168801                   0.05                   0.05     0.6076010153827536                      4
      1540.000073146075     0.9439008419391189      1.104095982170294                   0.05                   0.05     0.5764225247120223                      4
      1544.000073336065     0.8711186816510946      1.056290536450126                   0.05                   0.05      0.448245744977351                      4
      1548.000073526055      1.012093511342634      1.102647120516622                   0.05                   0.05     0.6002426641718769                      4
      1552.000073716044      1.095286134479012      1.129302046868178                   0.05                   0.05     0.6516159735075309                      4
      1556.000073906034     0.8763764773511226      1.032275019499338                   0.05                   0.05     0.3686050320738348                      4
      1560.000074096024      1.069271011607825      1.138182554972114                   0.05                   0.05     0.6056268618380725                      4
      1564.000074286014      1.057529410534016      1.135135779548796                   0.05                   0.05     0.5665086702593796                      4
      1568.000074476004      1.068260211483998      1.114806028606422                   0.05                   0.05     0.5339623100149964                      4
      1572.000074665993      1.120999899045537      1.096530660384004                   0.05                   0.05     0.5828781762493311                      4
      1576.000074855983      1.031914438499153       1.08587878457392                   0.05                   0.05     0.5042853415128964                      4
      1580.000075045973      1.136635783116366      1.177586014632422                   0.05                   0.05     0.6119518267434356                      4
      1584.000075235963       1.00074592592359      1.057764159009423                   0.05                   0.05      0.494426720980731                      4
      1588.000075425953      0.902679422326525     0.9277941620109057                   0.05                   0.05     0.3743059870477641                      4
      1592.000075615942     0.7973006617843226     0.9067088274832412                   0.05                   0.05     0.2762801813529135                      4
      1596.000075805932     0.7225618239812683     0.7444974648195436                   0.05                   0.05     0.4230556392496851                      4
      1600.000075995922     0.8165800329287575     0.8628003883540035                   0.05                   0.05     0.3564319054858994                      4
      1604.000076185912       0.64333368193507     0.7150079763320649                   0.05                   0.05      0.388727104662259                      4
      1608.000076375902     0.6310548911141558     0.7032101514207023                   0.05                   0.05     0.3826408010879313                      4
      1612.000076565892     0.7142713858994614     0.8343889034438904                   0.05                   0.05      0.231823623449785                      4
      1616.000076755881     0.8121189266681781     0.9481999786118471                   0.05                   0.05     0.2701234608518887                      4
      1620.000076945871     0.7083131360348049     0.9248591114605602                   0.05                   0.05     0.3317604739003578                      4
      1624.000077135861     0.7831245791576835     0.9796907751271364                   0.05                   0.05     0.3583368226557911                      4
      1628.000077325851     0.7582462719735542     0.9420050507809324                   0.05                   0.05     0.2942673505067694                      4
      1632.000077515841     0.8074751093351699     0.9926372260360419                   0.05                   0.05     0.3294890955710343                      4
       1636.00007770583     0.7447831682802799     0.9300569907308209                   0.05                   0.05     0.2745715130929646                      4
       1640.00007789582     0.4843248757664519     0.6877847349533773                   0.05                   0.05     0.2697037071665221                      4
       1644.00007808581      0.531006878936027     0.7454341805230539                   0.05                   0.05     0.3606261606616392                      4
        1648.0000782758     0.4537740547251024     0.6721410747583294                   0.05                   0.05     0.2613746451921152                      4
       1652.00007846579     0.5536840731049792     0.7435190469154314                   0.05                   0.05     0.3302750968498302                      4
      1656.000078655779     0.5204983065409305     0.7230678306978275                   0.05                   0.05      0.304545654371058                      4
      1660.000078845769     0.5162698973056622     0.7261404693220844                   0.05                   0.05     0.3019737643578539                      4
      1664.000079035759     0.4414246731707752     0.6509370521798756                   0.05                   0.05     0.2491517467673806                      4
      1668.000079225749     0.4970920572969841     0.7087852389187713                   0.05                   0.05     0.2685802045235767                      4
      1672.000079415739     0.4932676869496615     0.7001493390395189                   0.05                   0.05     0.2483126104015459                      4
      1676.000079605728     0.5125384211799192     0.7301445190520442                   0.05                   0.05      0.289225951647114                      4
      1680.000079795718     0.5100117116848298     0.7288224364327558                   0.05                   0.05     0.2796775516383648                      4
      1684.000079985708     0.4863004090833229     0.6586674954796933                   0.05                   0.05      0.209859929990733                      4
      1688.000080175698     0.5611747274128995     0.7746321908536005                   0.05                   0.05     0.3259783353907423                      4
      1692.000080365688     0.5571053800802953     0.7674006143289579                   0.05                   0.05     0.3075400669635652                      4
      1696.000080555677      0.587609445698814     0.7983318568076271                   0.05                   0.05     0.3101632514958527                      4
      1700.000080745667     0.5174307575909187      0.730449799327055                   0.05                   0.05     0.2599431737127328                      4
      1704.000080935657     0.4461225115496761     0.6533171052252481                   0.05                   0.05     0.2274685977451589                      4
      1708.000081125647     0.4777648632170248     0.6877206187392562                   0.05                   0.05     0.2138567425630865                      4
      1712.000081315637     0.5399745533793858     0.6622711464323263                   0.05                   0.05     0.2526475362029548                      4
      1716.000081505626     0.5396515175896862     0.7146135999002358                   0.05                   0.05     0.2374916670334773                      4
      1720.000081695616       0.41948043887982     0.6118226973132356                   0.05                   0.05     0.2678597388035239                      4
      1724.000081885606      0.524302995120029     0.6919098018364835                   0.05                   0.05      0.211624706036408                      4
      1728.000082075596     0.4619126398039712     0.6572999697876079                   0.05                   0.05     0.1968909230768466                      4
      1732.000082265586     0.3877553905363761     0.5837488096919929                   0.05                   0.05     0.3045591497699285                      4
      1736.000082455575     0.4386619822130582     0.5897700260935878                   0.05                   0.05     0.2644379712634372                      4
      1740.000082645565     0.5031946361139384     0.7101879644480089                   0.05                   0.05     0.2116403334540725                      4
      1744.000082835555     0.5273520289649445     0.6539391465134887                   0.05                   0.05     0.2195793949838155                      4
      1748.000083025545     0.4045289302665943     0.6175335817302874                   0.05                   0.05     0.2669922627231046                      4
      1752.000083215535     0.2743172312552368     0.4916734987391774                   0.05                   0.05     0.4085555125400556                      4
      1756.000083405524      0.356176496558356     0.5722991094561535                   0.05                   0.05     0.3293227002423058                      4
      1760.000083595514     0.2935377356091615     0.5044766910892157                   0.05                   0.05     0.3698471665788607                      4
      1764.000083785504     0.2679856159125015      0.480663658467916                   0.05                   0.05     0.3898170538069914                      4
      1768.000083975494     0.2738925819154437     0.4771387363887929                   0.05                   0.05     0.3648992147359752                      4
      1772.000084165484     0.2879966298675335     0.4730918619092658                   0.05                   0.05     0.3361110353378379                      4
      1776.000084355474     0.2862553322439332      0.498577670917687                   0.05                   0.05     0.3286410551419792                      4
      1780.000084545463     0.3210911619831426     0.4532140773888913                   0.05                   0.05     0.3370991691888811                      4
      1784.000084735453     0.3196673223186232     0.5224404364263031                   0.05                   0.05     0.3132609130728813                      4
      1788.000084925443     0.3111309880157438     0.5017889457999346                   0.05                   0.05     0.2905838642602416                      4
      1792.000085115433     0.4248557803019372     0.3759374527487146                   0.05                   0.05     0.3979744697017558                      4
      1796.000085305423     0.3778023856294236     0.4697582437150904                   0.05                   0.05     0.3499471668314088                      4
      1800.000085495412     0.4399984769447321     0.4432590941981666                   0.05                   0.05     0.3688408865397479                      4
      1804.000085685402     0.5348984307119145     0.4765317014895876                   0.05                   0.05     0.2565633368805801                      4
      1808.000085875392     0.6142733080339379     0.5453631072006571                   0.05                   0.05     0.2240751830231563                      4
      1812.000086065382     0.5759126919381394     0.4278903177790364                   0.05                   0.05     0.1745535982147678                      4
      1816.000086255372     0.5059514762809421     0.4213016330024836                   0.05                   0.05     0.2927982624729982                      4
      1820.000086445361     0.6315685355544047     0.4289227402103026                   0.05                   0.05     0.1546726817849581                      4
      1824.000086635351     0.5660978551966277     0.3508577078051026                   0.05                   0.05     0.2344828126376866                      4
      1828.000086825341     0.6502625593606477     0.4411344707104751                   0.05                   0.05     0.1610869693869593                      4
      1832.000087015331     0.6359387121351003     0.4363451056126992                   0.05                   0.05     0.1460434365682526                      4
      1836.000087205321     0.6876885982272549     0.4823974395298952                   0.05                   0.05     0.1884824708670525                      4
       1840.00008739531     0.5685906497324285     0.3547471652226842                   0.05                   0.05     0.2259476544289238                      4
        1844.0000875853     0.6588055482686277     0.4580893262275585                   0.05                   0.05     0.1526889471985856                      4
       1848.00008777529     0.6000878739612547      0.396221635008663                   0.05                   0.05     0.1733121041138603                      4
       1852.00008796528     0.7208502019209868     0.5137146608236727                   0.05                   0.05     0.2232958358054754                      4
       1856.00008815527     0.6203070210678875     0.4063647844856734                   0.05                   0.05     0.1646217777380782                      4
      1860.000088345259     0.5723645441018971     0.3597792830337319                   0.05                   0.05     0.2132324912294436                      4
      1864.000088535249     0.5911880302495833     0.3696924504514099                   0.05                   0.05     0.2064522249433671                      4
      1868.000088725239     0.5998134134258332      0.381731532816489                   0.05                   0.05     0.1858019782737603                      4
      1872.000088915229     0.7312906972630776     0.5325664709134038                   0.05                   0.05     0.2281065534240258                      4
      1876.000089105219     0.6024040585693127     0.3881879627229913                   0.05                   0.05     0.1725929668723024                      4
      1880.000089295208     0.6045697506121087     0.3962727717409405                   0.05                   0.05     0.1582987616784256                      4
      1884.000089485198     0.5941329513306478     0.3988906469494599                   0.05                   0.05     0.1509287199649037                      4
      1888.000089675188     0.5113987667314034     0.2982576584597512                   0.05                   0.05     0.1718804703860854                      4
      1892.000089865178     0.4965762177494484     0.2800827851395292                   0.05                   0.05     0.1669663698098401                      4
      1896.000090055168     0.4838356442664475     0.2722595932875939                   0.05                   0.05     0.1661700239222067                      4
      1900.000090245157     0.6489293604409784     0.4406299769672051                   0.05                   0.05     0.1430762672083561                      4
      1904.000090435147     0.6399725181487529     0.4400880222118407                   0.05                   0.05     0.1308588631083529                      4
      1908.000090625137     0.6498582531757766     0.4803236259048128                   0.05                   0.05     0.1318269766480343                      4
      1912.000090815127     0.6804805019475167     0.4732458738727623                   0.05                   0.05     0.1662520025332611                      4
      1916.000091005117     0.7492977429706261     0.5449279874551776                   0.05                   0.05     0.2509473865924408                      4
      1920.000091195107     0.7867945384848446     0.6164526199991471                   0.05                   0.05     0.3264869484726753                      4
      1924.000091385096     0.7362766021143712     0.5727459384750989                   0.05                   0.05     0.2374292797415672                      4
      1928.000091575086     0.6780369282969493     0.5083181864136679                   0.05                   0.05     0.1551381552972786                      4
      1932.000091765076     0.7628924687529852     0.5537760853814537                   0.05                   0.05      0.259619843226957                      4
      1936.000091955066      0.786370666062167     0.5932525991378487                   0.05                   0.05      0.292183122538264                      4
      1940.000092145056     0.6795138042521196     0.4826282485353088                   0.05                   0.05     0.1535463676650077                      4
      1944.000092335045     0.5778229331965968     0.4233475706954448                   0.05                   0.05     0.1448444253369276                      4
      1948.000092525035     0.5514683714394863      0.370014496697498                   0.05                   0.05     0.1832586436803209                      4
      1952.000092715025     0.5543774365520906     0.3478026712366135                   0.05                   0.05     0.1923189691563233                      4
      1956.000092905015     0.5860261639347204      0.482418205014819                   0.05                   0.05     0.1551322547162314                      4
      1960.000093095005     0.6324505296248553       0.44293513993994                   0.05                   0.05     0.1162885821436895                      4
      1964.000093284994     0.6751957043795128     0.5570808447781498                   0.05                   0.05     0.2035337580062025                      4
      1968.000093474984     0.7010904148319235     0.5139540680169907                   0.05                   0.05     0.1668512327790937                      4
      1972.000093664974     0.6899539339651091     0.4824645310662277                   0.05                   0.05     0.1630416924388972                      4
      1976.000093854964     0.5558664168695883     0.4376710406821736                   0.05                   0.05     0.1762315222990097                      4
      1980.000094044954     0.5963136251547503     0.4004517115292859                   0.05                   0.05     0.1370745079499605                      4
      1984.000094234943      0.579988290255059     0.3998627998599124                   0.05                   0.05     0.1409092566219216                      4
      1988.000094424933     0.5879273749623025      0.376253700658267                   0.05                   0.05     0.1628860252342895                      4
      1992.000094614923     0.5596746079467636     0.3611699437531836                   0.05                   0.05     0.1731266329258517                      4
      1996.000094804913      0.655465394933533     0.4561987645493074                   0.05                   0.05     0.1251211750309675                      4
      2000.000094994903     0.5790455506446426     0.3810418454108612                   0.05                   0.05     0.1502148362693236                      4
      2004.000095184892     0.5691880450950338     0.3787139102650757                   0.05                   0.05     0.1521219499525922                      4
      2008.000095374882     0.5937173284378208     0.3909141251027605                   0.05                   0.05     0.1358764982467193                      4
      2012.000095564872     0.5886936106294086     0.3839889886520267                   0.05                   0.05     0.1411190975965874                      4
      2016.000095754862     0.6164776711899057     0.4139637031546392                   0.05                   0.05      0.116966577421164                      4
      2020.000095944852      0.615936963109594     0.4178054761132208                   0.05                   0.05     0.1122452986751599                      4
      2024.000096134841     0.6131277611023817     0.4151036189853807                   0.05                   0.05     0.1119089844448065                      4
      2028.000096324831     0.6044873723237909     0.4016401913752763                   0.05                   0.05     0.1196610845764857                      4
      2032.000096514821     0.6778199307399656      0.476956093638891                   0.05                   0.05     0.1415365060391697                      4
      2036.000096704811     0.6330794145316997     0.4185893771440515                   0.05                   0.05     0.1203504484069987                      4
      2040.000096894801     0.6933461122564796     0.4755583350302033                   0.05                   0.05     0.1676090778350684                      4
       2044.00009708479     0.7434718238431463     0.5335225281282088                   0.05                   0.05     0.2157184965848763                      4
       2048.00009727478     0.6390274880405699      0.429689517497417                   0.05                   0.05     0.1140906442144494                      4
       2052.00009746477     0.6570325630080178     0.4485863239361759                   0.05                   0.05     0.1209489604151681                      4
       2056.00009765476     0.6675146225864022     0.4653087800545659                   0.05                   0.05     0.1247392433154031                      4
       2060.00009784475     0.6475093870620096     0.4431451824700837                   0.05                   0.05     0.1099810739575057                      4
      2064.000098034739     0.6645587817664865     0.4582890395340273                   0.05                   0.05     0.1213598773254041                      4
      2068.000098224729     0.7700462165059607     0.5705764716639851                   0.05                   0.05     0.2491682839317153                      4
      2072.000098414719     0.6522100127644905     0.4427489751644255                   0.05                   0.05     0.1132635953788121                      4
      2076.000098604709     0.6008377892786678     0.3951967971108062                   0.05                   0.05     0.1197040930695342                      4
      2080.000098794699     0.7365426773095251     0.5305107108013407                   0.05                   0.05     0.1957483784024616                      4
      2084.000098984689     0.7220759042551013     0.5480053028810957                   0.05                   0.05     0.1767852243476366                      4
      2088.000099174678     0.5537257310167154     0.3734510049292833                   0.05                   0.05     0.1522114983430903                      4
      2092.000099364668     0.5866821004571885      0.437624335684289                   0.05                   0.05     0.1082178161927073                      4
      2096.000099554658      0.554519348968541     0.4789778887912323                   0.05                   0.05     0.1872429763395502                      4
      2100.000099744648     0.6021197457085099     0.4496917224866296                   0.05                   0.05    0.09676738669999846                      4
      2104.000099934638     0.5951892278939404     0.5323331933880154                   0.05                   0.05     0.1940458256251368                      4
      2108.000100124627     0.4543081336640978     0.4132129093863868                   0.05                   0.05     0.3352025555941802                      4
      2112.000100314617     0.5203141812287975     0.5138054815633736                   0.05                   0.05     0.2578209929915862                      4
      2116.000100504607     0.5133787219562282     0.4800686381423367                   0.05                   0.05     0.2524678431112181                      4
      2120.000100694597      0.478414861192466     0.4918209647668171                   0.05                   0.05     0.2897357702142001                      4
      2124.000100884587     0.5470289154151805     0.4772675247987798                   0.05                   0.05     0.1847495825046079                      4
      2128.000101074576     0.5173561455847557     0.4423849546586103                   0.05                   0.05     0.2244838517831939                      4
      2132.000101264566      0.440720392837154     0.4270151098898001                   0.05                   0.05     0.3326326033465174                      4
      2136.000101454556     0.5545659396143308     0.5955874289702268                   0.05                   0.05     0.2594013784236447                      4
      2140.000101644546     0.4898834858466724     0.4363437752878949                   0.05                   0.05     0.2617297449259434                      4
      2144.000101834536     0.4944443849720262     0.4956018206048221                   0.05                   0.05     0.2535105869592986                      4
      2148.000102024525     0.5268385759135776     0.4885312171335509                   0.05                   0.05     0.2083074743564343                      4
      2152.000102214515     0.6442650884265896     0.5637555814751676                   0.05                   0.05     0.2161330295421088                      4
      2156.000102404505     0.6174229516867666     0.4022995297544346                   0.05                   0.05     0.1139222060559985                      4
      2160.000102594495     0.6223750125831952     0.4165828467462026                   0.05                   0.05     0.1003235692652563                      4
      2164.000102784485     0.5865590299328766     0.3730158956620379                   0.05                   0.05     0.1385160582650833                      4
      2168.000102974474     0.5996524776143015     0.3854195301377635                   0.05                   0.05     0.1228263873501251                      4
      2172.000103164464     0.7288294023907618     0.5123432309312035                   0.05                   0.05     0.1872847816065928                      4
      2176.000103354454     0.7765358352161759     0.5776154561269918                   0.05                   0.05     0.2485708131974208                      4
      2180.000103544444     0.7660724631719129     0.5555353994431937                   0.05                   0.05     0.2253297631784895                      4
      2184.000103734434     0.7072803860189848     0.5009690633122703                   0.05                   0.05     0.1533833481475025                      4
      2188.000103924423     0.7785095428774252     0.5850875363023647                   0.05                   0.05     0.2430085317324388                      4
      2192.000104114413     0.6912259362491914     0.5280519918872603                   0.05                   0.05     0.1383523471037884                      4
      2196.000104304403     0.7019836541675705     0.5356311660889983                   0.05                   0.05     0.1443597163976311                      4
      2200.000104494393     0.6891885976467536     0.5439724578559244                   0.05                   0.05      0.149078795294338                      4
      2204.000104684383     0.6168611229441183      0.548643637010176                   0.05                   0.05     0.1917268823765678                      4
      2208.000104874372     0.6937762538533809     0.5508609769302217                   0.05                   0.05     0.1537716577105644                      4
      2212.000105064362     0.7109456280144579     0.5716232603840522                   0.05                   0.05     0.1796466337402642                      4
      2216.000105254352     0.6487289664419509     0.4489602018676608                   0.05                   0.05    0.09793770173841722                      4
      2220.000105444342     0.6109008981779658      0.406953852621895                   0.05                   0.05    0.09970259439279611                      4
      2224.000105634332     0.6153350952465979     0.4564046598014356                   0.05                   0.05    0.08548711361170154                      4
      2228.000105824322     0.6259963463491057     0.4335172206735318                   0.05                   0.05    0.08651900469389637                      4
      2232.000106014311     0.6193280440044028     0.5702851228182559                   0.05                   0.05     0.2232672556135153                      4
      2236.000106204301     0.7417939143431773     0.6683482789105883                   0.05                   0.05     0.3870159611011884                      4
      2240.000106394291     0.7218272277522579      0.610558137328825                   0.05                   0.05      0.251712745411147                      4
      2244.000106584281     0.7356475350242867     0.6181021594495929                   0.05                   0.05      0.255626072285093                      4
      2248.000106774271     0.7234343423214671     0.6631900508722985                   0.05                   0.05     0.3569643669790005                      4
       2252.00010696426     0.6850852218004362     0.6049982834831925                   0.05                   0.05     0.2524302887829301                      4
       2256.00010715425     0.3686694941426939     0.5819990794365636                   0.05                   0.05     0.2936917577186128                      4
       2260.00010734424     0.6677932247535786     0.7419120919567644                   0.05                   0.05     0.3307827607285123                      4
       2264.00010753423     0.6106975940801005     0.6523096705934627                   0.05                   0.05     0.3415369048618409                      4
       2268.00010772422     0.4843781890934014     0.6271179550407219                   0.05                   0.05     0.2002762798803994                      4
      2272.000107914209     0.6069055101930576     0.6361172418341218                   0.05                   0.05     0.3121765499718964                      4
      2276.000108104199     0.4413093107815297     0.6193576685213973                   0.05                   0.05     0.2097091263596979                      4
      2280.000108294189     0.6995314745895644     0.5279388253444682                   0.05                   0.05     0.1277721573702201                      4
      2284.000108484179     0.4890058513361263     0.2773391787439342                   0.05                   0.05     0.1572509847533418                      4
      2288.000108674169     0.5359364908458306     0.3315174611368372                   0.05                   0.05     0.1661816221489386                      4
      2292.000108864158     0.4822041579531958     0.2860511406127316                   0.05                   0.05     0.1437286918903061                      4
      2296.000109054148     0.4629980899803293     0.2846822755843965                   0.05                   0.05     0.1505212345928497                      4
      2300.000109244138     0.6647635518369116     0.4816108592646424                   0.05                   0.05     0.1019262514611017                      4
      2304.000109434128     0.4852300985222764     0.2690218252057507                   0.05                   0.05     0.1606120037934084                      4
      2308.000109624118     0.4472442804231371     0.2737455442172146                   0.05                   0.05      0.172833304875075                      4
      2312.000109814107     0.4860516978629046     0.2678147007799562                   0.05                   0.05      0.158645788232931                      4
      2316.000110004097     0.4651809108095712     0.2804631153185335                   0.05                   0.05      0.142298678936271                      4
      2320.000110194087     0.4496474587789585     0.2741559899768267                   0.05                   0.05     0.1616567371273631                      4
      2324.000110384077     0.4536594967919448     0.3033173729739126                   0.05                   0.05     0.1547973134339888                      4
      2328.000110574067      0.473275010669495     0.2685153113557456                   0.05                   0.05     0.1463891442766278                      4
      2332.000110764056     0.4562137855751635     0.2854806031914499                   0.05                   0.05     0.1403661624804816                      4
      2336.000110954046     0.4794283786669876     0.2750744553967926                   0.05                   0.05     0.1337744701751923                      4
      2340.000111144036     0.5322977779063409     0.3330183943424515                   0.05                   0.05     0.1545035007012856                      4
      2344.000111334026     0.4911522168291913     0.2724251640351985                   0.05                   0.05      0.140389515398762                      4
      2348.000111524016     0.4654468805951192     0.2824151805004668                   0.05                   0.05     0.1275116477272563                      4
      2352.000111714005     0.4668191578394206     0.2725345645855433                   0.05                   0.05     0.1330777603266101                      4
      2356.000111903995     0.5007894816519936      0.292767094438414                   0.05                   0.05     0.1251771964543534                      4
      2360.000112093985     0.4641437720210508     0.2825000589712777                   0.05                   0.05      0.123900913914542                      4
      2364.000112283975      0.486371302043844     0.2723469688458846                   0.05                   0.05     0.1292273604387314                      4
      2368.000112473965     0.4396090277524551     0.2630000005206694                   0.05                   0.05     0.1726248666902091                      4
      2372.000112663954     0.3916839810521042     0.2815045812758995                   0.05                   0.05     0.3104118390447398                      4
      2376.000112853944     0.4013717448620795      0.263272944296546                   0.05                   0.05     0.2743051318011199                      4
      2380.000113043934     0.3567292964420592     0.2703640299240919                   0.05                   0.05      0.449635639017672                      4
      2384.000113233924     0.3608208712290913     0.2736571715488866                   0.05                   0.05     0.4114920115058492                      4
      2388.000113423914     0.3846766062536986      0.372050331438867                   0.05                   0.05     0.4227967138625226                      4
      2392.000113613904     0.2797276045283051     0.3715613634972638                   0.05                   0.05     0.5165528862045848                      4
      2396.000113803893      0.318549223780469     0.3035081783211959                   0.05                   0.05     0.5308222332822857                      4
      2400.000113993883     0.3156652385067628     0.5123759404035012                   0.05                   0.05      0.282047038923194                      4
      2404.000114183873      0.353522486874193        0.5538419850046                   0.05                   0.05     0.2824786462080907                      4
      2408.000114373863     0.2808091624144458      0.496087529410709                   0.05                   0.05     0.2930897137642589                      4
      2412.000114563853     0.2686505429400844      0.483493291443386                   0.05                   0.05     0.3054554266099381                      4
      2416.000114753842     0.2870305297917354      0.433919255142687                   0.05                   0.05     0.3356344566702936                      4
      2420.000114943832     0.2748223375351412     0.4228584831785121                   0.05                   0.05     0.3682438177885087                      4
      2424.000115133822     0.2970651196284485     0.4486516220783132                   0.05                   0.05     0.2793352149793067                      4
      2428.000115323812     0.3039268536313285     0.5226595001278502                   0.05                   0.05     0.2739055001965355                      4
      2432.000115513802     0.2712654891029879     0.4295263316347634                   0.05                   0.05     0.3376481818886072                      4
      2436.000115703791     0.2786080897317049     0.4501315737821329                   0.05                   0.05      0.275506765914066                      4
      2440.000115893781     0.3376677011496532     0.5081752610625669                   0.05                   0.05     0.2457307190709584                      4
      2444.000116083771     0.2855350582902155     0.3997260142141623                   0.05                   0.05     0.3668952902587242                      4
      2448.000116273761     0.2862145112729236     0.4740372027031922                   0.05                   0.05     0.2320647535049457                      4
      2452.000116463751     0.2764601828367443     0.4349431522398967                   0.05                   0.05     0.2832178564119431                      4
       2456.00011665374     0.2837122634389221     0.4568612943896795                   0.05                   0.05     0.2346186905698533                      4
       2460.00011684373     0.2749310165080286     0.4906057120223461                   0.05                   0.05      0.237639520801697                      4
       2464.00011703372     0.3807608430197495     0.5993330216279242                   0.05                   0.05     0.2684590835072075                      4
       2468.00011722371      0.375265473489823     0.5646958538692302                   0.05                   0.05      0.250961270247161                      4
        2472.0001174137      0.280019893345981     0.4897623255943422                   0.05                   0.05     0.2230180900650645                      4
      2476.000117603689     0.3255633589441064     0.4913718107846051                   0.05                   0.05     0.2130919120606539                      4
      2480.000117793679     0.3354496304495203     0.4440077057623518                   0.05                   0.05     0.2602275051226132                      4
      2484.000117983669     0.4076070418211402     0.5736792670087444                   0.05                   0.05     0.2393137549593558                      4
      2488.000118173659     0.2972107885622679     0.4259226132914979                   0.05                   0.05     0.2573812489724319                      4
      2492.000118363649      0.335516883624806     0.5111194112082483                   0.05                   0.05     0.2168132195620908                      4
      2496.000118553638     0.2588426904873491      0.468210711516514                   0.05                   0.05     0.2497937368589785                      4
      2500.000118743628     0.2747604326891046     0.4804393435218691                   0.05                   0.05     0.2073883215817539                      4
      2504.000118933618     0.2538637368302855      0.418225807750265                   0.05                   0.05     0.3354291944090884                      4
      2508.000119123608     0.3040638688042166     0.5021680550101151                   0.05                   0.05     0.1925501021118966                      4
      2512.000119313598     0.2754619339803868     0.4862015589659467                   0.05                   0.05     0.1987684851276554                      4
      2516.000119503587     0.2850389512994622     0.4977801134851021                   0.05                   0.05     0.1923795726897495                      4
      2520.000119693577     0.2802498432974421     0.4987615181979408                   0.05                   0.05     0.1957747314399571                      4
      2524.000119883567     0.2742124011752234     0.4859311574355795                   0.05                   0.05     0.1894636511153657                      4
      2528.000120073557     0.2909759306842713     0.5056340012427015                   0.05                   0.05     0.1863752414399413                      4
      2532.000120263547     0.3622130559323997     0.5416846077242891                   0.05                   0.05     0.2265150136017998                      4
      2536.000120453537     0.3652425605595622     0.5651198623137134                   0.05                   0.05      0.233107081014136                      4
      2540.000120643526     0.3860099577249188     0.5465186200104045                   0.05                   0.05     0.2263939451182739                      4
      2544.000120833516     0.3068124176929927     0.5009291710523031                   0.05                   0.05     0.1692065307232642                      4
      2548.000121023506      0.272921518290581     0.4895501008260811                   0.05                   0.05      0.183838507372069                      4
      2552.000121213496     0.2668966620961094     0.4803817699663745                   0.05                   0.05     0.1880108300181616                      4
      2556.000121403486     0.2741276442423562      0.492996724672165                   0.05                   0.05     0.1778139931661101                      4
      2560.000121593475      0.266729339367798     0.4797770046558929                   0.05                   0.05     0.1815924327344805                      4
      2564.000121783465     0.2727271791149924     0.4679283834326415                   0.05                   0.05     0.1706111673034538                      4
      2568.000121973455     0.2618594933783032     0.4783357457034362                   0.05                   0.05     0.1857524508939698                      4
      2572.000122163445     0.2731807618269643     0.4773539291073463                   0.05                   0.05      0.161156297186109                      4
      2576.000122353435     0.2820291569725852     0.4905123379862929                   0.05                   0.05     0.1522051108049813                      4
      2580.000122543424     0.2676681696017847     0.4872350050298019                   0.05                   0.05     0.1677480165430255                      4
      2584.000122733414     0.2612066968689633      0.475541699060349                   0.05                   0.05       0.17568431732309                      4
      2588.000122923404     0.2994352880875855      0.508108535084962                   0.05                   0.05     0.1544841904351323                      4
      2592.000123113394     0.3538558371183808      0.556161612989385                   0.05                   0.05     0.2167235616664007                      4
      2596.000123303384     0.3764848180792745     0.5810395010136794                   0.05                   0.05     0.2220337354191435                      4
      2600.000123493373     0.3905708960087165     0.5807132512119868                   0.05                   0.05     0.2116371897013742                      4
      2604.000123683363     0.3364077451209396     0.5549501220911988                   0.05                   0.05     0.2154752134495516                      4
      2608.000123873353     0.3427555886694104     0.5613668002435109                   0.05                   0.05     0.2151654146076197                      4
      2612.000124063343       0.37083084770387     0.5826100329562597                   0.05                   0.05     0.2116051448647166                      4
      2616.000124253333     0.4233846089967878     0.6405031390246506                   0.05                   0.05     0.2077272511381019                      4
      2620.000124443322     0.4092639667703059     0.6106931178066045                   0.05                   0.05     0.2009770543027931                      4
      2624.000124633312     0.4004562413520518     0.6174487966941664                   0.05                   0.05     0.2089289943753364                      4
      2628.000124823302     0.4026933475470074     0.6146637031252963                   0.05                   0.05     0.1999605416850456                      4
      2632.000125013292     0.3532500486992012     0.5732069643532544                   0.05                   0.05      0.206458251369538                      4
      2636.000125203282     0.4254845683257601     0.6097204376393147                   0.05                   0.05     0.1828688282436903                      4
      2640.000125393271     0.4590255417522521      0.641667590865994                   0.05                   0.05     0.1671491675806756                      4
      2644.000125583261     0.4046720636685175     0.6181487628878017                   0.05                   0.05     0.1902387474583302                      4
      2648.000125773251     0.3904737490096775     0.6102139002021693                   0.05                   0.05     0.1945084768888879                      4
      2652.000125963241     0.5282729486000962     0.7288739748342555                   0.05                   0.05     0.2252407259802637                      4
      2656.000126153231     0.4723144275393903       0.64538857366265                   0.05                   0.05     0.1613448693676694                      4
       2660.00012634322     0.4831730652766861     0.6905605096707522                   0.05                   0.05     0.1779119537756241                      4
       2664.00012653321     0.4562372610383686     0.6627562627753647                   0.05                   0.05     0.1647062169213348                      4
        2668.0001267232     0.5943093560462914     0.7971128237511901                   0.05                   0.05     0.2843921261415987                      4
       2672.00012691319     0.5848021004230425     0.7923927757289551                   0.05                   0.05     0.2811589153251175                      4
       2676.00012710318     0.6615000860346654     0.8645133674829508                   0.05                   0.05     0.2487443432188162                      4
      2680.000127293169     0.5886163970977611     0.7985165766244811                   0.05                   0.05     0.2763245470883726                      4
      2684.000127483159     0.7076358208532916     0.8816519492184404                   0.05                   0.05     0.2186683239739652                      4
      2688.000127673149     0.6975992527618717     0.8969849861880356                   0.05                   0.05     0.2452443878679315                      4
      2692.000127863139     0.7407680953621842     0.9391557665647304                   0.05                   0.05     0.2850261885310665                      4
      2696.000128053129     0.7976953947302298      1.002076149600661                   0.05                   0.05     0.3578709365701971                      4
      2700.000128243119     0.8809756831104637      1.081266822678701                   0.05                   0.05     0.4692166931746123                      4
      2704.000128433108     0.7970135563323197     0.9809419151715982                   0.05                   0.05      0.290972728189367                      4
      2708.000128623098     0.6559290305431394     0.8526316278606247                   0.05                   0.05     0.2285089685121957                      4
      2712.000128813088     0.7893921139073911      0.990056530951394                   0.05                   0.05      0.316711958584845                      4
      2716.000129003078     0.6161517284082284     0.8047815458437032                   0.05                   0.05     0.2424994493354249                      4
      2720.000129193068     0.5941788353168088     0.7751036249346411                   0.05                   0.05     0.2398456804808089                      4
      2724.000129383057     0.6402801561288912     0.8224185559235048                   0.05                   0.05     0.2184509568521481                      4
      2728.000129573047     0.5408199196994214     0.7250730811815846                   0.05                   0.05      0.211329676717993                      4
      2732.000129763037     0.5712957004533166     0.7400788405206564                   0.05                   0.05     0.2275666777304332                      4
      2736.000129953027     0.5324949360523518     0.7239181368641274                   0.05                   0.05     0.1995680219154829                      4
      2740.000130143017     0.6018658550152121     0.8075912018617414                   0.05                   0.05     0.2430373512795812                      4
      2744.000130333006      0.505387213928295     0.7165454886522522                   0.05                   0.05     0.1907212428382096                      4
      2748.000130522996     0.4069050593689632     0.6196672409577803                   0.05                   0.05     0.1793534363210295                      4
      2752.000130712986     0.5537751235358588     0.7635600589551323                   0.05                   0.05     0.2311973544485121                      4
      2756.000130902976     0.5151574834738882     0.7213272471679421                   0.05                   0.05     0.1872663180221398                      4
      2760.000131092966     0.5826919586720094     0.7946514814335388                   0.05                   0.05     0.2400138493915913                      4
      2764.000131282955     0.4623233853738085     0.6636685046519506                   0.05                   0.05     0.1543449365435452                      4
      2768.000131472945     0.3993463598460911     0.6182720884334342                   0.05                   0.05     0.1822164723960049                      4
      2772.000131662935     0.4318373938661978     0.6410512517342862                   0.05                   0.05     0.1612613177529593                      4
      2776.000131852925     0.5087930412044188     0.5691773430268613                   0.05                   0.05     0.2392790294896482                      4
      2780.000132042915     0.4922572437386154     0.5624742854815741                   0.05                   0.05     0.2364912125442377                      4
      2784.000132232904     0.4876961181840159     0.4987847805589629                   0.05                   0.05     0.2416745774249186                      4
      2788.000132422894     0.4361787466921749     0.5298891545319937                   0.05                   0.05     0.2401750394595668                      4
      2792.000132612884     0.3602181337325419     0.4943203782487368                   0.05                   0.05     0.1959711226974407                      4
      2796.000132802874     0.2765093455759916     0.4284333730949368                   0.05                   0.05     0.2127141662298812                      4
      2800.000132992864     0.3669469357152734     0.5537252738120613                   0.05                   0.05      0.172106045238078                      4
      2804.000133182853     0.3425890387464187     0.5463243614813402                   0.05                   0.05     0.1743270148091132                      4
      2808.000133372843     0.3587082354353369     0.5639390031506066                   0.05                   0.05     0.1729303771024974                      4
      2812.000133562833     0.2759826304398723     0.4881128464735869                   0.05                   0.05     0.1430797080513684                      4
      2816.000133752823     0.2882448257135443     0.4843417701795882                   0.05                   0.05     0.1292757299615104                      4
      2820.000133942813     0.3269613449290033     0.5192307400625759                   0.05                   0.05     0.1486139996737079                      4
      2824.000134132802     0.4355874205664725     0.6275369041519695                   0.05                   0.05     0.1505863071707238                      4
      2828.000134322792     0.5253383184403395     0.7166526687556602                   0.05                   0.05     0.1768530843154582                      4
      2832.000134512782     0.4947861510899357     0.6895697335505794                   0.05                   0.05     0.1521296358548825                      4
      2836.000134702772     0.3882464465278483     0.5876849450194264                   0.05                   0.05     0.1611587717541695                      4
      2840.000134892762     0.4950241236304332     0.6956753930473756                   0.05                   0.05     0.1546044237101898                      4
      2844.000135082752     0.3215824376073967      0.533835963189928                   0.05                   0.05     0.1612553271950567                      4
      2848.000135272741     0.4662362183733773      0.612280601141526                   0.05                   0.05      0.161504166313789                      4
      2852.000135462731     0.5263618285476876      0.654928992430953                   0.05                   0.05     0.1760973421411333                      4
      2856.000135652721     0.4469251147877391      0.588239700996594                   0.05                   0.05     0.1724357864375534                      4
      2860.000135842711     0.4505707882962802     0.5689143417330083                   0.05                   0.05      0.193789051358566                      4
      2864.000136032701     0.4195638021809135     0.4371656991501763                   0.05                   0.05     0.3131358905812796                      4
       2868.00013622269     0.4491325288860064     0.4813947445688028                   0.05                   0.05     0.2602487128270339                      4
       2872.00013641268     0.4132185785744683     0.4305725755626345                   0.05                   0.05     0.3083808635902228                      4
       2876.00013660267     0.3844090457707124     0.4294222180115995                   0.05                   0.05     0.3019618915659241                      4
       2880.00013679266     0.4228109082816071     0.5171687312446434                   0.05                   0.05     0.2198055595241527                      4
       2884.00013698265     0.4427212482906737     0.5225559686198619                   0.05                   0.05     0.2203400085845953                      4
      2888.000137172639     0.3953384904349857     0.4652537996660294                   0.05                   0.05     0.2488364449938849                      4
      2892.000137362629     0.2751699212500514     0.4008732789157589                   0.05                   0.05     0.2908976580881425                      4
      2896.000137552619     0.2768673407701355     0.4045384912311194                   0.05                   0.05     0.2677275419698855                      4
      2900.000137742609     0.3140623964103004     0.3426433836348852                   0.05                   0.05     0.4390352270059086                      4
      2904.000137932599     0.2751711802905185     0.4166980010379138                   0.05                   0.05     0.2236006988694107                      4
      2908.000138122588     0.3520989662323917     0.2760449257266611                   0.05                   0.05     0.4030912866624971                      4
      2912.000138312578     0.3537915779271328     0.3124577393987324                   0.05                   0.05     0.3866822285574733                      4
      2916.000138502568     0.5150146892715687     0.4779002923435168                   0.05                   0.05     0.2005519829689233                      4
      2920.000138692558     0.4028693781838775     0.4131102105260858                   0.05                   0.05     0.3055526062046128                      4
      2924.000138882548     0.3354206314460246     0.3904670391724065                   0.05                   0.05     0.2982201094578845                      4
      2928.000139072537     0.4634063400174913     0.4207360788838642                   0.05                   0.05     0.2524529554081216                      4
      2932.000139262527     0.4637746410925513     0.4087490019647624                   0.05                   0.05      0.248274287152624                      4
      2936.000139452517     0.4600283776201703     0.3140728391386941                   0.05                   0.05     0.1334565507635231                      4
      2940.000139642507     0.3678509840600598     0.4203062742963445                   0.05                   0.05     0.2682367057747043                      4
      2944.000139832497       0.40566623657836     0.3585745154152546                   0.05                   0.05     0.3077954044503414                      4
      2948.000140022486     0.4596361332789469     0.4155845090815603                   0.05                   0.05     0.2402644710226202                      4
      2952.000140212476     0.4078524707103915     0.3988969132553453                   0.05                   0.05     0.2816132834818957                      4
      2956.000140402466     0.3472267618103584     0.3745522245207358                   0.05                   0.05      0.317399171188303                      4
      2960.000140592456      0.392212848842197      0.394106736444842                   0.05                   0.05     0.2829806082198563                      4
      2964.000140782446     0.5035364056530038       0.43788251270349                   0.05                   0.05     0.2008142483942752                      4
      2968.000140972435     0.4336002658418921     0.5185377718095923                   0.05                   0.05     0.2083701243564606                      4
      2972.000141162425     0.4735476653040667     0.4233922073418997                   0.05                   0.05     0.2171877096706845                      4
      2976.000141352415     0.4507972539040985      0.428765195757561                   0.05                   0.05     0.2212445769974226                      4
      2980.000141542405     0.4950174097604285     0.4586295751434515                   0.05                   0.05     0.1967080249856129                      4
      2984.000141732395     0.5358225552228993      0.429971555788689                   0.05                   0.05     0.1506706399213784                      4
      2988.000141922385     0.4824818643327998     0.3618744196321056                   0.05                   0.05     0.1762726749398175                      4
      2992.000142112374     0.4395880291123641     0.3989624286142793                   0.05                   0.05     0.2279370694502798                      4
      2996.000142302364     0.3692513754919292     0.3518167678890542                   0.05                   0.05     0.3206050625118461                      4
      3000.000142492354     0.3958912707390874     0.3547852760607565                   0.05                   0.05     0.2784417438723385                      4
      3004.000142682344     0.4033450908804919     0.3690901723223149                   0.05                   0.05     0.2605436929332418                      4
      3008.000142872334     0.4684424907404286      0.401537031663826                   0.05                   0.05     0.1991756040078478                      4
      3012.000143062323     0.5697319192129027     0.4955881523058391                   0.05                   0.05     0.1450839171752608                      4
      3016.000143252313     0.4544495335145209     0.3727221159839609                   0.05                   0.05     0.1975971879393707                      4
      3020.000143442303     0.4564291304972857     0.3184467963749401                   0.05                   0.05     0.1297005916191333                      4
      3024.000143632293     0.5506424231828589     0.3886710365235642                   0.05                   0.05     0.1254163925630755                      4
      3028.000143822283     0.5110190183801935     0.2947160127459202                   0.05                   0.05     0.1255730238588148                      4
      3032.000144012272     0.5188244950183682     0.3543521394414596                   0.05                   0.05     0.1383148681903476                      4
      3036.000144202262     0.5585125032813728     0.3993971006165403                   0.05                   0.05     0.1141751934649904                      4
      3040.000144392252     0.5370459689302793     0.3425160195244965                   0.05                   0.05     0.1371370248644281                      4
      3044.000144582242     0.5768273022098422     0.3849824568483451                   0.05                   0.05     0.1093544901846283                      4
      3048.000144772232     0.4910079679102309     0.3566282022417732                   0.05                   0.05     0.1461688887233812                      4
      3052.000144962221      0.537051438125512     0.4605909017785729                   0.05                   0.05     0.1503690183986397                      4
      3056.000145152211     0.5562948568825591     0.3445440888557689                   0.05                   0.05     0.1442434116212825                      4
      3060.000145342201     0.5687098843042343     0.3664735976865975                   0.05                   0.05     0.1234414959520224                      4
      3064.000145532191     0.5482834667457633     0.3513852658047912                   0.05                   0.05     0.1301025919916189                      4
      3068.000145722181     0.5309575936424942     0.3701598435419297                   0.05                   0.05     0.1271351321755667                      4
       3072.00014591217     0.4654786068288652     0.2923666788537444                   0.05                   0.05     0.1027065094697223                      4
       3076.00014610216     0.5331537535456086     0.3534423490335228                   0.05                   0.05     0.1238636338889893                      4
       3080.00014629215     0.5827471138480053     0.3660496677187955                   0.05                   0.05     0.1251913296379904                      4
       3084.00014648214     0.5628270425447471     0.3647829215379009                   0.05                   0.05     0.1171733115942582                      4
       3088.00014667213     0.4288642287040437     0.3033623654937107                   0.05                   0.05     0.1492396222723014                      4
      3092.000146862119     0.4592400348013531     0.3461541799896029                   0.05                   0.05     0.1522149546695547                      4
      3096.000147052109     0.5017059090043284      0.346117734585265                   0.05                   0.05     0.1212177541935861                      4
      3100.000147242099     0.4867279397970874     0.3389160878918967                   0.05                   0.05     0.1186597052858728                      4
      3104.000147432089     0.4792103250424262     0.3595882311687234                   0.05                   0.05     0.1435976037893035                      4
      3108.000147622079     0.5078589826958725     0.3753274504906089                   0.05                   0.05     0.1344434876298507                      4
      3112.000147812068     0.5639885670697136     0.3720445090729566                   0.05                   0.05     0.1081007522289065                      4
      3116.000148002058     0.4640202147937323     0.3467551207228262                   0.05                   0.05     0.1395778837872136                      4
      3120.000148192048     0.3493550865675159     0.3058280452977222                   0.05                   0.05      0.346883859188038                      4
      3124.000148382038     0.5175900558224689     0.3139371344434694                   0.05                   0.05     0.1104756681858785                      4
      3128.000148572028     0.3980549071380445     0.3705995810541052                   0.05                   0.05     0.2434029544774182                      4
      3132.000148762017     0.4601874174057365     0.3740378407593659                   0.05                   0.05     0.1651380515342303                      4
      3136.000148952007      0.363391498541449     0.3388215617020353                   0.05                   0.05     0.2916225355575435                      4
      3140.000149141997     0.4804004104154916     0.2647261134261052                   0.05                   0.05     0.1213311336535922                      4
      3144.000149331987     0.4799302162892897     0.2632559770108926                   0.05                   0.05     0.1225739152831015                      4
      3148.000149521977     0.4850669318321668     0.2772947531999683                   0.05                   0.05     0.1016827563244712                      4
      3152.000149711967     0.4904851085269049     0.2888337072385995                   0.05                   0.05    0.09370049791028251                      4
      3156.000149901956     0.5570661685692759     0.3451093649505494                   0.05                   0.05     0.1263051377326304                      4
      3160.000150091946     0.5895099280835853     0.3807133912538366                   0.05                   0.05     0.1036092234705077                      4
      3164.000150281936     0.5291098514192698     0.3199783170992589                   0.05                   0.05     0.1151320392275583                      4
      3168.000150471926     0.5731263730993703      0.377387310650211                   0.05                   0.05      0.100447993584954                      4
      3172.000150661916     0.7026752101245012     0.4862970466209732                   0.05                   0.05     0.1449454401125707                      4
      3176.000150851905     0.8330919701951575     0.6387313117878135                   0.05                   0.05     0.3981063890065932                      4
      3180.000151041895       0.73716149251524     0.6567443321716161                   0.05                   0.05     0.3202454212803866                      4
      3184.000151231885     0.7071215757214344     0.6421185352565524                   0.05                   0.05     0.2960041687254396                      4
      3188.000151421875      0.839948860918896     0.7499074451646353                   0.05                   0.05     0.4966660364386016                      4
      3192.000151611865     0.8231934341788592     0.6348761719442569                   0.05                   0.05     0.3468480869672707                      4
      3196.000151801854     0.8901831662657249     0.6939587237347783                   0.05                   0.05     0.5454736428830804                      4
      3200.000151991844     0.8277339627613609     0.6491206775495815                   0.05                   0.05     0.3580746990141516                      4
      3204.000152181834     0.9051684283963547     0.7017955517703368                   0.05                   0.05      0.539958480775976                      4
      3208.000152371824     0.8585358765860647     0.7735896432382955                   0.05                   0.05     0.4798065761976824                      4
      3212.000152561814     0.6962015033931968     0.5778911330230599                   0.05                   0.05     0.1736472854482879                      4
      3216.000152751803      0.796648888169299     0.6225398828096664                   0.05                   0.05     0.2568996112984649                      4
      3220.000152941793      0.792375886769156     0.6390403982620213                   0.05                   0.05     0.2662983962169064                      4
      3224.000153131783      0.844814859652768     0.6988559041105674                   0.05                   0.05     0.4110022835371368                      4
      3228.000153321773     0.9046844376171652     0.6899525196442144                   0.05                   0.05     0.4988882292592634                      4
      3232.000153511763     0.7749552675259501     0.6301976765441379                   0.05                   0.05     0.2320935983000415                      4
      3236.000153701752     0.8687197622736536     0.6787086350874828                   0.05                   0.05     0.4070388253997548                      4
      3240.000153891742     0.8047931574008729      0.589288690061938                   0.05                   0.05     0.2514824725894275                      4
      3244.000154081732     0.9170048014482305     0.7187300594608126                   0.05                   0.05     0.4890967899679768                      4
      3248.000154271722     0.8907901610070518     0.6954458445124378                   0.05                   0.05     0.4116674791641364                      4
      3252.000154461712     0.8603379908670969      0.673594868520442                   0.05                   0.05     0.3569589727246659                      4
      3256.000154651701     0.7932947126204707     0.6099435380089691                   0.05                   0.05     0.2168647478300428                      4
      3260.000154841691     0.8630336171094438     0.6662376239902464                   0.05                   0.05     0.3482809070148767                      4
      3264.000155031681     0.9032669963518555     0.6908961455809566                   0.05                   0.05     0.4013974462739947                      4
      3268.000155221671     0.7856845070865146     0.5880283011313497                   0.05                   0.05     0.2008966984146011                      4
      3272.000155411661     0.7286124440962259     0.5144941130755472                   0.05                   0.05     0.1565614975584948                      4
       3276.00015560165     0.7943677997525617     0.6506391972339269                   0.05                   0.05     0.2487397234422077                      4
       3280.00015579164     0.7991677263131454     0.6253090347603376                   0.05                   0.05     0.2162376888149423                      4
       3284.00015598163     0.6440530361314232     0.6864076449253557                   0.05                   0.05     0.3337621834362439                      4
       3288.00015617162     0.6730348637184645     0.6508401047459854                   0.05                   0.05     0.3094312039764239                      4
       3292.00015636161     0.5480856515118826     0.5615613767040036                   0.05                   0.05     0.2119490044655411                      4
        3296.0001565516     0.4997727406722359      0.566911699971169                   0.05                   0.05     0.2064762149575712                      4
      3300.000156741589     0.6014597424816324      0.637161588979422                   0.05                   0.05     0.2811264900228183                      4
      3304.000156931579     0.5571724169632583     0.5818254437487184                   0.05                   0.05     0.2118309824363728                      4
      3308.000157121569     0.5499634613795712     0.5943871304302711                   0.05                   0.05     0.2092765534349502                      4
      3312.000157311559     0.5299966797915732     0.7261791057783675                   0.05                   0.05     0.1765122214787395                      4
      3316.000157501549     0.4267267541736612     0.6460737727206205                   0.05                   0.05     0.1561643968704001                      4
      3320.000157691538     0.4316444702152743     0.6503228177531194                   0.05                   0.05     0.1521476464209655                      4
      3324.000157881528     0.4530083056798884     0.6649908180227804                   0.05                   0.05     0.1422446558719712                      4
      3328.000158071518     0.4985385273868194     0.7143279144846721                   0.05                   0.05     0.1667050915530666                      4
      3332.000158261508     0.4824235607953756     0.6873241609577236                   0.05                   0.05     0.1396917229618604                      4
      3336.000158451498     0.5073961067750068     0.6976731078018685                   0.05                   0.05     0.1417584412451928                      4
      3340.000158641487     0.4575097042743937     0.6758497068320662                   0.05                   0.05     0.1438696912570899                      4
      3344.000158831477     0.5316793336129413      0.744510823865257                   0.05                   0.05     0.1910199872187809                      4
      3348.000159021467     0.5753487861084118     0.7909589713929098                   0.05                   0.05     0.2320409839745879                      4
      3352.000159211457     0.5163307696537349     0.7304293142600156                   0.05                   0.05     0.1704528608488334                      4
      3356.000159401447     0.6176883753902742     0.8320506189980855                   0.05                   0.05     0.2387876955383116                      4
      3360.000159591436      0.570655363671231     0.7879076804026994                   0.05                   0.05     0.2232235327481294                      4
      3364.000159781426     0.6077816005934051     0.7994571247038936                   0.05                   0.05     0.2030380109965758                      4
      3368.000159971416     0.5785670948858304      0.783472307622995                   0.05                   0.05     0.2021200342883769                      4
      3372.000160161406     0.5173800705813146      0.732414947426127                   0.05                   0.05     0.1676060411477475                      4
      3376.000160351396     0.5554156516772316     0.7592447400227316                   0.05                   0.05     0.1839250112928801                      4
      3380.000160541385      0.543851614616684     0.7587396433223659                   0.05                   0.05     0.1855378716944815                      4
      3384.000160731375     0.5322004606769113     0.7473587721024636                   0.05                   0.05     0.1730035689079589                      4
      3388.000160921365      0.457169878145717     0.6562993566208494                   0.05                   0.05     0.1254261027517057                      4
      3392.000161111355     0.4879064434839285       0.68998769813049                   0.05                   0.05     0.1277775337611144                      4
      3396.000161301345     0.5691762276291726     0.7385394798385918                   0.05                   0.05     0.1704339324532922                      4
      3400.000161491334     0.4698931954997301      0.687293870087719                   0.05                   0.05     0.1362163721616907                      4
      3404.000161681324     0.4361637501087962     0.6416285762753337                   0.05                   0.05     0.1305612840325143                      4
      3408.000161871314     0.5235654284207651     0.7153179479604054                   0.05                   0.05     0.1367345194570738                      4
      3412.000162061304     0.5923453627127692     0.7272610138866865                   0.05                   0.05     0.1997304587142335                      4
      3416.000162251294     0.5329510675076209     0.6557224699256187                   0.05                   0.05     0.1592300281321809                      4
      3420.000162441283     0.5736244273289287     0.7264641300344297                   0.05                   0.05     0.1711769563118524                      4
      3424.000162631273     0.6686723946091216     0.7543244613304438                   0.05                   0.05     0.2685861437976159                      4
      3428.000162821263     0.6720917415557193      0.782515698443207                   0.05                   0.05     0.2252245325360887                      4
      3432.000163011253     0.6299580578728979     0.7658290875887747                   0.05                   0.05     0.1957115416300441                      4
      3436.000163201243     0.5973418923837306     0.7225168240453973                   0.05                   0.05     0.1998163912238409                      4
      3440.000163391232     0.4133372318780671     0.6223229015213556                   0.05                   0.05     0.1411046916900996                      4
      3444.000163581222     0.4301821379136944     0.6418644033348174                   0.05                   0.05     0.1324187783918421                      4
      3448.000163771212     0.4104604789677065     0.6168370295546051                   0.05                   0.05     0.1379504268061449                      4
      3452.000163961202     0.4231840653030392     0.6361147684456745                   0.05                   0.05     0.1328431028137118                      4
      3456.000164151192     0.4084351158455911     0.6181495095495529                   0.05                   0.05     0.1367333499790136                      4
      3460.000164341182     0.3962362618593635     0.6023510494462423                   0.05                   0.05     0.1395792456819324                      4
      3464.000164531171     0.2749987086216689     0.4794873886230403                   0.05                   0.05     0.1314628408517834                      4
      3468.000164721161     0.2796782134948992     0.4870533468975056                   0.05                   0.05     0.1263852635090684                      4
      3472.000164911151      0.318166756946752     0.5384564505654158                   0.05                   0.05     0.1628001979035359                      4
      3476.000165101141     0.2794583535105895      0.459617117951083                   0.05                   0.05     0.1301084524662177                      4
      3480.000165291131     0.2891466827605351     0.3900604782578891                   0.05                   0.05     0.2595682500723756                      4
       3484.00016548112     0.2787801865185229     0.4562427401908677                   0.05                   0.05     0.1306367389409872                      4
       3488.00016567111     0.3209463057058846     0.5330797800509605                   0.05                   0.05     0.1493173500609125                      4
        3492.0001658611     0.2972520325486608     0.5053463121550932                   0.05                   0.05     0.1213571508155782                      4
       3496.00016605109     0.3667057304799456     0.5628025878348215                   0.05                   0.05     0.1451615688088814                      4
       3500.00016624108     0.3214381482131112      0.528068582915066                   0.05                   0.05     0.1381159648147014                      4
      3504.000166431069     0.3520618142550551     0.4995858811565413                   0.05                   0.05     0.1423355352092714                      4
      3508.000166621059     0.3116866187226716     0.4981891221133193                   0.05                   0.05      0.111189983839436                      4
      3512.000166811049      0.270752955355297     0.4673773791004699                   0.05                   0.05     0.1278368304898604                      4
      3516.000167001039     0.3542918515734521     0.5703107503197272                   0.05                   0.05     0.1548793057056365                      4
      3520.000167191029     0.3404305967416821     0.5597771748918186                   0.05                   0.05     0.1566188602797203                      4
      3524.000167381018     0.3980377225093863     0.6109436557181552                   0.05                   0.05     0.1361854595524703                      4
      3528.000167571008     0.3991336203487221     0.6187307208438237                   0.05                   0.05     0.1387562713539862                      4
      3532.000167760998     0.4737390111284216     0.6820293120108584                   0.05                   0.05     0.1198175383441704                      4
      3536.000167950988     0.4232893161367436     0.6331340753173467                   0.05                   0.05     0.1221536475403803                      4
      3540.000168140978     0.5190333968778567     0.6315894996179651                   0.05                   0.05     0.1555260289738405                      4
      3544.000168330967     0.4467409917523618     0.6537501459472249                   0.05                   0.05     0.1139778462780296                      4
      3548.000168520957     0.4371747014534902      0.652711327320368                   0.05                   0.05     0.1195079397977535                      4
      3552.000168710947     0.4305270843210786     0.6511789526655104                   0.05                   0.05     0.1235588912094887                      4
      3556.000168900937     0.4463714574222711     0.6564843966249188                   0.05                   0.05     0.1119732894536237                      4
      3560.000169090927     0.5173524783267615     0.7356783339440442                   0.05                   0.05     0.1508092987166154                      4
      3564.000169280916     0.5168985141800462     0.7073931741187979                   0.05                   0.05     0.1211107099008329                      4
      3568.000169470906     0.4273418946735487     0.6384402835898224                   0.05                   0.05     0.1146041181044006                      4
      3572.000169660896     0.4557040557684321     0.6671573896252954                   0.05                   0.05     0.1103601263618124                      4
      3576.000169850886     0.4217152751441257     0.6353054743385839                   0.05                   0.05     0.1156476358857353                      4
      3580.000170040876     0.3877081916388659     0.5949515171552657                   0.05                   0.05     0.1283318836259067                      4
      3584.000170230865     0.3643026147857964     0.5729757511247905                   0.05                   0.05     0.1374315642443535                      4
      3588.000170420855     0.3884479707934776     0.6031477160490871                   0.05                   0.05     0.1281122432305964                      4
      3592.000170610845     0.3898109065464467     0.6035908236286555                   0.05                   0.05     0.1253836558936854                      4
      3596.000170800835      0.398391577133039     0.6156586659668078                   0.05                   0.05     0.1219625738382238                      4
      3600.000170990825     0.3419265536698629     0.5626753961618535                   0.05                   0.05     0.1487256729433942                      4
      3604.000171180815     0.3613516960906973     0.5775268758623796                   0.05                   0.05      0.135733962716945                      4
      3608.000171370804     0.3820282549555815     0.5872723842132856                   0.05                   0.05     0.1201570967137913                      4
      3612.000171560794     0.5271429148171576     0.6711800121383257                   0.05                   0.05     0.1294058515028064                      4
      3616.000171750784     0.5878723383867581     0.7138125451421319                   0.05                   0.05     0.1891131550625454                      4
      3620.000171940774     0.6759453701726605     0.7083174659101223                   0.05                   0.05     0.3092049902174625                      4
      3624.000172130764      0.624785330183705     0.5888466322081579                   0.05                   0.05     0.2214858453080262                      4
      3628.000172320753     0.6687341034501535     0.6597223583582418                   0.05                   0.05     0.2931849971733312                      4
      3632.000172510743     0.6107744766420549     0.6603313605238705                   0.05                   0.05     0.2619994968544766                      4
      3636.000172700733       0.65748547801804      0.640955814435742                   0.05                   0.05     0.2686725339608976                      4
      3640.000172890723     0.5259240989196767     0.5699995694440673                   0.05                   0.05     0.1919065711510783                      4
      3644.000173080713      0.659464171104026     0.7901291786286205                   0.05                   0.05     0.1936235407914969                      4
      3648.000173270702     0.6193024691649203     0.8165808352422921                   0.05                   0.05     0.1896482932189265                      4
      3652.000173460692     0.5554928875215732     0.5852530216688887                   0.05                   0.05       0.19214152354755                      4
      3656.000173650682     0.6178515290471023     0.7044708610945852                   0.05                   0.05     0.2282679515400647                      4
      3660.000173840672     0.4955470085215591     0.6889333331913395                   0.05                   0.05     0.1061588005351741                      4
      3664.000174030662     0.5610751483454319     0.5655312240272695                   0.05                   0.05     0.1853502399027438                      4
      3668.000174220651     0.5311732973500879     0.6383535946577631                   0.05                   0.05     0.1503910408283023                      4
      3672.000174410641     0.5185976297562132     0.5621542664141934                   0.05                   0.05     0.1833378720290866                      4
      3676.000174600631     0.6314368119120676     0.7232663760826806                   0.05                   0.05     0.2190300135515602                      4
      3680.000174790621     0.5651004551310715     0.6809983451103129                   0.05                   0.05     0.1679140164363993                      4
      3684.000174980611     0.6794478949053181     0.6819227330774659                   0.05                   0.05     0.2818218588259914                      4
        3688.0001751706     0.6055937927557329     0.7761796740603135                   0.05                   0.05      0.159486708793848                      4
       3692.00017536059     0.5575828351687474     0.7634406629931539                   0.05                   0.05     0.1552811619137799                      4
       3696.00017555058     0.4251943486544733     0.5880738901640798                   0.05                   0.05     0.1154247879497518                      4
       3700.00017574057     0.4737099576999259     0.5853308294170629                   0.05                   0.05     0.1482060048163969                      4
       3704.00017593056      0.394193911163333     0.5428934805096014                   0.05                   0.05     0.1347558322966297                      4
      3708.000176120549     0.4292987500059883     0.6173727466249597                   0.05                   0.05    0.09941374337343424                      4
      3712.000176310539     0.4616747885889803      0.641576255531831                   0.05                   0.05    0.09379862209531994                      4
      3716.000176500529     0.4324233938164216     0.6488312551585274                   0.05                   0.05     0.1052588247023174                      4
      3720.000176690519     0.3618874134927944     0.5714839212730878                   0.05                   0.05     0.1260832758922995                      4
      3724.000176880509     0.3599273890802204     0.5778613478292123                   0.05                   0.05      0.130082162052676                      4
      3728.000177070498     0.4678326124250033      0.680053480806706                   0.05                   0.05     0.1055082637694362                      4
      3732.000177260488     0.3966799906593123     0.6080880387975479                   0.05                   0.05     0.1090954768590763                      4
      3736.000177450478     0.4565107843505246     0.6696860257211243                   0.05                   0.05     0.1019999193464624                      4
      3740.000177640468     0.4607109418918184     0.6754529520922654                   0.05                   0.05     0.1035037440541738                      4
      3744.000177830458     0.3929729783658427     0.6079980112791605                   0.05                   0.05     0.1105057536514409                      4
      3748.000178020447     0.5565400211572405     0.6958761467603254                   0.05                   0.05     0.1404139812041628                      4
      3752.000178210437     0.4454915800838672     0.5754554362423799                   0.05                   0.05     0.1313657524777198                      4
      3756.000178400427     0.4231266038817619     0.6114932855387419                   0.05                   0.05    0.09425134484025677                      4
      3760.000178590417     0.3649206350230514     0.5581829469971844                   0.05                   0.05     0.1159685686414109                      4
      3764.000178780407     0.3904376112177309     0.5918892245881749                   0.05                   0.05     0.1036889590276283                      4
      3768.000178970397     0.4159664712579143     0.6006610367520553                   0.05                   0.05    0.09515209097323801                      4
      3772.000179160386     0.4939909216535465     0.5117119037019564                   0.05                   0.05     0.1839964006971517                      4
      3776.000179350376     0.6760604267912964     0.6915362924207616                   0.05                   0.05     0.2727990067315828                      4
      3780.000179540366     0.6534610606743345     0.6817936544646318                   0.05                   0.05     0.2506672080966698                      4
      3784.000179730356     0.5910270845659102     0.5957135532639204                   0.05                   0.05     0.1976334001936246                      4
      3788.000179920346     0.4689527042199936     0.4124052139211644                   0.05                   0.05       0.17299968876627                      4
      3792.000180110335     0.5236157588613313     0.5225608278789805                   0.05                   0.05     0.1726009746319296                      4
      3796.000180300325      0.624649757328314     0.5572051504128507                   0.05                   0.05      0.165583945815183                      4
      3800.000180490315     0.6913968597882149      0.616169098658317                   0.05                   0.05     0.2108105534647169                      4
      3804.000180680305     0.5675968794556904     0.5257000868648607                   0.05                   0.05     0.1546204636427493                      4
      3808.000180870295     0.5758094604170922     0.5208764881676399                   0.05                   0.05     0.1451913069102612                      4
      3812.000181060284     0.6080061378802105     0.5696064313569145                   0.05                   0.05      0.174145267747952                      4
      3816.000181250274     0.4388124139389193     0.4970770578017936                   0.05                   0.05     0.1922918500406031                      4
      3820.000181440264      0.607123285866676     0.5654900753632001                   0.05                   0.05     0.1674994129760335                      4
      3824.000181630254     0.5600821192609932     0.4790781589271923                   0.05                   0.05     0.1243780770704461                      4
      3828.000181820244     0.5202976808222021     0.5656482801903602                   0.05                   0.05     0.1658017790440652                      4
      3832.000182010233     0.5941611524067587     0.5180504199866156                   0.05                   0.05     0.1274528955711644                      4
      3836.000182200223     0.5242750649088458     0.4518384588587633                   0.05                   0.05     0.1452527461504762                      4
      3840.000182390213     0.6023380866926489     0.5257255190503216                   0.05                   0.05     0.1287028108474002                      4
      3844.000182580203     0.5622368082865732     0.5194620118668138                   0.05                   0.05     0.1406806376988069                      4
      3848.000182770193     0.5909753338037336     0.5883830797123306                   0.05                   0.05     0.1749573815002509                      4
      3852.000182960182     0.6420742560445136     0.5890233177942168                   0.05                   0.05      0.185186926920855                      4
      3856.000183150172     0.5804900889973627     0.5458432603520655                   0.05                   0.05     0.1441922480807588                      4
      3860.000183340162     0.6408408942298284     0.5797537010738177                   0.05                   0.05     0.1696419447514527                      4
      3864.000183530152     0.7347225947548809     0.6537879424655361                   0.05                   0.05     0.2430501674935805                      4
      3868.000183720142     0.6258740740720005     0.6170707849029438                   0.05                   0.05     0.2056843114122608                      4
      3872.000183910131     0.6835852470002296     0.6265983734148801                   0.05                   0.05     0.2108538516738805                      4
      3876.000184100121      0.651772588575718      0.663732854250501                   0.05                   0.05     0.2313253639683509                      4
      3880.000184290111     0.8490715914063186     0.7071418022023092                   0.05                   0.05     0.3310737463359877                      4
      3884.000184480101     0.7345553783862493     0.6053773260043018                   0.05                   0.05     0.1663068334556372                      4
      3888.000184670091     0.6724105336063886     0.4988867155207247                   0.05                   0.05    0.09938270261790169                      4
       3892.00018486008     0.7835077602089202     0.6399293404486233                   0.05                   0.05     0.2080330578297813                      4
       3896.00018505007     0.7808245543562315     0.5955008292482994                   0.05                   0.05     0.1748946817633137                      4
       3900.00018524006     0.8676621435426584     0.6958397160176969                   0.05                   0.05     0.3184186442133959                      4
       3904.00018543005      0.701492056015276     0.7329124379263626                   0.05                   0.05     0.2913811005167755                      4
       3908.00018562004     0.6044201594896345     0.6624056306664274                   0.05                   0.05     0.2079580094800057                      4
       3912.00018581003     0.5915053178455137     0.7004165116444251                   0.05                   0.05     0.1722667595188558                      4
      3916.000186000019     0.5850826575312125     0.6998944661332833                   0.05                   0.05     0.1627080861565425                      4
      3920.000186190009     0.6155605277046848     0.6469882045699131                   0.05                   0.05     0.2044437859376473                      4
      3924.000186379999     0.4436996371984777     0.4915616326449092                   0.05                   0.05      0.188950788885813                      4
      3928.000186569989     0.4403575610765174     0.5176640246931273                   0.05                   0.05     0.1728623813189298                      4
      3932.000186759979     0.4753645000515975     0.5201038534827491                   0.05                   0.05     0.1697726940584135                      4
      3936.000186949968     0.5653266043847509     0.3969333171293568                   0.05                   0.05    0.09196092529021679                      4
      3940.000187139958     0.5616065385029892     0.5494354357539225                   0.05                   0.05     0.1454692119374129                      4
      3944.000187329948     0.2765267400304621     0.4842285191555735                   0.05                   0.05     0.1160623124320287                      4
      3948.000187519938     0.2741484690038697     0.4398375252651233                   0.05                   0.05      0.149269780078772                      4
      3952.000187709928     0.2795865880807567     0.4582082934192309                   0.05                   0.05     0.1184424694131222                      4
      3956.000187899917     0.2672170468818131     0.4214053355564281                   0.05                   0.05     0.1940637316531241                      4
      3960.000188089907     0.3230026495333891     0.5379332026399615                   0.05                   0.05     0.1292778369891822                      4
      3964.000188279897     0.4170193379377105     0.6236238533098563                   0.05                   0.05    0.09390880950974309                      4
      3968.000188469887     0.4907712834236573     0.4718227705060695                   0.05                   0.05      0.164141246550056                      4
      3972.000188659877     0.4258240731810712     0.4670844091204623                   0.05                   0.05     0.1897804651129183                      4
      3976.000188849866      0.503218075225091     0.4668751212598722                   0.05                   0.05     0.1539658371336308                      4
      3980.000189039856     0.4812117235055818      0.445221792083219                   0.05                   0.05     0.1611549223737996                      4
      3984.000189229846     0.3054753628114354     0.4149109801636782                   0.05                   0.05      0.174193380158062                      4
      3988.000189419836     0.3427998944010998     0.3563723990399223                   0.05                   0.05     0.2856371058254074                      4
      3992.000189609826     0.2644690866747615     0.4245753833988065                   0.05                   0.05     0.1856074592884975                      4
      3996.000189799815     0.2995975954337707     0.4693639854953039                   0.05                   0.05    0.09907944275676045                      4
      4000.000189989805     0.3170391752133742     0.4605807294427662                   0.05                   0.05     0.1115032717832981                      4
      4004.000190179795     0.2801064338041041     0.4162367776710904                   0.05                   0.05      0.173430958918809                      4
      4008.000190369785     0.4190205736606575     0.5474628774366503                   0.05                   0.05     0.1287573233751967                      4
      4012.000190559775     0.2627899932559549     0.3756933364018886                   0.05                   0.05     0.3261139892349048                      4
      4016.000190749764     0.2726606957113428     0.4485828268504978                   0.05                   0.05     0.1233730313226354                      4
      4020.000190939754     0.3111080657357723     0.5111353753871838                   0.05                   0.05     0.1049344858497296                      4
      4024.000191129744     0.2860796307469461     0.4845013450893759                   0.05                   0.05    0.09642342520551785                      4
      4028.000191319734     0.3724699276930191       0.57000788235717                   0.05                   0.05     0.1059019531612068                      4
      4032.000191509724      0.331732061851692     0.5074779970558171                   0.05                   0.05      0.104963617987109                      4
      4036.000191699713     0.3387000871296486     0.5332542254520503                   0.05                   0.05     0.1116519259251723                      4
      4040.000191889703     0.3551780687609311      0.539592345728202                   0.05                   0.05     0.1088999773578591                      4
      4044.000192079693     0.3436558666129499     0.5586693943501085                   0.05                   0.05      0.120434283233899                      4
      4048.000192269683     0.5812964656484918     0.7931926644438673                   0.05                   0.05      0.175658587122465                      4
      4052.000192459673     0.3811703696853532       0.59862077437913                   0.05                   0.05     0.1060010861371968                      4
      4056.000192649662     0.3821322416132247     0.6000433754926536                   0.05                   0.05     0.1048846602032458                      4
      4060.000192839652     0.3244495339027675     0.5350977364473639                   0.05                   0.05     0.1145379072255697                      4
      4064.000193029642     0.3687637983985622     0.5747947686685789                   0.05                   0.05     0.1025647844517878                      4
      4068.000193219632     0.3770825081288308     0.5917832585621052                   0.05                   0.05     0.1021697277922718                      4
      4072.000193409622     0.4472535683711902     0.6390791400431843                   0.05                   0.05    0.08484593442020329                      4
      4076.000193599612     0.3436861986454712     0.5554142967601322                   0.05                   0.05     0.1125699498310019                      4
      4080.000193789601     0.4637279175456139     0.6502908048753743                   0.05                   0.05    0.08491279081637279                      4
      4084.000193979591     0.3689991901439038     0.5866311324923679                   0.05                   0.05     0.1047612104199446                      4
      4088.000194169581     0.4102625962320177     0.5980204527556658                   0.05                   0.05    0.08626633348462266                      4
      4092.000194359571     0.4543963023257066      0.665395363643561                   0.05                   0.05    0.09305194313844919                      4
      4096.000194549561     0.3931016030296577     0.6011118104351774                   0.05                   0.05    0.09105034368672116                      4
       4100.00019473955     0.4423773283087181     0.6440287522318187                   0.05                   0.05    0.08419166572480966                      4
       4104.00019492954     0.4261017235228195     0.6427484218046239                   0.05                   0.05    0.09113730102597645                      4
       4108.00019511953     0.3818311989126669     0.5929100281629225                   0.05                   0.05    0.09369554825807286                      4
       4112.00019530952     0.4216411184176925     0.6338149577351583                   0.05                   0.05    0.08688802816925034                      4
       4116.00019549951      0.436282098484868      0.636351488530582                   0.05                   0.05    0.08094346486845416                      4
      4120.000195689499     0.6107419557603075     0.7612214050307472                   0.05                   0.05      0.150300594954267                      4
      4124.000195879489     0.5411810932929962     0.6871951349245046                   0.05                   0.05     0.1170490001754501                      4
      4128.000196069479      0.421902951801341     0.5908463697188533                   0.05                   0.05    0.08588421592749546                      4
      4132.000196259469     0.4871737238445392      0.654228802315997                   0.05                   0.05    0.08611178953785871                      4
      4136.000196449459     0.4226029670877996     0.5917916040574402                   0.05                   0.05    0.08476269239988199                      4
      4140.000196639448      0.469663338663565     0.5929649814635196                   0.05                   0.05     0.1123029767400503                      4
      4144.000196829438     0.4210847530234249     0.5264479701884904                   0.05                   0.05     0.1391709776238124                      4
      4148.000197019428     0.4838486905657126     0.5814811907895361                   0.05                   0.05     0.1314618251851966                      4
      4152.000197209418      0.377095978372578     0.5935928730951994                   0.05                   0.05    0.09449614844519119                      4
      4156.000197399408     0.3515533104899892     0.5688339136630288                   0.05                   0.05     0.1067968859189869                      4
      4160.000197589397     0.3945892476447741     0.6111672370180254                   0.05                   0.05    0.08800077341795562                      4
      4164.000197779387     0.5448162395208448     0.6619093950347643                   0.05                   0.05     0.1308742220837179                      4
      4168.000197969377     0.5980898482453998     0.7690534437903686                   0.05                   0.05     0.1430950126713532                      4
      4172.000198159367      0.531395375978899     0.6011764807647521                   0.05                   0.05     0.1437515277841468                      4
      4176.000198349357     0.5396571082519599     0.5656710040746209                   0.05                   0.05     0.1463417169563214                      4
      4180.000198539346     0.5769273845234729     0.5971909450521499                   0.05                   0.05     0.1553080387765821                      4
      4184.000198729336     0.5711040079438422     0.5293596005883976                   0.05                   0.05     0.1292930396445347                      4
      4188.000198919326     0.6246486103068734      0.543777059676543                   0.05                   0.05      0.125023679048652                      4
      4192.000199109316     0.6041960794324489     0.5281669208587298                   0.05                   0.05     0.1160942414921834                      4
      4196.000199299306     0.6786938098315844      0.556048343186068                   0.05                   0.05     0.1242737313799736                      4
      4200.000199489295     0.6631131861922612     0.6191921251556479                   0.05                   0.05     0.1907468378014882                      4
      4204.000199679285        0.5604337250618     0.6502591777122085                   0.05                   0.05     0.1493235150746963                      4
      4208.000199869275     0.5080635437846618     0.5873707865227229                   0.05                   0.05     0.1338395879307252                      4
      4212.000200059265     0.7264998985632308     0.7140138642235299                   0.05                   0.05     0.3158337253305424                      4
      4216.000200249255     0.7459125190647863     0.7181563279535839                   0.05                   0.05     0.3368862457538171                      4
      4220.000200439245     0.7816002912452108       0.68647646068742                   0.05                   0.05     0.2828000189712578                      4
      4224.000200629234     0.6894602374033073      0.647033147956829                   0.05                   0.05     0.2064430440940855                      4
      4228.000200819224     0.8036789728968088     0.8053425587059055                   0.05                   0.05     0.4072247792662984                      4
      4232.000201009214     0.6197392811664585     0.5735755532920614                   0.05                   0.05     0.1434346317267055                      4
      4236.000201199204     0.7129460211942266     0.7025525268933659                   0.05                   0.05     0.2630110290213791                      4
      4240.000201389194     0.6007771649692454     0.5438066199553496                   0.05                   0.05     0.1226382457239587                      4
      4244.000201579183     0.6384132228924135     0.5699427553662104                   0.05                   0.05     0.1376854621700631                      4
      4248.000201769173     0.7286756887661784     0.6379226905830068                   0.05                   0.05     0.1871572076163612                      4
      4252.000201959163     0.6641910375384362     0.6130190656872762                   0.05                   0.05     0.1731156870476427                      4
      4256.000202149153     0.7369664828239948     0.6291991121848308                   0.05                   0.05     0.1717206109424869                      4
      4260.000202339143     0.8582717912430831     0.7243893240335666                   0.05                   0.05     0.3257274358663358                      4
      4264.000202529132     0.6920997871167529     0.6039274598807884                   0.05                   0.05     0.1552633490291682                      4
      4268.000202719122     0.7531638556680688     0.5400190237356467                   0.05                   0.05     0.1632729264282961                      4
      4272.000202909112     0.6661944281247814     0.4707352317531862                   0.05                   0.05    0.09621187699792463                      4
      4276.000203099102     0.7414138864678819     0.5509185616535894                   0.05                   0.05     0.1353605597466159                      4
      4280.000203289092     0.6860866987786255     0.4679479905076811                   0.05                   0.05     0.1249203282330716                      4
      4284.000203479081     0.8360260152626696       0.62999344275457                   0.05                   0.05     0.2581830727767392                      4
      4288.000203669071     0.7561805135223834     0.5523065254308366                   0.05                   0.05     0.1513417865199442                      4
      4292.000203859061     0.7339041566581699     0.5162518322955053                   0.05                   0.05      0.148845634433466                      4
      4296.000204049051     0.4416109762215808     0.5280481444303013                   0.05                   0.05     0.1444009348978892                      4
      4300.000204239041     0.4798064118412616     0.4836898089212414                   0.05                   0.05     0.1560014525286879                      4
       4304.00020442903     0.4792144058323093     0.4875266268103008                   0.05                   0.05     0.1533684267004576                      4
       4308.00020461902     0.4691849978791275       0.50481192380429                   0.05                   0.05     0.1515834507604565                      4
       4312.00020480901      0.526679000866539     0.5137233949344814                   0.05                   0.05     0.1346637463546466                      4
         4316.000204999     0.5526538110564628     0.5632298697460821                   0.05                   0.05     0.1326341863131079                      4
       4320.00020518899      0.427308243650139     0.4929036386349881                   0.05                   0.05     0.1600852182978918                      4
      4324.000205378979     0.5761299158437557     0.6290806203892889                   0.05                   0.05     0.1568984182733351                      4
      4328.000205568969     0.5520692358386127     0.5945167889549888                   0.05                   0.05     0.1353762506775152                      4
      4332.000205758959     0.5436182295122159     0.5774683159529423                   0.05                   0.05     0.1311557327995893                      4
      4336.000205948949     0.5927535742738013     0.4947036275576007                   0.05                   0.05    0.09451144961857261                      4
      4340.000206138939     0.5430840807432964     0.5191504679768759                   0.05                   0.05      0.124546892727562                      4
      4344.000206328928     0.5317313446751523     0.5305627706756264                   0.05                   0.05      0.127862075554709                      4
      4348.000206518918     0.4381678917921009     0.4547664130978003                   0.05                   0.05     0.1685594424767156                      4
      4352.000206708908     0.5290311992156128     0.5696167580262851                   0.05                   0.05       0.12828132673924                      4
      4356.000206898898     0.5109124246066977     0.5154643791259566                   0.05                   0.05       0.13074339678787                      4
      4360.000207088888     0.4442914796158259     0.4544475814097019                   0.05                   0.05      0.162265356227253                      4
      4364.000207278877     0.4883074334554496     0.4112124818755689                   0.05                   0.05       0.14505044542504                      4
      4368.000207468867     0.5579194628562886     0.4031963925164114                   0.05                   0.05     0.0926315938171195                      4
      4372.000207658857     0.4992902386106036     0.3572371093587967                   0.05                   0.05     0.1126545478140624                      4
      4376.000207848847     0.4086151268635657     0.2902924722694455                   0.05                   0.05     0.1722222112827598                      4
      4380.000208038837      0.270608426045683     0.3665881958896017                   0.05                   0.05      0.325545483498947                      4
      4384.000208228827      0.382429843956632     0.2878410408610067                   0.05                   0.05     0.2357803405370436                      4
      4388.000208418816     0.3216426653454755     0.2700857074869775                   0.05                   0.05     0.4401803526847955                      4
      4392.000208608806     0.3950022812209008     0.2841075749421569                   0.05                   0.05     0.1969157106498438                      4
      4396.000208798796     0.4655202793348684     0.2632496830074562                   0.05                   0.05     0.1149641131642088                      4
      4400.000208988786     0.5336920790956502     0.3218198114082408                   0.05                   0.05     0.1153539014238958                      4
      4404.000209178776     0.4718503027228812     0.2708993264570018                   0.05                   0.05     0.1006313843556683                      4
      4408.000209368765     0.4757655747955472     0.2958228845025462                   0.05                   0.05    0.08309405006062444                      4
      4412.000209558755      0.535576474951855      0.350208564322485                   0.05                   0.05     0.1032660390487162                      4
      4416.000209748745      0.524532280330273     0.4513844676946325                   0.05                   0.05      0.123760576831768                      4
      4420.000209938735     0.4995491462661649     0.4129371428059465                   0.05                   0.05      0.133899734608569                      4
      4424.000210128725     0.5216750135896332      0.394652553881207                   0.05                   0.05     0.1123069844492168                      4
      4428.000210318714     0.5757610943051442       0.37680896167873                   0.05                   0.05    0.09469166319782565                      4
      4432.000210508704     0.5508881062228353     0.4425357855382321                   0.05                   0.05    0.09954826239406035                      4
      4436.000210698694     0.5355040777874767     0.4700581001944008                   0.05                   0.05     0.1143177178073992                      4
      4440.000210888684     0.5568022495346855      0.379082101283701                   0.05                   0.05    0.09119510350191301                      4
      4444.000211078674      0.587988352857055     0.3706374552675893                   0.05                   0.05       0.10573766236856                      4
      4448.000211268663     0.5538663129909762     0.3415244235565774                   0.05                   0.05      0.113768582967447                      4
      4452.000211458653     0.5733041966434466     0.3561245887935824                   0.05                   0.05       0.11126868262338                      4
      4456.000211648643     0.6096862558569573      0.399273240957011                   0.05                   0.05    0.08714560996390383                      4
      4460.000211838633     0.6283580017147101     0.4086625857020801                   0.05                   0.05    0.09463146096289871                      4
      4464.000212028623     0.5146755850502318     0.4922163036754065                   0.05                   0.05     0.1236411146372084                      4
      4468.000212218612     0.3211552663959645     0.4780101997383528                   0.05                   0.05    0.09629554528683816                      4
      4472.000212408602     0.4343005398595905     0.4502497083473955                   0.05                   0.05     0.1622272687028048                      4
      4476.000212598592     0.3965819477546126     0.4557478438808782                   0.05                   0.05     0.1751977185094245                      4
      4480.000212788582     0.4409217839516826     0.3835864999910202                   0.05                   0.05     0.1649031305849547                      4
      4484.000212978572     0.5632109532202934     0.4609694607463855                   0.05                   0.05    0.09149537228596301                      4
      4488.000213168561     0.3693453641953846     0.3040221131244286                   0.05                   0.05     0.2477948199314914                      4
      4492.000213358551     0.3049501959314145     0.3387258872604288                   0.05                   0.05     0.3305076203011822                      4
      4496.000213548541     0.4799949458570139     0.3931677960316416                   0.05                   0.05     0.1329376596844015                      4
      4500.000213738531     0.2933275336908014     0.3998105909407168                   0.05                   0.05     0.1825492023887428                      4
      4504.000213928521     0.2938466923924454      0.329468616318876                   0.05                   0.05     0.3615260111074452                      4
       4508.00021411851     0.2800888078913409     0.3531332720801852                   0.05                   0.05     0.3127153093582986                      4
        4512.0002143085      0.278652675577436     0.4001233897324644                   0.05                   0.05     0.1859094776193001                      4
       4516.00021449849     0.2717470835019928     0.3693201439055403                   0.05                   0.05     0.2711516764983228                      4
       4520.00021468848     0.3126670690505052     0.2829323068768676                   0.05                   0.05     0.3952012889220711                      4
       4524.00021487847     0.3025613067887024     0.4250809795085034                   0.05                   0.05     0.1263109548549286                      4
       4528.00021506846      0.425322290478281      0.273775569851007                   0.05                   0.05     0.1339047918486747                      4
      4532.000215258449      0.484601602735331      0.277291783324133                   0.05                   0.05    0.09243566435691192                      4
      4536.000215448439     0.4597151345472787     0.2686548679097165                   0.05                   0.05     0.1020104492321232                      4
      4540.000215638429      0.349609954416006     0.2761396201430028                   0.05                   0.05     0.2954927673968959                      4
      4544.000215828419     0.4011303694871726      0.400899758550442                   0.05                   0.05     0.1929328860786163                      4
      4548.000216018409     0.3806610886340172     0.2660437141960067                   0.05                   0.05      0.229311903570044                      4
      4552.000216208398      0.337389615549029     0.2706814009289754                   0.05                   0.05     0.3229596053373716                      4
      4556.000216398388     0.3940502939270041     0.2845984550828787                   0.05                   0.05     0.1719037311092881                      4
      4560.000216588378     0.3379068327681347     0.2810393875060008                   0.05                   0.05       0.29080258755412                      4
      4564.000216778368     0.4752121791747556     0.3648080797555078                   0.05                   0.05     0.1205537870775932                      4
      4568.000216968358      0.336742660685196     0.4051678181685201                   0.05                   0.05     0.1733859653657828                      4
      4572.000217158347     0.3426369128743744     0.4287850406959677                   0.05                   0.05     0.1515957083665121                      4
      4576.000217348337     0.3104968667954579     0.3878132452790559                   0.05                   0.05     0.1779005659694918                      4
      4580.000217538327     0.2838511833806081     0.3003109806784787                   0.05                   0.05     0.3982699508491184                      4
      4584.000217728317     0.2918108248901223     0.2845945209031552                   0.05                   0.05     0.3918425701055364                      4
      4588.000217918307     0.3079111655648519     0.2997200454394263                   0.05                   0.05     0.3067800351548586                      4
      4592.000218108296     0.2943637069835378     0.3172646369991993                   0.05                   0.05     0.3007052589770624                      4
      4596.000218298286     0.2748993620930329     0.3655406376298313                   0.05                   0.05     0.2424294678299148                      4
      4600.000218488276     0.2739104346010274     0.4160337233369796                   0.05                   0.05     0.1453751016447056                      4
      4604.000218678266     0.4369467337481021     0.4056250668639174                   0.05                   0.05     0.1564066715618289                      4
      4608.000218868256     0.3755829476406244     0.4592741665972865                   0.05                   0.05     0.1556959503368551                      4
      4612.000219058245     0.2889745657654573     0.4682889831024361                   0.05                   0.05     0.0862408168827492                      4
      4616.000219248235     0.3113050927792657     0.4741079985935376                   0.05                   0.05    0.08502424939683068                      4
      4620.000219438225     0.4599119988552094     0.4810884463833874                   0.05                   0.05     0.1385063338108058                      4
      4624.000219628215     0.4621459300009229      0.517904762260483                   0.05                   0.05     0.1335775850263177                      4
      4628.000219818205     0.5255663388133327     0.6268019508097395                   0.05                   0.05     0.1160109399964125                      4
      4632.000220008194     0.4062456637745951     0.5776664202314884                   0.05                   0.05    0.08082288211883029                      4
      4636.000220198184      0.467700783444274     0.4892056734606207                   0.05                   0.05     0.1321325873108719                      4
      4640.000220388174     0.2719575498176418      0.379931146596076                   0.05                   0.05     0.2101973499265979                      4
      4644.000220578164     0.4688613339801925     0.4576489123743357                   0.05                   0.05     0.1314719151219205                      4
      4648.000220768154     0.3285071766067757     0.4224296637127977                   0.05                   0.05     0.1324398821539221                      4
      4652.000220958143     0.3823784698578989     0.3190356895159174                   0.05                   0.05     0.1853744834943497                      4
      4656.000221148133     0.3204770067882346     0.3388217441922615                   0.05                   0.05     0.2197169220917083                      4
      4660.000221338123     0.4142932959581684     0.4007324644567494                   0.05                   0.05     0.1684473408190482                      4
      4664.000221528113     0.2895027876445667     0.3719255163827425                   0.05                   0.05     0.1901863586693767                      4
      4668.000221718103     0.2757236998893654     0.3705380154773872                   0.05                   0.05     0.2095767361215609                      4
      4672.000221908092     0.2788358560512155     0.3827868524915726                   0.05                   0.05     0.1777512856908235                      4
      4676.000222098082     0.2747290860772956     0.3609337625540913                   0.05                   0.05     0.2224690187943621                      4
      4680.000222288072     0.4398451496877069     0.2860078896511086                   0.05                   0.05    0.09759893664108593                      4
      4684.000222478062     0.4670121181698134     0.2696298167248789                   0.05                   0.05    0.09467803320020843                      4
      4688.000222668052     0.4440328927384649     0.2699911980017983                   0.05                   0.05     0.1040139180751199                      4
      4692.000222858042     0.4409931800581645     0.2695093773933429                   0.05                   0.05     0.1061154603982359                      4
      4696.000223048031     0.4422274134773801     0.2652046696804289                   0.05                   0.05     0.1098195546116265                      4
      4700.000223238021      0.381324278982501     0.2734108415946807                   0.05                   0.05     0.1857036043414269                      4
      4704.000223428011     0.4623601545628852     0.2781694589550758                   0.05                   0.05    0.08283100886851913                      4
      4708.000223618001     0.4193289934167577     0.2783246792843986                   0.05                   0.05     0.1180019134872983                      4
      4712.000223807991     0.4835698337173169     0.2800743658549665                   0.05                   0.05    0.08198380610981978                      4
       4716.00022399798     0.4404925594807038     0.2772102556764947                   0.05                   0.05    0.09365046883183528                      4
       4720.00022418797     0.4910955863134085     0.2782565569162997                   0.05                   0.05    0.08696073594912142                      4
       4724.00022437796     0.4655023221406693      0.278974465157842                   0.05                   0.05    0.07841515923034501                      4
       4728.00022456795     0.4694099922736855     0.2752855793080884                   0.05                   0.05    0.08049206438656717                      4
       4732.00022475794     0.5003144770647298     0.3194119739357762                   0.05                   0.05    0.07918613992614282                      4
      4736.000224947929     0.4880189301668504     0.2805380295278916                   0.05                   0.05    0.08032566069701015                      4
      4740.000225137919     0.4441487429793651     0.2845844903467749                   0.05                   0.05    0.08363693109242731                      4
      4744.000225327909     0.4187314022980435     0.2986278880304299                   0.05                   0.05     0.1104296245152151                      4
      4748.000225517899     0.3885202869727129     0.2605332248881532                   0.05                   0.05     0.1847425577068587                      4
      4752.000225707889     0.4968753239967601     0.2914046596508958                   0.05                   0.05    0.07763914973331107                      4
      4756.000225897878     0.4675220837590851     0.2685666866122284                   0.05                   0.05    0.08420451421944697                      4
      4760.000226087868     0.4779835156491509     0.2816112868980571                   0.05                   0.05    0.07263321959454859                      4
      4764.000226277858     0.5046770948591773     0.2909930635671107                   0.05                   0.05    0.08330722549661652                      4
      4768.000226467848     0.5013964725522654     0.2864421801062044                   0.05                   0.05    0.08241172767624448                      4
      4772.000226657838     0.5064382383058214     0.2897941252900876                   0.05                   0.05    0.08467884323441555                      4
      4776.000226847827     0.4869877818656861     0.3154540304534415                   0.05                   0.05    0.07045455568014883                      4
      4780.000227037817     0.4910160347525798     0.3061507333316355                   0.05                   0.05    0.06831655060386642                      4
      4784.000227227807     0.4811437105677587     0.2883946667427351                   0.05                   0.05    0.06704885852943517                      4
      4788.000227417797     0.4489066144923409     0.2782041605889105                   0.05                   0.05    0.07764378251495113                      4
      4792.000227607787     0.4303038418014943     0.2599763327914505                   0.05                   0.05     0.1144442449969143                      4
      4796.000227797776     0.4371536202749442     0.2577599828956452                   0.05                   0.05     0.1101548350908131                      4
      4800.000227987766     0.4809138341826141     0.2694724355720304                   0.05                   0.05    0.08015120614183255                      4
      4804.000228177756     0.4833141823211957     0.2772943221489667                   0.05                   0.05    0.07225614451919228                      4
      4808.000228367746     0.4723736183009791      0.275630659894141                   0.05                   0.05     0.0702291898657204                      4
      4812.000228557736     0.4981022557233593     0.2947344550570749                   0.05                   0.05    0.07003761973723491                      4
      4816.000228747725     0.4633785033972537     0.3539695131106026                   0.05                   0.05     0.1077106079985065                      4
      4820.000228937715     0.4291714562251835      0.256730451789172                   0.05                   0.05     0.1174646695475278                      4
      4824.000229127705     0.3189609913051151      0.378394370074763                   0.05                   0.05     0.1605375877175733                      4
      4828.000229317695     0.4385568267331934     0.3550100092195219                   0.05                   0.05     0.1295304741967136                      4
      4832.000229507685      0.525130672446335      0.414171728450963                   0.05                   0.05       0.10415548536244                      4
      4836.000229697675     0.5090976968441715     0.3894408953255358                   0.05                   0.05     0.1041843549267801                      4
      4840.000229887664     0.5273405759339675     0.3402958657040122                   0.05                   0.05    0.08605100559616197                      4
      4844.000230077654     0.5291321679631739     0.3986260236211416                   0.05                   0.05     0.0950096703687256                      4
      4848.000230267644     0.5615217622212367     0.4674007017837408                   0.05                   0.05    0.09187089118234779                      4
      4852.000230457634     0.5363033434410908     0.4446565103810617                   0.05                   0.05     0.1004867370225777                      4
      4856.000230647624     0.4706113180946327     0.3180480965930459                   0.05                   0.05    0.06806731423752721                      4
      4860.000230837613     0.5542631424286062     0.4117975426570775                   0.05                   0.05    0.08132422770164824                      4
      4864.000231027603     0.5128814340659583     0.3381746121192065                   0.05                   0.05    0.07869551457419929                      4
      4868.000231217593     0.5113736759213341      0.440491414191533                   0.05                   0.05     0.1113754606127105                      4
      4872.000231407583     0.6577050640357521     0.5037111674169614                   0.05                   0.05    0.08675487989519032                      4
      4876.000231597573     0.6459940589806895      0.654976410178232                   0.05                   0.05     0.1914304619146517                      4
      4880.000231787562     0.6383047055791463     0.6073773966275049                   0.05                   0.05     0.1585806460851035                      4
      4884.000231977552     0.7208192358407174      0.555683462117991                   0.05                   0.05     0.1143600171294046                      4
      4888.000232167542     0.6276070879254444     0.5085922566150101                   0.05                   0.05    0.08719529918586397                      4
      4892.000232357532     0.7077524129874544     0.4974655154830367                   0.05                   0.05     0.1237527046512392                      4
      4896.000232547522     0.5843299294655422     0.3760653702996533                   0.05                   0.05    0.08905889099485145                      4
      4900.000232737511     0.5083001097311309     0.3040221560794052                   0.05                   0.05    0.07281214704995131                      4
      4904.000232927501     0.5325821106340353     0.3117966698230585                   0.05                   0.05    0.09808887630051599                      4
      4908.000233117491     0.4832746364651411      0.267146534731186                   0.05                   0.05    0.07992907654499404                      4
      4912.000233307481     0.4776294090047508     0.2690987123633455                   0.05                   0.05    0.07426859339751249                      4
      4916.000233497471     0.5217912850974652     0.3430512878757401                   0.05                   0.05    0.07989728747448108                      4
       4920.00023368746     0.4867682974319355     0.2708202035399896                   0.05                   0.05    0.07572121362620943                      4
       4924.00023387745     0.4885020106083137     0.2820091520508223                   0.05                   0.05    0.06551972385584179                      4
       4928.00023406744     0.4611508218033543     0.2666724852222285                   0.05                   0.05    0.07497929297346805                      4
       4932.00023425743     0.4560794193117452     0.5171720554830065                   0.05                   0.05     0.1290157297370566                      4
       4936.00023444742     0.2685066186221706     0.4719087464196918                   0.05                   0.05     0.1015066257589177                      4
      4940.000234637409     0.2882356030303776     0.3995193615327001                   0.05                   0.05     0.1350562013548993                      4
      4944.000234827399     0.2622427726944223     0.4059259524773716                   0.05                   0.05      0.161971791305065                      4
      4948.000235017389     0.2743255883662261     0.3041410164114835                   0.05                   0.05     0.3426971881080297                      4
      4952.000235207379     0.3266025519615674     0.2866177519306815                   0.05                   0.05     0.2463534303848892                      4
      4956.000235397369     0.4073916383952627     0.4396971455496455                   0.05                   0.05     0.1567330933356798                      4
      4960.000235587358     0.4345849274489561     0.4030635372564395                   0.05                   0.05     0.1421922421308204                      4
      4964.000235777348     0.5529235552482703     0.4608650139006318                   0.05                   0.05    0.09141776586288919                      4
      4968.000235967338     0.5974030473389165     0.5784120754681678                   0.05                   0.05     0.1271650742685121                      4
      4972.000236157328     0.4655625628507473     0.5998402929941015                   0.05                   0.05    0.09223118466036975                      4
      4976.000236347318       0.61546923503386      0.720382413318027                   0.05                   0.05     0.1644246748142302                      4
      4980.000236537308     0.6122268424530808     0.7387981948614974                   0.05                   0.05     0.1497817100022668                      4
      4984.000236727297     0.5390368749244852     0.6665495721165781                   0.05                   0.05     0.1117671145246867                      4
      4988.000236917287     0.5385650581381229     0.6757302598233312                   0.05                   0.05     0.1073782589716301                      4
      4992.000237107277     0.5959228192875126     0.5806784298083243                   0.05                   0.05     0.1261154526212401                      4
      4996.000237297267     0.7257482013452139     0.5225265839018712                   0.05                   0.05     0.1243436842177389                      4
      5000.000237487257     0.4921659990034569     0.2830056944613565                   0.05                   0.05    0.06611391992605446                      4
      5004.000237677246     0.3904194279583231     0.2639265914552391                   0.05                   0.05     0.1601853334451844                      4
      5008.000237867236     0.3669072758668345     0.2769006312579139                   0.05                   0.05     0.1816629943946238                      4
      5012.000238057226     0.4351541370392046      0.321939646123387                   0.05                   0.05     0.0922659765049858                      4
      5016.000238247216     0.4228677376222614     0.2723995310436353                   0.05                   0.05    0.09493663254277779                      4
      5020.000238437206     0.3837487310881474      0.282173539404492                   0.05                   0.05     0.1444857489495095                      4
      5024.000238627195     0.3663963466482248     0.2976333167740238                   0.05                   0.05     0.1636108326715472                      4
      5028.000238817185     0.4063673113490334     0.3267376388195877                   0.05                   0.05     0.1283542318241964                      4
      5032.000239007175     0.4917194136786064      0.379289513573337                   0.05                   0.05     0.1000831584726173                      4
      5036.000239197165     0.4342623530229827     0.4283826466096542                   0.05                   0.05       0.13712734176163                      4
      5040.000239387155     0.3174841539125748     0.3700081702146785                   0.05                   0.05     0.1591285209299904                      4
      5044.000239577144     0.3559333817924892     0.3066790279781119                   0.05                   0.05     0.1712185219229749                      4
      5048.000239767134     0.3722412003337448     0.2769548525419518                   0.05                   0.05     0.1594856996339854                      4
      5052.000239957124     0.2938316277259869     0.3648977783047014                   0.05                   0.05     0.1685874965318031                      4
      5056.000240147114     0.2954816082193428     0.3142777335029301                   0.05                   0.05     0.2406689057865577                      4
      5060.000240337104     0.4123448224637526       0.44084435523707                   0.05                   0.05     0.1476593186208892                      4
      5064.000240527093      0.386058114200299     0.3942222508262587                   0.05                   0.05     0.1661522286027423                      4
      5068.000240717083     0.4164308658109085     0.4816565401079823                   0.05                   0.05     0.1378095800066061                      4
      5072.000240907073     0.3872431746598476     0.4897410031072496                   0.05                   0.05      0.128863725989233                      4
      5076.000241097063     0.5161698380754761     0.4479691334094427                   0.05                   0.05     0.1059186057922314                      4
      5080.000241287053     0.3383957425419557     0.4223346864684802                   0.05                   0.05     0.1260811004079324                      4
      5084.000241477042     0.4238627768239746     0.4194683349129462                   0.05                   0.05     0.1367339369507371                      4
      5088.000241667032     0.5217521983618143     0.4021177212135217                   0.05                   0.05    0.09260756987676921                      4
      5092.000241857022     0.4863425234066936     0.5115927051442748                   0.05                   0.05     0.1193168242179813                      4
      5096.000242047012     0.3391196954730427      0.453698288868576                   0.05                   0.05     0.1071161435624665                      4
      5100.000242237002     0.4395571047820307     0.4234634408693193                   0.05                   0.05      0.125491148635623                      4
      5104.000242426991     0.4578165724192643     0.4931746051283841                   0.05                   0.05     0.1212775374115371                      4
      5108.000242616981      0.434380259942365     0.4295124955555298                   0.05                   0.05      0.125468309457633                      4
      5112.000242806971     0.3678793883207508     0.4230324586281377                   0.05                   0.05     0.1450151234365376                      4
      5116.000242996961     0.2825727659299545     0.4175708608146242                   0.05                   0.05     0.1098907464785738                      4
      5120.000243186951     0.4086308869414751     0.5315984714644425                   0.05                   0.05     0.1054843770879825                      4
       5124.00024337694     0.3045707011727646     0.4912797627071135                   0.05                   0.05    0.07916469664011083                      4
       5128.00024356693      0.481143562666778     0.5094613831243738                   0.05                   0.05     0.1163434521619126                      4
       5132.00024375692     0.3716983338509742     0.5255101979432426                   0.05                   0.05    0.09546933738360797                      4
       5136.00024394691     0.4717257106422635     0.4408632150499596                   0.05                   0.05     0.1109192276104303                      4
        5140.0002441369     0.4019302218470214     0.5281158725100088                   0.05                   0.05     0.1028019076487893                      4
       5144.00024432689      0.427546951539905     0.4552653358622438                   0.05                   0.05     0.1239990966058915                      4
      5148.000244516879      0.364695141577766     0.2707250259033187                   0.05                   0.05     0.1762851646747201                      4
      5152.000244706869     0.4096212771811413     0.4241073070960713                   0.05                   0.05       0.13422425201079                      4
      5156.000244896859      0.420055439274459     0.4481137665400451                   0.05                   0.05     0.1245533761389634                      4
      5160.000245086849     0.3371078888466313      0.386843623317476                   0.05                   0.05     0.1411505470540753                      4
      5164.000245276839      0.357768284111928     0.3716308633382518                   0.05                   0.05     0.1573547724150826                      4
      5168.000245466828     0.2820369498507709     0.3883885540981689                   0.05                   0.05     0.1392336594662775                      4
      5172.000245656818     0.4043365149180539     0.4727916155257714                   0.05                   0.05      0.125196319347367                      4
      5176.000245846808      0.438860465442118      0.536189896600926                   0.05                   0.05     0.1094746628338061                      4
      5180.000246036798     0.4293967115528665     0.5562234191950209                   0.05                   0.05    0.09478678798651841                      4
      5184.000246226788     0.4187549293496087     0.5552516771904251                   0.05                   0.05    0.08948091625620724                      4
      5188.000246416777     0.4243193664597302     0.5470695768398123                   0.05                   0.05    0.09558810939820528                      4
      5192.000246606767     0.4603580542438725     0.5598602894444847                   0.05                   0.05     0.1061906653486416                      4
      5196.000246796757     0.4464384012923462     0.5044289259134056                   0.05                   0.05     0.1118913944572129                      4
      5200.000246986747     0.3900391515964687     0.4515248668691491                   0.05                   0.05     0.1283624602072908                      4
      5204.000247176737     0.4415584066939641     0.5416155892983818                   0.05                   0.05     0.1025700452921648                      4
      5208.000247366726     0.5455784794822772     0.6298601847146478                   0.05                   0.05     0.1237514703079995                      4
      5212.000247556716      0.407726269635967     0.5750439651461549                   0.05                   0.05    0.07436621233435473                      4
      5216.000247746706     0.3920947085474705     0.5104323529699979                   0.05                   0.05     0.1022921697791504                      4
      5220.000247936696     0.4736014151640163     0.5253671205975318                   0.05                   0.05     0.1098669301271444                      4
      5224.000248126686     0.5251937496066297     0.4240813239625185                   0.05                   0.05    0.09321789078261988                      4
      5228.000248316675      0.399156771491499     0.5442311008410966                   0.05                   0.05     0.0838023089799993                      4
      5232.000248506665     0.4304384337808199      0.558931800716555                   0.05                   0.05     0.0868483983629514                      4
      5236.000248696655      0.554789844706766     0.6915719730106218                   0.05                   0.05     0.1160904741091056                      4
      5240.000248886645      0.491999208943089     0.6496422686919056                   0.05                   0.05    0.07989298908457887                      4
      5244.000249076635     0.5012296717417392     0.5557322425516271                   0.05                   0.05     0.1138771790623679                      4
      5248.000249266624     0.4088574329180388     0.4952700586655333                   0.05                   0.05     0.1096993926063807                      4
      5252.000249456614     0.3860031012051959     0.4687766234130041                   0.05                   0.05     0.1182595864079321                      4
      5256.000249646604     0.4483410630431906     0.5217154594949983                   0.05                   0.05     0.1031580843098185                      4
      5260.000249836594     0.4147515098896765     0.4387868286642446                   0.05                   0.05     0.1188212982438587                      4
      5264.000250026584     0.4031708477126762     0.4583980622722779                   0.05                   0.05     0.1174888430553609                      4
      5268.000250216573     0.4914006084554998     0.5213291860294441                   0.05                   0.05     0.1060965703781681                      4
      5272.000250406563     0.3857818888807624     0.4625615532180934                   0.05                   0.05     0.1165164287453147                      4
      5276.000250596553     0.4174213614725617     0.4897779839099247                   0.05                   0.05     0.1052762705215678                      4
      5280.000250786543     0.3399712906031753     0.4466082562661498                   0.05                   0.05    0.09976895060930026                      4
      5284.000250976533     0.3032335911628481     0.4688263696589559                   0.05                   0.05    0.07317413657677349                      4
      5288.000251166523     0.3036990673804316      0.437968578360228                   0.05                   0.05    0.08326198594132052                      4
      5292.000251356512      0.286977246259652     0.4040695108516386                   0.05                   0.05     0.1132227454841837                      4
      5296.000251546502     0.2570876639686784     0.4475202092908391                   0.05                   0.05     0.1199288104067097                      4
      5300.000251736492     0.2760662546820213      0.489607732484896                   0.05                   0.05    0.09110107548521064                      4
      5304.000251926482     0.2742888005767525     0.4403855419065248                   0.05                   0.05    0.09251245816865139                      4
      5308.000252116472       0.26623930149607     0.4687615523341539                   0.05                   0.05    0.09482533983842169                      4
      5312.000252306461     0.2685950152708076     0.4187791243457227                   0.05                   0.05     0.1159017164892959                      4
      5316.000252496451     0.2824615209512905     0.4313982621635087                   0.05                   0.05    0.08821777007594218                      4
      5320.000252686441     0.2590175090469922     0.4695676968102485                   0.05                   0.05     0.1061933941722664                      4
      5324.000252876431     0.2821729238186863     0.4891258155421438                   0.05                   0.05    0.08083016150863129                      4
      5328.000253066421     0.3204997259904834     0.4814879025628945                   0.05                   0.05    0.07252274200905626                      4
       5332.00025325641     0.2882888526146282     0.4657057575500193                   0.05                   0.05    0.06992862996685481                      4
        5336.0002534464     0.2778414242955094     0.4893811888621996                   0.05                   0.05    0.08358275441968216                      4
       5340.00025363639     0.2655800867158197     0.4614653950763901                   0.05                   0.05    0.09043736937329279                      4
       5344.00025382638     0.2661325789176716      0.470209060906746                   0.05                   0.05    0.08897989365614969                      4
       5348.00025401637      0.304835902991603     0.4684215626262612                   0.05                   0.05    0.06596710182911875                      4
      5352.000254206359     0.3045836976216791      0.409681609784093                   0.05                   0.05    0.09549094136163938                      4
      5356.000254396349     0.2716018128280857     0.4501245216506189                   0.05                   0.05    0.08269260769537526                      4
      5360.000254586339     0.3767600002193162     0.3202542204369339                   0.05                   0.05     0.1421785439632654                      4
      5364.000254776329      0.438820774500787     0.4407429750022767                   0.05                   0.05     0.1053262741154191                      4
      5368.000254966319     0.4720486008164794      0.504650152525247                   0.05                   0.05     0.1009427497999814                      4
      5372.000255156308     0.3946700591793262      0.456116995097819                   0.05                   0.05     0.1127840888570349                      4
      5376.000255346298     0.3753755901676468     0.3500969715349812                   0.05                   0.05     0.1521268914275301                      4
      5380.000255536288     0.3863039235952113     0.4652153686172806                   0.05                   0.05      0.108436776003912                      4
      5384.000255726278     0.4359572073027135     0.4125284524573504                   0.05                   0.05     0.1099557998292061                      4
      5388.000255916268     0.4442600182591834     0.4352634615417592                   0.05                   0.05     0.1012591209509291                      4
      5392.000256106257     0.4023420215486041     0.4731764389284332                   0.05                   0.05     0.1042098570256865                      4
      5396.000256296247     0.4332771354824149     0.4364975660590162                   0.05                   0.05     0.1016370089779164                      4
      5400.000256486237     0.4494452991671636     0.4555912290669846                   0.05                   0.05     0.0962490906392085                      4
      5404.000256676227     0.4624928817517618     0.4324590165632586                   0.05                   0.05    0.09692713360576069                      4
      5408.000256866217     0.3969311631017536     0.4019970208736761                   0.05                   0.05     0.1265758189861014                      4
      5412.000257056206     0.4511508330246881     0.4163231017648859                   0.05                   0.05    0.09935721657372738                      4
      5416.000257246196     0.4363612587794686     0.4179247015695374                   0.05                   0.05     0.1009382300055671                      4
      5420.000257436186     0.3591470912775988     0.2691404877344935                   0.05                   0.05     0.1824953084274598                      4
      5424.000257626176     0.3963020622658044     0.4492120937981098                   0.05                   0.05     0.1056998671386529                      4
      5428.000257816166     0.4441286110461188     0.4294466552735537                   0.05                   0.05    0.09488216086272341                      4
      5432.000258006155     0.5026905178612938     0.4597913100355025                   0.05                   0.05    0.09527889667623418                      4
      5436.000258196145     0.4596576904401949     0.5472424389762218                   0.05                   0.05    0.09784065347009505                      4
      5440.000258386135     0.4277617961777171     0.4894614865440663                   0.05                   0.05    0.09415665475324005                      4
      5444.000258576125     0.4101700819849193     0.4450905489682662                   0.05                   0.05    0.09984487270850236                      4
      5448.000258766115     0.3799415960126807      0.387943368922723                   0.05                   0.05     0.1340234610948358                      4
      5452.000258956105     0.4286444804815716     0.4955971720329846                   0.05                   0.05    0.09249537634294547                      4
      5456.000259146094     0.4488599158785024      0.495424337300757                   0.05                   0.05    0.09133546030697665                      4
      5460.000259336084      0.492621724817037     0.5454430663549696                   0.05                   0.05     0.1051060233162217                      4
      5464.000259526074     0.5580490457812247     0.6245183316141656                   0.05                   0.05     0.1281008451572571                      4
      5468.000259716064     0.5706267629247895     0.6810672924256881                   0.05                   0.05     0.1331276679010774                      4
      5472.000259906054     0.6234478753551561     0.7332948909505493                   0.05                   0.05     0.1579907705927794                      4
      5476.000260096043     0.7484315753965926     0.7595937431020614                   0.05                   0.05     0.3375365626873513                      4
      5480.000260286033     0.6387040552816871     0.7162543947606986                   0.05                   0.05     0.1765268157123545                      4
      5484.000260476023     0.6396101006193923     0.6386540757973335                   0.05                   0.05     0.1707558662592247                      4
      5488.000260666013     0.6239476389620046     0.6541223954138456                   0.05                   0.05     0.1692683391433153                      4
      5492.000260856003      0.427870322477354     0.5157957331041498                   0.05                   0.05    0.08932895208378391                      4
      5496.000261045992     0.5243074793050365     0.5949528478323186                   0.05                   0.05     0.1111923330112561                      4
      5500.000261235982     0.4702704919995588     0.5514651637650477                   0.05                   0.05    0.09733128463720747                      4
      5504.000261425972     0.6120452173579048     0.6610987228872472                   0.05                   0.05      0.162585709168678                      4
      5508.000261615962     0.6356268435821205     0.6710090219095787                   0.05                   0.05     0.1710746933476395                      4
      5512.000261805952     0.7161249558777679     0.7836001870015773                   0.05                   0.05     0.2474639412529057                      4
      5516.000261995941     0.6208903463851979     0.7007070991214107                   0.05                   0.05     0.1576952287765764                      4
      5520.000262185931     0.6354273048772804     0.6387303076907695                   0.05                   0.05     0.1586348039465835                      4
      5524.000262375921      0.473849237567981     0.5804840156102621                   0.05                   0.05    0.09343502574419141                      4
      5528.000262565911     0.5010675964552453     0.4801691258269665                   0.05                   0.05    0.09280976769250232                      4
      5532.000262755901     0.4920981481964047     0.5463584564663778                   0.05                   0.05     0.1009151412973832                      4
       5536.00026294589     0.4691906909245747     0.5224728182383304                   0.05                   0.05    0.09199150138476632                      4
       5540.00026313588     0.4364752825515805     0.5757197058690346                   0.05                   0.05    0.07512504802559111                      4
       5544.00026332587     0.4466485043537859     0.5184837018912879                   0.05                   0.05    0.08772964043066668                      4
       5548.00026351586     0.5350956542492451     0.5982904034968525                   0.05                   0.05     0.1103351061193502                      4
       5552.00026370585     0.4963934804179445     0.6014777485150311                   0.05                   0.05    0.09454335675679316                      4
      5556.000263895839     0.5386160240643085     0.6424944327185135                   0.05                   0.05     0.1059496648567576                      4
      5560.000264085829     0.4890410825899378     0.6698387510764254                   0.05                   0.05     0.0767350939702339                      4
      5564.000264275819     0.6144985601581916     0.7617726863278457                   0.05                   0.05     0.1361127245555813                      4
      5568.000264465809     0.5100571978045361     0.7171906867329839                   0.05                   0.05     0.1056645400037435                      4
      5572.000264655799     0.5898824445371109     0.7936819491800773                   0.05                   0.05     0.1559366188814024                      4
      5576.000264845788     0.6091984666458368     0.7937342821892898                   0.05                   0.05     0.1456755338251758                      4
      5580.000265035778     0.6340619104428794     0.8174963825470671                   0.05                   0.05     0.1620625883340596                      4
      5584.000265225768     0.7302673739233021     0.8033324029058665                   0.05                   0.05     0.2452632218616183                      4
      5588.000265415758     0.6326951770022607     0.6939153981031988                   0.05                   0.05     0.1608508207736233                      4
      5592.000265605748     0.5398397372826437     0.7257103901758181                   0.05                   0.05     0.1041169521878116                      4
      5596.000265795738     0.6138681157361747     0.8253611212951975                   0.05                   0.05     0.1829159946108537                      4
      5600.000265985727     0.5725199400040996     0.7702890318674435                   0.05                   0.05     0.1298878061132969                      4
      5604.000266175717     0.5432385441877361     0.7444206492568348                   0.05                   0.05     0.1164125639688071                      4
      5608.000266365707     0.5428501549070854     0.7557154596113691                   0.05                   0.05     0.1290754147580077                      4
      5612.000266555697     0.5674519552575097     0.7873048233268094                   0.05                   0.05     0.1541477011261138                      4
      5616.000266745687     0.6275739250122276     0.7989534040322623                   0.05                   0.05     0.1399347240663524                      4
      5620.000266935676     0.6415142599863475     0.7828984498259408                   0.05                   0.05     0.1406615576751552                      4
      5624.000267125666     0.6169508142447371      0.817670666943021                   0.05                   0.05     0.1575107734188697                      4
      5628.000267315656     0.6433481574529152     0.7336343085801454                   0.05                   0.05     0.1542239786502863                      4
      5632.000267505646     0.6008267791757563     0.6825977821430017                   0.05                   0.05     0.1391946077623228                      4
      5636.000267695636     0.5949370622521477     0.6818241028308426                   0.05                   0.05     0.1338292338559112                      4
      5640.000267885625     0.5213860958267174     0.5644140515141414                   0.05                   0.05     0.1038897872239693                      4
      5644.000268075615     0.5504385470307782     0.6407438600286709                   0.05                   0.05     0.1101728836515577                      4
      5648.000268265605     0.5670188524435916     0.6634747109100338                   0.05                   0.05       0.11668035773101                      4
      5652.000268455595     0.7030581927668355     0.7143894893564816                   0.05                   0.05     0.2282718231692522                      4
      5656.000268645585     0.5772464257638513     0.6072403535189442                   0.05                   0.05     0.1179542369014384                      4
      5660.000268835574     0.6285774816441789     0.6561594289912206                   0.05                   0.05     0.1492836399046891                      4
      5664.000269025564     0.4553398686456393     0.6309469345014874                   0.05                   0.05    0.06711303722173019                      4
      5668.000269215554     0.5481842450137218      0.637889316515408                   0.05                   0.05     0.1054772237145894                      4
      5672.000269405544     0.5430721402396697      0.712008813680614                   0.05                   0.05     0.0918330534702449                      4
      5676.000269595534     0.5199764300103902      0.635275115191076                   0.05                   0.05    0.08890943263242797                      4
      5680.000269785523     0.4718968064258869     0.5681234977099334                   0.05                   0.05    0.08952256191230497                      4
      5684.000269975513     0.4308659368590785     0.6278051966099271                   0.05                   0.05    0.06790663680991291                      4
      5688.000270165503     0.5958904001074444     0.7159055397702958                   0.05                   0.05     0.1157417990173673                      4
      5692.000270355493     0.5045082854309682      0.698104802804222                   0.05                   0.05    0.08402414336265669                      4
      5696.000270545483     0.5176433025916946     0.7102217423309696                   0.05                   0.05    0.08833370542381036                      4
      5700.000270735472     0.5182214442415072     0.6886924937886023                   0.05                   0.05    0.07853038067209762                      4
      5704.000270925462     0.5418929837266308     0.6482303693177921                   0.05                   0.05    0.09566165610747936                      4
      5708.000271115452     0.4534139415471886      0.583290477430653                   0.05                   0.05    0.07630410298027387                      4
      5712.000271305442     0.5379479124553246     0.6730465089580855                   0.05                   0.05    0.08595194771902359                      4
      5716.000271495432     0.5033282589832794      0.628779145733859                   0.05                   0.05    0.07971707997765662                      4
      5720.000271685421     0.4786816067133793     0.5754818248839689                   0.05                   0.05    0.08832607797494321                      4
      5724.000271875411     0.3514300230496539     0.5093666046781437                   0.05                   0.05    0.07935819583921817                      4
      5728.000272065401      0.444532020419507     0.5950446277938647                   0.05                   0.05    0.06789825269221357                      4
      5732.000272255391     0.3949905154789146     0.5020879414237819                   0.05                   0.05    0.08702969023064722                      4
      5736.000272445381     0.4701581558931489     0.6102222834919769                   0.05                   0.05    0.07143211308452239                      4
       5740.00027263537      0.387256511984572     0.5141583720498611                   0.05                   0.05    0.08180951832351689                      4
       5744.00027282536     0.4127997693725875      0.478882932409239                   0.05                   0.05    0.08936317756253494                      4
       5748.00027301535     0.4181110602580036     0.5058014921879033                   0.05                   0.05     0.0839855983110411                      4
       5752.00027320534     0.3458948991680329     0.2859621446249934                   0.05                   0.05     0.1765975923250535                      4
       5756.00027339533     0.3558283655177653     0.2709090560627155                   0.05                   0.05     0.1786170304696409                      4
       5760.00027358532     0.3506855127773864        0.2953421465963                   0.05                   0.05     0.1564720695279383                      4
      5764.000273775309     0.3578006479989148     0.2696517091367057                   0.05                   0.05     0.1719555654084967                      4
      5768.000273965299     0.3891617176299121      0.293065923522213                   0.05                   0.05     0.1105173330492489                      4
      5772.000274155289     0.2952840277715389      0.293961460958962                   0.05                   0.05     0.2559485873899881                      4
      5776.000274345279     0.3118611641522458     0.4105521292584144                   0.05                   0.05    0.09234172596322678                      4
      5780.000274535269     0.3150011838046713      0.332891433637272                   0.05                   0.05      0.162248657719632                      4
      5784.000274725258     0.3912400625575206     0.4681272313222666                   0.05                   0.05    0.09340855972397574                      4
      5788.000274915248     0.4336290490498124     0.5485840946400439                   0.05                   0.05    0.07626364283154993                      4
      5792.000275105238     0.2754594480765645     0.4697634728090772                   0.05                   0.05    0.07428459241515029                      4
      5796.000275295228     0.2750482079756511     0.4334242696817648                   0.05                   0.05    0.08552698362120355                      4
      5800.000275485218     0.3999936892193433     0.4452588463355692                   0.05                   0.05    0.09661436453211078                      4
      5804.000275675207     0.3465071452843047     0.3647364982801239                   0.05                   0.05     0.1349599322684743                      4
      5808.000275865197     0.2922942643409987     0.4120400879647652                   0.05                   0.05    0.08913330619534912                      4
      5812.000276055187     0.5115895142292471     0.5302478255196699                   0.05                   0.05    0.09456969874221705                      4
      5816.000276245177     0.3768989307787732      0.431954699145403                   0.05                   0.05     0.1041560725656444                      4
      5820.000276435167     0.2969406375164304      0.514147965471427                   0.05                   0.05    0.08712416886150916                      4
      5824.000276625156     0.3455546592109476     0.4743485696420288                   0.05                   0.05    0.07716300975791529                      4
      5828.000276815146     0.2767008147244105     0.4544656570044625                   0.05                   0.05    0.07213109185709186                      4
      5832.000277005136     0.2867737062428713     0.4835543263811565                   0.05                   0.05    0.06686766467358263                      4
      5836.000277195126     0.2721329630589669     0.4849765633444862                   0.05                   0.05    0.08034194930596522                      4
      5840.000277385116     0.2793121557039109     0.4865217938838868                   0.05                   0.05      0.072814751270217                      4
      5844.000277575105     0.2684071330094879     0.4618903401619381                   0.05                   0.05     0.0780344019752769                      4
      5848.000277765095     0.2714652662835136     0.4612356741014902                   0.05                   0.05    0.07375053257640196                      4
      5852.000277955085     0.3445069119772626     0.4165870960524986                   0.05                   0.05    0.09897900118177755                      4
      5856.000278145075     0.3700139588741517     0.5582659296574676                   0.05                   0.05    0.07308046902717623                      4
      5860.000278335065     0.3882252327491919     0.5543358738632439                   0.05                   0.05    0.06766956145835648                      4
      5864.000278525054     0.2943232827882954     0.4862024082540389                   0.05                   0.05    0.06225893517756718                      4
      5868.000278715044     0.2755284160444089     0.4774189961262073                   0.05                   0.05    0.07019318649727779                      4
      5872.000278905034     0.2700867900819648     0.4697177231335355                   0.05                   0.05    0.07388396654028721                      4
      5876.000279095024     0.3193415182206239       0.51836313221342                   0.05                   0.05    0.07631075378993935                      4
      5880.000279285014     0.3001381322450579     0.4235762987402182                   0.05                   0.05    0.07417062846461238                      4
      5884.000279475003      0.478638956088038     0.4519852525253667                   0.05                   0.05    0.08660375059211337                      4
      5888.000279664993       0.27199547800336     0.3343063158150882                   0.05                   0.05     0.2293613060206168                      4
      5892.000279854983     0.3831774378329878     0.2804540153486649                   0.05                   0.05     0.1188189474897111                      4
      5896.000280044973     0.4857035078260988     0.4019190019443925                   0.05                   0.05    0.09251298830483491                      4
      5900.000280234963     0.4488898881474626     0.2923400481538757                   0.05                   0.05    0.05908745447763251                      4
      5904.000280424953      0.368828894624762     0.2791063764744108                   0.05                   0.05     0.1347015650100953                      4
      5908.000280614942     0.5031737698749968     0.4650731228586276                   0.05                   0.05    0.08857091314530421                      4
      5912.000280804932     0.5120653193474571     0.4051003822997497                   0.05                   0.05    0.08760955051640373                      4
      5916.000280994922     0.5640177314544274     0.3448607424684884                   0.05                   0.05     0.1040049643156632                      4
      5920.000281184912     0.5292842752713409     0.3119190087719778                   0.05                   0.05    0.08752763218059895                      4
      5924.000281374902     0.4361219253060076     0.2725082078648853                   0.05                   0.05    0.07269510562348079                      4
      5928.000281564891     0.5657136483630103     0.3679187400949408                   0.05                   0.05     0.0820554295471649                      4
      5932.000281754881     0.5458161641451056     0.3308131044421931                   0.05                   0.05    0.09477658280510221                      4
      5936.000281944871     0.4179377203561604     0.3957909696407939                   0.05                   0.05       0.10732355839008                      4
      5940.000282134861      0.486740219477338     0.3600609707348005                   0.05                   0.05    0.07987443810936468                      4
      5944.000282324851     0.3518781135098619     0.3758568968238308                   0.05                   0.05     0.1247734809845316                      4
       5948.00028251484     0.4080715030116613     0.4396030456056406                   0.05                   0.05    0.09091245270345728                      4
       5952.00028270483     0.4446890132569895     0.4695852144657924                   0.05                   0.05    0.08009868910216038                      4
       5956.00028289482     0.5020604587896921     0.4194923367674025                   0.05                   0.05    0.08762045571205365                      4
       5960.00028308481     0.5686922507623486     0.3932140249351685                   0.05                   0.05    0.06999011065145516                      4
        5964.0002832748     0.6449717748142249     0.5781993037039214                   0.05                   0.05     0.1233781779262521                      4
      5968.000283464789     0.5694251612915325     0.3559180321995668                   0.05                   0.05    0.09257758984117392                      4
      5972.000283654779     0.4747529179041937     0.3989705675503031                   0.05                   0.05    0.08895045495550391                      4
      5976.000283844769     0.5924514630687425     0.3918512535859512                   0.05                   0.05     0.0746954870723722                      4
      5980.000284034759     0.5710643095503081     0.3834491460515885                   0.05                   0.05    0.07183220802680468                      4
      5984.000284224749     0.5361337669131951     0.4987728601955145                   0.05                   0.05    0.09185777630110778                      4
      5988.000284414738     0.5725874536622584     0.5081685953147999                   0.05                   0.05    0.09158040566053094                      4
      5992.000284604728      0.577212467897776     0.4267769388011735                   0.05                   0.05    0.06486916103629764                      4
      5996.000284794718     0.5476438260841675     0.5223747192655457                   0.05                   0.05    0.09493810612303388                      4
      6000.000284984708     0.6472659921449371     0.4321254327551686                   0.05                   0.05    0.09075492383757529                      4
      6004.000285174698     0.6205560044531668     0.4037329513980683                   0.05                   0.05     0.0842033110201561                      4
      6008.000285364687     0.6319092034524458     0.4121594027447196                   0.05                   0.05    0.08813538346835054                      4
      6012.000285554677     0.6146842291332009     0.4101710177373022                   0.05                   0.05    0.07248794497890926                      4
      6016.000285744667     0.6587473367168049     0.4463848894378839                   0.05                   0.05      0.092664866637264                      4
      6020.000285934657     0.6640764118099232     0.4475104906633443                   0.05                   0.05    0.09865514523111736                      4
      6024.000286124647     0.7017718987053663     0.4964542099415911                   0.05                   0.05     0.1119481857571173                      4
      6028.000286314636     0.6702571846673657     0.4588294274578025                   0.05                   0.05     0.0971790397427483                      4
      6032.000286504626     0.6774457679065279     0.4705437469673902                   0.05                   0.05    0.09767053764902429                      4
      6036.000286694616     0.5976664284618164     0.3847534263747695                   0.05                   0.05    0.07997849077418069                      4
      6040.000286884606      0.638617010325085     0.4304707001242409                   0.05                   0.05    0.07657021912897824                      4
      6044.000287074596     0.7601111968092907     0.5570870683198011                   0.05                   0.05     0.1458915233630239                      4
      6048.000287264585     0.7118795613524388     0.5078611041015455                   0.05                   0.05      0.112513268558059                      4
      6052.000287454575     0.7038673751169413     0.5063881483432663                   0.05                   0.05     0.1032342255067782                      4
      6056.000287644565      0.829202890742947     0.6432913091698567                   0.05                   0.05     0.2342928204027389                      4
      6060.000287834555     0.7923099579745577     0.5844450170458189                   0.05                   0.05     0.1777860309371596                      4
      6064.000288024545      0.776843191644068     0.5556711662203171                   0.05                   0.05     0.1728269651623715                      4
      6068.000288214535     0.7718808351181636      0.571270158101869                   0.05                   0.05     0.1467767106098328                      4
      6072.000288404524     0.6855717362240088     0.6148042717920333                   0.05                   0.05     0.1454770839172226                      4
      6076.000288594514     0.6877701965938054     0.5237468753827225                   0.05                   0.05    0.08830615169778447                      4
      6080.000288784504     0.8424706160712905     0.6418057116953739                   0.05                   0.05     0.2522284626383849                      4
      6084.000288974494      0.796248370555764     0.6217141712939921                   0.05                   0.05     0.1670361567176243                      4
      6088.000289164484     0.6151265187575209     0.4057322852040089                   0.05                   0.05    0.07335890964664787                      4
      6092.000289354473     0.5853699250612265      0.371406032082838                   0.05                   0.05    0.08355518536292351                      4
      6096.000289544463     0.6205652038426057     0.4061416087676681                   0.05                   0.05    0.07657585252245551                      4
      6100.000289734453     0.6095959350045275     0.4016797728717748                   0.05                   0.05    0.07103682449660242                      4
      6104.000289924443     0.6209289723948315     0.4072320262295919                   0.05                   0.05    0.07483608334888778                      4
      6108.000290114433     0.6250128898782663     0.4019772737506546                   0.05                   0.05    0.08366122514392207                      4
      6112.000290304422     0.6746509561291104       0.46828047898667                   0.05                   0.05    0.09148808560996294                      4
      6116.000290494412     0.6173783498539054     0.4078562794093059                   0.05                   0.05    0.07017080607872615                      4
      6120.000290684402     0.6034782133581208     0.3899705071866738                   0.05                   0.05    0.07449748443955842                      4
      6124.000290874392     0.6348668145184784     0.4331318519216998                   0.05                   0.05    0.06761560342316306                      4
      6128.000291064382     0.6290722495215262     0.4389128457375163                   0.05                   0.05    0.06171869802262556                      4
      6132.000291254371       0.73289382678936     0.5686324755674882                   0.05                   0.05     0.1100208463619176                      4
      6136.000291444361     0.8350652490175654     0.6417189193936413                   0.05                   0.05     0.2281085265183805                      4
      6140.000291634351     0.7180282092772142     0.5026102538894642                   0.05                   0.05     0.1200256259507005                      4
      6144.000291824341     0.6564847318855487     0.4352967954446375                   0.05                   0.05    0.08889653136395026                      4
      6148.000292014331     0.6116436560780409     0.4002786006018754                   0.05                   0.05    0.06982816916353726                      4
       6152.00029220432      0.624762327668366     0.4057943448780157                   0.05                   0.05      0.075576615492711                      4
       6156.00029239431      0.681156390807321      0.483677453357127                   0.05                   0.05    0.08740910468122093                      4
        6160.0002925843     0.5828939586322125      0.373778858169081                   0.05                   0.05    0.07532466353419137                      4
       6164.00029277429     0.6580205386256589     0.4563906117136461                   0.05                   0.05    0.07532929080640509                      4
       6168.00029296428     0.7061371105492552     0.5021223649725273                   0.05                   0.05     0.1017629764053658                      4
      6172.000293154269     0.6440765220600292     0.4262673691432362                   0.05                   0.05    0.07728830238871458                      4
      6176.000293344259     0.5867194843587551     0.3677640513122181                   0.05                   0.05    0.08352134788888629                      4
      6180.000293534249     0.6955093047241337      0.543831369891566                   0.05                   0.05    0.09061287704056453                      4
      6184.000293724239     0.6748296320168172     0.4633971672460902                   0.05                   0.05    0.08892255561621915                      4
      6188.000293914229     0.6839951313635437     0.4679045790137636                   0.05                   0.05    0.09740566121776253                      4
      6192.000294104218     0.7074857604818267     0.4978572771474508                   0.05                   0.05     0.1036116817424651                      4
      6196.000294294208     0.5534897973474364     0.3594958112869397                   0.05                   0.05     0.0738009254366537                      4
      6200.000294484198     0.6113510428078408     0.3965692882464558                   0.05                   0.05    0.06988439950952363                      4
      6204.000294674188     0.6983715206839859     0.4846872768848467                   0.05                   0.05     0.1015281138299253                      4
      6208.000294864178     0.5394115490156745     0.3431634875141499                   0.05                   0.05    0.07582415796425565                      4
      6212.000295054168     0.7867511546315612     0.6227759548878117                   0.05                   0.05     0.1535035830888168                      4
      6216.000295244157     0.5936054240221738     0.3790682200877272                   0.05                   0.05    0.07368460505016206                      4
      6220.000295434147     0.4950813357036477     0.3014288573391526                   0.05                   0.05    0.05649558416877169                      4
      6224.000295624137     0.6209113174435348     0.4122557074246865                   0.05                   0.05    0.06376959114644541                      4
      6228.000295814127     0.4934383938802283     0.2798180529344338                   0.05                   0.05    0.06506234718392431                      4
      6232.000296004117     0.4605530473793623     0.2733457759746497                   0.05                   0.05    0.06106136963186473                      4
      6236.000296194106     0.4602407609482909     0.2716431367321307                   0.05                   0.05    0.06220060894070852                      4
      6240.000296384096     0.5041304647177587     0.3138689231612358                   0.05                   0.05    0.05930988361360044                      4
      6244.000296574086     0.4756867890767418     0.2864398648652027                   0.05                   0.05    0.05263142305548274                      4
      6248.000296764076     0.4750089732116697     0.2678367915023325                   0.05                   0.05    0.06613745443311342                      4
      6252.000296954066     0.4723968714643168     0.3004667454684897                   0.05                   0.05    0.05019305019020891                      4
      6256.000297144055     0.4377720241047124     0.2748651885233149                   0.05                   0.05    0.06695069657635583                      4
      6260.000297334045     0.4315719721726276     0.2760891201062483                   0.05                   0.05    0.06978618249589624                      4
      6264.000297524035     0.4931834042584759      0.274798017675372                   0.05                   0.05    0.06684069919627553                      4
      6268.000297714025     0.4712141385467172     0.2830534590589867                   0.05                   0.05    0.05188546744350917                      4
      6272.000297904015     0.5516235667671963     0.3392218821343585                   0.05                   0.05    0.08442303873990238                      4
      6276.000298094004     0.6119652501918827     0.4276431353737742                   0.05                   0.05    0.05368857332740318                      4
      6280.000298283994     0.5716327442942725     0.4094171787011388                   0.05                   0.05    0.05683731133850654                      4
      6284.000298473984     0.5435864313882313     0.4055254765383859                   0.05                   0.05    0.06661976971690363                      4
      6288.000298663974      0.526793943602372     0.3798025581244648                   0.05                   0.05    0.06926719871122156                      4
      6292.000298853964     0.5198883439531948     0.4059529088475665                   0.05                   0.05    0.07582818895434873                      4
      6296.000299043953     0.6321043315576185     0.4347029969432605                   0.05                   0.05     0.0591591012764566                      4
      6300.000299233943     0.7104711423876892     0.5855075635657241                   0.05                   0.05     0.1131868679104446                      4
      6304.000299423933     0.5807823013677518     0.4214523036188331                   0.05                   0.05    0.05371579163743455                      4
      6308.000299613923     0.7437943111100658      0.546229605157315                   0.05                   0.05     0.1141845713432967                      4
      6312.000299803913     0.7522972379591637     0.6667717235392056                   0.05                   0.05     0.2018349485494649                      4
      6316.000299993902     0.8317916014989194     0.6240671745189048                   0.05                   0.05     0.2169817097454201                      4
      6320.000300183892      0.920655741365398     0.7814983590985027                   0.05                   0.05     0.5230551517795784                      4
      6324.000300373882     0.8060933181475823     0.7304317432658022                   0.05                   0.05     0.3263856991237309                      4
      6328.000300563872     0.8156117755301846     0.6285822056473811                   0.05                   0.05     0.1792881840556719                      4
      6332.000300753862     0.8982192515036346     0.6860427735176979                   0.05                   0.05     0.3340846487730817                      4
      6336.000300943851     0.8434181757518844     0.6318874752010503                   0.05                   0.05     0.2298637008353991                      4
      6340.000301133841     0.9241708223257118     0.7365324383395843                   0.05                   0.05     0.4234938179127793                      4
      6344.000301323831     0.9793561750765065      0.787968486707093                   0.05                   0.05     0.6064151116752647                      4
      6348.000301513821     0.9822375966861615     0.7790732095988246                   0.05                   0.05     0.5711459160831421                      4
      6352.000301703811     0.8645468203648331      0.660583550491279                   0.05                   0.05     0.2554917662697327                      4
        6356.0003018938     0.9329294686512767     0.7884778136704839                   0.05                   0.05     0.4795406776454691                      4
       6360.00030208379     0.9237309986330307     0.7967182377295464                   0.05                   0.05     0.4587994192124403                      4
       6364.00030227378      1.010442668101346      0.812804982902484                   0.05                   0.05     0.5801427284199024                      4
       6368.00030246377     0.9907007743181381     0.8261365507724655                   0.05                   0.05     0.5300611904920322                      4
       6372.00030265376     0.9468733617091217     0.7698010134801315                   0.05                   0.05     0.4235035157911283                      4
       6376.00030284375     0.9497890899338863     0.7492642883920366                   0.05                   0.05     0.4098603248787752                      4
      6380.000303033739     0.9204009126311108     0.7184888776910973                   0.05                   0.05     0.3336695495052729                      4
      6384.000303223729      1.012191662249459     0.8081994192064682                   0.05                   0.05     0.5103676480451197                      4
      6388.000303413719      1.034128812002364     0.8499808012797071                   0.05                   0.05     0.5685353016168155                      4
      6392.000303603709     0.9513245610857878     0.7884388809108411                   0.05                   0.05     0.3914345083438866                      4
      6396.000303793699      1.019107548586689     0.8707919385386013                   0.05                   0.05     0.5453762400705012                      4
      6400.000303983688     0.9553886589436035     0.7568641527987264                   0.05                   0.05     0.3745291473413135                      4
      6404.000304173678       1.01363099001652     0.8084518672797325                   0.05                   0.05     0.4454533452808694                      4
      6408.000304363668     0.9983472267179951     0.8420374493847322                   0.05                   0.05     0.4362250402352011                      4
      6412.000304553658     0.9603886065408412     0.7659369445798848                   0.05                   0.05     0.3552572976449386                      4
      6416.000304743648     0.9858941078148501     0.7798016773221955                   0.05                   0.05     0.3691439238604098                      4
      6420.000304933637      1.004976216286771      0.815554896376691                   0.05                   0.05     0.3823178352295378                      4
      6424.000305123627     0.9563924276323779     0.7701783865773997                   0.05                   0.05     0.3218750070522201                      4
      6428.000305313617     0.9603431772892442     0.7551284011845998                   0.05                   0.05     0.3252808634180506                      4
      6432.000305503607      1.004953337485592     0.8638670569923472                   0.05                   0.05     0.4415249081286867                      4
      6436.000305693597       1.05180637539109     0.8927555934413376                   0.05                   0.05     0.5543324888064136                      4
      6440.000305883586      1.045565848883786     0.8398490145950667                   0.05                   0.05     0.4447370128869967                      4
      6444.000306073576     0.9708441761412282     0.7696339755247662                   0.05                   0.05     0.3112502994505886                      4
      6448.000306263566     0.9884158512947723     0.7788540654827044                   0.05                   0.05     0.3161205018616828                      4
      6452.000306453556      1.024037293764097     0.8399944924186662                   0.05                   0.05     0.3719647503416381                      4
      6456.000306643546     0.9966821426436036      0.787766133779492                   0.05                   0.05     0.3065260517672003                      4
      6460.000306833535     0.9289357731998331     0.7345820292373357                   0.05                   0.05     0.2836407128159766                      4
      6464.000307023525      1.023049897496775     0.8481825410637439                   0.05                   0.05     0.3622415894221982                      4
      6468.000307213515     0.9792346626039841     0.8419928442643202                   0.05                   0.05     0.3252361495654664                      4
      6472.000307403505      1.049735601867148     0.9173466030748144                   0.05                   0.05     0.5401889518435964                      4
      6476.000307593495      1.089250372110205     0.9186597491863078                   0.05                   0.05     0.5782540638841291                      4
      6480.000307783484      1.040688396263585     0.8454459671843085                   0.05                   0.05     0.3629932329869297                      4
      6484.000307973474      1.053616879598278     0.8701574600817936                   0.05                   0.05     0.4033866522059316                      4
      6488.000308163464       1.04583138024116     0.8665358339580301                   0.05                   0.05        0.3670100314229                      4
      6492.000308353454      1.004226870968603      0.828695561981558                   0.05                   0.05     0.2746428098475312                      4
      6496.000308543444      1.049155125217342     0.9159923731999221                   0.05                   0.05     0.4555592308031336                      4
      6500.000308733433      1.042292051127969      0.944680172160277                   0.05                   0.05     0.5004758713016295                      4
      6504.000308923423      1.104924494308616      1.025942225283124                   0.05                   0.05      0.601824071012984                      4
      6508.000309113413      1.001850863680008     0.8105134809576354                   0.05                   0.05     0.2617163244684524                      4
      6512.000309303403     0.8944199078280448     0.8614728701382491                   0.05                   0.05     0.4154350350485466                      4
      6516.000309493393     0.9733603144451792     0.9231095550786595                   0.05                   0.05     0.4400078868750796                      4
      6520.000309683383     0.8856463344119766     0.9040848084483908                   0.05                   0.05     0.3377329618824808                      4
      6524.000309873372      0.920146964771971     0.8638439961166068                   0.05                   0.05     0.3828298769840269                      4
      6528.000310063362     0.9167155387394259     0.8696244428987296                   0.05                   0.05     0.3707384005938822                      4
      6532.000310253352     0.8054220735185619     0.8474508109596748                   0.05                   0.05     0.3215864678647109                      4
      6536.000310443342     0.6278080326188397     0.7521459815434056                   0.05                   0.05     0.1263958961139035                      4
      6540.000310633332     0.6953457056448733     0.7635558391249134                   0.05                   0.05     0.2054285359530049                      4
      6544.000310823321     0.7345420009228701     0.7720670623465561                   0.05                   0.05     0.2668763144345432                      4
      6548.000311013311     0.6816606483792153     0.7773198066700239                   0.05                   0.05     0.1710500223514794                      4
      6552.000311203301     0.7154654667405069     0.8250037983349188                   0.05                   0.05     0.1841490079152326                      4
      6556.000311393291     0.6552430945236202      0.745040195207013                   0.05                   0.05     0.1495899042332677                      4
      6560.000311583281     0.6225473916285803     0.8136691552832703                   0.05                   0.05     0.1421651187225715                      4
       6564.00031177327     0.6320631902659012     0.8230204029631443                   0.05                   0.05     0.1480219837659866                      4
       6568.00031196326     0.6461373751222304     0.8545591146458947                   0.05                   0.05     0.1883406754871023                      4
       6572.00031215325     0.5989509677711798     0.8106964795228306                   0.05                   0.05     0.1482572911887558                      4
       6576.00031234324      0.690442631262062     0.8932323305264824                   0.05                   0.05     0.2200162550657109                      4
       6580.00031253323     0.6190086823607905     0.8365735074921768                   0.05                   0.05     0.1747457765069206                      4
      6584.000312723219     0.6153335285674506     0.8214988023457536                   0.05                   0.05      0.146934077767679                      4
      6588.000312913209       0.71452826788428     0.9154332088133642                   0.05                   0.05     0.2402135538390108                      4
      6592.000313103199     0.6496028733910186     0.8554452307517447                   0.05                   0.05     0.1747010445008138                      4
      6596.000313293189     0.7606763617119743     0.9056518319822294                   0.05                   0.05     0.2062404804224105                      4
      6600.000313483179     0.7925530896531936     0.8965046542346342                   0.05                   0.05     0.2216479962082785                      4
      6604.000313673168     0.7197434830336076     0.8919129985159935                   0.05                   0.05     0.1867058274477554                      4
      6608.000313863158     0.6327198463273382     0.7833412668558422                   0.05                   0.05     0.1147218017450239                      4
      6612.000314053148     0.8240888505059605     0.9300503134948126                   0.05                   0.05     0.2176262125166971                      4
      6616.000314243138     0.7682362322817862     0.9483123519854876                   0.05                   0.05     0.2353067110223681                      4
      6620.000314433128     0.7869524134017014     0.9859869008997836                   0.05                   0.05     0.2881562782791955                      4
      6624.000314623117     0.7059471815130384     0.8221555161476802                   0.05                   0.05     0.1607044264932135                      4
      6628.000314813107     0.8213018059822261     0.7807015435492509                   0.05                   0.05      0.356653452464912                      4
      6632.000315003097     0.5622291566934816     0.7721645336455067                   0.05                   0.05     0.1221880608916654                      4
      6636.000315193087     0.6630993602034631     0.8533757694194803                   0.05                   0.05      0.154740401914822                      4
      6640.000315383077     0.6335931380353677      0.814105104858034                   0.05                   0.05     0.1227821345905034                      4
      6644.000315573066     0.5874923619848431     0.7831498992690707                   0.05                   0.05     0.1126245839628718                      4
      6648.000315763056     0.6554505065938911     0.8666651162993124                   0.05                   0.05     0.1805232308920783                      4
      6652.000315953046     0.6502713698711962      0.852677185226979                   0.05                   0.05      0.156022539636055                      4
      6656.000316143036      0.624877679979696      0.828806972557763                   0.05                   0.05     0.1372992733816645                      4
      6660.000316333026     0.5508803114741231      0.768744482787866                   0.05                   0.05     0.1257721183824449                      4
      6664.000316523015     0.5555817838706723     0.7694636118254611                   0.05                   0.05      0.120127917381791                      4
      6668.000316713005     0.5482197184363665     0.7548255561910913                   0.05                   0.05     0.1078763558477143                      4
      6672.000316902995     0.4985799134806069     0.7043423509982938                   0.05                   0.05    0.08694298654500232                      4
      6676.000317092985     0.5060330372857865     0.7267138064935347                   0.05                   0.05     0.1069625665326808                      4
      6680.000317282975     0.4924745724755226     0.6967265560121088                   0.05                   0.05    0.08191584736680541                      4
      6684.000317472965     0.5017067329089301     0.7180173657897145                   0.05                   0.05    0.09729255940210102                      4
      6688.000317662954     0.5426884170845365     0.7562412593359051                   0.05                   0.05     0.1108325409469646                      4
      6692.000317852944     0.4977584959594231     0.7109450434310958                   0.05                   0.05    0.09062947350055181                      4
      6696.000318042934     0.5401835074371365     0.7445609920008119                   0.05                   0.05    0.09798046189261213                      4
      6700.000318232924     0.6603326717189925      0.864819954382535                   0.05                   0.05     0.1643932478764635                      4
      6704.000318422914      0.673067145922583     0.8369673549348325                   0.05                   0.05     0.1277758096363449                      4
      6708.000318612903     0.6422744740543446      0.742806000879957                   0.05                   0.05      0.126844942649729                      4
      6712.000318802893      0.696011050719496     0.8361413051097047                   0.05                   0.05     0.1362811573513703                      4
      6716.000318992883     0.6268174183837836     0.8058761540837798                   0.05                   0.05     0.1084967444106759                      4
      6720.000319182873      0.695935789684062      0.875999645175628                   0.05                   0.05     0.1564127875033835                      4
      6724.000319372863     0.7310236893126092     0.9299138090509372                   0.05                   0.05     0.2282989545189078                      4
      6728.000319562852     0.6821451863418788     0.8630253317764096                   0.05                   0.05     0.1405681106074493                      4
      6732.000319752842     0.6334503807669889      0.812634207218918                   0.05                   0.05     0.1094800971549657                      4
      6736.000319942832     0.6063512892034777     0.8168844209946106                   0.05                   0.05     0.1267003319986009                      4
      6740.000320132822     0.5836477733817144     0.7999416148583575                   0.05                   0.05     0.1240906030824345                      4
      6744.000320322812     0.6899619289841253     0.8845393643833037                   0.05                   0.05     0.1643941705004963                      4
      6748.000320512801      0.758335171072995     0.9527227103937315                   0.05                   0.05     0.2389417482335675                      4
      6752.000320702791     0.8044952042726736      1.002813831535424                   0.05                   0.05     0.2961834807213003                      4
      6756.000320892781     0.8462638034594805     0.9649939431301811                   0.05                   0.05     0.2185854780345386                      4
      6760.000321082771     0.7257354237519561     0.9392468084307285                   0.05                   0.05     0.2452583721276975                      4
      6764.000321272761     0.8024805225191034      1.008752806372543                   0.05                   0.05     0.3038197727950757                      4
       6768.00032146275     0.7811645672504262     0.9630360830508131                   0.05                   0.05      0.215311777187138                      4
       6772.00032165274     0.8281205552481553      1.016519547481665                   0.05                   0.05     0.2870371809507882                      4
       6776.00032184273     0.7825646955140849      0.973108681525037                   0.05                   0.05     0.2241413373641568                      4
       6780.00032203272      0.817963377388177     0.9759516878394313                   0.05                   0.05      0.200123140580844                      4
       6784.00032222271     0.9121613926076833       1.00144039856745                   0.05                   0.05     0.3224568509003411                      4
      6788.000322412699     0.8578302555827044     0.9814516581231516                   0.05                   0.05     0.2155841162728645                      4
      6792.000322602689      0.880259290693954      1.027133734719588                   0.05                   0.05     0.2931874120726983                      4
      6796.000322792679      0.854689987531419      1.024945926467124                   0.05                   0.05     0.2715836832264166                      4
      6800.000322982669     0.8432928391443446      1.037033459858714                   0.05                   0.05      0.302585454256892                      4
      6804.000323172659     0.8855392453946919      1.073346732351658                   0.05                   0.05     0.3907969102063556                      4
      6808.000323362648     0.9589150624157914      1.109223835640692                   0.05                   0.05     0.4947123210821548                      4
      6812.000323552638     0.9700591401771318      1.003625539585269                   0.05                   0.05     0.4361951696207926                      4
      6816.000323742628     0.9086304031019622      1.053080966645138                   0.05                   0.05     0.3348368029858192                      4
      6820.000323932618     0.8727443236468683      1.074998787650539                   0.05                   0.05      0.370130806957796                      4
      6824.000324122608     0.9670907663132877      1.161499576495524                   0.05                   0.05     0.5731329127312013                      4
      6828.000324312598     0.9428293719861053      1.088627068002225                   0.05                   0.05     0.4070803129625669                      4
      6832.000324502587     0.9327414035716528      1.125425767199347                   0.05                   0.05     0.4597355177310455                      4
      6836.000324692577     0.8838655612703556      1.084853050442081                   0.05                   0.05     0.3629503096195055                      4
      6840.000324882567     0.8902319206522141       1.08458158073863                   0.05                   0.05     0.3452420322744589                      4
      6844.000325072557     0.8821956232412798      1.080391074594922                   0.05                   0.05     0.3282426236060719                      4
      6848.000325262547     0.9383711076853143      1.108938358958177                   0.05                   0.05     0.3847859175322628                      4
      6852.000325452536     0.8997096285418286      1.082627429757566                   0.05                   0.05     0.3089837655983703                      4
      6856.000325642526     0.9244804601839922      1.101348357122762                   0.05                   0.05      0.339968036307371                      4
      6860.000325832516     0.8511794429880144      1.043544061308173                   0.05                   0.05     0.2602301852794276                      4
      6864.000326022506     0.8871790669838365      1.075555655668188                   0.05                   0.05     0.2787005127319417                      4
      6868.000326212496     0.9108996177951986      1.094493539173623                   0.05                   0.05     0.3024564488499843                      4
      6872.000326402485     0.9051517215579605      1.063295187427412                   0.05                   0.05     0.2506663755811558                      4
      6876.000326592475     0.9108638207948998       1.10450653804038                   0.05                   0.05     0.3086083205252103                      4
      6880.000326782465     0.7859995599147828     0.9943105782075662                   0.05                   0.05     0.2462045608482983                      4
      6884.000326972455     0.8481857973737333      1.039019360051984                   0.05                   0.05     0.2366588198756436                      4
      6888.000327162445     0.8714010966884512      1.053704665593379                   0.05                   0.05     0.2282473809206021                      4
      6892.000327352434     0.9602619318129875      1.070946310385904                   0.05                   0.05     0.3243815790540844                      4
      6896.000327542424     0.8464225242130072      1.042955672326489                   0.05                   0.05      0.235090545043333                      4
      6900.000327732414      0.938178826604213      1.136271266609402                   0.05                   0.05     0.3866236796460371                      4
      6904.000327922404     0.8368973771343021      1.036566087227361                   0.05                   0.05     0.2330337596397976                      4
      6908.000328112394     0.9215664282057757      1.122122190484992                   0.05                   0.05     0.3248494226582733                      4
      6912.000328302383     0.8863981962074464      1.083386245274234                   0.05                   0.05     0.2418788105988394                      4
      6916.000328492373     0.9531721520568226      1.146962389877275                   0.05                   0.05     0.4032165572007609                      4
      6920.000328682363     0.9435052997150505      1.131116218389303                   0.05                   0.05     0.3336863374314586                      4
      6924.000328872353     0.9567808522234718      1.132261357387142                   0.05                   0.05     0.3392672812576452                      4
      6928.000329062343      1.056210972115056      1.059290482685976                   0.05                   0.05     0.4702585687136412                      4
      6932.000329252332      1.073399095543232     0.9430016705503935                   0.05                   0.05     0.4894843741278177                      4
      6936.000329442322      1.050171532319133      1.078074700405949                   0.05                   0.05     0.4232365767334745                      4
      6940.000329632312      1.003493094378469      1.092270835315154                   0.05                   0.05     0.3520376183779679                      4
      6944.000329822302      1.003926118585239      1.132016478369431                   0.05                   0.05     0.3832979621266912                      4
      6948.000330012292     0.9695764370644588      1.057531767311213                   0.05                   0.05     0.3033128025903396                      4
      6952.000330202281      1.025556495890447      1.128564882008723                   0.05                   0.05     0.3836318269822088                      4
      6956.000330392271      1.075342853194482      1.108806573222243                   0.05                   0.05      0.408374519037578                      4
      6960.000330582261     0.9727160898224667      1.050596709640861                   0.05                   0.05     0.3055074832457208                      4
      6964.000330772251      1.005708567354365      1.006434284163744                   0.05                   0.05     0.4230637835590236                      4
      6968.000330962241     0.9785673624424427      1.039495801420931                   0.05                   0.05     0.3133670986068211                      4
      6972.000331152231      1.023051106866819      1.034865635957011                   0.05                   0.05     0.3754178930736525                      4
       6976.00033134222      1.026247800453635      1.041408669028317                   0.05                   0.05     0.3558726179192778                      4
       6980.00033153221      1.024237357723287      1.011014997670015                   0.05                   0.05     0.3902013021168235                      4
        6984.0003317222      1.022500617695584      1.030629110254243                   0.05                   0.05     0.3422596709172299                      4
       6988.00033191219       1.04355171255628      1.084292004138377                   0.05                   0.05     0.3210629659640898                      4
       6992.00033210218     0.9965488938952022      1.096468579195028                   0.05                   0.05     0.2706525200732582                      4
      6996.000332292169     0.9834350815943972      1.081090249089689                   0.05                   0.05     0.2468037367545086                      4
      7000.000332482159      1.034258158578472      1.119464278842609                   0.05                   0.05     0.3215147849270555                      4
      7004.000332672149     0.9998433747414422      1.049533370933603                   0.05                   0.05     0.2668297531849041                      4
      7008.000332862139      1.032353855762548      1.116748940915462                   0.05                   0.05     0.3022635659599047                      4
      7012.000333052129      1.016367401407607      1.065290695769513                   0.05                   0.05     0.2561916754474119                      4
      7016.000333242118      1.026014592761179      1.052641589600029                   0.05                   0.05     0.2718051281251942                      4
      7020.000333432108      1.019651824252406      1.006946836967313                   0.05                   0.05     0.3386866087281437                      4
      7024.000333622098      1.007762950298584      1.063970039176468                   0.05                   0.05     0.2331728631709931                      4
      7028.000333812088      1.007567859176937      1.031995290640516                   0.05                   0.05     0.2634499252837587                      4
      7032.000334002078     0.8562149780315927     0.9464363718592435                   0.05                   0.05     0.1951793640131483                      4
      7036.000334192067     0.8131467098443601     0.9628246013729668                   0.05                   0.05     0.1662939254229752                      4
      7040.000334382057     0.9918643248576652      1.143683121243212                   0.05                   0.05     0.3223128168147057                      4
      7044.000334572047     0.9537955551773548      1.132407971073116                   0.05                   0.05     0.2706383426067598                      4
      7048.000334762037     0.9528390675605276      1.102405549003427                   0.05                   0.05     0.2102254029124274                      4
      7052.000334952027      0.713777625998022     0.8540813826728101                   0.05                   0.05     0.1404479009571609                      4
      7056.000335142016     0.8942605771803271      1.021413671026851                   0.05                   0.05     0.1895128266827352                      4
      7060.000335332006     0.9025820551301488      1.077223318759486                   0.05                   0.05     0.1944022059536142                      4
      7064.000335521996     0.9966184808279132      1.154753693243276                   0.05                   0.05     0.3427177335351004                      4
      7068.000335711986     0.9372954151368906      1.047564529567299                   0.05                   0.05     0.1984636924920318                      4
      7072.000335901976      1.015580206880293      1.086305803055134                   0.05                   0.05     0.2176237477429842                      4
      7076.000336091965      1.005936095143087      1.116901192209274                   0.05                   0.05     0.2346712808974188                      4
      7080.000336281955     0.9532421891192508      1.085368931003172                   0.05                   0.05     0.1839882627691651                      4
      7084.000336471945      1.020784728937813      1.156123783917187                   0.05                   0.05     0.3450371388803851                      4
      7088.000336661935      1.065316975964762      1.148655858959482                   0.05                   0.05     0.3691695913403264                      4
      7092.000336851925      1.089892255955142      1.040300016884672                   0.05                   0.05     0.4155389095118481                      4
      7096.000337041914      1.121521428199678      1.060242532493181                   0.05                   0.05     0.4770481584410589                      4
      7100.000337231904      1.007413870878598      1.092566683018008                   0.05                   0.05     0.1956679321369093                      4
      7104.000337421894       1.12062296593086      1.123599423072591                   0.05                   0.05     0.4433216095814723                      4
      7108.000337611884      1.024669231177809     0.9849060698715979                   0.05                   0.05     0.3577267608095832                      4
      7112.000337801874      1.007856896949422     0.9793323525914853                   0.05                   0.05     0.3443607233211088                      4
      7116.000337991863      1.079913999545682      1.128073439120844                   0.05                   0.05     0.3247687034941678                      4
      7120.000338181853      1.149839784489772      1.182182731662483                   0.05                   0.05      0.566196602330798                      4
      7124.000338371843      1.130372509026327      1.000249580369304                   0.05                   0.05     0.5442718919911446                      4
      7128.000338561833      1.200175352094322      1.080136046377639                   0.05                   0.05     0.6202096738258716                      4
      7132.000338751823      1.151282707884221      1.011278363882018                   0.05                   0.05     0.5426251278662296                      4
      7136.000338941813       1.18975432492784      1.026430181492496                   0.05                   0.05     0.5724235594443181                      4
      7140.000339131802      1.122374915325787     0.9893019562414677                   0.05                   0.05     0.4770699148835678                      4
      7144.000339321792      1.127012102976848      1.001166717832559                   0.05                   0.05      0.447842170351439                      4
      7148.000339511782      1.123024614794501     0.9502577164394871                   0.05                   0.05     0.4873090629599066                      4
      7152.000339701772      1.139543980097215     0.9832485537450198                   0.05                   0.05     0.4511697085707578                      4
      7156.000339891762       1.11744861397864     0.9264012242409528                   0.05                   0.05     0.4685805964593549                      4
      7160.000340081751      1.051013687144832     0.8975482721291408                   0.05                   0.05     0.3430427181134714                      4
      7164.000340271741      1.113657095872482     0.9302916594241434                   0.05                   0.05     0.4299872309433813                      4
      7168.000340461731      1.098764888167604     0.9236767826362127                   0.05                   0.05     0.3906582394872404                      4
      7172.000340651721      1.098174568417712      1.020841565309941                   0.05                   0.05     0.3449988831630873                      4
      7176.000340841711      1.041387708188513     0.9514029741320399                   0.05                   0.05     0.3422778901138375                      4
        7180.0003410317      1.065073477020287     0.9187829514282959                   0.05                   0.05     0.3278411940643876                      4
       7184.00034122169      1.114279878054805     0.9775137392355222                   0.05                   0.05     0.3572397405449632                      4
       7188.00034141168      1.046482149954079     0.8582535880762224                   0.05                   0.05     0.2950314611000449                      4
       7192.00034160167      1.114753941001305     0.9446770688836595                   0.05                   0.05      0.361361597129841                      4
       7196.00034179166      1.082839017829416     0.9067211752921239                   0.05                   0.05     0.3250633773184797                      4
      7200.000341981649       1.10969804197038     0.9291055970207754                   0.05                   0.05     0.3434804318169254                      4
      7204.000342171639     0.9876872323033818      0.837991572078806                   0.05                   0.05     0.2504854294382094                      4
      7208.000342361629      1.074753830216694     0.9216495900033698                   0.05                   0.05     0.2919455218452169                      4
      7212.000342551619      1.096757093627438     0.9200646629443522                   0.05                   0.05     0.3083946501669675                      4
      7216.000342741609      1.152640936802635      1.052705890829728                   0.05                   0.05     0.4253914405931326                      4
      7220.000342931598      1.114393581786509      0.968660749193952                   0.05                   0.05     0.3112198643347476                      4
      7224.000343121588      1.110533033549941     0.9442276374062956                   0.05                   0.05     0.2994788785853327                      4
      7228.000343311578      1.148516792657388      1.065771545525438                   0.05                   0.05     0.4072766161260509                      4
      7232.000343501568      1.123798026083426       1.02633676233269                   0.05                   0.05     0.3223392063870567                      4
      7236.000343691558     0.9923612189959775     0.8110556374955062                   0.05                   0.05     0.2349799721556609                      4
      7240.000343881547     0.9774200575548966     0.8122259180562782                   0.05                   0.05     0.2310327556295806                      4
      7244.000344071537      1.102328400781393     0.9322189941062248                   0.05                   0.05     0.2829932929698508                      4
      7248.000344261527     0.9358080792806892     0.7219187809503528                   0.05                   0.05     0.2923473760888443                      4
      7252.000344451517     0.9977859926115827     0.8164971716831433                   0.05                   0.05     0.2244278690317243                      4
      7256.000344641507      1.091609711027157     0.9323810283768218                   0.05                   0.05     0.2638857112600407                      4
      7260.000344831496      1.024683905255121     0.8439116885395048                   0.05                   0.05     0.2365500920061455                      4
      7264.000345021486     0.9832195827612327     0.8370871730611856                   0.05                   0.05     0.2272262409544644                      4
      7268.000345211476      1.052891581305613     0.9103532272895808                   0.05                   0.05     0.2520067541887556                      4
      7272.000345401466     0.8255634988227909     0.7555957373115327                   0.05                   0.05      0.316808301009551                      4
      7276.000345591456     0.9433074799374127      0.823118169397171                   0.05                   0.05     0.2618138087459608                      4
      7280.000345781446     0.9174413565594471     0.8188965330352012                   0.05                   0.05     0.2968708809818493                      4
      7284.000345971435     0.8151114636588808     0.7510850409433473                   0.05                   0.05     0.3079355575656947                      4
      7288.000346161425     0.9171764741101761     0.7705023421693922                   0.05                   0.05     0.2490342912654003                      4
      7292.000346351415     0.8861174922994509     0.7214564043711491                   0.05                   0.05     0.2366417501620788                      4
      7296.000346541405     0.8739318022153285     0.7649553029603716                   0.05                   0.05      0.269204367544546                      4
      7300.000346731395     0.7522800730502581     0.7132228569163498                   0.05                   0.05     0.2590916941086381                      4
      7304.000346921384     0.9239390363938499     0.8345673050875199                   0.05                   0.05      0.287922292100807                      4
      7308.000347111374     0.9856893351818919     0.8826003628360166                   0.05                   0.05     0.2760615961154007                      4
      7312.000347301364     0.9342151527724238     0.7964525836202844                   0.05                   0.05     0.2270750487756785                      4
      7316.000347491354     0.9277271777407868     0.8102176364044138                   0.05                   0.05     0.2404749068640564                      4
      7320.000347681344     0.8726205169817549     0.7991870295050496                   0.05                   0.05     0.2992906530654774                      4
      7324.000347871333     0.7697995889760495     0.7129959772862474                   0.05                   0.05     0.2598558587540173                      4
      7328.000348061323     0.8320079793495878      0.784425531751811                   0.05                   0.05     0.3039430338247275                      4
      7332.000348251313      0.799938471978771     0.7025389281980089                   0.05                   0.05     0.2328493707277969                      4
      7336.000348441303     0.7292343410246475     0.6883242589804311                   0.05                   0.05     0.2042207957733036                      4
      7340.000348631293     0.8180981910731528     0.7243379088019505                   0.05                   0.05     0.2424314173981055                      4
      7344.000348821282     0.8096439470119948     0.7030361939873697                   0.05                   0.05     0.2183795658946355                      4
      7348.000349011272     0.8164378767897894     0.6795492024884793                   0.05                   0.05     0.1886909661729878                      4
      7352.000349201262      0.792251037713068     0.6674269507701848                   0.05                   0.05      0.170839296733217                      4
      7356.000349391252     0.8500823351900686     0.6840702174626707                   0.05                   0.05     0.1979452476137951                      4
      7360.000349581242     0.9205958715390984     0.7247887052112129                   0.05                   0.05     0.2368388772848572                      4
      7364.000349771231     0.8394079937938866     0.6530735670270404                   0.05                   0.05     0.1853932023520223                      4
      7368.000349961221     0.8162833078024471     0.6136296083975374                   0.05                   0.05     0.1649095515849771                      4
      7372.000350151211      0.678001154989099     0.5124101990754254                   0.05                   0.05    0.07613040247582267                      4
      7376.000350341201     0.6627085974726743     0.4539296885727944                   0.05                   0.05    0.07602470914185944                      4
      7380.000350531191     0.7580641551779861     0.5585048564531599                   0.05                   0.05     0.1217619465547135                      4
       7384.00035072118     0.6247359902489265     0.4206044364915879                   0.05                   0.05    0.05947849593007232                      4
       7388.00035091117     0.7907132877474289     0.5904089919437117                   0.05                   0.05     0.1405111284187834                      4
       7392.00035110116     0.6564368573581819     0.4463117457276671                   0.05                   0.05     0.0725676935605796                      4
       7396.00035129115     0.6330958436247487     0.4134076969081441                   0.05                   0.05    0.07041633099297609                      4
       7400.00035148114     0.4789601943026993     0.2669171164804491                   0.05                   0.05    0.06645547461199727                      4
      7404.000351671129      0.506997760223046     0.3021339544778268                   0.05                   0.05    0.05988071227590418                      4
      7408.000351861119     0.4773738946412542     0.2687738112994135                   0.05                   0.05    0.06292817774272304                      4
      7412.000352051109     0.4940414490566137     0.2723666315197284                   0.05                   0.05    0.06817135480738588                      4
      7416.000352241099     0.5314759581091043     0.3254761390744662                   0.05                   0.05    0.07310462976690188                      4
      7420.000352431089     0.4695182474194481     0.2714998928262162                   0.05                   0.05    0.05769871215704077                      4
      7424.000352621078     0.4427103909268542      0.329967959448543                   0.05                   0.05    0.07455821743147109                      4
      7428.000352811068     0.4601289745870027     0.2985889472934226                   0.05                   0.05    0.04897922133087068                      4
      7432.000353001058     0.4944380882379638     0.2782793311438276                   0.05                   0.05    0.06102792752664223                      4
      7436.000353191048     0.5547704764978494     0.4179976491932801                   0.05                   0.05    0.06166822468905914                      4
      7440.000353381038     0.4098387840534615      0.461267368250726                   0.05                   0.05     0.0847711364683357                      4
      7444.000353571028     0.2758599072962337     0.4303277872193267                   0.05                   0.05    0.07965506881705411                      4
      7448.000353761017     0.2610284575337014     0.4286962174590633                   0.05                   0.05     0.1016717904249194                      4
      7452.000353951007     0.2752548509956599     0.4398541284635583                   0.05                   0.05    0.07293934546022969                      4
      7456.000354140997       0.27721763147497     0.4969574904905751                   0.05                   0.05    0.07839653816816143                      4
      7460.000354330987     0.2841985915336016     0.4083026029926257                   0.05                   0.05    0.08904920986648138                      4
      7464.000354520977     0.2748824466256191     0.3984263531453052                   0.05                   0.05     0.1085874242593194                      4
      7468.000354710966      0.392250158720184      0.267662215985417                   0.05                   0.05     0.1139548566494526                      4
      7472.000354900956     0.2749884954781793     0.4088142416073779                   0.05                   0.05     0.0956116692769258                      4
      7476.000355090946      0.275471344377792       0.43245178781459                   0.05                   0.05    0.07445053729108811                      4
      7480.000355280936     0.2789439498505477     0.4786840353871499                   0.05                   0.05    0.06345105712208038                      4
      7484.000355470926     0.3154204446150904     0.5063105370195684                   0.05                   0.05    0.06640619344469816                      4
      7488.000355660915     0.2827090754267625     0.4942705411418656                   0.05                   0.05    0.06870107701652757                      4
      7492.000355850905     0.2704571704356639     0.4810392880748368                   0.05                   0.05    0.07175129798018552                      4
      7496.000356040895     0.3080836055691413     0.5079981071097868                   0.05                   0.05    0.06743715438140388                      4
      7500.000356230885     0.3132278172541774     0.5264538865133318                   0.05                   0.05    0.08307301542956072                      4
      7504.000356420875     0.2790048210363048     0.4933841954690631                   0.05                   0.05    0.06945614977219151                      4
      7508.000356610864     0.3028905935931925      0.522024280445022                   0.05                   0.05    0.08288839815317407                      4
      7512.000356800854     0.3436790481992421     0.4965816757719337                   0.05                   0.05    0.06692202801424729                      4
      7516.000356990844     0.4239363492490514      0.627812456885806                   0.05                   0.05    0.06768078701631908                      4
      7520.000357180834     0.3667226971757241     0.5666029326150828                   0.05                   0.05    0.07425469951071043                      4
      7524.000357370824      0.333193644043986     0.5228800643675668                   0.05                   0.05    0.07119475053332858                      4
      7528.000357560813     0.2824095061472186      0.492026132748212                   0.05                   0.05    0.06423362524644741                      4
      7532.000357750803     0.2862409374429727     0.4754852023544662                   0.05                   0.05    0.05474849021094233                      4
      7536.000357940793      0.317859494491705     0.4904518445386056                   0.05                   0.05    0.05608298833517561                      4
      7540.000358130783     0.2777680957396699     0.3674606526165265                   0.05                   0.05     0.1447624983913275                      4
      7544.000358320773     0.2855463466679187     0.4861061773904681                   0.05                   0.05    0.05781144705450003                      4
      7548.000358510762     0.2687426326341636     0.4808824307227179                   0.05                   0.05    0.07006575600000309                      4
      7552.000358700752     0.2931730691161901      0.489112568053786                   0.05                   0.05    0.05516716602253591                      4
      7556.000358890742     0.3821931561526712     0.5148259011720081                   0.05                   0.05    0.07267183366368242                      4
      7560.000359080732     0.3458068232464835     0.3870698295951085                   0.05                   0.05     0.1103467486001838                      4
      7564.000359270722     0.2860936075083411     0.4032788821364204                   0.05                   0.05    0.08635556038511168                      4
      7568.000359460711     0.3058558069700274     0.5066337208154406                   0.05                   0.05    0.06205397131826352                      4
      7572.000359650701     0.2821472113766019     0.4961506204852519                   0.05                   0.05    0.06471507731306736                      4
      7576.000359840691     0.3239832267379511     0.5334993370653214                   0.05                   0.05    0.07920706070569287                      4
      7580.000360030681     0.3226220407656132     0.5376427798146147                   0.05                   0.05    0.08372321107104547                      4
      7584.000360220671     0.3798089390071643     0.5868954812033153                   0.05                   0.05    0.07200342179765362                      4
      7588.000360410661     0.3413665347808702     0.5470429810775668                   0.05                   0.05     0.0784654812522817                      4
       7592.00036060065     0.3848393243298048     0.5846052491173596                   0.05                   0.05    0.06722168891444684                      4
       7596.00036079064     0.3606038499506143     0.5639475485148352                   0.05                   0.05    0.07358578607312537                      4
       7600.00036098063     0.3147160222598914     0.3265165855341837                   0.05                   0.05     0.1538472821907717                      4
       7604.00036117062      0.394287939657305     0.4909229726886371                   0.05                   0.05    0.07818823687250863                      4
       7608.00036136061     0.3390214117929345     0.4923211637968658                   0.05                   0.05    0.06025642488062286                      4
      7612.000361550599     0.2765485848000076     0.3922025957440816                   0.05                   0.05     0.1063987116261391                      4
      7616.000361740589     0.3491595692982186     0.2749955901456837                   0.05                   0.05     0.1598269502243172                      4
      7620.000361930579     0.4476522244471938     0.2699458856977525                   0.05                   0.05    0.06153974735620116                      4
      7624.000362120569     0.4664266947922416     0.2830822549422393                   0.05                   0.05    0.04877400518788236                      4
      7628.000362310559     0.4824000051468362     0.3727758219665256                   0.05                   0.05    0.07889859032758027                      4
      7632.000362500548     0.4670103523140595     0.2877888337162988                   0.05                   0.05    0.04699809820158988                      4
      7636.000362690538     0.4759054283971069      0.265739350583152                   0.05                   0.05    0.06288570581356587                      4
      7640.000362880528      0.514131789080833     0.3041093671433205                   0.05                   0.05    0.06229719947783597                      4
      7644.000363070518      0.510197049286923     0.3150114235956271                   0.05                   0.05    0.05689165787285811                      4
      7648.000363260508     0.5080727788271159      0.296500028192392                   0.05                   0.05    0.05890372324020812                      4
      7652.000363450497     0.5192212893627586     0.3094523560565355                   0.05                   0.05    0.06426344243503228                      4
      7656.000363640487     0.5207366680043229     0.3165778414727175                   0.05                   0.05    0.06321674288794499                      4
      7660.000363830477     0.5534987484544541     0.3540578795731733                   0.05                   0.05    0.07004598467850259                      4
      7664.000364020467     0.5844744053927902     0.3677195752166178                   0.05                   0.05    0.07474696801346825                      4
      7668.000364210457     0.5855972724241845     0.3694044944314865                   0.05                   0.05    0.07316138142933347                      4
      7672.000364400446     0.5967725974802822     0.3974086485119893                   0.05                   0.05    0.05643588431016969                      4
      7676.000364590436     0.7126810837218087     0.5074997716039146                   0.05                   0.05    0.09774894748604465                      4
      7680.000364780426     0.7360581407075688     0.5312792140585854                   0.05                   0.05     0.1083902884107257                      4
      7684.000364970416     0.6498058478095571     0.4455481988390668                   0.05                   0.05    0.06520937628677442                      4
      7688.000365160406     0.7070323152089979     0.4991026392961737                   0.05                   0.05    0.09538367439149843                      4
      7692.000365350395     0.6586726282150818     0.4560703133976111                   0.05                   0.05    0.06813436267784584                      4
      7696.000365540385     0.6640441705423302     0.4458156472736917                   0.05                   0.05    0.07919697221746758                      4
      7700.000365730375     0.6527928246331334     0.4407661426062224                   0.05                   0.05     0.0687878087249514                      4
      7704.000365920365     0.7854371920485265     0.5827305516336376                   0.05                   0.05     0.1364161706150852                      4
      7708.000366110355     0.6924816921585287     0.4885192679757135                   0.05                   0.05    0.08444466873912243                      4
      7712.000366300344     0.6355874651302982     0.4340051517570895                   0.05                   0.05      0.057164652063919                      4
      7716.000366490334      0.695656465530706      0.483681999173976                   0.05                   0.05    0.09040830082722441                      4
      7720.000366680324     0.7872684146276643     0.5905856027586308                   0.05                   0.05     0.1316299736712132                      4
      7724.000366870314     0.7832428263777618     0.5826370756519476                   0.05                   0.05     0.1299611693207401                      4
      7728.000367060304     0.7450672486251072     0.5365698810474382                   0.05                   0.05     0.1117466461354745                      4
      7732.000367250293     0.7095789035972186     0.5476130415798536                   0.05                   0.05     0.0842425810391709                      4
      7736.000367440283     0.8530152320460096     0.7121672510386331                   0.05                   0.05     0.1981982996790672                      4
      7740.000367630273     0.8630170574180955     0.7048483786940004                   0.05                   0.05     0.1934399647529241                      4
      7744.000367820263      0.671284971326422     0.4685393045611528                   0.05                   0.05    0.07165615951834704                      4
      7748.000368010253     0.6217421542677439     0.4726720345617926                   0.05                   0.05    0.05502878750224288                      4
      7752.000368200243     0.4818796895661067     0.5773176919960467                   0.05                   0.05    0.08494798558029568                      4
      7756.000368390232     0.5232995334351117     0.4845934544719481                   0.05                   0.05    0.08483833079268639                      4
      7760.000368580222     0.5009197674117983     0.6003138701268442                   0.05                   0.05    0.08543550416941798                      4
      7764.000368770212     0.5283767046746514     0.6701490597836772                   0.05                   0.05    0.07609478829394849                      4
      7768.000368960202     0.6084757442747344     0.6823821631339572                   0.05                   0.05      0.126353701974099                      4
      7772.000369150192     0.5638520839643836      0.576845240578335                   0.05                   0.05     0.1008969444354101                      4
      7776.000369340181     0.5285342961761709     0.6175990487802878                   0.05                   0.05    0.08992902614513822                      4
      7780.000369530171     0.4826782710731998     0.6370585379569478                   0.05                   0.05     0.0645833558628533                      4
      7784.000369720161     0.6729154301332612     0.7642427500776633                   0.05                   0.05     0.1418747566540283                      4
      7788.000369910151     0.5991261375220598     0.7393332498388949                   0.05                   0.05    0.09417945489815413                      4
      7792.000370100141     0.3993099596673667     0.5893932989671822                   0.05                   0.05    0.06178940080982517                      4
       7796.00037029013     0.3052136915044683     0.4835035907487437                   0.05                   0.05    0.04956242097203595                      4
       7800.00037048012     0.2677018620792765     0.4589832051693615                   0.05                   0.05     0.0655960406017351                      4
       7804.00037067011     0.2708173120546239     0.4002252570801673                   0.05                   0.05     0.1030204721270246                      4
        7808.0003708601     0.3063315822563761     0.4994448773869787                   0.05                   0.05    0.05462769567710639                      4
       7812.00037105009     0.2824138397013335     0.4965269253434549                   0.05                   0.05    0.06228668323688602                      4
      7816.000371240079     0.3190957968938656     0.5237827749706554                   0.05                   0.05    0.06856563814368152                      4
      7820.000371430069     0.2721355592607654     0.4929719908405196                   0.05                   0.05    0.06910563235331348                      4
      7824.000371620059     0.2929595801469967     0.5045217535836912                   0.05                   0.05    0.06084155967381328                      4
      7828.000371810049     0.2755804461005443     0.4953713193493514                   0.05                   0.05    0.06624270032593066                      4
      7832.000372000039     0.2882657533688502      0.505603782158793                   0.05                   0.05    0.06394882263318981                      4
      7836.000372190028     0.2818069956519638     0.4846220588962056                   0.05                   0.05    0.05378537950543275                      4
      7840.000372380018     0.3801064358367903     0.5873140157765148                   0.05                   0.05    0.06934952132216794                      4
      7844.000372570008     0.3515340210345685     0.5703766140218135                   0.05                   0.05    0.08315690052324888                      4
      7848.000372759998     0.3480457711476565     0.5566842905093701                   0.05                   0.05    0.07564097326440035                      4
      7852.000372949988     0.2647332114150965     0.4171828577980163                   0.05                   0.05    0.09195168439726055                      4
      7856.000373139977     0.2981455788141116     0.4977011769642924                   0.05                   0.05    0.05238131003573294                      4
      7860.000373329967     0.2753520645198174     0.4164208511645426                   0.05                   0.05    0.07779820228908874                      4
      7864.000373519957     0.2631756113118524     0.4711771430746198                   0.05                   0.05    0.06781238176868473                      4
      7868.000373709947     0.3029720378584838     0.5007210312827283                   0.05                   0.05     0.0524265729615717                      4
      7872.000373899937     0.3068117012475562     0.3995668189893564                   0.05                   0.05    0.07947621411132513                      4
      7876.000374089926     0.2778138141522009     0.4796935015487622                   0.05                   0.05    0.05319210319592488                      4
      7880.000374279916     0.3567695244954544     0.5732869045606735                   0.05                   0.05    0.07851085054973761                      4
      7884.000374469906     0.3203821777294998     0.5308896483427633                   0.05                   0.05    0.07056897638299785                      4
      7888.000374659896     0.3529594189030045     0.4194714966130532                   0.05                   0.05    0.08939403964084913                      4
      7892.000374849886     0.3187753738056835     0.5374576265105008                   0.05                   0.05    0.07793287459561193                      4
      7896.000375039876     0.2923940708783704     0.4775354226433442                   0.05                   0.05    0.04516413943502965                      4
      7900.000375229865     0.3890925238295156     0.5636276198384974                   0.05                   0.05    0.05928452102667814                      4
      7904.000375419855     0.2899838101074692     0.4531693180919972                   0.05                   0.05    0.04713828156964128                      4
      7908.000375609845     0.3439516270075773     0.5172546892241033                   0.05                   0.05    0.05893617321337413                      4
      7912.000375799835     0.2891937279835062     0.5113173621036762                   0.05                   0.05    0.06525485307980552                      4
      7916.000375989825     0.3448458060905768     0.4537792348120536                   0.05                   0.05    0.06634295238040855                      4
      7920.000376179814     0.5613630690149592     0.6166367320462754                   0.05                   0.05     0.1029209981458622                      4
      7924.000376369804     0.5248042766538419     0.5822426567870158                   0.05                   0.05    0.09241005751960513                      4
      7928.000376559794      0.472210449845944       0.62277757782864                   0.05                   0.05    0.06381482875296376                      4
      7932.000376749784     0.5541589766522221     0.5805290759764109                   0.05                   0.05    0.09622886278835291                      4
      7936.000376939774     0.5910036465807987     0.5822386560869919                   0.05                   0.05     0.1048112739493012                      4
      7940.000377129763     0.5080152361642017     0.5471954554976045                   0.05                   0.05    0.08860865459432478                      4
      7944.000377319753     0.6119031797333664     0.6353365369693851                   0.05                   0.05     0.1279541701174924                      4
      7948.000377509743     0.5733045423809686     0.5927763426621716                   0.05                   0.05    0.09953152811485799                      4
      7952.000377699733      0.547659503150411     0.4723023899205125                   0.05                   0.05      0.077561962178609                      4
      7956.000377889723     0.5529326637087884     0.6560738056303095                   0.05                   0.05    0.09092952524904191                      4
      7960.000378079712     0.6218799745379662      0.645693877631711                   0.05                   0.05     0.1313094222780667                      4
      7964.000378269702      0.528975360860666     0.7359036398955362                   0.05                   0.05    0.09289223760923244                      4
      7968.000378459692     0.5032882150238814     0.6499609283749961                   0.05                   0.05    0.06591014496250232                      4
      7972.000378649682     0.4894201622768548     0.6014600565552463                   0.05                   0.05    0.07531309387312479                      4
      7976.000378839672     0.5820925087544068     0.6891237431648179                   0.05                   0.05     0.1006696535629389                      4
      7980.000379029661     0.5260645368238653     0.6131359402939899                   0.05                   0.05    0.08343421482722881                      4
      7984.000379219651     0.5573428462809498     0.7282732489817785                   0.05                   0.05    0.08131506732555406                      4
      7988.000379409641      0.471235269441372     0.6166814912059261                   0.05                   0.05    0.06310378102738162                      4
      7992.000379599631     0.4868150539534501      0.642033968916265                   0.05                   0.05    0.06127743121861284                      4
      7996.000379789621     0.5218369821367297      0.670819460800865                   0.05                   0.05    0.06755197076214527                      4
       8000.00037997961     0.4421440927945635     0.5944116891015885                   0.05                   0.05    0.06030064104158803                      4
        8004.0003801696     0.5374018492581515     0.7485398376574171                   0.05                   0.05    0.09843051801566283                      4
       8008.00038035959     0.7402004003385884     0.8561443987977767                   0.05                   0.05     0.1661785074551965                      4
       8012.00038054958     0.6013165314257967     0.6906977703591114                   0.05                   0.05     0.1106839363813267                      4
       8016.00038073957     0.5257767050635124     0.6933690342285618                   0.05                   0.05       0.06817143073043                      4
      8020.000380929559     0.4458024110573373     0.6275614387407862                   0.05                   0.05    0.05767392377163282                      4
      8024.000381119549     0.4715123358424992     0.6866981573855719                   0.05                   0.05    0.07915349151726979                      4
      8028.000381309539     0.5022451612029386     0.6176462241426598                   0.05                   0.05    0.07131014650541495                      4
      8032.000381499529     0.5091425510322534      0.560664542575426                   0.05                   0.05    0.08572684696961197                      4
      8036.000381689519     0.4350332897815276     0.5433690646473124                   0.05                   0.05    0.07008195553486912                      4
      8040.000381879508     0.4391024995891494     0.5616565778725037                   0.05                   0.05    0.06650474338455623                      4
      8044.000382069498     0.4499943488964397     0.5053993968715779                   0.05                   0.05    0.07563636002597197                      4
      8048.000382259488     0.4296720773940629     0.5581722375552103                   0.05                   0.05    0.06380783547642421                      4
      8052.000382449478     0.4852556061218657     0.5483518308357853                   0.05                   0.05    0.08030122775138399                      4
      8056.000382639468     0.5264852001329706     0.5597662547027775                   0.05                   0.05    0.08606804517456874                      4
      8060.000382829458     0.7020786271791445     0.6324220599654713                   0.05                   0.05     0.1434226399639465                      4
      8064.000383019447     0.5528654417098525     0.7565572283443216                   0.05                   0.05    0.09473872986315103                      4
      8068.000383209437     0.4207833039469275     0.6315614234658943                   0.05                   0.05    0.06595844752350044                      4
      8072.000383399427      0.422919825207146     0.5614087740501706                   0.05                   0.05    0.06039936330717811                      4
      8076.000383589417      0.271292430908342     0.4747359909760983                   0.05                   0.05    0.05607217644067282                      4
      8080.000383779407     0.2562857983542789     0.4667541280370035                   0.05                   0.05     0.0760825670751607                      4
      8084.000383969396     0.4285184299499785     0.4785739209601019                   0.05                   0.05    0.07536730915329783                      4
      8088.000384159386     0.2800183549498806     0.4650031653732754                   0.05                   0.05     0.0479396186033197                      4
      8092.000384349376     0.2643973705672512     0.4802149923916323                   0.05                   0.05    0.06503992496081396                      4
      8096.000384539366     0.2860561923525733     0.4890921257805233                   0.05                   0.05     0.0487727330552267                      4
      8100.000384729356     0.3016377024588366      0.450979574356169                   0.05                   0.05    0.04542704782071269                      4
      8104.000384919345     0.3877705128801955     0.5724873781103622                   0.05                   0.05    0.05739206911648027                      4
      8108.000385109335     0.2898154917473152     0.4937734808884192                   0.05                   0.05    0.04888708119761256                      4
      8112.000385299325     0.2857006022620489     0.4799645072284257                   0.05                   0.05    0.04530643678211121                      4
      8116.000385489315     0.2774982668243384      0.487484700999959                   0.05                   0.05    0.05266745193886692                      4
      8120.000385679305     0.2717786762665683     0.4609723739701642                   0.05                   0.05    0.05273681411029987                      4
      8124.000385869294     0.3205324967982801     0.5174213586082045                   0.05                   0.05     0.0561401021361375                      4
      8128.000386059284     0.2875727388490277     0.4819507600899724                   0.05                   0.05    0.04421100626386271                      4
      8132.000386249274     0.3154801475949813     0.5203492988006443                   0.05                   0.05    0.05861160623397983                      4
      8136.000386439264     0.3010749704828591     0.4345996045324867                   0.05                   0.05    0.05099045660033087                      4
      8140.000386629254     0.3859296406427582     0.5972769290093153                   0.05                   0.05    0.06603075585702407                      4
      8144.000386819243     0.3142588745535119     0.4806211265596948                   0.05                   0.05    0.04261469399514758                      4
      8148.000387009233     0.2959825032096466     0.4448350727702117                   0.05                   0.05    0.04579737906545522                      4
      8152.000387199223     0.2677629857251935     0.3853503805746546                   0.05                   0.05     0.1210808629575763                      4
      8156.000387389213     0.3256710935057175     0.4554757614447076                   0.05                   0.05    0.05043596441356244                      4
      8160.000387579203     0.2679385095645947     0.4211843734868463                   0.05                   0.05    0.07560733406384981                      4
      8164.000387769192     0.2697847500081473     0.4086731172540157                   0.05                   0.05    0.08495593662033368                      4
      8168.000387959182     0.2534229970503297     0.3840527067873079                   0.05                   0.05     0.1548020427547475                      4
      8172.000388149172     0.3197721640351167     0.2729378754371151                   0.05                   0.05     0.2164243998759456                      4
      8176.000388339162     0.2851376380081803     0.3899833603594672                   0.05                   0.05    0.08838285031191136                      4
      8180.000388529152     0.3367914618841222     0.2716603279450128                   0.05                   0.05      0.179901009388368                      4
      8184.000388719141     0.2714781328224084     0.3939437841803155                   0.05                   0.05    0.09715177222766269                      4
      8188.000388909131     0.2819769954609367     0.5037018899863276                   0.05                   0.05    0.05835796866076509                      4
      8192.000389099121     0.3153777950472222     0.5314469820575731                   0.05                   0.05    0.06788382041960028                      4
      8196.000389289111     0.2765204992981647     0.4787512516312288                   0.05                   0.05    0.04744161445016452                      4
      8200.000389479101     0.2824646020530142     0.4421424292081192                   0.05                   0.05    0.04769107620171661                      4
      8204.000389669091     0.3533015074010284     0.5601007719445115                   0.05                   0.05    0.06800978582459834                      4
       8208.00038985908     0.4911408048197389     0.6477513513235494                   0.05                   0.05    0.05888764587858986                      4
       8212.00039004907     0.4632897243930116     0.6551473843778378                   0.05                   0.05    0.05955951698306456                      4
       8216.00039023906     0.4531759057480016      0.656419761625372                   0.05                   0.05    0.06328269285523831                      4
       8220.00039042905     0.5557159478203035     0.7647040111926937                   0.05                   0.05     0.1001619369552934                      4
       8224.00039061904     0.6093403024873341     0.7461727740469308                   0.05                   0.05     0.0920978509935764                      4
      8228.000390809029     0.6696911268151307      0.827738300156054                   0.05                   0.05     0.1116516151756257                      4
      8232.000390999019      0.605777820479943      0.765682545135604                   0.05                   0.05    0.08735877980633727                      4
      8236.000391189009     0.8035498977100627     0.8552134596710205                   0.05                   0.05     0.2600801086921375                      4
      8240.000391378999     0.7522740761503534     0.8150120040450488                   0.05                   0.05     0.2179880401280973                      4
      8244.000391568989     0.7285567061922027     0.8258548675197142                   0.05                   0.05     0.1611572948105269                      4
      8248.000391758978     0.7445259852414626     0.8004915341648237                   0.05                   0.05     0.2103032630016838                      4
      8252.000391948968     0.7135083353901838     0.7793062047110869                   0.05                   0.05     0.1751241149958809                      4
      8256.000392138958     0.7295860084591693     0.8892689735063287                   0.05                   0.05     0.1491618648597806                      4
      8260.000392328948     0.7039886590577364     0.8401858397130606                   0.05                   0.05     0.1208425687638968                      4
      8264.000392518938     0.6851281435077076     0.7984454369795889                   0.05                   0.05     0.1213281915546861                      4
      8268.000392708927     0.6482304207583092     0.7933248277044215                   0.05                   0.05    0.09852694979387312                      4
      8272.000392898917     0.8200308409662087     0.9824247069630503                   0.05                   0.05     0.1690425851142634                      4
      8276.000393088907      0.760669764260285     0.8929769738240516                   0.05                   0.05     0.1594717771349929                      4
      8280.000393278897     0.7700463170467885     0.9523091380426871                   0.05                   0.05     0.1820682924761327                      4
      8284.000393468887     0.7388354920110122     0.9109708822857143                   0.05                   0.05     0.1587083738580677                      4
      8288.000393658876     0.8287767336468796     0.9591964489674141                   0.05                   0.05       0.15716874529429                      4
      8292.000393848866     0.8514410782781165     0.9545719528521065                   0.05                   0.05     0.1703159349986406                      4
      8296.000394038856      0.784603447466643     0.8875808300655573                   0.05                   0.05     0.1747728359455268                      4
      8300.000394228846     0.7362266033102405     0.8496445554237941                   0.05                   0.05     0.1436103354562981                      4
      8304.000394418836     0.6444373678746594     0.7316675023961555                   0.05                   0.05      0.120705681648666                      4
      8308.000394608825     0.6801547268711822     0.8557445200170014                   0.05                   0.05     0.1156698234077208                      4
      8312.000394798815     0.7186301922491299      0.922572423383604                   0.05                   0.05     0.1866628991910602                      4
      8316.000394988805     0.5995431764752844     0.8039205224768886                   0.05                   0.05       0.10638509216022                      4
      8320.000395178795      0.698047723055411     0.8858036104942972                   0.05                   0.05     0.1381886797943891                      4
      8324.000395368785     0.5734549780367424     0.7900877332793578                   0.05                   0.05      0.111727065661645                      4
      8328.000395558774     0.4924645338560539     0.7050230194870288                   0.05                   0.05    0.08003510335870911                      4
      8332.000395748764     0.5056013777808969     0.6847734552495131                   0.05                   0.05    0.06228821275090582                      4
      8336.000395938754     0.5497706668411165     0.7618216413653254                   0.05                   0.05    0.09761644798436236                      4
      8340.000396128744     0.4727317453104234     0.6808722755230331                   0.05                   0.05    0.06957340990771477                      4
      8344.000396318734     0.5289440281458595     0.7457061035104393                   0.05                   0.05    0.09530872991205266                      4
      8348.000396508723     0.4925963863811693     0.7100793198968097                   0.05                   0.05    0.08329672594959694                      4
      8352.000396698713     0.5847390277459016     0.7847398453550092                   0.05                   0.05    0.09388548582830547                      4
      8356.000396888703     0.5790639874493242      0.762693555950494                   0.05                   0.05    0.08142998585646564                      4
      8360.000397078693     0.5992504191736449     0.7374418534655593                   0.05                   0.05     0.0838635559980469                      4
      8364.000397268683     0.5321963744056691     0.7420859958818983                   0.05                   0.05    0.08629840909709899                      4
      8368.000397458673     0.5498436417805446     0.7385827634726525                   0.05                   0.05    0.07550912111290325                      4
      8372.000397648662     0.6241770537557261     0.7988390665325307                   0.05                   0.05    0.08946318864966057                      4
      8376.000397838652      0.571949969830396     0.6981907513713902                   0.05                   0.05    0.08195619843762258                      4
      8380.000398028642     0.4947858699651252     0.7049588926738731                   0.05                   0.05    0.07455105309990609                      4
      8384.000398218632     0.6066517825020907     0.8086040325762111                   0.05                   0.05     0.1011310181455022                      4
      8388.000398408622      0.566956277782404     0.7762885787942269                   0.05                   0.05    0.09341542893420432                      4
      8392.000398598611     0.4899085379069997     0.6911397789137077                   0.05                   0.05    0.06596049386069158                      4
      8396.000398788601      0.643538608527551     0.8465019070928536                   0.05                   0.05      0.121491219841806                      4
      8400.000398978591     0.5485005500896898     0.7528006772882645                   0.05                   0.05    0.08278907001341973                      4
      8404.000399168581     0.7857552312849936     0.9774107293810448                   0.05                   0.05     0.1862389730447146                      4
      8408.000399358571     0.6450905475121446     0.8436119020770609                   0.05                   0.05     0.1149203402173151                      4
       8412.00039954856     0.6002736000228056     0.8029367640515397                   0.05                   0.05    0.09592884249850392                      4
       8416.00039973855     0.5924135253193933     0.7751671573101823                   0.05                   0.05    0.07864969825455888                      4
       8420.00039992854     0.6721587348167327      0.880445882632708                   0.05                   0.05     0.1471002268189415                      4
       8424.00040011853     0.4651019324320302     0.6661005710567853                   0.05                   0.05    0.06137744093720947                      4
       8428.00040030852     0.4220674633925961     0.5789322025244737                   0.05                   0.05    0.05519329987862532                      4
      8432.000400498509     0.5935408342978925     0.4137706771610208                   0.05                   0.05    0.04925657742791398                      4
      8436.000400688499     0.5983693166574503     0.4354768913461238                   0.05                   0.05     0.0480823513378964                      4
      8440.000400878489     0.6547868608258258     0.4376384902693045                   0.05                   0.05    0.07041495745347849                      4
      8444.000401068479     0.7629071602076403     0.5509279673327079                   0.05                   0.05     0.1233008421820476                      4
      8448.000401258469     0.6194179154600427     0.5061245002045632                   0.05                   0.05    0.07059454311497579                      4
      8452.000401448458     0.6867877951935403     0.4917901880144493                   0.05                   0.05    0.07440131945510307                      4
      8456.000401638448     0.7965487696336198     0.6598731384855235                   0.05                   0.05      0.149772091062614                      4
      8460.000401828438      0.655181876318488     0.4547443892278586                   0.05                   0.05    0.06126439569226148                      4
      8464.000402018428     0.7145327767613397     0.5266864118373296                   0.05                   0.05    0.08289002967963877                      4
      8468.000402208418     0.6607728299478477      0.445942898763759                   0.05                   0.05    0.07012830306593884                      4
      8472.000402398407     0.6991073684304991     0.4856379983564771                   0.05                   0.05    0.08839460480914063                      4
      8476.000402588397     0.6115679622404258     0.4127420130013796                   0.05                   0.05    0.05167740703098371                      4
      8480.000402778387     0.5504717369949833     0.5321515238896537                   0.05                   0.05    0.08726134886062434                      4
      8484.000402968377     0.5121775425748116     0.5270011164194679                   0.05                   0.05    0.08203028038826923                      4
      8488.000403158367      0.592139546688822     0.5348536521128234                   0.05                   0.05    0.08779499965556908                      4
      8492.000403348356     0.5683815991869011     0.5968509989016706                   0.05                   0.05    0.09242176763020361                      4
      8496.000403538346     0.5126073486490955     0.5609393714648557                   0.05                   0.05    0.08133383077228407                      4
      8500.000403728336     0.4641460363458099     0.6575388447557067                   0.05                   0.05    0.05724091637079025                      4
      8504.000403918326     0.4871746740855067     0.5910883668619094                   0.05                   0.05    0.07007390278996764                      4
      8508.000404108316      0.475817338185473     0.5779208299674151                   0.05                   0.05    0.06971706413023748                      4
      8512.000404298306     0.4305988839952501     0.6339607778650653                   0.05                   0.05    0.05883696025567931                      4
      8516.000404488295     0.4629409110557621     0.6234375427644264                   0.05                   0.05    0.05321880524992518                      4
      8520.000404678285     0.4090868847664635     0.4164012970967404                   0.05                   0.05    0.09226076562178115                      4
      8524.000404868275     0.2800984033838015     0.4831646932153218                   0.05                   0.05    0.04592385353383105                      4
      8528.000405058265     0.2909067618969584     0.5109080125357355                   0.05                   0.05    0.05763446297268447                      4
      8532.000405248255     0.2777838387901255      0.462206746568394                   0.05                   0.05    0.04445274900269803                      4
      8536.000405438244      0.255425014020847     0.4634056708673294                   0.05                   0.05    0.07000665422876709                      4
      8540.000405628234     0.4323719738851628     0.6399605214934466                   0.05                   0.05    0.06053590382320646                      4
      8544.000405818224     0.4059921092447312     0.6035125918951018                   0.05                   0.05    0.05613859907785633                      4
      8548.000406008214     0.4361695907373973     0.6369107531509716                   0.05                   0.05     0.0566286218191499                      4
      8552.000406198204     0.4369179399598113     0.6515225412295093                   0.05                   0.05    0.06471265655264483                      4
      8556.000406388193     0.4670520661999255     0.6732449882123365                   0.05                   0.05    0.06257624867700941                      4
      8560.000406578183     0.3550779033527007     0.5670029677096371                   0.05                   0.05    0.06963033142674503                      4
      8564.000406768173     0.3724172774188286     0.5812917374096057                   0.05                   0.05    0.06397966089791382                      4
      8568.000406958163     0.3804222752332166     0.5693942105715158                   0.05                   0.05    0.05586817644246492                      4
      8572.000407148153     0.3287087332858305     0.5210422505385934                   0.05                   0.05     0.0541983085710418                      4
      8576.000407338142     0.3001565946286934     0.5066923798137291                   0.05                   0.05    0.04881324059669244                      4
      8580.000407528132     0.3715432714966438     0.5814082818202647                   0.05                   0.05    0.06374817815427164                      4
      8584.000407718122     0.3762035664459957      0.588328966419721                   0.05                   0.05    0.06373609222413432                      4
      8588.000407908112     0.4410403118328184      0.649197466064121                   0.05                   0.05    0.05956790342572247                      4
      8592.000408098102     0.3790412993626382     0.5861599075540532                   0.05                   0.05    0.06021356532911157                      4
      8596.000408288091     0.3465665428540677     0.5620136221321411                   0.05                   0.05    0.07063440701187235                      4
      8600.000408478081     0.3868488007708412     0.5893838034571073                   0.05                   0.05    0.05662152223160441                      4
      8604.000408668071     0.3592525553308203     0.5620715132848433                   0.05                   0.05    0.06095839162453476                      4
      8608.000408858061     0.3546672428847956     0.5518030440965251                   0.05                   0.05    0.05911774389679875                      4
      8612.000409048051     0.3063405909834043     0.5090363905323764                   0.05                   0.05    0.04822630953184935                      4
       8616.00040923804     0.3281966795514413     0.5415521816130976                   0.05                   0.05    0.06611184392506576                      4
       8620.00040942803     0.3552593568822541     0.5625804520694047                   0.05                   0.05    0.06246870629368466                      4
       8624.00040961802     0.4100764850392046     0.6274546098871234                   0.05                   0.05    0.06321745320989841                      4
       8628.00040980801     0.4731477847538461     0.6883432846827482                   0.05                   0.05     0.0707127561315738                      4
         8632.000409998     0.3563820834818378     0.5592738174004862                   0.05                   0.05     0.0598305271665062                      4
      8636.000410187989     0.3344740539903164     0.5542245194182193                   0.05                   0.05    0.07168079950578268                      4
      8640.000410377979     0.4201727398526347     0.5985619331595221                   0.05                   0.05    0.04917233513402322                      4
      8644.000410567969     0.3662182933134108     0.5840736517983479                   0.05                   0.05    0.06525449657160738                      4
      8648.000410757959     0.3606783835647711     0.5762319920654555                   0.05                   0.05    0.06433965971363088                      4
      8652.000410947949     0.4242293260290639      0.629578187223827                   0.05                   0.05    0.05522041008518519                      4
      8656.000411137938     0.2887192274579322     0.4882612158760624                   0.05                   0.05    0.04166774719256995                      4
      8660.000411327928     0.6187068993461766     0.7147322730843472                   0.05                   0.05     0.1022191334764314                      4
      8664.000411517918     0.5393743175568547     0.6057674187251703                   0.05                   0.05    0.08089649770514037                      4
      8668.000411707908     0.6811038122903424      0.649980409671824                   0.05                   0.05     0.1485496159083154                      4
      8672.000411897898     0.5953285913093337     0.5962162206804914                   0.05                   0.05     0.1009802324917914                      4
      8676.000412087888     0.4462824360453358     0.5267494935819815                   0.05                   0.05    0.06882180079202825                      4
      8680.000412277877     0.4394338639671452     0.5595898994196774                   0.05                   0.05    0.05927836090792602                      4
      8684.000412467867     0.3954175557435867     0.5717200829721899                   0.05                   0.05    0.04861908479726652                      4
      8688.000412657857     0.5634472674371822     0.6935332344493944                   0.05                   0.05    0.07549397815234526                      4
      8692.000412847847     0.4422757065083689       0.55439596295418                   0.05                   0.05    0.06100967679472098                      4
      8696.000413037837     0.4250505780290659     0.5904318558575368                   0.05                   0.05    0.04810935975624959                      4
      8700.000413227826     0.4331132191937916     0.6342284370828408                   0.05                   0.05    0.05297411609049699                      4
      8704.000413417816      0.396530474381086     0.6108505168792958                   0.05                   0.05    0.05826803860043309                      4
      8708.000413607806     0.4445072688482357     0.6342623614323705                   0.05                   0.05    0.04959937075911065                      4
      8712.000413797796     0.4050731355271452     0.6043427179944285                   0.05                   0.05    0.05050653188146986                      4
      8716.000413987786     0.4352217653048608     0.6209639675175059                   0.05                   0.05    0.04779444478016012                      4
      8720.000414177775     0.4765482842746995     0.6714989388191949                   0.05                   0.05    0.05560205757411565                      4
      8724.000414367765      0.405240248789837     0.5816088160922038                   0.05                   0.05    0.04663362508376456                      4
      8728.000414557755     0.6081654684047851     0.7400483733279192                   0.05                   0.05    0.08185762953539298                      4
      8732.000414747745     0.4214264533432295     0.6362445516123426                   0.05                   0.05    0.05826262848918027                      4
      8736.000414937735     0.5094399145337873     0.6780621403257051                   0.05                   0.05    0.05522361015665424                      4
      8740.000415127724      0.512214662893545     0.6602406739257881                   0.05                   0.05    0.05595022391981373                      4
      8744.000415317714     0.4989326274591241     0.7072999130030178                   0.05                   0.05    0.06923991304661464                      4
      8748.000415507704     0.4404165897049569     0.6545244870129626                   0.05                   0.05    0.05952304288323629                      4
      8752.000415697694     0.4951888903696852     0.6976117519823964                   0.05                   0.05    0.06296540219025673                      4
      8756.000415887684     0.5453059509728048      0.739507928859128                   0.05                   0.05    0.07196289559291422                      4
      8760.000416077673     0.3722013403188844     0.5749637696361395                   0.05                   0.05     0.0539653723867413                      4
      8764.000416267663     0.4189591804613946     0.6216669185423692                   0.05                   0.05    0.05054110467581487                      4
      8768.000416457653     0.4455855984141723     0.6429711204970558                   0.05                   0.05     0.0500071163081538                      4
      8772.000416647643     0.4351785743246281     0.6344410710098541                   0.05                   0.05    0.04955656662593222                      4
      8776.000416837633     0.3920832184604116      0.593524865954566                   0.05                   0.05    0.05012674531682372                      4
      8780.000417027622     0.6132894241459096     0.7585396711242125                   0.05                   0.05     0.0782288847157479                      4
      8784.000417217612     0.4285198876554879     0.6261924672510797                   0.05                   0.05    0.04823665346079448                      4
      8788.000417407602     0.4246314585904999     0.6140640447100361                   0.05                   0.05     0.0458359438598906                      4
      8792.000417597592     0.4836169758379869     0.6996388879045096                   0.05                   0.05    0.07043392329118117                      4
      8796.000417787582     0.3599481243690854       0.56786692466482                   0.05                   0.05    0.05768351637947881                      4
      8800.000417977571     0.3532020622794737     0.5468718442662079                   0.05                   0.05    0.05386910543000546                      4
      8804.000418167561     0.4465036815830771     0.6560059555728351                   0.05                   0.05    0.05523368242881387                      4
      8808.000418357551     0.4490226843181672     0.6361201996709173                   0.05                   0.05    0.04609188424336354                      4
      8812.000418547541     0.3756257767675056     0.5907756344842218                   0.05                   0.05    0.05721523115212582                      4
      8816.000418737531     0.4827208339609349     0.6894160762229299                   0.05                   0.05    0.06100316833502552                      4
      8820.000418927521     0.5573150522046267     0.4279252274505951                   0.05                   0.05      0.059183130679429                      4
       8824.00041911751     0.6218342080197315     0.4105424001680598                   0.05                   0.05    0.05751281164127667                      4
        8828.0004193075     0.6257212487016696     0.4093587007809975                   0.05                   0.05     0.0608582881447093                      4
       8832.00041949749     0.6124360578641544     0.4823131605970481                   0.05                   0.05    0.05720423744036117                      4
       8836.00041968748     0.5829837231539182      0.383918419900978                   0.05                   0.05    0.05736812431816307                      4
       8840.00041987747     0.5346443370447133     0.5016952250184026                   0.05                   0.05    0.08047616885168617                      4
      8844.000420067459     0.6598781889608522     0.5784142502131877                   0.05                   0.05     0.1064972063253606                      4
      8848.000420257449     0.4819500825328775     0.4522842891433948                   0.05                   0.05    0.07679530483605003                      4
      8852.000420447439     0.7105378913926653     0.6477079488171871                   0.05                   0.05     0.1487931599595925                      4
      8856.000420637429     0.6330903094783473     0.5865620438762085                   0.05                   0.05     0.1090805750447744                      4
      8860.000420827419     0.7147037024844136     0.5843526780061721                   0.05                   0.05    0.09749293306727853                      4
      8864.000421017408     0.7320568983252271     0.5725012198682036                   0.05                   0.05    0.09098984917373523                      4
      8868.000421207398     0.5963320069568442      0.485950092638569                   0.05                   0.05    0.06253397940055699                      4
      8872.000421397388     0.6901924401752381     0.5232938109582717                   0.05                   0.05     0.0701712585423962                      4
      8876.000421587378     0.6770138889231037     0.5550915436710105                   0.05                   0.05    0.08321173430351679                      4
      8880.000421777368     0.6266166917771553     0.4841998086702239                   0.05                   0.05    0.05463125482517928                      4
      8884.000421967357     0.5295515085369874      0.455090620924069                   0.05                   0.05    0.07473151607234674                      4
      8888.000422157347     0.5717299771786117     0.3634718953331357                   0.05                   0.05    0.06810175049217018                      4
      8892.000422347337     0.5795219870900314     0.3684092443915627                   0.05                   0.05    0.06694937423428271                      4
      8896.000422537327     0.5145725569515972     0.3272383282446191                   0.05                   0.05     0.0571437218484219                      4
      8900.000422727317     0.4952490376073023     0.2758271098444635                   0.05                   0.05    0.06053770260511741                      4
      8904.000422917306     0.4963948750360349     0.3688699326981447                   0.05                   0.05     0.0694313099767816                      4
      8908.000423107296     0.5439800640209164     0.3449999947885567                   0.05                   0.05    0.06677667939337932                      4
      8912.000423297286     0.4946523572889397     0.2831387457267543                   0.05                   0.05    0.05363718277017288                      4
      8916.000423487276     0.4035449823836245      0.259578487672628                   0.05                   0.05     0.1076761192053549                      4
      8920.000423677266     0.4600288032053768     0.3023334997575091                   0.05                   0.05    0.04613388076453764                      4
      8924.000423867255     0.4972068419420451     0.3041785266259745                   0.05                   0.05    0.04755364803718425                      4
      8928.000424057245     0.4573102850303321     0.3247013082580236                   0.05                   0.05    0.05705668345163539                      4
      8932.000424247235     0.4793494725598909     0.2773652050461806                   0.05                   0.05    0.04971169146145793                      4
      8936.000424437225     0.5233207239031284     0.3381748919611138                   0.05                   0.05    0.05881011258695605                      4
      8940.000424627215     0.4839484219122479     0.2812034066382719                   0.05                   0.05    0.04832663288518313                      4
      8944.000424817204     0.4896646434416448     0.2941231912784238                   0.05                   0.05    0.04504380303512116                      4
      8948.000425007194     0.5213884807360764     0.3720719074416413                   0.05                   0.05    0.06180760101140172                      4
      8952.000425197184     0.4444168290877183     0.2750093467576625                   0.05                   0.05    0.05502761586109854                      4
      8956.000425387174     0.4982939851512607     0.3149632274116453                   0.05                   0.05    0.04699708181401101                      4
      8960.000425577164     0.4953443485049775     0.2830875107788315                   0.05                   0.05     0.0518427519589008                      4
      8964.000425767154     0.5063622403851791     0.3237304277396331                   0.05                   0.05    0.05042210538675648                      4
      8968.000425957143     0.5415515715474721     0.4257883093849762                   0.05                   0.05    0.06345099238263872                      4
      8972.000426147133     0.4627695642302956     0.3365567194436293                   0.05                   0.05    0.06078632653176627                      4
      8976.000426337123     0.3725195650864852      0.361167601894218                   0.05                   0.05     0.1213959167053563                      4
      8980.000426527113     0.5121873389273631     0.5112310786133686                   0.05                   0.05      0.077219432076754                      4
      8984.000426717103     0.4065259909300958     0.4046504378124498                   0.05                   0.05    0.09664161616154966                      4
      8988.000426907092     0.4072787495213497     0.3220846065084508                   0.05                   0.05    0.08910843022424941                      4
      8992.000427097082     0.4369514719427124     0.3835325724975269                   0.05                   0.05    0.09198092137896832                      4
      8996.000427287072     0.4296787149580011     0.4147281469172439                   0.05                   0.05    0.08323061501449383                      4
      9000.000427477062     0.4310004954678889      0.422711525209007                   0.05                   0.05     0.0795553715203976                      4
      9004.000427667052     0.2776125722872294     0.3749707718276278                   0.05                   0.05     0.1129213664752315                      4
      9008.000427857041     0.3124473027491831     0.3768250800031402                   0.05                   0.05    0.09149272549287119                      4
      9012.000428047031     0.3381170349796204      0.409011105014004                   0.05                   0.05    0.07755276869935293                      4
      9016.000428237021     0.2843613825960715     0.3234136525207627                   0.05                   0.05     0.1891677545063812                      4
      9020.000428427011     0.4280181019677095     0.4108347650330506                   0.05                   0.05    0.08360525012663536                      4
      9024.000428617001     0.4454835965304469     0.3664207703431058                   0.05                   0.05    0.08486677238194658                      4
       9028.00042880699     0.4107972360955449     0.3204970639589373                   0.05                   0.05    0.08317036661693294                      4
       9032.00042899698     0.3784141558833037     0.3500787257875096                   0.05                   0.05     0.1149340400756425                      4
       9036.00042918697     0.4142198721492105     0.3442764377138087                   0.05                   0.05    0.09453400580243018                      4
       9040.00042937696     0.4639282698364374     0.4035203442856214                   0.05                   0.05    0.07748601526198978                      4
       9044.00042956695      0.439876439774616     0.3661361911337477                   0.05                   0.05    0.08520460262865492                      4
      9048.000429756939     0.4220331990147516     0.3590535814552115                   0.05                   0.05    0.09329107407912819                      4
      9052.000429946929     0.3820540484781288     0.3702541692109168                   0.05                   0.05      0.109160062738106                      4
      9056.000430136919     0.4064356089869611     0.3431034794192396                   0.05                   0.05    0.09576644574572887                      4
      9060.000430326909     0.3691742869350592     0.2668505510196149                   0.05                   0.05     0.1319134272520464                      4
      9064.000430516899     0.4427016122892271     0.3407356519618924                   0.05                   0.05    0.06942882748514867                      4
      9068.000430706888     0.6032356783462485     0.4384462981801074                   0.05                   0.05    0.04464259608830577                      4
      9072.000430896878     0.5253962910912849     0.4103346691149418                   0.05                   0.05    0.06566565083940121                      4
      9076.000431086868     0.4309726635818648       0.36021942097306                   0.05                   0.05    0.08535324162578495                      4
      9080.000431276858      0.463422499487448     0.3748024254456743                   0.05                   0.05    0.07388032169004197                      4
      9084.000431466848     0.4244860122694709     0.3802089986304789                   0.05                   0.05    0.08813708736399518                      4
      9088.000431656837     0.4201153912854401     0.2683365094832544                   0.05                   0.05    0.07348258903832863                      4
      9092.000431846827      0.499231155776559     0.4083491540456404                   0.05                   0.05    0.07125263048374825                      4
      9096.000432036817     0.4002574499659145     0.4877346699411573                   0.05                   0.05    0.06871474768415939                      4
      9100.000432226807      0.265239438885288     0.3623980183790204                   0.05                   0.05     0.1527429330286341                      4
      9104.000432416797     0.3049969486864132      0.510675138939009                   0.05                   0.05    0.04790364218185456                      4
      9108.000432606786     0.2675454608474554     0.4788935919044915                   0.05                   0.05     0.0529814791941051                      4
      9112.000432796776     0.2925214133649544     0.5028281210654876                   0.05                   0.05    0.04656486935943275                      4
      9116.000432986766     0.3556236260270942      0.573864320750518                   0.05                   0.05    0.06309660387693561                      4
      9120.000433176756     0.4753292314416947     0.6893757351436294                   0.05                   0.05    0.06478776650356602                      4
      9124.000433366746     0.4415765340445517     0.6506822869819707                   0.05                   0.05    0.05318760529535668                      4
      9128.000433556736     0.4920243879004069     0.6952087324033135                   0.05                   0.05    0.06016595376183809                      4
      9132.000433746725     0.2910100051133921     0.5052856195516254                   0.05                   0.05    0.04874300150864526                      4
      9136.000433936715     0.2701470448769649      0.476519621858895                   0.05                   0.05    0.04892502142422131                      4
      9140.000434126705     0.2864048356509128     0.4717280792641509                   0.05                   0.05     0.0379603170357385                      4
      9144.000434316695     0.2765194822730342     0.4852795059726292                   0.05                   0.05    0.04573263637632162                      4
      9148.000434506685     0.4391401951472423     0.6501900027321049                   0.05                   0.05    0.05366530699774774                      4
      9152.000434696674     0.4175803919146939     0.6310643056467079                   0.05                   0.05    0.05314160655621983                      4
      9156.000434886664      0.372457521315752     0.5956462058433455                   0.05                   0.05    0.06207008655723607                      4
      9160.000435076654     0.4264845231414114     0.6419674721682813                   0.05                   0.05    0.05460542102152337                      4
      9164.000435266644     0.4779372690044825     0.6735076745410136                   0.05                   0.05    0.05149500846945702                      4
      9168.000435456634     0.3904756941061262     0.6055436940785048                   0.05                   0.05     0.0537678804321714                      4
      9172.000435646623     0.3945760275244914     0.6088642528844126                   0.05                   0.05    0.05274813295904975                      4
      9176.000435836613     0.5504767829959283     0.7383322823252176                   0.05                   0.05    0.06880179772254649                      4
      9180.000436026603     0.5635841271605558     0.7260854680749322                   0.05                   0.05    0.06639741834795937                      4
      9184.000436216593     0.5984249095947678       0.77106350952491                   0.05                   0.05    0.07379366668061844                      4
      9188.000436406583     0.5554817680785944     0.7529650522113605                   0.05                   0.05    0.07396942587533703                      4
      9192.000436596572     0.4387567559296099      0.634442850894042                   0.05                   0.05    0.04529979022009249                      4
      9196.000436786562      0.394300374176114     0.6104173606413722                   0.05                   0.05    0.05341277423042158                      4
      9200.000436976552     0.4955911024125054     0.7013355489870386                   0.05                   0.05    0.06166454290783115                      4
      9204.000437166542     0.4606809875436724     0.6701513698928312                   0.05                   0.05    0.05479933355806896                      4
      9208.000437356532     0.5011023979210362     0.7179462649336876                   0.05                   0.05    0.07294093999587613                      4
      9212.000437546521     0.4657252724308049     0.6744272077634715                   0.05                   0.05    0.05489822606563639                      4
      9216.000437736511       0.41776982972958     0.6341053961301791                   0.05                   0.05    0.05292038123714304                      4
      9220.000437926501     0.3543992846290568     0.5668099958428413                   0.05                   0.05    0.05840723945210062                      4
      9224.000438116491     0.4068831740312134     0.6060492269295916                   0.05                   0.05      0.044835770752082                      4
      9228.000438306481     0.4160460915040811     0.6210630981073354                   0.05                   0.05    0.04640599282733879                      4
       9232.00043849647     0.4263007897236226     0.6247215086941716                   0.05                   0.05    0.04414125202684017                      4
       9236.00043868646     0.4062305731537281      0.612184106104998                   0.05                   0.05    0.04648381499045263                      4
       9240.00043887645     0.4617703064320694     0.6566599292452426                   0.05                   0.05    0.04614080446802339                      4
       9244.00043906644     0.4014087619207941     0.6092201920862697                   0.05                   0.05    0.04713516883993404                      4
       9248.00043925643     0.5251518004857544     0.7199336626842971                   0.05                   0.05    0.06245447934464114                      4
      9252.000439446419     0.4746006442535936     0.6876606144245183                   0.05                   0.05    0.05952834220616191                      4
      9256.000439636409     0.3616689963157423     0.5701684772352074                   0.05                   0.05    0.05397046688839283                      4
      9260.000439826399       0.29845279121261     0.5025722039188136                   0.05                   0.05    0.04318186704415131                      4
      9264.000440016389     0.2855757949203378     0.4863767682194886                   0.05                   0.05    0.04034458758393729                      4
      9268.000440206379     0.2686338816684228     0.4603995222368476                   0.05                   0.05    0.04864362713266976                      4
      9272.000440396369     0.2635614082363145     0.4494203258507257                   0.05                   0.05    0.05652790790057526                      4
      9276.000440586358     0.2875542251300844     0.4975746292804732                   0.05                   0.05    0.04389649455094352                      4
      9280.000440776348     0.3534506277031359       0.42069448045911                   0.05                   0.05    0.07712614603414669                      4
      9284.000440966338     0.3835651253364773     0.4020166628704926                   0.05                   0.05     0.0923493470285436                      4
      9288.000441156328     0.4348731839611825     0.4678775324838387                   0.05                   0.05    0.06920995594187958                      4
      9292.000441346318       0.29405616553918     0.4064806609806708                   0.05                   0.05    0.06139128056007781                      4
      9296.000441536307     0.3455727438534487     0.3932012031199891                   0.05                   0.05    0.08621858703743007                      4
      9300.000441726297     0.2932390800772482     0.4088602742713568                   0.05                   0.05    0.05908239820592707                      4
      9304.000441916287     0.4165583468669904     0.4665511255312169                   0.05                   0.05     0.0701906231625179                      4
      9308.000442106277     0.2960398774091031     0.4263883811481386                   0.05                   0.05    0.04717937349281115                      4
      9312.000442296267     0.3047524611219357     0.3449602315293061                   0.05                   0.05      0.119987469381656                      4
      9316.000442486256     0.3990853519835873     0.3327323298532834                   0.05                   0.05    0.09096579055992307                      4
      9320.000442676246     0.4539749585169766     0.3006106329552102                   0.05                   0.05    0.04272728535583257                      4
      9324.000442866236     0.4946488760891815     0.2826642181834336                   0.05                   0.05    0.04993000391156086                      4
      9328.000443056226     0.5120097637703491     0.2951845662244692                   0.05                   0.05    0.05647561944767296                      4
      9332.000443246216     0.4789036600851382     0.2715143468901256                   0.05                   0.05    0.05078243830574983                      4
      9336.000443436205     0.6598202734255336      0.455326791642578                   0.05                   0.05    0.06167978356720508                      4
      9340.000443626195     0.5550194546439944     0.3374085638386234                   0.05                   0.05    0.07626305545703006                      4
      9344.000443816185     0.5168144462638961     0.3367774194399475                   0.05                   0.05    0.05247945286646649                      4
      9348.000444006175     0.5376126847700747     0.3545498880197753                   0.05                   0.05    0.05715754188835366                      4
      9352.000444196165      0.494731982811011     0.2810022680364397                   0.05                   0.05     0.0500871370620091                      4
      9356.000444386154     0.4557744909235259     0.2673533584426739                   0.05                   0.05    0.05336950139458968                      4
      9360.000444576144     0.5188866538308392     0.4320749250508556                   0.05                   0.05     0.0700742569066416                      4
      9364.000444766134     0.5361768702745151     0.4304773497257073                   0.05                   0.05    0.06400331424049267                      4
      9368.000444956124     0.5049577362091224     0.4280704278141625                   0.05                   0.05    0.07079097036921134                      4
      9372.000445146114     0.6008352003823397     0.5388042648760496                   0.05                   0.05    0.08438827656945581                      4
      9376.000445336103     0.4662558425927257     0.4327501711741597                   0.05                   0.05    0.06939822241410848                      4
      9380.000445526093     0.5779513839619617     0.4812607808776013                   0.05                   0.05     0.0638997379795703                      4
      9384.000445716083     0.5075699967161258     0.3632498665528178                   0.05                   0.05    0.05653771773042998                      4
      9388.000445906073     0.5149821436916856     0.2989347244554895                   0.05                   0.05    0.05582601338999692                      4
      9392.000446096063     0.5018576162923486     0.3901359267547239                   0.05                   0.05    0.06449476454584246                      4
      9396.000446286052     0.4681733199038889     0.3293283883729302                   0.05                   0.05    0.04735402464494368                      4
      9400.000446476042     0.4364074765058535     0.2808068526761674                   0.05                   0.05     0.0513044188970408                      4
      9404.000446666032     0.4343361700034234     0.3030495239603079                   0.05                   0.05    0.05076891183524988                      4
      9408.000446856022     0.3998144341741514     0.2988862243427863                   0.05                   0.05    0.07530492711075662                      4
      9412.000447046012     0.4427722193588326     0.3596601222018207                   0.05                   0.05    0.07346375266330618                      4
      9416.000447236001     0.4375731062124363     0.4074381297001901                   0.05                   0.05    0.07327983846313699                      4
      9420.000447425991     0.4970052453908047     0.4419700748760279                   0.05                   0.05    0.07026243653201185                      4
      9424.000447615981     0.4966609678320855     0.4410428617013957                   0.05                   0.05    0.06970124638142471                      4
      9428.000447805971     0.5154408173694156     0.4398607200242073                   0.05                   0.05    0.06841364663119771                      4
      9432.000447995961     0.4981730893975885     0.4526631333800449                   0.05                   0.05    0.06948317794466907                      4
      9436.000448185951      0.504778763786801     0.3939184950158965                   0.05                   0.05    0.06265599681377043                      4
       9440.00044837594     0.4501627990434911     0.3758187271559562                   0.05                   0.05    0.07220852786306121                      4
       9444.00044856593     0.5163925269981015     0.4821793221068565                   0.05                   0.05    0.07216417375731601                      4
       9448.00044875592     0.5280224252911405     0.4983849320015906                   0.05                   0.05    0.07421951935118838                      4
       9452.00044894591     0.4658481281487892     0.5531234050286571                   0.05                   0.05    0.06398016885895816                      4
        9456.0004491359     0.4440770025791482     0.4839054907408296                   0.05                   0.05    0.06578651440586919                      4
      9460.000449325889     0.4539047988888485      0.471789110314356                   0.05                   0.05    0.06507270655874468                      4
      9464.000449515879     0.4130917143974243     0.3094647396946018                   0.05                   0.05    0.06632737661851677                      4
      9468.000449705869      0.478839664546918     0.3562211731596968                   0.05                   0.05    0.05641153488617263                      4
      9472.000449895859     0.5230596216389863     0.4593407438703694                   0.05                   0.05    0.06801716177802225                      4
      9476.000450085849     0.5553602718534307     0.4362492250822044                   0.05                   0.05    0.05468164744473281                      4
      9480.000450275838     0.5249961898994849     0.4999429504516555                   0.05                   0.05     0.0727220496145915                      4
      9484.000450465828     0.4600029730035919      0.314859068122024                   0.05                   0.05    0.04168084867253959                      4
      9488.000450655818     0.3929514247855924     0.4234699169731911                   0.05                   0.05    0.07892526811231368                      4
      9492.000450845808     0.6189992738908999     0.5604877958638371                   0.05                   0.05    0.09231435029969168                      4
      9496.000451035798     0.6216465537109077     0.5589421464675757                   0.05                   0.05    0.09093349552078757                      4
      9500.000451225787     0.5868661826997016     0.5210336420914132                   0.05                   0.05    0.07605633192607658                      4
      9504.000451415777     0.6044899654750131     0.5430702717555401                   0.05                   0.05     0.0825662267208315                      4
      9508.000451605767     0.5235271447191637     0.5270715850614002                   0.05                   0.05     0.0743988133717602                      4
      9512.000451795757     0.6349348697195411     0.4679151698345084                   0.05                   0.05    0.04817720222362851                      4
      9516.000451985747       0.71239837531192     0.6682563658048367                   0.05                   0.05     0.1617662991683169                      4
      9520.000452175736     0.5541635124202701      0.528816014466337                   0.05                   0.05    0.07676375574300623                      4
      9524.000452365726     0.6635913539675322     0.5126776440482151                   0.05                   0.05    0.06205480189446791                      4
      9528.000452555716     0.5345522495232141       0.37057357295914                   0.05                   0.05    0.05278968797667744                      4
      9532.000452745706     0.5535433238178038     0.3673827356402623                   0.05                   0.05     0.0539902859239855                      4
      9536.000452935696     0.4402146267221038     0.3009773754290032                   0.05                   0.05    0.04563683390614862                      4
      9540.000453125685     0.4848376476987435     0.3661018557494523                   0.05                   0.05     0.0579123598927553                      4
      9544.000453315675     0.4288712076126651     0.3583670632247496                   0.05                   0.05    0.07720856710638774                      4
      9548.000453505665      0.456797916563897      0.278958309940743                   0.05                   0.05    0.04259790635336919                      4
      9552.000453695655     0.4760290348074009      0.338246604036069                   0.05                   0.05    0.04714486104794094                      4
      9556.000453885645     0.4408772660473265     0.4018762113363972                   0.05                   0.05    0.06995286126634986                      4
      9560.000454075634     0.3970242932380724       0.37167171151637                   0.05                   0.05    0.09290948828709961                      4
      9564.000454265624     0.4356664466908029     0.3577520025761183                   0.05                   0.05    0.07154211977197053                      4
      9568.000454455614     0.3409908654658806     0.2677933256117159                   0.05                   0.05     0.1674402780168311                      4
      9572.000454645604      0.499312793416948     0.4098551082335262                   0.05                   0.05    0.06283457700273641                      4
      9576.000454835594     0.4424157954663173     0.3380101398550831                   0.05                   0.05    0.05854639690242153                      4
      9580.000455025584     0.5608965931630731     0.5043956932234952                   0.05                   0.05    0.07129607929743743                      4
      9584.000455215573      0.566793664087674     0.4995879946457695                   0.05                   0.05    0.06873883625517302                      4
      9588.000455405563     0.4987828438086834     0.4736765920090603                   0.05                   0.05    0.06617831278512254                      4
      9592.000455595553     0.4965683888165492     0.4500274156619172                   0.05                   0.05    0.06462328886209145                      4
      9596.000455785543     0.4334283629062319     0.3281654939539747                   0.05                   0.05    0.05808065059280132                      4
      9600.000455975533      0.505556218366326     0.4703005895451356                   0.05                   0.05    0.06565083939997837                      4
      9604.000456165522     0.4957541516692888     0.5601013141468568                   0.05                   0.05    0.06935891700810008                      4
      9608.000456355512     0.4508382194276782     0.4996048154617884                   0.05                   0.05    0.06352766524454251                      4
      9612.000456545502     0.6006664366425823     0.6741168731179946                   0.05                   0.05     0.1031071259206668                      4
      9616.000456735492      0.568371400268449     0.6144936659233302                   0.05                   0.05    0.08699046191844391                      4
      9620.000456925482     0.4827061989242756     0.5024681692232994                   0.05                   0.05    0.06485276976723725                      4
      9624.000457115471     0.5062945720746369      0.426565186789067                   0.05                   0.05    0.06219597506490804                      4
      9628.000457305461     0.5309622331259373      0.436790132399713                   0.05                   0.05    0.05937128847866545                      4
      9632.000457495451     0.4426308158999748     0.3582340830671559                   0.05                   0.05    0.06663336340305076                      4
      9636.000457685441      0.450779350755771     0.4125717738054507                   0.05                   0.05      0.063866411048855                      4
      9640.000457875431     0.3971519331302933     0.3641649974178281                   0.05                   0.05    0.09088322404168893                      4
       9644.00045806542     0.4434648297365821     0.4309931965709767                   0.05                   0.05    0.06208505082991254                      4
       9648.00045825541     0.4128609804761396     0.4377045866306598                   0.05                   0.05     0.0677812496156031                      4
        9652.0004584454      0.491778656899736     0.4728184570096596                   0.05                   0.05    0.06272363275866669                      4
       9656.00045863539     0.5841494032027207     0.5205670632639184                   0.05                   0.05    0.07252692356909751                      4
       9660.00045882538     0.6538416786315187     0.5292395300596738                   0.05                   0.05    0.06883324744464484                      4
      9664.000459015369     0.7661026559946047     0.7371193357821849                   0.05                   0.05     0.2425806746584649                      4
      9668.000459205359     0.7846313950500711     0.7304949138384973                   0.05                   0.05     0.2321142981559792                      4
      9672.000459395349      0.747981122236802     0.7359378702955576                   0.05                   0.05     0.2213967524458457                      4
      9676.000459585339     0.7400566885626819     0.7490069719887449                   0.05                   0.05      0.211498165597041                      4
      9680.000459775329     0.7374080922414322      0.714934389082757                   0.05                   0.05     0.1960987177096814                      4
      9684.000459965318     0.7365584804557466     0.6589786734265729                   0.05                   0.05     0.1472182205574659                      4
      9688.000460155308      0.705189617324374     0.7359716828434746                   0.05                   0.05     0.1688231042102091                      4
      9692.000460345298     0.5930293601977816     0.6327528982511476                   0.05                   0.05     0.1008664901758035                      4
      9696.000460535288     0.5928423180006687     0.6149121433731698                   0.05                   0.05    0.09635230316366233                      4
      9700.000460725278     0.8155396294093116     0.6834758235868873                   0.05                   0.05     0.1637769206222774                      4
      9704.000460915267     0.8025629492322888     0.7033278547612185                   0.05                   0.05     0.1808876284177047                      4
      9708.000461105257     0.7057605527459907     0.6772657139880552                   0.05                   0.05     0.1534402576657541                      4
      9712.000461295247     0.7140951863585872     0.5373386616957242                   0.05                   0.05    0.07653864409421228                      4
      9716.000461485237     0.8382773706435854     0.6384272969527174                   0.05                   0.05     0.1717607487791944                      4
      9720.000461675227     0.6688548183318228     0.5201952073413287                   0.05                   0.05    0.06329568177888996                      4
      9724.000461865216     0.7148280590289502     0.5479367590284157                   0.05                   0.05    0.07687634303909455                      4
      9728.000462055206     0.7650047654697414     0.5965693889931255                   0.05                   0.05       0.10228774444474                      4
      9732.000462245196     0.8100061178206047     0.6548735193018554                   0.05                   0.05     0.1362944702696815                      4
      9736.000462435186     0.7080137547218072     0.6167184623424066                   0.05                   0.05     0.1146071636242491                      4
      9740.000462625176     0.7150003479833017     0.6232172611736679                   0.05                   0.05      0.116182410642459                      4
      9744.000462815166     0.7948040460794427     0.7299793674459735                   0.05                   0.05     0.2068979620144233                      4
      9748.000463005155     0.7469376787478353     0.6703969757734476                   0.05                   0.05     0.1456334253242217                      4
      9752.000463195145      0.706084001937513     0.6383919272141856                   0.05                   0.05     0.1252274794286823                      4
      9756.000463385135     0.7402320034191583     0.6461969802226389                   0.05                   0.05     0.1229997779312739                      4
      9760.000463575125     0.6024770611097949     0.5963817444989623                   0.05                   0.05    0.09400754757386906                      4
      9764.000463765115      0.724276551057336     0.6460700997445766                   0.05                   0.05     0.1243673427752061                      4
      9768.000463955104     0.6785512070783463     0.5376344873186882                   0.05                   0.05    0.06830694644131885                      4
      9772.000464145094     0.7240624965105629     0.5798865655453335                   0.05                   0.05    0.08478196545189948                      4
      9776.000464335084      0.732466062332936     0.5459665478618571                   0.05                   0.05    0.08271797191241524                      4
      9780.000464525074     0.5977616960692105     0.5137508256587048                   0.05                   0.05    0.06727060759550316                      4
      9784.000464715064     0.6463556068774909     0.5424367065443679                   0.05                   0.05    0.07397308262301754                      4
      9788.000464905053     0.6543633164126647     0.6440515262866163                   0.05                   0.05     0.1217436818309883                      4
      9792.000465095043      0.792779983074401     0.7736455007995732                   0.05                   0.05     0.2469266284881981                      4
      9796.000465285033     0.7025520156579015     0.6149668209966606                   0.05                   0.05     0.1061254250952496                      4
      9800.000465475023     0.6919908277430878     0.5946424010705823                   0.05                   0.05    0.09511788488456385                      4
      9804.000465665013     0.7557337633203166     0.6676163077318494                   0.05                   0.05     0.1345469191165316                      4
      9808.000465855002      0.808713628646646     0.7322129046042337                   0.05                   0.05     0.1969510668417401                      4
      9812.000466044992     0.7840751313479885     0.7130159010778062                   0.05                   0.05     0.1761617258312555                      4
      9816.000466234982     0.6403507331286545     0.6198080159339259                   0.05                   0.05      0.110037112796889                      4
      9820.000466424972      0.714033494650149      0.664655646279102                   0.05                   0.05     0.1313858491926164                      4
      9824.000466614962     0.6405278884226452     0.5926526253280631                   0.05                   0.05      0.098307286648963                      4
      9828.000466804951     0.6934130293204189     0.5979484078404687                   0.05                   0.05     0.0940989216266547                      4
      9832.000466994941     0.7189778882648259     0.7498481379008959                   0.05                   0.05     0.1687382146403116                      4
      9836.000467184931      0.715602710583115      0.628836595005821                   0.05                   0.05     0.1062794166753608                      4
      9840.000467374921     0.6883589338434797     0.5757422254864355                   0.05                   0.05    0.08126073931578745                      4
      9844.000467564911     0.7427642665334477     0.5449574926686053                   0.05                   0.05    0.08941637049520935                      4
        9848.0004677549     0.7577160602172728     0.5874998260196888                   0.05                   0.05     0.0895486744645905                      4
       9852.00046794489     0.5875739773984445     0.5377725346054107                   0.05                   0.05    0.07461788042627071                      4
       9856.00046813488       0.60812173419356     0.4955479922938259                   0.05                   0.05     0.0564473517633076                      4
       9860.00046832487      0.695942179294275     0.6404543517921625                   0.05                   0.05     0.1135580092036027                      4
       9864.00046851486     0.6474158474949187     0.6410624864271247                   0.05                   0.05     0.1122828033502972                      4
      9868.000468704849     0.6145814758153452     0.5409191691949765                   0.05                   0.05     0.0738791778406469                      4
      9872.000468894839      0.687591223670254     0.4966485479291755                   0.05                   0.05    0.06471532736888191                      4
[truncated: 3,650,185 more chars]
