# Supplementary material for: How well do force fields capture the strength of salt bridges in proteins?
Source: PeerJ. 2018 Jun 11;6:e4967. doi: 10.7717/peerj.4967 (PMC6001725; doi:10.7717/peerj.4967)
Supplement: Data S1 — Raw data including input files for simulations (Gromacs and PLUMED) and output from PLUMED (bias and free energy surfaces). [file peerj-06-4967-s003.bz2 › raw_data/A99SB-disp/K39/fes.dat]

    0.072134000    0.071409200   -0.000000242   -0.000018647   -0.000019424
    0.089601813    0.071409200   -0.000000963   -0.000068517   -0.000077129
    0.107069627    0.071409200   -0.000003280   -0.000213792   -0.000262600
    0.124537440    0.071409200   -0.000009998   -0.000593930   -0.000799632
    0.142005253    0.071409200   -0.000027052   -0.001449105   -0.002162242
    0.159473067    0.071409200   -0.000065983   -0.003162525   -0.005270112
    0.176940880    0.071409200   -0.000145626   -0.006189581   -0.011621170
    0.194408693    0.071409200   -0.000292811   -0.010948128   -0.023344345
    0.211876507    0.071409200   -0.000539721   -0.017617105   -0.042983274
    0.229344320    0.071409200   -0.000918813   -0.026019216   -0.073085346
    0.246812133    0.071409200   -0.001456091   -0.035601313   -0.115661946
    0.264279947    0.071409200   -0.002165112   -0.045518145   -0.171708216
    0.281747760    0.071409200   -0.003043005   -0.054740889   -0.240888398
    0.299215573    0.071409200   -0.004066875   -0.062058387   -0.321265955
    0.316683387    0.071409200   -0.005193009   -0.066272649   -0.409278710
    0.334151200    0.071409200   -0.006358778   -0.066498679   -0.499954928
    0.351619013    0.071409200   -0.007491902   -0.062584782   -0.587710436
    0.369086827    0.071409200   -0.008524827   -0.055174414   -0.667506477
    0.386554640    0.071409200   -0.009403572   -0.044998283   -0.735489849
    0.404022453    0.071409200   -0.010079252   -0.031740935   -0.788192975
    0.421490267    0.071409200   -0.010484503   -0.013676523   -0.820521809
    0.438958080    0.071409200   -0.010518602    0.010897335   -0.824480833
    0.456425893    0.071409200   -0.010070642    0.040995150   -0.791001034
    0.473893707    0.071409200   -0.009083948    0.071353226   -0.715131543
    0.491361520    0.071409200   -0.007622754    0.093961664   -0.601478720
    0.508829333    0.071409200   -0.005885621    0.102196417   -0.465429907
    0.526297147    0.071409200   -0.004144800    0.094653977   -0.328440074
    0.543764960    0.071409200   -0.002644668    0.075734238   -0.209965531
    0.561232773    0.071409200   -0.001521192    0.052739275   -0.120983062
    0.578700587    0.071409200   -0.000785826    0.032118325   -0.062601681
    0.596168400    0.071409200   -0.000363492    0.017153938   -0.029002183
    0.613636213    0.071409200   -0.000150230    0.008052758   -0.012003910
    0.631104027    0.071409200   -0.000055017    0.003299342   -0.004403501
    0.648571840    0.071409200   -0.000017749    0.001176526   -0.001423185
    0.666039653    0.071409200   -0.000004308    0.000309175   -0.000347226
    0.683507467    0.071409200   -0.000000326    0.000024693   -0.000026799
    0.700975280    0.071409200   -0.000000000   -0.000000000   -0.000000000
    0.718443093    0.071409200   -0.000000000   -0.000000000   -0.000000000
    0.735910907    0.071409200   -0.000000000   -0.000000000   -0.000000000
    0.753378720    0.071409200   -0.000000000   -0.000000000   -0.000000000
    0.770846533    0.071409200   -0.000000000   -0.000000000   -0.000000000
    0.788314347    0.071409200   -0.000000000   -0.000000000   -0.000000000
    0.805782160    0.071409200   -0.000000000   -0.000000000   -0.000000000
    0.823249973    0.071409200   -0.000000000   -0.000000000   -0.000000000
    0.840717787    0.071409200   -0.000000000   -0.000000000   -0.000000000
    0.858185600    0.071409200   -0.000000000   -0.000000000   -0.000000000
    0.875653413    0.071409200   -0.000000000   -0.000000000   -0.000000000
    0.893121227    0.071409200   -0.000000000   -0.000000000   -0.000000000
    0.910589040    0.071409200   -0.000000000   -0.000000000   -0.000000000
    0.928056853    0.071409200   -0.000000000   -0.000000000   -0.000000000
    0.945524667    0.071409200   -0.000000000   -0.000000000   -0.000000000
    0.962992480    0.071409200   -0.000000000   -0.000000000   -0.000000000
    0.980460293    0.071409200   -0.000000000   -0.000000000   -0.000000000
    0.997928107    0.071409200   -0.000000000   -0.000000000   -0.000000000
    1.015395920    0.071409200   -0.000000000   -0.000000000   -0.000000000
    1.032863733    0.071409200   -0.000000000   -0.000000000   -0.000000000
    1.050331547    0.071409200   -0.000000000   -0.000000000   -0.000000000
    1.067799360    0.071409200   -0.000000000   -0.000000000   -0.000000000
    1.085267173    0.071409200   -0.000000000   -0.000000000   -0.000000000
    1.102734987    0.071409200   -0.000000000   -0.000000000   -0.000000000
    1.120202800    0.071409200   -0.000000000   -0.000000000   -0.000000000
    1.137670613    0.071409200   -0.000000000   -0.000000000   -0.000000000
    1.155138427    0.071409200   -0.000000000   -0.000000000   -0.000000000
    1.172606240    0.071409200   -0.000000000   -0.000000000   -0.000000000
    1.190074053    0.071409200   -0.000000000   -0.000000000   -0.000000000
    1.207541867    0.071409200   -0.000000000   -0.000000000   -0.000000000
    1.225009680    0.071409200   -0.000000000   -0.000000000   -0.000000000
    1.242477493    0.071409200   -0.000000000   -0.000000000   -0.000000000
    1.259945307    0.071409200   -0.000000000   -0.000000000   -0.000000000
    1.277413120    0.071409200   -0.000000000   -0.000000000   -0.000000000
    1.294880933    0.071409200   -0.000000000   -0.000000000   -0.000000000
    1.312348747    0.071409200   -0.000000000   -0.000000000   -0.000000000
    1.329816560    0.071409200   -0.000000000   -0.000000000   -0.000000000
    1.347284373    0.071409200   -0.000000000   -0.000000000   -0.000000000
    1.364752187    0.071409200   -0.000000000   -0.000000000   -0.000000000
    1.382220000    0.071409200   -0.000000000   -0.000000000   -0.000000000

    0.072134000    0.088907611   -0.000001234   -0.000095523   -0.000092516
    0.089601813    0.088907611   -0.000005135   -0.000368719   -0.000385758
    0.107069627    0.088907611   -0.000017681   -0.001162969   -0.001328295
    0.124537440    0.088907611   -0.000054030   -0.003231117   -0.004056503
    0.142005253    0.088907611   -0.000146658   -0.007887298   -0.011006552
    0.159473067    0.088907611   -0.000357785   -0.017140564   -0.026833982
    0.176940880    0.088907611   -0.000786948   -0.033210581   -0.058962112
    0.194408693    0.088907611   -0.001569108   -0.057673662   -0.117399577
    0.211876507    0.088907611   -0.002850889   -0.090172781   -0.212895298
    0.229344320    0.088907611   -0.004751293   -0.127833462   -0.353926058
    0.246812133    0.088907611   -0.007320837   -0.165883352   -0.543617694
    0.264279947    0.088907611   -0.010521856   -0.199362364   -0.778343902
    0.281747760    0.088907611   -0.014241720   -0.224846322   -1.048900645
    0.299215573    0.088907611   -0.018322888   -0.240699548   -1.343034211
    0.316683387    0.088907611   -0.022592546   -0.246459955   -1.647916961
    0.334151200    0.088907611   -0.026873951   -0.242069978   -1.951181637
    0.351619013    0.088907611   -0.030993382   -0.228098351   -2.241422083
    0.369086827    0.088907611   -0.034795858   -0.206066992   -2.509132614
    0.386554640    0.088907611   -0.038151124   -0.176786332   -2.746774428
    0.404022453    0.088907611   -0.040910912   -0.136790504   -2.945201220
    0.421490267    0.088907611   -0.042813918   -0.076810614   -3.086271506
    0.438958080    0.088907611   -0.043418257    0.013055366   -3.137556388
    0.456425893    0.088907611   -0.042182254    0.132331507   -3.058095173
    0.473893707    0.088907611   -0.038729992    0.261954752   -2.818038921
    0.491361520    0.088907611   -0.033163313    0.368352718   -2.422147552
    0.508829333    0.088907611   -0.026182376    0.419817739   -1.919538406
    0.526297147    0.088907611   -0.018888564    0.404307778   -1.389975487
    0.543764960    0.088907611   -0.012368713    0.335214180   -0.913529484
    0.561232773    0.088907611   -0.007314980    0.241603289   -0.542221241
    0.578700587    0.088907611   -0.003893251    0.152300762   -0.289621896
    0.596168400    0.088907611   -0.001859514    0.084274016   -0.138825568
    0.613636213    0.088907611   -0.000795441    0.041047232   -0.059596917
    0.631104027    0.088907611   -0.000303063    0.017538283   -0.022795624
    0.648571840    0.088907611   -0.000102402    0.006564029   -0.007735434
    0.666039653    0.088907611   -0.000027706    0.001926894   -0.002112932
    0.683507467    0.088907611   -0.000004160    0.000305082   -0.000327863
    0.700975280    0.088907611   -0.000000200    0.000015143   -0.000016466
    0.718443093    0.088907611   -0.000000000   -0.000000000   -0.000000000
    0.735910907    0.088907611   -0.000000000   -0.000000000   -0.000000000
    0.753378720    0.088907611   -0.000000000   -0.000000000   -0.000000000
    0.770846533    0.088907611   -0.000000000   -0.000000000   -0.000000000
    0.788314347    0.088907611   -0.000000000   -0.000000000   -0.000000000
    0.805782160    0.088907611   -0.000000000   -0.000000000   -0.000000000
    0.823249973    0.088907611   -0.000000000   -0.000000000   -0.000000000
    0.840717787    0.088907611   -0.000000000   -0.000000000   -0.000000000
    0.858185600    0.088907611   -0.000000000   -0.000000000   -0.000000000
    0.875653413    0.088907611   -0.000000000   -0.000000000   -0.000000000
    0.893121227    0.088907611   -0.000000000   -0.000000000   -0.000000000
    0.910589040    0.088907611   -0.000000000   -0.000000000   -0.000000000
    0.928056853    0.088907611   -0.000000000   -0.000000000   -0.000000000
    0.945524667    0.088907611   -0.000000000   -0.000000000   -0.000000000
    0.962992480    0.088907611   -0.000000000   -0.000000000   -0.000000000
    0.980460293    0.088907611   -0.000000000   -0.000000000   -0.000000000
    0.997928107    0.088907611   -0.000000000   -0.000000000   -0.000000000
    1.015395920    0.088907611   -0.000000000   -0.000000000   -0.000000000
    1.032863733    0.088907611   -0.000000000   -0.000000000   -0.000000000
    1.050331547    0.088907611   -0.000000000   -0.000000000   -0.000000000
    1.067799360    0.088907611   -0.000000000   -0.000000000   -0.000000000
    1.085267173    0.088907611   -0.000000000   -0.000000000   -0.000000000
    1.102734987    0.088907611   -0.000000000   -0.000000000   -0.000000000
    1.120202800    0.088907611   -0.000000000   -0.000000000   -0.000000000
    1.137670613    0.088907611   -0.000000000   -0.000000000   -0.000000000
    1.155138427    0.088907611   -0.000000000   -0.000000000   -0.000000000
    1.172606240    0.088907611   -0.000000000   -0.000000000   -0.000000000
    1.190074053    0.088907611   -0.000000000   -0.000000000   -0.000000000
    1.207541867    0.088907611   -0.000000000   -0.000000000   -0.000000000
    1.225009680    0.088907611   -0.000000000   -0.000000000   -0.000000000
    1.242477493    0.088907611   -0.000000000   -0.000000000   -0.000000000
    1.259945307    0.088907611   -0.000000000   -0.000000000   -0.000000000
    1.277413120    0.088907611   -0.000000000   -0.000000000   -0.000000000
    1.294880933    0.088907611   -0.000000000   -0.000000000   -0.000000000
    1.312348747    0.088907611   -0.000000000   -0.000000000   -0.000000000
    1.329816560    0.088907611   -0.000000000   -0.000000000   -0.000000000
    1.347284373    0.088907611   -0.000000000   -0.000000000   -0.000000000
    1.364752187    0.088907611   -0.000000000   -0.000000000   -0.000000000
    1.382220000    0.088907611   -0.000000000   -0.000000000   -0.000000000

    0.072134000    0.106406021   -0.000004533   -0.000351343   -0.000311504
    0.089601813    0.106406021   -0.000019079   -0.001373016   -0.001316095
    0.107069627    0.106406021   -0.000065764   -0.004333552   -0.004537181
    0.124537440    0.106406021   -0.000200996   -0.012032988   -0.013860803
    0.142005253    0.106406021   -0.000545648   -0.029351190   -0.037617033
    0.159473067    0.106406021   -0.001330277   -0.063660821   -0.091651418
    0.176940880    0.106406021   -0.002920905   -0.122894906   -0.201020882
    0.194408693    0.106406021   -0.005806081   -0.212149058   -0.398924953
    0.211876507    0.106406021   -0.010499684   -0.328767733   -0.719740567
    0.229344320    0.106406021   -0.017385030   -0.460305797   -1.188000108
    0.246812133    0.106406021   -0.026561122   -0.587526158   -1.807754366
    0.264279947    0.106406021   -0.037782832   -0.691779738   -2.558831227
    0.281747760    0.106406021   -0.050540067   -0.762203908   -3.403137159
    0.299215573    0.106406021   -0.064208552   -0.796744363   -4.296215884
    0.316683387    0.106406021   -0.078187926   -0.798764421   -5.197699974
    0.334151200    0.106406021   -0.091950305   -0.772641186   -6.075126692
    0.351619013    0.106406021   -0.105044131   -0.723132047   -6.903812104
    0.369086827    0.106406021   -0.117111456   -0.656006847   -7.666915524
    0.386554640    0.106406021   -0.127870768   -0.572631044   -8.352870862
    0.404022453    0.106406021   -0.136941359   -0.458348044   -8.942275706
    0.421490267    0.106406021   -0.143498102   -0.277687485   -9.383657880
    0.438958080    0.106406021   -0.146025546    0.007738225   -9.576052588
    0.456425893    0.106406021   -0.142584261    0.401095372   -9.386098277
    0.473893707    0.106406021   -0.131724341    0.840938507   -8.709260812
    0.491361520    0.106406021   -0.113587641    1.213306506   -7.545226907
    0.508829333    0.106406021   -0.090382341    1.406547478   -6.032704073
    0.526297147    0.106406021   -0.065774133    1.373262004   -4.411761955
    0.543764960    0.106406021   -0.043493003    1.152939755   -2.931911132
    0.561232773    0.106406021   -0.026008507    0.841460992   -1.762328224
    0.578700587    0.106406021   -0.014019456    0.537567699   -0.955073425
    0.596168400    0.106406021   -0.006795165    0.301881063   -0.465538222
    0.613636213    0.106406021   -0.002956823    0.149511649   -0.203780123
    0.631104027    0.106406021   -0.001150054    0.065176012   -0.079790636
    0.648571840    0.106406021   -0.000398443    0.024988932   -0.027851467
    0.666039653    0.106406021   -0.000113145    0.007687964   -0.008023635
    0.683507467    0.106406021   -0.000020294    0.001445920   -0.001503133
    0.700975280    0.106406021   -0.000002147    0.000156413   -0.000169805
    0.718443093    0.106406021   -0.000000155    0.000011614   -0.000012771
    0.735910907    0.106406021   -0.000000000   -0.000000000   -0.000000000
    0.753378720    0.106406021   -0.000000000   -0.000000000   -0.000000000
    0.770846533    0.106406021   -0.000000000   -0.000000000   -0.000000000
    0.788314347    0.106406021   -0.000000000   -0.000000000   -0.000000000
    0.805782160    0.106406021   -0.000000000   -0.000000000   -0.000000000
    0.823249973    0.106406021   -0.000000000   -0.000000000   -0.000000000
    0.840717787    0.106406021   -0.000000000   -0.000000000   -0.000000000
    0.858185600    0.106406021   -0.000000000   -0.000000000   -0.000000000
    0.875653413    0.106406021   -0.000000000   -0.000000000   -0.000000000
    0.893121227    0.106406021   -0.000000000   -0.000000000   -0.000000000
    0.910589040    0.106406021   -0.000000000   -0.000000000   -0.000000000
    0.928056853    0.106406021   -0.000000000   -0.000000000   -0.000000000
    0.945524667    0.106406021   -0.000000000   -0.000000000   -0.000000000
    0.962992480    0.106406021   -0.000000000   -0.000000000   -0.000000000
    0.980460293    0.106406021   -0.000000000   -0.000000000   -0.000000000
    0.997928107    0.106406021   -0.000000000   -0.000000000   -0.000000000
    1.015395920    0.106406021   -0.000000000   -0.000000000   -0.000000000
    1.032863733    0.106406021   -0.000000000   -0.000000000   -0.000000000
    1.050331547    0.106406021   -0.000000000   -0.000000000   -0.000000000
    1.067799360    0.106406021   -0.000000000   -0.000000000   -0.000000000
    1.085267173    0.106406021   -0.000000000   -0.000000000   -0.000000000
    1.102734987    0.106406021   -0.000000000   -0.000000000   -0.000000000
    1.120202800    0.106406021   -0.000000000   -0.000000000   -0.000000000
    1.137670613    0.106406021   -0.000000000   -0.000000000   -0.000000000
    1.155138427    0.106406021   -0.000000000   -0.000000000   -0.000000000
    1.172606240    0.106406021   -0.000000000   -0.000000000   -0.000000000
    1.190074053    0.106406021   -0.000000000   -0.000000000   -0.000000000
    1.207541867    0.106406021   -0.000000000   -0.000000000   -0.000000000
    1.225009680    0.106406021   -0.000000000   -0.000000000   -0.000000000
    1.242477493    0.106406021   -0.000000000   -0.000000000   -0.000000000
    1.259945307    0.106406021   -0.000000000   -0.000000000   -0.000000000
    1.277413120    0.106406021   -0.000000000   -0.000000000   -0.000000000
    1.294880933    0.106406021   -0.000000000   -0.000000000   -0.000000000
    1.312348747    0.106406021   -0.000000000   -0.000000000   -0.000000000
    1.329816560    0.106406021   -0.000000000   -0.000000000   -0.000000000
    1.347284373    0.106406021   -0.000000000   -0.000000000   -0.000000000
    1.364752187    0.106406021   -0.000000000   -0.000000000   -0.000000000
    1.382220000    0.106406021   -0.000000000   -0.000000000   -0.000000000

    0.072134000    0.123904432   -0.000014469   -0.001122488   -0.000902394
    0.089601813    0.123904432   -0.000061247   -0.004412273   -0.003837155
    0.107069627    0.123904432   -0.000211122   -0.013922494   -0.013228862
    0.124537440    0.123904432   -0.000644804   -0.038607791   -0.040384316
    0.142005253    0.123904432   -0.001749546   -0.094063161   -0.109537222
    0.159473067    0.123904432   -0.004260854   -0.203610350   -0.266567910
    0.176940880    0.123904432   -0.009339222   -0.391833055   -0.583526967
    0.194408693    0.123904432   -0.018515285   -0.673253651   -1.154573460
    0.211876507    0.123904432   -0.033359738   -1.036432289   -2.074411946
    0.229344320    0.123904432   -0.054965248   -1.437842767   -3.404952081
    0.246812133    0.123904432   -0.083454437   -1.813033669   -5.144477267
    0.264279947    0.123904432   -0.117821109   -2.102371582   -7.219197309
    0.281747760    0.123904432   -0.156248846   -2.275535415   -9.506243512
    0.299215573    0.123904432   -0.196674849   -2.334768322  -11.872896775
    0.316683387    0.123904432   -0.237285252   -2.301510955  -14.210354263
    0.334151200    0.123904432   -0.276679575   -2.199193539  -16.444820033
    0.351619013    0.123904432   -0.313832615   -2.048269923  -18.533019446
    0.369086827    0.123904432   -0.348065364   -1.867359656  -20.456328505
    0.386554640    0.123904432   -0.378912822   -1.657674243  -22.208443682
    0.404022453    0.123904432   -0.405531900   -1.369009274  -23.756280971
    0.421490267    0.123904432   -0.425610164   -0.885603429  -24.971712221
    0.438958080    0.123904432   -0.434574677   -0.080073634  -25.581420720
    0.456425893    0.123904432   -0.426354299    1.070165799  -25.210220113
    0.473893707    0.123904432   -0.396142383    2.390105856  -23.546713081
    0.491361520    0.123904432   -0.343818388    3.538137792  -20.553362470
    0.508829333    0.123904432   -0.275553600    4.168591233  -16.572269106
    0.526297147    0.123904432   -0.202147414    4.121796862  -12.235226201
    0.543764960    0.123904432   -0.134896036    3.500293967   -8.220311138
    0.561232773    0.123904432   -0.081526837    2.584142745   -5.004563590
    0.578700587    0.123904432   -0.044501555    1.671589740   -2.753701916
    0.596168400    0.123904432   -0.021898733    0.952199997   -1.367111786
    0.613636213    0.123904432   -0.009706141    0.479623589   -0.611934188
    0.631104027    0.123904432   -0.003863772    0.213558808   -0.246382965
    0.648571840    0.123904432   -0.001378581    0.084111545   -0.089071959
    0.666039653    0.123904432   -0.000412413    0.027168616   -0.027249614
    0.683507467    0.123904432   -0.000086280    0.005917277   -0.006033829
    0.700975280    0.123904432   -0.000013479    0.000939045   -0.001019246
    0.718443093    0.123904432   -0.000002190    0.000159211   -0.000173734
    0.735910907    0.123904432   -0.000000126    0.000009512   -0.000010390
    0.753378720    0.123904432   -0.000000000   -0.000000000   -0.000000000
    0.770846533    0.123904432   -0.000000000   -0.000000000   -0.000000000
    0.788314347    0.123904432   -0.000000000   -0.000000000   -0.000000000
    0.805782160    0.123904432   -0.000000000   -0.000000000   -0.000000000
    0.823249973    0.123904432   -0.000000000   -0.000000000   -0.000000000
    0.840717787    0.123904432   -0.000000000   -0.000000000   -0.000000000
    0.858185600    0.123904432   -0.000000000   -0.000000000   -0.000000000
    0.875653413    0.123904432   -0.000000000   -0.000000000   -0.000000000
    0.893121227    0.123904432   -0.000000000   -0.000000000   -0.000000000
    0.910589040    0.123904432   -0.000000000   -0.000000000   -0.000000000
    0.928056853    0.123904432   -0.000000000   -0.000000000   -0.000000000
    0.945524667    0.123904432   -0.000000000   -0.000000000   -0.000000000
    0.962992480    0.123904432   -0.000000000   -0.000000000   -0.000000000
    0.980460293    0.123904432   -0.000000000   -0.000000000   -0.000000000
    0.997928107    0.123904432   -0.000000000   -0.000000000   -0.000000000
    1.015395920    0.123904432   -0.000000000   -0.000000000   -0.000000000
    1.032863733    0.123904432   -0.000000000   -0.000000000   -0.000000000
    1.050331547    0.123904432   -0.000000000   -0.000000000   -0.000000000
    1.067799360    0.123904432   -0.000000000   -0.000000000   -0.000000000
    1.085267173    0.123904432   -0.000000000   -0.000000000   -0.000000000
    1.102734987    0.123904432   -0.000000000   -0.000000000   -0.000000000
    1.120202800    0.123904432   -0.000000000   -0.000000000   -0.000000000
    1.137670613    0.123904432   -0.000000000   -0.000000000   -0.000000000
    1.155138427    0.123904432   -0.000000000   -0.000000000   -0.000000000
    1.172606240    0.123904432   -0.000000000   -0.000000000   -0.000000000
    1.190074053    0.123904432   -0.000000000   -0.000000000   -0.000000000
    1.207541867    0.123904432   -0.000000000   -0.000000000   -0.000000000
    1.225009680    0.123904432   -0.000000000   -0.000000000   -0.000000000
    1.242477493    0.123904432   -0.000000000   -0.000000000   -0.000000000
    1.259945307    0.123904432   -0.000000000   -0.000000000   -0.000000000
    1.277413120    0.123904432   -0.000000000   -0.000000000   -0.000000000
    1.294880933    0.123904432   -0.000000000   -0.000000000   -0.000000000
    1.312348747    0.123904432   -0.000000000   -0.000000000   -0.000000000
    1.329816560    0.123904432   -0.000000000   -0.000000000   -0.000000000
    1.347284373    0.123904432   -0.000000000   -0.000000000   -0.000000000
    1.364752187    0.123904432   -0.000000000   -0.000000000   -0.000000000
    1.382220000    0.123904432   -0.000000000   -0.000000000   -0.000000000

    0.072134000    0.141402843   -0.000040979   -0.003181662   -0.002294808
    0.089601813    0.141402843   -0.000174226   -0.012562880   -0.009805481
    0.107069627    0.141402843   -0.000600601   -0.039631905   -0.033805659
    0.124537440    0.141402843   -0.001833130   -0.109767088   -0.103125749
    0.142005253    0.141402843   -0.004971118   -0.267127940   -0.279537333
    0.159473067    0.141402843   -0.012094241   -0.577131501   -0.679467355
    0.176940880    0.141402843   -0.026464900   -1.107388005   -1.484536811
    0.194408693    0.141402843   -0.052337864   -1.894450205   -2.928960212
    0.211876507    0.141402843   -0.093975633   -2.898320660   -5.241580025
    0.229344320    0.141402843   -0.154131671   -3.986196820   -8.558051875
    0.246812133    0.141402843   -0.232657333   -4.968148107  -12.842711575
    0.264279947    0.141402843   -0.326137348   -5.675492256  -17.872876654
    0.281747760    0.141402843   -0.428960335   -6.033839923  -23.308282936
    0.299215573    0.141402843   -0.535122963   -6.072120992  -28.803816349
    0.316683387    0.141402843   -0.639766784   -5.878197677  -34.102998773
    0.334151200    0.141402843   -0.739662747   -5.542100507  -39.065819790
    0.351619013    0.141402843   -0.832971365   -5.134577810  -43.647542895
    0.369086827    0.141402843   -0.918942560   -4.708216152  -47.869621502
    0.386554640    0.141402843   -0.997346962   -4.258126695  -51.777344778
    0.404022453    0.141402843   -1.066729358   -3.633941273  -55.338712444
    0.421490267    0.141402843   -1.121361474   -2.502790760  -58.276641711
    0.438958080    0.141402843   -1.148997027   -0.493268205  -59.943187170
    0.456425893    0.141402843   -1.132800945    2.489631164  -59.414940433
    0.473893707    0.141402843   -1.058757179    6.005231687  -55.885066871
    0.491361520    0.141402843   -0.925079290    9.145400354  -49.175259121
    0.508829333    0.141402843   -0.746969087   10.961645692  -40.014167638
    0.526297147    0.141402843   -0.552628795   10.982320424  -29.853686553
    0.543764960    0.141402843   -0.372397824    9.437376607  -20.305739631
    0.561232773    0.141402843   -0.227694791    7.051210250  -12.546699037
    0.578700587    0.141402843   -0.126063098    4.622091255   -7.030707762
    0.596168400    0.141402843   -0.063141638    2.674459869   -3.571063782
    0.613636213    0.141402843   -0.028619900    1.373357979   -1.645201649
    0.631104027    0.141402843   -0.011729512    0.627053628   -0.687432391
    0.648571840    0.141402843   -0.004347329    0.255275870   -0.260657249
    0.666039653    0.141402843   -0.001386019    0.087337660   -0.086049556
    0.683507467    0.141402843   -0.000338686    0.022032297   -0.022595949
    0.700975280    0.141402843   -0.000070763    0.004666471   -0.005145839
    0.718443093    0.141402843   -0.000015946    0.001103832   -0.001217103
    0.735910907    0.141402843   -0.000002454    0.000176435   -0.000195677
    0.753378720    0.141402843   -0.000000209    0.000015804   -0.000017307
    0.770846533    0.141402843   -0.000000000   -0.000000000   -0.000000000
    0.788314347    0.141402843   -0.000000000   -0.000000000   -0.000000000
    0.805782160    0.141402843   -0.000000000   -0.000000000   -0.000000000
    0.823249973    0.141402843   -0.000000000   -0.000000000   -0.000000000
    0.840717787    0.141402843   -0.000000000   -0.000000000   -0.000000000
    0.858185600    0.141402843   -0.000000000   -0.000000000   -0.000000000
    0.875653413    0.141402843   -0.000000000   -0.000000000   -0.000000000
    0.893121227    0.141402843   -0.000000000   -0.000000000   -0.000000000
    0.910589040    0.141402843   -0.000000000   -0.000000000   -0.000000000
    0.928056853    0.141402843   -0.000000000   -0.000000000   -0.000000000
    0.945524667    0.141402843   -0.000000000   -0.000000000   -0.000000000
    0.962992480    0.141402843   -0.000000000   -0.000000000   -0.000000000
    0.980460293    0.141402843   -0.000000000   -0.000000000   -0.000000000
    0.997928107    0.141402843   -0.000000000   -0.000000000   -0.000000000
    1.015395920    0.141402843   -0.000000000   -0.000000000   -0.000000000
    1.032863733    0.141402843   -0.000000000   -0.000000000   -0.000000000
    1.050331547    0.141402843   -0.000000000   -0.000000000   -0.000000000
    1.067799360    0.141402843   -0.000000000   -0.000000000   -0.000000000
    1.085267173    0.141402843   -0.000000000   -0.000000000   -0.000000000
    1.102734987    0.141402843   -0.000000000   -0.000000000   -0.000000000
    1.120202800    0.141402843   -0.000000000   -0.000000000   -0.000000000
    1.137670613    0.141402843   -0.000000000   -0.000000000   -0.000000000
    1.155138427    0.141402843   -0.000000000   -0.000000000   -0.000000000
    1.172606240    0.141402843   -0.000000000   -0.000000000   -0.000000000
    1.190074053    0.141402843   -0.000000000   -0.000000000   -0.000000000
    1.207541867    0.141402843   -0.000000000   -0.000000000   -0.000000000
    1.225009680    0.141402843   -0.000000000   -0.000000000   -0.000000000
    1.242477493    0.141402843   -0.000000000   -0.000000000   -0.000000000
    1.259945307    0.141402843   -0.000000000   -0.000000000   -0.000000000
    1.277413120    0.141402843   -0.000000000   -0.000000000   -0.000000000
    1.294880933    0.141402843   -0.000000000   -0.000000000   -0.000000000
    1.312348747    0.141402843   -0.000000000   -0.000000000   -0.000000000
    1.329816560    0.141402843   -0.000000000   -0.000000000   -0.000000000
    1.347284373    0.141402843   -0.000000000   -0.000000000   -0.000000000
    1.364752187    0.141402843   -0.000000000   -0.000000000   -0.000000000
    1.382220000    0.141402843   -0.000000000   -0.000000000   -0.000000000

    0.072134000    0.158901253   -0.000103546   -0.008046913   -0.005145718
    0.089601813    0.158901253   -0.000442291   -0.031924222   -0.022099753
    0.107069627    0.158901253   -0.001524699   -0.100679999   -0.076185340
    0.124537440    0.158901253   -0.004650930   -0.278531221   -0.232252283
    0.142005253    0.158901253   -0.012606137   -0.677072718   -0.629161687
    0.159473067    0.158901253   -0.030638654   -1.460039534   -1.527435216
    0.176940880    0.158901253   -0.066933516   -2.793211111   -3.330652636
    0.194408693    0.158901253   -0.132040150   -4.757236018   -6.551802541
    0.211876507    0.158901253   -0.236257546   -7.231652218  -11.676114491
    0.229344320    0.158901253   -0.385678285   -9.856912548  -18.957419504
    0.246812133    0.158901253   -0.578678072  -12.135304406  -28.244274254
    0.264279947    0.158901253   -0.805228237  -13.643176277  -38.959269014
    0.281747760    0.158901253   -1.050042590  -14.224189150  -50.280831251
    0.299215573    0.158901253   -1.297655346  -14.009839638  -61.425188216
    0.316683387    0.158901253   -1.536602016  -13.288648989  -71.870580087
    0.334151200    0.158901253   -1.760618196  -12.341466208  -81.414113768
    0.351619013    0.158901253   -1.967637780  -11.370541372  -90.098060122
    0.369086827    0.158901253   -2.158474404  -10.501055340  -98.111901459
    0.386554640    0.158901253   -2.334956954   -9.697835094 -105.676360449
    0.404022453    0.158901253   -2.495457442   -8.565748752 -112.820187675
    0.421490267    0.158901253   -2.627420211   -6.262435010 -119.024704227
    0.438958080    0.158901253   -2.701751389   -1.836056956 -122.950388707
    0.456425893    0.158901253   -2.677107013    5.021269849 -122.616595042
    0.473893707    0.158901253   -2.517465466   13.331755106 -116.207444349
    0.491361520    0.158901253   -2.215049896   20.956665655 -103.158638412
    0.508829333    0.158901253   -1.802742526   25.588693072  -84.793527799
    0.526297147    0.158901253   -1.345776857   25.999544725  -64.010193912
    0.543764960    0.158901253   -0.916451809   22.624879613  -44.150023228
    0.561232773    0.158901253   -0.567459039   17.121411275  -27.747319504
    0.578700587    0.158901253   -0.319100681   11.383733516  -15.880695053
    0.596168400    0.158901253   -0.162995591    6.699254971   -8.284359113
    0.613636213    0.158901253   -0.075757177    3.513376262   -3.948298206
    0.631104027    0.158901253   -0.032081653    1.649068850   -1.723030430
    0.648571840    0.158901253   -0.012409241    0.696364593   -0.690388721
    0.666039653    0.158901253   -0.004230736    0.253110254   -0.247218031
    0.683507467    0.158901253   -0.001185667    0.072880018   -0.075343487
    0.700975280    0.158901253   -0.000302460    0.018918490   -0.020991221
    0.718443093    0.158901253   -0.000080940    0.005341629   -0.005896163
    0.735910907    0.158901253   -0.000017241    0.001189210   -0.001316711
    0.753378720    0.158901253   -0.000003025    0.000220457   -0.000239763
    0.770846533    0.158901253   -0.000000166    0.000012550   -0.000013744
    0.788314347    0.158901253   -0.000000000   -0.000000000   -0.000000000
    0.805782160    0.158901253   -0.000000000   -0.000000000   -0.000000000
    0.823249973    0.158901253   -0.000000000   -0.000000000   -0.000000000
    0.840717787    0.158901253   -0.000000000   -0.000000000   -0.000000000
    0.858185600    0.158901253   -0.000000000   -0.000000000   -0.000000000
    0.875653413    0.158901253   -0.000000000   -0.000000000   -0.000000000
    0.893121227    0.158901253   -0.000000000   -0.000000000   -0.000000000
    0.910589040    0.158901253   -0.000000000   -0.000000000   -0.000000000
    0.928056853    0.158901253   -0.000000000   -0.000000000   -0.000000000
    0.945524667    0.158901253   -0.000000000   -0.000000000   -0.000000000
    0.962992480    0.158901253   -0.000000000   -0.000000000   -0.000000000
    0.980460293    0.158901253   -0.000000000   -0.000000000   -0.000000000
    0.997928107    0.158901253   -0.000000000   -0.000000000   -0.000000000
    1.015395920    0.158901253   -0.000000000   -0.000000000   -0.000000000
    1.032863733    0.158901253   -0.000000000   -0.000000000   -0.000000000
    1.050331547    0.158901253   -0.000000000   -0.000000000   -0.000000000
    1.067799360    0.158901253   -0.000000000   -0.000000000   -0.000000000
    1.085267173    0.158901253   -0.000000000   -0.000000000   -0.000000000
    1.102734987    0.158901253   -0.000000000   -0.000000000   -0.000000000
    1.120202800    0.158901253   -0.000000000   -0.000000000   -0.000000000
    1.137670613    0.158901253   -0.000000000   -0.000000000   -0.000000000
    1.155138427    0.158901253   -0.000000000   -0.000000000   -0.000000000
    1.172606240    0.158901253   -0.000000000   -0.000000000   -0.000000000
    1.190074053    0.158901253   -0.000000000   -0.000000000   -0.000000000
    1.207541867    0.158901253   -0.000000000   -0.000000000   -0.000000000
    1.225009680    0.158901253   -0.000000000   -0.000000000   -0.000000000
    1.242477493    0.158901253   -0.000000000   -0.000000000   -0.000000000
    1.259945307    0.158901253   -0.000000000   -0.000000000   -0.000000000
    1.277413120    0.158901253   -0.000000000   -0.000000000   -0.000000000
    1.294880933    0.158901253   -0.000000000   -0.000000000   -0.000000000
    1.312348747    0.158901253   -0.000000000   -0.000000000   -0.000000000
    1.329816560    0.158901253   -0.000000000   -0.000000000   -0.000000000
    1.347284373    0.158901253   -0.000000000   -0.000000000   -0.000000000
    1.364752187    0.158901253   -0.000000000   -0.000000000   -0.000000000
    1.382220000    0.158901253   -0.000000000   -0.000000000   -0.000000000

    0.072134000    0.176399664   -0.000234383   -0.018232328   -0.010201874
    0.089601813    0.176399664   -0.001005612   -0.072657780   -0.044020423
    0.107069627    0.176399664   -0.003466262   -0.229040318   -0.151708195
    0.124537440    0.176399664   -0.010567073   -0.632891827   -0.462125118
    0.142005253    0.176399664   -0.028625215   -1.536602748   -1.250893323
    0.159473067    0.176399664   -0.069496737   -3.306823684   -3.032545433
    0.176940880    0.176399664   -0.151558071   -6.306636965   -6.598030352
    0.194408693    0.176399664   -0.298195308  -10.690928111  -12.936520413
    0.211876507    0.176399664   -0.531598287  -16.142183915  -22.949001996
    0.229344320    0.176399664   -0.863538157  -21.792608746  -37.031895260
    0.246812133    0.176399664   -1.287474978  -26.478160607  -54.737345219
    0.264279947    0.176399664   -1.777581898  -29.251622749  -74.764930029
    0.281747760    0.176399664   -2.296912351  -29.838130700  -95.377481849
    0.299215573    0.176399664   -2.810063676  -28.672398694 -115.018436567
    0.316683387    0.176399664   -3.293228276  -26.555601822 -132.780420667
    0.334151200    0.176399664   -3.736686661  -24.231639574 -148.497094660
    0.351619013    0.176399664   -4.141487071  -22.191802326 -162.535064635
    0.369086827    0.176399664   -4.515139528  -20.683895619 -175.530497296
    0.386554640    0.176399664   -4.866544975  -19.570372837 -188.123478823
    0.404022453    0.176399664   -5.196013383  -17.934812449 -200.538682404
    0.421490267    0.176399664   -5.479202611  -13.897626999 -211.942590341
    0.438958080    0.176399664   -5.654788396   -5.311131180 -219.933091966
    0.456425893    0.176399664   -5.632817931    8.648657754 -220.825090772
    0.473893707    0.176399664   -5.331551098   26.076509998 -211.078309559
    0.491361520    0.176399664   -4.726871467   42.516425362 -189.293519661
    0.508829333    0.176399664   -3.880827683   52.996167353 -157.468754756
    0.526297147    0.176399664   -2.926775972   54.690991552 -120.576279700
    0.543764960    0.176399664   -2.017408842   48.266717672  -84.610534226
    0.561232773    0.176399664   -1.267795014   37.059784035  -54.318286574
    0.578700587    0.176399664   -0.726225235   25.048627011  -31.926833235
    0.596168400    0.176399664   -0.379767089   15.036318329  -17.224082611
    0.613636213    0.176399664   -0.181898221    8.084960658   -8.563698151
    0.631104027    0.176399664   -0.080085878    3.920744465   -3.940669797
    0.648571840    0.176399664   -0.032560505    1.728189163   -1.685230781
    0.666039653    0.176399664   -0.011940776    0.671501116   -0.658946682
    0.683507467    0.176399664   -0.003799995    0.219331198   -0.229900044
    0.700975280    0.176399664   -0.001135296    0.067151854   -0.074924401
    0.718443093    0.176399664   -0.000345004    0.021627652   -0.023919989
    0.735910907    0.176399664   -0.000088678    0.005833213   -0.006462419
    0.753378720    0.176399664   -0.000020324    0.001415915   -0.001541144
    0.770846533    0.176399664   -0.000003014    0.000218458   -0.000239016
    0.788314347    0.176399664   -0.000000187    0.000014121   -0.000015302
    0.805782160    0.176399664   -0.000000000   -0.000000000   -0.000000000
    0.823249973    0.176399664   -0.000000000   -0.000000000   -0.000000000
    0.840717787    0.176399664   -0.000000000   -0.000000000   -0.000000000
    0.858185600    0.176399664   -0.000000000   -0.000000000   -0.000000000
    0.875653413    0.176399664   -0.000000000   -0.000000000   -0.000000000
    0.893121227    0.176399664   -0.000000000   -0.000000000   -0.000000000
    0.910589040    0.176399664   -0.000000000   -0.000000000   -0.000000000
    0.928056853    0.176399664   -0.000000000   -0.000000000   -0.000000000
    0.945524667    0.176399664   -0.000000000   -0.000000000   -0.000000000
    0.962992480    0.176399664   -0.000000000   -0.000000000   -0.000000000
    0.980460293    0.176399664   -0.000000000   -0.000000000   -0.000000000
    0.997928107    0.176399664   -0.000000000   -0.000000000   -0.000000000
    1.015395920    0.176399664   -0.000000000   -0.000000000   -0.000000000
    1.032863733    0.176399664   -0.000000000   -0.000000000   -0.000000000
    1.050331547    0.176399664   -0.000000000   -0.000000000   -0.000000000
    1.067799360    0.176399664   -0.000000000   -0.000000000   -0.000000000
    1.085267173    0.176399664   -0.000000000   -0.000000000   -0.000000000
    1.102734987    0.176399664   -0.000000000   -0.000000000   -0.000000000
    1.120202800    0.176399664   -0.000000000   -0.000000000   -0.000000000
    1.137670613    0.176399664   -0.000000000   -0.000000000   -0.000000000
    1.155138427    0.176399664   -0.000000000   -0.000000000   -0.000000000
    1.172606240    0.176399664   -0.000000000   -0.000000000   -0.000000000
    1.190074053    0.176399664   -0.000000000   -0.000000000   -0.000000000
    1.207541867    0.176399664   -0.000000000   -0.000000000   -0.000000000
    1.225009680    0.176399664   -0.000000000   -0.000000000   -0.000000000
    1.242477493    0.176399664   -0.000000000   -0.000000000   -0.000000000
    1.259945307    0.176399664   -0.000000000   -0.000000000   -0.000000000
    1.277413120    0.176399664   -0.000000000   -0.000000000   -0.000000000
    1.294880933    0.176399664   -0.000000000   -0.000000000   -0.000000000
    1.312348747    0.176399664   -0.000000000   -0.000000000   -0.000000000
    1.329816560    0.176399664   -0.000000000   -0.000000000   -0.000000000
    1.347284373    0.176399664   -0.000000000   -0.000000000   -0.000000000
    1.364752187    0.176399664   -0.000000000   -0.000000000   -0.000000000
    1.382220000    0.176399664   -0.000000000   -0.000000000   -0.000000000

    0.072134000    0.193898075   -0.000476416   -0.037097868   -0.017876939
    0.089601813    0.193898075   -0.002052302   -0.148433662   -0.077437868
    0.107069627    0.193898075   -0.007072441   -0.467623603   -0.266722623
    0.124537440    0.193898075   -0.021546492   -1.290530186   -0.811697545
    0.142005253    0.193898075   -0.058329054   -3.129090204   -2.194926419
    0.159473067    0.193898075   -0.141443556   -6.719257693   -5.312241286
    0.176940880    0.193898075   -0.307883482  -12.772507088  -11.528845336
    0.194408693    0.193898075   -0.604086659  -21.544911443  -22.520570469
    0.211876507    0.193898075   -1.072745345  -32.298517399  -39.746639936
    0.229344320    0.193898075   -1.733553101  -43.161892313  -63.700003380
    0.246812133    0.193898075   -2.567352937  -51.700775531  -93.326489050
    0.264279947    0.193898075   -3.515441613  -56.027419309 -126.075678051
    0.281747760    0.193898075   -4.498362947  -55.758695900 -158.732751997
    0.299215573    0.193898075   -5.443970787  -52.063901029 -188.601207116
    0.316683387    0.193898075   -6.308840387  -46.863165173 -214.354761170
    0.334151200    0.193898075   -7.082546713  -41.859192455 -236.142275546
    0.351619013    0.193898075   -7.778490399  -38.077924053 -255.097106670
    0.369086827    0.193898075   -8.422408235  -35.916447288 -272.749154351
    0.386554640    0.193898075   -9.040618436  -34.968761735 -290.510247304
    0.404022453    0.193898075   -9.640592341  -33.356661880 -309.011840828
    0.421490267    0.193898075  -10.180697131  -27.379328363 -327.126376265
    0.438958080    0.193898075  -10.546345092  -12.763867318 -341.155898940
    0.456425893    0.193898075  -10.564162698   12.366999597 -345.201855940
    0.473893707    0.193898075  -10.070172285   44.770392709 -333.317861980
    0.491361520    0.193898075   -9.004009850   76.245756257 -302.652108825
    0.508829333    0.193898075   -7.466819630   97.307402738 -255.579436054
    0.526297147    0.193898075   -5.698928658  102.213514451 -199.307210829
    0.543764960    0.193898075   -3.985757575   91.686679745 -143.031161725
    0.561232773    0.193898075   -2.550297939   71.616006371  -94.416052555
    0.578700587    0.193898075   -1.494352406   49.373762857  -57.452446701
    0.596168400    0.193898075   -0.804196441   30.365298521  -32.353574774
    0.613636213    0.193898075   -0.399403459   16.833464740  -16.948794416
    0.631104027    0.193898075   -0.184030689    8.490232260   -8.300249980
    0.648571840    0.193898075   -0.079114311    3.934244612   -3.813999906
    0.666039653    0.193898075   -0.031264164    1.642392640   -1.627669887
    0.683507467    0.193898075   -0.011124458    0.602772535   -0.636766152
    0.700975280    0.193898075   -0.003754869    0.210742340   -0.233618000
    0.718443093    0.193898075   -0.001253715    0.074954440   -0.082039614
    0.735910907    0.193898075   -0.000364284    0.022953851   -0.025115012
    0.753378720    0.193898075   -0.000096248    0.006438129   -0.006926202
    0.770846533    0.193898075   -0.000019332    0.001350180   -0.001463324
    0.788314347    0.193898075   -0.000002883    0.000211079   -0.000227975
    0.805782160    0.193898075   -0.000000112    0.000008375   -0.000009277
    0.823249973    0.193898075   -0.000000000   -0.000000000   -0.000000000
    0.840717787    0.193898075   -0.000000000   -0.000000000   -0.000000000
    0.858185600    0.193898075   -0.000000000   -0.000000000   -0.000000000
    0.875653413    0.193898075   -0.000000000   -0.000000000   -0.000000000
    0.893121227    0.193898075   -0.000000000   -0.000000000   -0.000000000
    0.910589040    0.193898075   -0.000000000   -0.000000000   -0.000000000
    0.928056853    0.193898075   -0.000000000   -0.000000000   -0.000000000
    0.945524667    0.193898075   -0.000000000   -0.000000000   -0.000000000
    0.962992480    0.193898075   -0.000000000   -0.000000000   -0.000000000
    0.980460293    0.193898075   -0.000000000   -0.000000000   -0.000000000
    0.997928107    0.193898075   -0.000000000   -0.000000000   -0.000000000
    1.015395920    0.193898075   -0.000000000   -0.000000000   -0.000000000
    1.032863733    0.193898075   -0.000000000   -0.000000000   -0.000000000
    1.050331547    0.193898075   -0.000000000   -0.000000000   -0.000000000
    1.067799360    0.193898075   -0.000000000   -0.000000000   -0.000000000
    1.085267173    0.193898075   -0.000000000   -0.000000000   -0.000000000
    1.102734987    0.193898075   -0.000000000   -0.000000000   -0.000000000
    1.120202800    0.193898075   -0.000000000   -0.000000000   -0.000000000
    1.137670613    0.193898075   -0.000000000   -0.000000000   -0.000000000
    1.155138427    0.193898075   -0.000000000   -0.000000000   -0.000000000
    1.172606240    0.193898075   -0.000000000   -0.000000000   -0.000000000
    1.190074053    0.193898075   -0.000000000   -0.000000000   -0.000000000
    1.207541867    0.193898075   -0.000000000   -0.000000000   -0.000000000
    1.225009680    0.193898075   -0.000000000   -0.000000000   -0.000000000
    1.242477493    0.193898075   -0.000000000   -0.000000000   -0.000000000
    1.259945307    0.193898075   -0.000000000   -0.000000000   -0.000000000
    1.277413120    0.193898075   -0.000000000   -0.000000000   -0.000000000
    1.294880933    0.193898075   -0.000000000   -0.000000000   -0.000000000
    1.312348747    0.193898075   -0.000000000   -0.000000000   -0.000000000
    1.329816560    0.193898075   -0.000000000   -0.000000000   -0.000000000
    1.347284373    0.193898075   -0.000000000   -0.000000000   -0.000000000
    1.364752187    0.193898075   -0.000000000   -0.000000000   -0.000000000
    1.382220000    0.193898075   -0.000000000   -0.000000000   -0.000000000

    0.072134000    0.211396485   -0.000873574   -0.068096572   -0.027764012
    0.089601813    0.211396485   -0.003774638   -0.273259097   -0.120486109
    0.107069627    0.211396485   -0.013001311   -0.860079663   -0.414519306
    0.124537440    0.211396485   -0.039576179   -2.370142065   -1.259697441
    0.142005253    0.211396485   -0.107046139   -5.737650917   -3.401326501
    0.159473067    0.211396485   -0.259213590  -12.290444246   -8.213678008
    0.176940880    0.211396485   -0.563050748  -23.278240356  -17.769430362
    0.194408693    0.211396485   -1.101367676  -39.056081623  -34.556352157
    0.211876507    0.211396485   -1.947619502  -58.099473419  -60.621045354
    0.229344320    0.211396485   -3.129815877  -76.789791133  -96.381986538
    0.246812133    0.211396485   -4.602042509  -90.563733099 -139.765613602
    0.264279947    0.211396485   -6.245794970  -96.065150721 -186.404656858
    0.281747760    0.211396485   -7.908540986  -92.946331447 -231.098781735
    0.299215573    0.211396485   -9.459193709  -83.883856342 -269.797511020
    0.316683387    0.211396485  -10.828618993  -72.903755728 -300.941226165
    0.334151200    0.211396485  -12.015309830  -63.409234302 -325.496846516
    0.351619013    0.211396485  -13.063605312  -57.245271829 -345.969615528
    0.369086827    0.211396485  -14.037596413  -54.875846218 -365.288969422
    0.386554640    0.211396485  -14.997542504  -55.309790409 -385.962505149
    0.404022453    0.211396485  -15.967009766  -55.137988322 -409.223572644
    0.421490267    0.211396485  -16.883159727  -47.932676311 -433.820562271
    0.438958080    0.211396485  -17.556256531  -26.201440061 -454.945147167
    0.456425893    0.211396485  -17.690437989   13.741807415 -464.594794880
    0.473893707    0.211396485  -16.994872450   67.108926098 -454.269136668
    0.491361520    0.211396485  -15.342450392  120.599608473 -419.130419053
    0.508829333    0.211396485  -12.873317532  158.219045444 -361.068302081
    0.526297147    0.211396485   -9.967880530  169.658071783 -288.617249647
    0.543764960    0.211396485   -7.097282524  155.146574256 -213.568206859
    0.561232773    0.211396485   -4.644458594  123.733588588 -146.415504212
    0.578700587    0.211396485   -2.799706181   87.425316746  -93.306827253
    0.596168400    0.211396485   -1.561288774   55.424253938  -55.528768563
    0.613636213    0.211396485   -0.810278580   31.918793912  -31.013876637
    0.631104027    0.211396485   -0.393730491   16.888076295  -16.318268684
    0.648571840    0.211396485   -0.180106741    8.297697903   -8.101747395
    0.666039653    0.211396485   -0.076825968    3.741771545   -3.768143514
    0.683507467    0.211396485   -0.030219610    1.531398297   -1.628816445
    0.700975280    0.211396485   -0.011299299    0.599587887   -0.659685325
    0.718443093    0.211396485   -0.004097176    0.232413493   -0.252237871
    0.735910907    0.211396485   -0.001321340    0.079199289   -0.085998695
    0.753378720    0.211396485   -0.000392226    0.024958898   -0.026764506
    0.770846533    0.211396485   -0.000095823    0.006365013   -0.006911780
    0.788314347    0.211396485   -0.000020039    0.001393461   -0.001518007
    0.805782160    0.211396485   -0.000003017    0.000217831   -0.000239416
    0.823249973    0.211396485   -0.000000131    0.000009859   -0.000010714
    0.840717787    0.211396485   -0.000000000   -0.000000000   -0.000000000
    0.858185600    0.211396485   -0.000000000   -0.000000000   -0.000000000
    0.875653413    0.211396485   -0.000000000   -0.000000000   -0.000000000
    0.893121227    0.211396485   -0.000000000   -0.000000000   -0.000000000
    0.910589040    0.211396485   -0.000000000   -0.000000000   -0.000000000
    0.928056853    0.211396485   -0.000000000   -0.000000000   -0.000000000
    0.945524667    0.211396485   -0.000000000   -0.000000000   -0.000000000
    0.962992480    0.211396485   -0.000000000   -0.000000000   -0.000000000
    0.980460293    0.211396485   -0.000000000   -0.000000000   -0.000000000
    0.997928107    0.211396485   -0.000000000   -0.000000000   -0.000000000
    1.015395920    0.211396485   -0.000000000   -0.000000000   -0.000000000
    1.032863733    0.211396485   -0.000000000   -0.000000000   -0.000000000
    1.050331547    0.211396485   -0.000000000   -0.000000000   -0.000000000
    1.067799360    0.211396485   -0.000000000   -0.000000000   -0.000000000
    1.085267173    0.211396485   -0.000000000   -0.000000000   -0.000000000
    1.102734987    0.211396485   -0.000000000   -0.000000000   -0.000000000
    1.120202800    0.211396485   -0.000000000   -0.000000000   -0.000000000
    1.137670613    0.211396485   -0.000000000   -0.000000000   -0.000000000
    1.155138427    0.211396485   -0.000000000   -0.000000000   -0.000000000
    1.172606240    0.211396485   -0.000000000   -0.000000000   -0.000000000
    1.190074053    0.211396485   -0.000000000   -0.000000000   -0.000000000
    1.207541867    0.211396485   -0.000000000   -0.000000000   -0.000000000
    1.225009680    0.211396485   -0.000000000   -0.000000000   -0.000000000
    1.242477493    0.211396485   -0.000000000   -0.000000000   -0.000000000
    1.259945307    0.211396485   -0.000000000   -0.000000000   -0.000000000
    1.277413120    0.211396485   -0.000000000   -0.000000000   -0.000000000
    1.294880933    0.211396485   -0.000000000   -0.000000000   -0.000000000
    1.312348747    0.211396485   -0.000000000   -0.000000000   -0.000000000
    1.329816560    0.211396485   -0.000000000   -0.000000000   -0.000000000
    1.347284373    0.211396485   -0.000000000   -0.000000000   -0.000000000
    1.364752187    0.211396485   -0.000000000   -0.000000000   -0.000000000
    1.382220000    0.211396485   -0.000000000   -0.000000000   -0.000000000

    0.072134000    0.228894896   -0.001452800   -0.113370839   -0.038350463
    0.089601813    0.228894896   -0.006286844   -0.455493296   -0.166142991
    0.107069627    0.228894896   -0.021635626   -1.431733171   -0.570420475
    0.124537440    0.228894896   -0.065787353   -3.938474340   -1.729746960
    0.142005253    0.228894896   -0.177740562   -9.515874114   -4.660038897
    0.159473067    0.228894896   -0.429664799  -20.325649705  -11.218444495
    0.176940880    0.228894896   -0.931034120  -38.341361054  -24.169608315
    0.194408693    0.228894896   -1.814948911  -63.950616017  -46.739021860
    0.211876507    0.228894896   -3.194709268  -94.334750536  -81.385078547
    0.229344320    0.228894896   -5.102844347 -123.193444936 -128.148409786
    0.246812133    0.228894896   -7.445244089 -142.830816378 -183.543462447
    0.264279947    0.228894896  -10.008147289 -147.914259794 -241.027539114
    0.281747760    0.228894896  -12.529080354 -138.510090445 -293.257686287
    0.299215573    0.228894896  -14.795100246 -119.952151368 -334.999507203
    0.316683387    0.228894896  -16.711072365  -99.699949381 -364.943270919
    0.334151200    0.228894896  -18.304232260  -83.743022932 -385.509295420
    0.351619013    0.228894896  -19.679016995  -74.934994387 -401.129239282
    0.369086827    0.228894896  -20.965536426  -73.496131707 -416.433642876
    0.386554640    0.228894896  -22.278192084  -77.352138192 -435.074111588
    0.404022453    0.228894896  -23.667681403  -81.009785252 -458.895513421
    0.421490267    0.228894896  -25.050320018  -74.626508986 -486.823840175
    0.438958080    0.228894896  -26.147964793  -46.631881469 -513.751647138
    0.456425893    0.228894896  -26.513979736    9.258601835 -530.741695381
    0.473893707    0.228894896  -25.692388099   86.987210111 -527.687749455
    0.491361520    0.228894896  -23.453497737  167.609590984 -497.774945752
    0.508829333    0.228894896  -19.956917395  227.342088144 -441.108140656
    0.526297147    0.228894896  -15.728339020  249.857326485 -365.276646607
    0.543764960    0.228894896  -11.452012351  233.891095845 -282.298437829
    0.561232773    0.228894896   -7.709188148  191.413425819 -203.944364503
    0.578700587    0.228894896   -4.815028470  139.496319729 -138.201806902
    0.596168400    0.228894896   -2.805154724   91.896696700  -88.166664543
    0.613636213    0.228894896   -1.533914804   55.503054989  -53.101007402
    0.631104027    0.228894896   -0.791600820   31.113531154  -30.222225258
    0.648571840    0.228894896   -0.386939722   16.350212602  -16.235254313
    0.666039653    0.228894896   -0.177881367    7.994000839   -8.183496039
    0.683507467    0.228894896   -0.076352280    3.615994687   -3.848808280
    0.700975280    0.228894896   -0.031054332    1.558998250   -1.690041515
    0.718443093    0.228894896   -0.012066079    0.650687017   -0.694271953
    0.735910907    0.228894896   -0.004228936    0.242081612   -0.257967735
    0.753378720    0.228894896   -0.001370037    0.083445700   -0.087963542
    0.770846533    0.228894896   -0.000379476    0.024194986   -0.025851363
    0.788314347    0.228894896   -0.000093243    0.006235552   -0.006700133
    0.805782160    0.228894896   -0.000018654    0.001300092   -0.001411953
    0.823249973    0.228894896   -0.000002523    0.000183751   -0.000201125
    0.840717787    0.228894896   -0.000000108    0.000008103   -0.000008965
    0.858185600    0.228894896   -0.000000000   -0.000000000   -0.000000000
    0.875653413    0.228894896   -0.000000000   -0.000000000   -0.000000000
    0.893121227    0.228894896   -0.000000000   -0.000000000   -0.000000000
    0.910589040    0.228894896   -0.000000000   -0.000000000   -0.000000000
    0.928056853    0.228894896   -0.000000000   -0.000000000   -0.000000000
    0.945524667    0.228894896   -0.000000000   -0.000000000   -0.000000000
    0.962992480    0.228894896   -0.000000000   -0.000000000   -0.000000000
    0.980460293    0.228894896   -0.000000000   -0.000000000   -0.000000000
    0.997928107    0.228894896   -0.000000000   -0.000000000   -0.000000000
    1.015395920    0.228894896   -0.000000000   -0.000000000   -0.000000000
    1.032863733    0.228894896   -0.000000000   -0.000000000   -0.000000000
    1.050331547    0.228894896   -0.000000000   -0.000000000   -0.000000000
    1.067799360    0.228894896   -0.000000000   -0.000000000   -0.000000000
    1.085267173    0.228894896   -0.000000000   -0.000000000   -0.000000000
    1.102734987    0.228894896   -0.000000000   -0.000000000   -0.000000000
    1.120202800    0.228894896   -0.000000000   -0.000000000   -0.000000000
    1.137670613    0.228894896   -0.000000000   -0.000000000   -0.000000000
    1.155138427    0.228894896   -0.000000000   -0.000000000   -0.000000000
    1.172606240    0.228894896   -0.000000000   -0.000000000   -0.000000000
    1.190074053    0.228894896   -0.000000000   -0.000000000   -0.000000000
    1.207541867    0.228894896   -0.000000000   -0.000000000   -0.000000000
    1.225009680    0.228894896   -0.000000000   -0.000000000   -0.000000000
    1.242477493    0.228894896   -0.000000000   -0.000000000   -0.000000000
    1.259945307    0.228894896   -0.000000000   -0.000000000   -0.000000000
    1.277413120    0.228894896   -0.000000000   -0.000000000   -0.000000000
    1.294880933    0.228894896   -0.000000000   -0.000000000   -0.000000000
    1.312348747    0.228894896   -0.000000000   -0.000000000   -0.000000000
    1.329816560    0.228894896   -0.000000000   -0.000000000   -0.000000000
    1.347284373    0.228894896   -0.000000000   -0.000000000   -0.000000000
    1.364752187    0.228894896   -0.000000000   -0.000000000   -0.000000000
    1.382220000    0.228894896   -0.000000000   -0.000000000   -0.000000000

    0.072134000    0.246393307   -0.002207405   -0.172437689   -0.047444833
    0.089601813    0.246393307   -0.009544988   -0.691948469   -0.203980548
    0.107069627    0.246393307   -0.032802841   -2.170766819   -0.697831829
    0.124537440    0.246393307   -0.099595649   -5.958176796   -2.108940420
    0.142005253    0.246393307   -0.268668674  -14.361118316   -5.661744141
    0.159473067    0.246393307   -0.648083155  -30.571514589  -13.568485615
    0.176940880    0.246393307   -1.400292698  -57.402438373  -29.065852466
    0.194408693    0.246393307   -2.719079350  -95.115221357  -55.789280120
    0.211876507    0.246393307   -4.761616546 -139.010656493  -96.214862987
    0.229344320    0.246393307   -7.555192168 -179.158173489 -149.646438974
    0.246812133    0.246393307  -10.930791137 -203.827464258 -211.008033896
    0.264279947    0.246393307  -14.541602805 -205.430779270 -271.709548110
    0.281747760    0.246393307  -17.980751424 -185.124629480 -322.725202625
    0.299215573    0.246393307  -20.937989459 -152.306992925 -358.324098369
    0.316683387    0.246393307  -23.302582713 -119.297806627 -378.159153781
    0.334151200    0.246393307  -25.160867469  -95.442980022 -386.623645357
    0.351619013    0.246393307  -26.713375984  -84.501376328 -390.247993289
    0.369086827    0.246393307  -28.185050818  -85.809001251 -395.150006565
    0.386554640    0.246393307  -29.761223264  -95.559791273 -405.659564063
    0.404022453    0.246393307  -31.527944935 -105.868493000 -423.880202888
    0.421490267    0.246393307  -33.386459085 -103.467973674 -449.198316781
    0.438958080    0.246393307  -34.976061875  -72.659365086 -477.524080598
    0.456425893    0.246393307  -35.701174781   -4.115056364 -501.198092702
    0.473893707    0.246393307  -34.930455180   95.742841502 -510.744880278
    0.491361520    0.246393307  -32.304109644  203.352211133 -498.368059968
    0.508829333    0.246393307  -27.959159527  287.649977038 -461.250300652
    0.526297147    0.246393307  -22.523240358  325.893205452 -402.932693261
    0.543764960    0.246393307  -16.865136499  314.084134690 -331.771158020
    0.561232773    0.246393307  -11.761172401  265.573970368 -257.657503503
    0.578700587    0.246393307   -7.672764836  201.314896488 -188.976454533
    0.596168400    0.246393307   -4.708643170  139.193614874 -130.981180421
    0.613636213    0.246393307   -2.732784801   89.116746003  -85.744500461
    0.631104027    0.246393307   -1.505255103   53.448148248  -52.920158255
    0.648571840    0.246393307   -0.787669145   30.249030330  -30.711112548
    0.666039653    0.246393307   -0.389156227   16.053692381  -16.689125023
    0.683507467    0.246393307   -0.180540071    7.956180622   -8.463966178
    0.700975280    0.246393307   -0.079104197    3.735332716   -4.000390458
    0.718443093    0.246393307   -0.032822904    1.671500474   -1.762885349
    0.735910907    0.246393307   -0.012439740    0.675102603   -0.711280745
    0.753378720    0.246393307   -0.004378816    0.253269234   -0.264887546
    0.770846533    0.246393307   -0.001357483    0.082410147   -0.087497174
    0.788314347    0.246393307   -0.000381747    0.024351654   -0.026068101
    0.805782160    0.246393307   -0.000092753    0.006182755   -0.006700076
    0.823249973    0.246393307   -0.000018357    0.001280495   -0.001402014
    0.840717787    0.246393307   -0.000002632    0.000191305   -0.000209856
    0.858185600    0.246393307   -0.000000156    0.000011804   -0.000012724
    0.875653413    0.246393307   -0.000000000   -0.000000000   -0.000000000
    0.893121227    0.246393307   -0.000000000   -0.000000000   -0.000000000
    0.910589040    0.246393307   -0.000000000   -0.000000000   -0.000000000
    0.928056853    0.246393307   -0.000000000   -0.000000000   -0.000000000
    0.945524667    0.246393307   -0.000000000   -0.000000000   -0.000000000
    0.962992480    0.246393307   -0.000000000   -0.000000000   -0.000000000
    0.980460293    0.246393307   -0.000000000   -0.000000000   -0.000000000
    0.997928107    0.246393307   -0.000000000   -0.000000000   -0.000000000
    1.015395920    0.246393307   -0.000000000   -0.000000000   -0.000000000
    1.032863733    0.246393307   -0.000000000   -0.000000000   -0.000000000
    1.050331547    0.246393307   -0.000000000   -0.000000000   -0.000000000
    1.067799360    0.246393307   -0.000000000   -0.000000000   -0.000000000
    1.085267173    0.246393307   -0.000000000   -0.000000000   -0.000000000
    1.102734987    0.246393307   -0.000000000   -0.000000000   -0.000000000
    1.120202800    0.246393307   -0.000000000   -0.000000000   -0.000000000
    1.137670613    0.246393307   -0.000000000   -0.000000000   -0.000000000
    1.155138427    0.246393307   -0.000000000   -0.000000000   -0.000000000
    1.172606240    0.246393307   -0.000000000   -0.000000000   -0.000000000
    1.190074053    0.246393307   -0.000000000   -0.000000000   -0.000000000
    1.207541867    0.246393307   -0.000000000   -0.000000000   -0.000000000
    1.225009680    0.246393307   -0.000000000   -0.000000000   -0.000000000
    1.242477493    0.246393307   -0.000000000   -0.000000000   -0.000000000
    1.259945307    0.246393307   -0.000000000   -0.000000000   -0.000000000
    1.277413120    0.246393307   -0.000000000   -0.000000000   -0.000000000
    1.294880933    0.246393307   -0.000000000   -0.000000000   -0.000000000
    1.312348747    0.246393307   -0.000000000   -0.000000000   -0.000000000
    1.329816560    0.246393307   -0.000000000   -0.000000000   -0.000000000
    1.347284373    0.246393307   -0.000000000   -0.000000000   -0.000000000
    1.364752187    0.246393307   -0.000000000   -0.000000000   -0.000000000
    1.382220000    0.246393307   -0.000000000   -0.000000000   -0.000000000

    0.072134000    0.263891717   -0.003094511   -0.241964009   -0.053284705
    0.089601813    0.263891717   -0.013329857   -0.966539998   -0.225284625
    0.107069627    0.263891717   -0.045714886   -3.023974285   -0.766122357
    0.124537440    0.263891717   -0.138518518   -8.276504859   -2.302894180
    0.142005253    0.263891717   -0.372891246  -19.888569213   -6.148491208
    0.159473067    0.263891717   -0.897053500  -42.166290079  -14.635540629
    0.176940880    0.263891717   -1.931540220  -78.749231475  -31.094801148
    0.194408693    0.263891717   -3.733724836 -129.520387590  -59.068791435
    0.211876507    0.263891717   -6.500612572 -187.350741838 -100.552649278
    0.229344320    0.263891717  -10.238730900 -237.964193808 -153.842450621
    0.246812133    0.263891717  -14.677332107 -265.095594724 -212.453821344
    0.264279947    0.263891717  -19.306180238 -259.052061190 -266.465571532
    0.281747760    0.263891717  -23.553262208 -223.017918972 -306.250375536
    0.299215573    0.263891717  -27.011444415 -171.832914480 -326.659102186
    0.316683387    0.263891717  -29.577645950 -123.802749898 -329.008180469
    0.334151200    0.263891717  -31.433625475  -91.944681195 -319.779932425
    0.351619013    0.263891717  -32.909789185  -80.358241650 -307.155764060
    0.369086827    0.263891717  -34.345367856  -86.519512178 -297.892684186
    0.386554640    0.263891717  -36.000425882 -104.196451695 -296.007437551
    0.404022453    0.263891717  -37.994870346 -123.251655033 -303.119649048
    0.421490267    0.263891717  -40.223769973 -127.993674518 -319.113331563
    0.438958080    0.263891717  -42.273484717  -99.807466704 -342.199803594
    0.456425893    0.263891717  -43.444263781  -26.665772497 -368.513743813
    0.473893707    0.263891717  -42.966020391   85.983791613 -392.164842438
    0.491361520    0.263891717  -40.348154248  212.800005740 -406.401251391
    0.508829333    0.263891717  -35.650903598  318.398236560 -405.372636450
    0.526297147    0.263891717  -29.509004859  375.088713234 -386.080005385
    0.543764960    0.263891717  -22.875515841  375.256571957 -349.239695842
    0.561232773    0.263891717  -16.654707939  330.926031813 -298.947717563
    0.578700587    0.263891717  -11.440233031  263.801280054 -241.441250434
    0.596168400    0.263891717   -7.447850780  193.725202522 -183.480564004
    0.613636213    0.263891717   -4.609953744  132.960460101 -130.863863048
    0.631104027    0.263891717   -2.714867045   86.041879137  -87.398113797
    0.648571840    0.263891717   -1.518803985   52.668302672  -54.553789505
    0.666039653    0.263891717   -0.802547106   30.295835358  -31.770953915
    0.683507467    0.263891717   -0.398772095   16.307833009  -17.242555144
    0.700975280    0.263891717   -0.186568421    8.259881847   -8.710773712
    0.718443093    0.263891717   -0.082227026    3.944566609   -4.097535707
    0.735910907    0.263891717   -0.033398455    1.716118751   -1.778716803
    0.753378720    0.263891717   -0.012634897    0.694078178   -0.715119396
    0.770846533    0.263891717   -0.004292402    0.248563742   -0.259632830
    0.788314347    0.263891717   -0.001336828    0.081592313   -0.085946750
    0.805782160    0.263891717   -0.000369181    0.023611902   -0.025192071
    0.823249973    0.263891717   -0.000087702    0.005873987   -0.006347798
    0.840717787    0.263891717   -0.000017226    0.001203879   -0.001310451
    0.858185600    0.263891717   -0.000002448    0.000178375   -0.000194248
    0.875653413    0.263891717   -0.000000126    0.000009571   -0.000010406
    0.893121227    0.263891717   -0.000000000   -0.000000000   -0.000000000
    0.910589040    0.263891717   -0.000000000   -0.000000000   -0.000000000
    0.928056853    0.263891717   -0.000000000   -0.000000000   -0.000000000
    0.945524667    0.263891717   -0.000000000   -0.000000000   -0.000000000
    0.962992480    0.263891717   -0.000000000   -0.000000000   -0.000000000
    0.980460293    0.263891717   -0.000000000   -0.000000000   -0.000000000
    0.997928107    0.263891717   -0.000000000   -0.000000000   -0.000000000
    1.015395920    0.263891717   -0.000000000   -0.000000000   -0.000000000
    1.032863733    0.263891717   -0.000000000   -0.000000000   -0.000000000
    1.050331547    0.263891717   -0.000000000   -0.000000000   -0.000000000
    1.067799360    0.263891717   -0.000000000   -0.000000000   -0.000000000
    1.085267173    0.263891717   -0.000000000   -0.000000000   -0.000000000
    1.102734987    0.263891717   -0.000000000   -0.000000000   -0.000000000
    1.120202800    0.263891717   -0.000000000   -0.000000000   -0.000000000
    1.137670613    0.263891717   -0.000000000   -0.000000000   -0.000000000
    1.155138427    0.263891717   -0.000000000   -0.000000000   -0.000000000
    1.172606240    0.263891717   -0.000000000   -0.000000000   -0.000000000
    1.190074053    0.263891717   -0.000000000   -0.000000000   -0.000000000
    1.207541867    0.263891717   -0.000000000   -0.000000000   -0.000000000
    1.225009680    0.263891717   -0.000000000   -0.000000000   -0.000000000
    1.242477493    0.263891717   -0.000000000   -0.000000000   -0.000000000
    1.259945307    0.263891717   -0.000000000   -0.000000000   -0.000000000
    1.277413120    0.263891717   -0.000000000   -0.000000000   -0.000000000
    1.294880933    0.263891717   -0.000000000   -0.000000000   -0.000000000
    1.312348747    0.263891717   -0.000000000   -0.000000000   -0.000000000
    1.329816560    0.263891717   -0.000000000   -0.000000000   -0.000000000
    1.347284373    0.263891717   -0.000000000   -0.000000000   -0.000000000
    1.364752187    0.263891717   -0.000000000   -0.000000000   -0.000000000
    1.382220000    0.263891717   -0.000000000   -0.000000000   -0.000000000

    0.072134000    0.281390128   -0.004052086   -0.317071446   -0.055570873
    0.089601813    0.281390128   -0.017324423   -1.255857824   -0.228277451
    0.107069627    0.281390128   -0.059239402   -3.914709740   -0.768997049
    0.124537440    0.281390128   -0.179015519  -10.676106112   -2.292547902
    0.142005253    0.281390128   -0.480590235  -25.557826793   -6.069589962
    0.159473067    0.281390128   -1.152211047  -53.921398158  -14.303187833
    0.176940880    0.281390128   -2.470637987 -100.075886746  -30.029648900
    0.194408693    0.281390128   -4.750827622 -163.218590341  -56.219518662
    0.211876507    0.281390128   -8.217419339 -233.400740468  -93.988892278
    0.229344320    0.281390128  -12.837717772 -291.719406358 -140.577101432
    0.246812133    0.281390128  -18.218749669 -317.472892071 -188.614491152
    0.264279947    0.281390128  -23.672821712 -299.507033494 -227.941900116
    0.281747760    0.281390128  -28.463972697 -244.076802877 -249.671540017
    0.299215573    0.281390128  -32.108072184 -172.462985627 -250.304013358
    0.316683387    0.281390128  -34.542779371 -109.400413105 -233.195546670
    0.334151200    0.281390128  -36.078954636  -71.203362218 -206.499378044
    0.351619013    0.281390128  -37.197723779  -61.277332191 -179.060856441
    0.369086827    0.281390128  -38.353314867  -74.069020398 -157.053765869
    0.386554640    0.281390128  -39.864638104 -100.319290350 -143.002138396
    0.404022453    0.281390128  -41.868995434 -128.246021524 -137.129733649
    0.421490267    0.281390128  -44.261400235 -141.665079805 -139.453559410
    0.438958080    0.281390128  -46.621680987 -121.508308981 -151.009807167
    0.456425893    0.281390128  -48.228515955  -54.434709584 -173.326619010
    0.473893707    0.281390128  -48.258786102   56.279753238 -206.516029734
    0.491361520    0.281390128  -46.130920761  187.480228970 -247.322486592
    0.508829333    0.281390128  -41.785790855  304.471971126 -288.329210125
    0.526297147    0.281390128  -35.744546878  378.161541503 -319.765985036
    0.543764960    0.281390128  -28.889291023  397.568516398 -332.753679612
    0.561232773    0.281390128  -22.121982973  370.476019394 -322.617668408
    0.578700587    0.281390128  -16.104971136  314.941206412 -290.512907952
    0.596168400    0.281390128  -11.172020388  248.954366468 -242.731987627
    0.613636213    0.281390128   -7.386613094  185.123940059 -188.191163960
    0.631104027    0.281390128   -4.645786611  130.056001069 -135.459741997
    0.648571840    0.281390128   -2.770479257   86.244515405  -90.598679925
    0.666039653    0.281390128   -1.558644160   53.619619972  -56.350731894
    0.683507467    0.281390128   -0.824407465   31.137700462  -32.616784992
    0.700975280    0.281390128   -0.409800463   16.916776521  -17.567165638
    0.718443093    0.281390128   -0.191397776    8.605886694   -8.808700019
    0.735910907    0.281390128   -0.082929161    4.016621469   -4.096798028
    0.753378720    0.281390128   -0.033542095    1.743632700   -1.769134397
    0.770846533    0.281390128   -0.012358413    0.680674283   -0.698576294
    0.788314347    0.281390128   -0.004203794    0.244908339   -0.253385592
    0.805782160    0.281390128   -0.001289220    0.078932887   -0.082760599
    0.823249973    0.281390128   -0.000350248    0.022480083   -0.023932119
    0.840717787    0.281390128   -0.000082525    0.005527641   -0.005961846
    0.858185600    0.281390128   -0.000016219    0.001132986   -0.001232281
    0.875653413    0.281390128   -0.000002353    0.000171622   -0.000187294
    0.893121227    0.281390128   -0.000000084    0.000006380   -0.000006903
    0.910589040    0.281390128   -0.000000000   -0.000000000   -0.000000000
    0.928056853    0.281390128   -0.000000000   -0.000000000   -0.000000000
    0.945524667    0.281390128   -0.000000000   -0.000000000   -0.000000000
    0.962992480    0.281390128   -0.000000000   -0.000000000   -0.000000000
    0.980460293    0.281390128   -0.000000000   -0.000000000   -0.000000000
    0.997928107    0.281390128   -0.000000000   -0.000000000   -0.000000000
    1.015395920    0.281390128   -0.000000000   -0.000000000   -0.000000000
    1.032863733    0.281390128   -0.000000000   -0.000000000   -0.000000000
    1.050331547    0.281390128   -0.000000000   -0.000000000   -0.000000000
    1.067799360    0.281390128   -0.000000000   -0.000000000   -0.000000000
    1.085267173    0.281390128   -0.000000000   -0.000000000   -0.000000000
    1.102734987    0.281390128   -0.000000000   -0.000000000   -0.000000000
    1.120202800    0.281390128   -0.000000000   -0.000000000   -0.000000000
    1.137670613    0.281390128   -0.000000000   -0.000000000   -0.000000000
    1.155138427    0.281390128   -0.000000000   -0.000000000   -0.000000000
    1.172606240    0.281390128   -0.000000000   -0.000000000   -0.000000000
    1.190074053    0.281390128   -0.000000000   -0.000000000   -0.000000000
    1.207541867    0.281390128   -0.000000000   -0.000000000   -0.000000000
    1.225009680    0.281390128   -0.000000000   -0.000000000   -0.000000000
    1.242477493    0.281390128   -0.000000000   -0.000000000   -0.000000000
    1.259945307    0.281390128   -0.000000000   -0.000000000   -0.000000000
    1.277413120    0.281390128   -0.000000000   -0.000000000   -0.000000000
    1.294880933    0.281390128   -0.000000000   -0.000000000   -0.000000000
    1.312348747    0.281390128   -0.000000000   -0.000000000   -0.000000000
    1.329816560    0.281390128   -0.000000000   -0.000000000   -0.000000000
    1.347284373    0.281390128   -0.000000000   -0.000000000   -0.000000000
    1.364752187    0.281390128   -0.000000000   -0.000000000   -0.000000000
    1.382220000    0.281390128   -0.000000000   -0.000000000   -0.000000000

    0.072134000    0.298888539   -0.005026083   -0.393446493   -0.055505756
    0.089601813    0.298888539   -0.021249199   -1.539068806   -0.219017533
    0.107069627    0.298888539   -0.072377236   -4.774920503   -0.727945178
    0.124537440    0.298888539   -0.217969713  -12.965262509   -2.145233863
    0.142005253    0.298888539   -0.583151987  -30.896239076   -5.612857284
    0.159473067    0.298888539   -1.392327099  -64.811197572  -13.044049054
    0.176940880    0.298888539   -2.970942053 -119.432556529  -26.945368109
    0.194408693    0.298888539   -5.678892419 -192.975078501  -49.465012599
    0.211876507    0.298888539   -9.751543866 -272.506892244  -80.718561783
    0.229344320    0.298888539  -15.100017369 -334.688971597 -117.098486593
    0.246812133    0.298888539  -21.199493857 -355.044517163 -151.015977023
    0.264279947    0.298888539  -27.190152147 -321.956606595 -173.103242569
    0.281747760    0.298888539  -32.194979596 -245.676027130 -176.253762265
    0.299215573    0.298888539  -35.687837505 -154.312998566 -159.210525149
    0.316683387    0.298888539  -37.682338788  -78.659083599 -127.232201457
    0.334151200    0.298888539  -38.640941580  -37.303940229  -89.340606836
    0.351619013    0.298888539  -39.197154131  -31.661845322  -53.935156985
    0.369086827    0.298888539  -39.900120962  -52.036419770  -25.556326099
    0.386554640    0.298888539  -41.093342253  -85.732256217   -4.406637260
    0.404022453    0.298888539  -42.900423438 -120.166691868   11.379062492
    0.421490267    0.298888539  -45.212843074 -140.959080543   22.351379913
    0.438958080    0.298888539  -47.649274206 -131.681974733   25.313084342
    0.456425893    0.298888539  -49.561792439  -79.942125165   13.623606719
    0.473893707    0.298888539  -50.187881605   13.516563612  -19.441663132
    0.491361520    0.298888539  -48.933722547  131.343730306  -75.925666039
    0.508829333    0.298888539  -45.616112847  245.031235156 -149.566068896
    0.526297147    0.298888539  -40.543972586  328.918571588 -226.549884270
    0.543764960    0.298888539  -34.368897197  370.536472371 -289.987365571
    0.561232773    0.298888539  -27.829633752  371.784093787 -326.128638853
    0.578700587    0.298888539  -21.547963807  343.067594705 -328.983588818
    0.596168400    0.298888539  -15.942690282  296.146592979 -301.472063891
    0.613636213    0.298888539  -11.243199072  240.784250120 -253.066410128
    0.631104027    0.298888539   -7.529639678  184.322303209 -195.707542002
    0.648571840    0.298888539   -4.770252469  132.395995722 -140.012252415
    0.666039653    0.298888539   -2.847236784   88.722735889  -92.939737794
    0.683507467    0.298888539   -1.597161942   55.343301834  -57.354993468
    0.700975280    0.298888539   -0.841331053   32.157501866  -32.930756816
    0.718443093    0.298888539   -0.416019438   17.423290628  -17.604649761
    0.735910907    0.298888539   -0.191740290    8.704643083   -8.754046749
    0.753378720    0.298888539   -0.082646207    4.045843166   -4.048892005
    0.770846533    0.298888539   -0.032793847    1.710612894   -1.727185409
    0.788314347    0.298888539   -0.012077849    0.669069064   -0.680701824
    0.805782160    0.298888539   -0.004060440    0.237128912   -0.244645900
    0.823249973    0.298888539   -0.001232896    0.075589788   -0.079373441
    0.840717787    0.298888539   -0.000333177    0.021320923   -0.022815029
    0.858185600    0.298888539   -0.000079200    0.005283306   -0.005742482
    0.875653413    0.298888539   -0.000016025    0.001116177   -0.001224766
    0.893121227    0.298888539   -0.000002309    0.000167344   -0.000185525
    0.910589040    0.298888539   -0.000000154    0.000011653   -0.000012761
    0.928056853    0.298888539   -0.000000000   -0.000000000   -0.000000000
    0.945524667    0.298888539   -0.000000000   -0.000000000   -0.000000000
    0.962992480    0.298888539   -0.000000000   -0.000000000   -0.000000000
    0.980460293    0.298888539   -0.000000000   -0.000000000   -0.000000000
    0.997928107    0.298888539   -0.000000000   -0.000000000   -0.000000000
    1.015395920    0.298888539   -0.000000000   -0.000000000   -0.000000000
    1.032863733    0.298888539   -0.000000000   -0.000000000   -0.000000000
    1.050331547    0.298888539   -0.000000000   -0.000000000   -0.000000000
    1.067799360    0.298888539   -0.000000000   -0.000000000   -0.000000000
    1.085267173    0.298888539   -0.000000000   -0.000000000   -0.000000000
    1.102734987    0.298888539   -0.000000000   -0.000000000   -0.000000000
    1.120202800    0.298888539   -0.000000000   -0.000000000   -0.000000000
    1.137670613    0.298888539   -0.000000000   -0.000000000   -0.000000000
    1.155138427    0.298888539   -0.000000000   -0.000000000   -0.000000000
    1.172606240    0.298888539   -0.000000000   -0.000000000   -0.000000000
    1.190074053    0.298888539   -0.000000000   -0.000000000   -0.000000000
    1.207541867    0.298888539   -0.000000000   -0.000000000   -0.000000000
    1.225009680    0.298888539   -0.000000000   -0.000000000   -0.000000000
    1.242477493    0.298888539   -0.000000000   -0.000000000   -0.000000000
    1.259945307    0.298888539   -0.000000000   -0.000000000   -0.000000000
    1.277413120    0.298888539   -0.000000000   -0.000000000   -0.000000000
    1.294880933    0.298888539   -0.000000000   -0.000000000   -0.000000000
    1.312348747    0.298888539   -0.000000000   -0.000000000   -0.000000000
    1.329816560    0.298888539   -0.000000000   -0.000000000   -0.000000000
    1.347284373    0.298888539   -0.000000000   -0.000000000   -0.000000000
    1.364752187    0.298888539   -0.000000000   -0.000000000   -0.000000000
    1.382220000    0.298888539   -0.000000000   -0.000000000   -0.000000000

    0.072134000    0.316386949   -0.005991974   -0.469044056   -0.054944929
    0.089601813    0.316386949   -0.024977759   -1.806496696   -0.207569041
    0.107069627    0.316386949   -0.084673239   -5.573038559   -0.678975894
    0.124537440    0.316386949   -0.253964229  -15.056196140   -1.973745347
    0.142005253    0.316386949   -0.676686561  -35.691596538   -5.092151694
    0.159473067    0.316386949   -1.607967241  -74.390590649  -11.641287665
    0.176940880    0.316386949   -3.412300313 -136.018370386  -23.595003394
    0.194408693    0.316386949   -6.480213941 -217.582140730  -42.338948149
    0.211876507    0.316386949  -11.041519217 -303.203934949  -67.173054241
    0.229344320    0.316386949  -16.939463266 -365.614004773  -94.012360311
    0.246812133    0.316386949  -23.518608538 -377.514823085 -115.581886354
    0.264279947    0.316386949  -29.766585288 -327.889915691 -123.853556553
    0.281747760    0.316386949  -34.700541905 -231.615585519 -113.825834689
    0.299215573    0.316386949  -37.791602585 -123.432904471  -86.370811842
    0.316683387    0.316386949  -39.158038994  -39.220862996  -48.076282841
    0.334151200    0.316386949  -39.421626925    1.488521637   -8.012913034
    0.351619013    0.316386949  -39.353252178    0.487186714   26.587149089
    0.369086827    0.316386949  -39.563872460  -27.567262432   53.198091356
    0.386554640    0.316386949  -40.379096230  -66.329910917   74.014486252
    0.404022453    0.316386949  -41.870101261 -103.115361237   93.135886550
    0.421490267    0.316386949  -43.908233657 -127.199498811  112.417197402
    0.438958080    0.316386949  -46.175562645 -127.535316730  128.118812329
    0.456425893    0.316386949  -48.170297489  -95.215526264  130.648932581
    0.473893707    0.316386949  -49.294919464  -29.308572621  108.308698578
    0.491361520    0.316386949  -49.040577213   60.400494584   53.553429513
    0.508829333    0.316386949  -47.145388415  155.511386642  -31.268311101
    0.526297147    0.316386949  -43.675030166  238.332020116 -133.005523550
    0.543764960    0.316386949  -38.949429970  298.134200299 -231.635426941
    0.561232773    0.316386949  -33.407150841  331.705866525 -307.347360504
    0.578700587    0.316386949  -27.501030865  340.109011305 -347.042930160
    0.596168400    0.316386949  -21.651355438  325.657981302 -347.636181176
    0.613636213    0.316386949  -16.230224077  291.790967715 -315.289497558
    0.631104027    0.316386949  -11.532226402  243.941287894 -261.863928137
    0.648571840    0.316386949   -7.738374245  189.706103823 -200.570928840
    0.666039653    0.316386949   -4.888549734  136.805764875 -142.297377724
    0.683507467    0.316386949   -2.902434221   91.481824805  -93.766603337
    0.700975280    0.316386949   -1.618281139   56.800145526  -57.465640516
    0.718443093    0.316386949   -0.847041823   32.799292069  -32.790420610
    0.735910907    0.316386949   -0.414659448   17.521167631  -17.429331560
    0.753378720    0.316386949   -0.190184444    8.709066113   -8.630242162
    0.770846533    0.316386949   -0.080951679    3.971988784   -3.965906278
    0.788314347    0.316386949   -0.032138412    1.681236986   -1.692394253
    0.805782160    0.316386949   -0.011768587    0.651141055   -0.665376767
    0.823249973    0.316386949   -0.003949967    0.229960812   -0.239525057
    0.840717787    0.316386949   -0.001201102    0.073108439   -0.077836012
    0.858185600    0.316386949   -0.000330291    0.021000315   -0.022756035
    0.875653413    0.316386949   -0.000081207    0.005408198   -0.005909016
    0.893121227    0.316386949   -0.000016618    0.001158416   -0.001271518
    0.910589040    0.316386949   -0.000002609    0.000191243   -0.000206401
    0.928056853    0.316386949   -0.000000083    0.000006270   -0.000006816
    0.945524667    0.316386949   -0.000000000   -0.000000000   -0.000000000
    0.962992480    0.316386949   -0.000000000   -0.000000000   -0.000000000
    0.980460293    0.316386949   -0.000000000   -0.000000000   -0.000000000
    0.997928107    0.316386949   -0.000000000   -0.000000000   -0.000000000
    1.015395920    0.316386949   -0.000000000   -0.000000000   -0.000000000
    1.032863733    0.316386949   -0.000000000   -0.000000000   -0.000000000
    1.050331547    0.316386949   -0.000000000   -0.000000000   -0.000000000
    1.067799360    0.316386949   -0.000000000   -0.000000000   -0.000000000
    1.085267173    0.316386949   -0.000000000   -0.000000000   -0.000000000
    1.102734987    0.316386949   -0.000000000   -0.000000000   -0.000000000
    1.120202800    0.316386949   -0.000000000   -0.000000000   -0.000000000
    1.137670613    0.316386949   -0.000000000   -0.000000000   -0.000000000
    1.155138427    0.316386949   -0.000000000   -0.000000000   -0.000000000
    1.172606240    0.316386949   -0.000000000   -0.000000000   -0.000000000
    1.190074053    0.316386949   -0.000000000   -0.000000000   -0.000000000
    1.207541867    0.316386949   -0.000000000   -0.000000000   -0.000000000
    1.225009680    0.316386949   -0.000000000   -0.000000000   -0.000000000
    1.242477493    0.316386949   -0.000000000   -0.000000000   -0.000000000
    1.259945307    0.316386949   -0.000000000   -0.000000000   -0.000000000
    1.277413120    0.316386949   -0.000000000   -0.000000000   -0.000000000
    1.294880933    0.316386949   -0.000000000   -0.000000000   -0.000000000
    1.312348747    0.316386949   -0.000000000   -0.000000000   -0.000000000
    1.329816560    0.316386949   -0.000000000   -0.000000000   -0.000000000
    1.347284373    0.316386949   -0.000000000   -0.000000000   -0.000000000
    1.364752187    0.316386949   -0.000000000   -0.000000000   -0.000000000
    1.382220000    0.316386949   -0.000000000   -0.000000000   -0.000000000

    0.072134000    0.333885360   -0.006953370   -0.544026470   -0.055091516
    0.089601813    0.333885360   -0.028546131   -2.060538653   -0.201491811
    0.107069627    0.333885360   -0.096260161   -6.317596784   -0.649920874
    0.124537440    0.333885360   -0.287433774  -16.975715909   -1.866417854
    0.142005253    0.333885360   -0.762478460  -40.018907194   -4.755849399
    0.159473067    0.333885360   -1.802638694  -82.851389516  -10.718362580
    0.176940880    0.333885360   -3.803514945 -150.276362331  -21.373641449
    0.194408693    0.333885360   -7.175203892 -237.971323388  -37.629245557
    0.211876507    0.333885360  -12.130763614 -327.256841752  -58.335705239
    0.229344320    0.333885360  -18.440536457 -387.496070861  -79.296826233
    0.246812133    0.333885360  -25.326428499 -389.460911819  -93.776977991
    0.264279947    0.333885360  -31.647240145 -323.567140618  -95.023326635
    0.281747760    0.333885360  -36.348395669 -209.594749499  -79.723941361
    0.299215573    0.333885360  -38.930177521  -88.382171335  -50.199984697
    0.316683387    0.333885360  -39.632403598    0.221424176  -13.643090705
    0.334151200    0.333885360  -39.232001259   36.933445883   21.328172884
    0.351619013    0.333885360  -38.615179946   27.581358271   48.723241171
    0.369086827    0.333885360  -38.421852315   -7.807532414   67.642033465
    0.386554640    0.333885360  -38.922718050  -49.151405796   82.012010407
    0.404022453    0.333885360  -40.100686629  -83.911853599   97.705262181
    0.421490267    0.333885360  -41.779978157 -105.832036259  118.276141289
    0.438958080    0.333885360  -43.699664144 -110.789592753  141.205016790
    0.456425893    0.333885360  -45.529694679  -95.400345911  156.946759341
    0.473893707    0.333885360  -46.898227448  -58.890947255  151.987435962
    0.491361520    0.333885360  -47.465913254   -4.228957907  114.896255727
    0.508829333    0.333885360  -46.975488383   61.194458248   42.742096531
    0.526297147    0.333885360  -45.302065440  130.211490682  -56.438947475
    0.543764960    0.333885360  -42.432664358  197.303641280 -165.589016185
    0.561232773    0.333885360  -38.444463081  257.317598743 -264.199001057
    0.578700587    0.333885360  -33.516182379  303.653722404 -334.666512249
    0.596168400    0.333885360  -27.953354692  328.732897358 -367.027625908
    0.613636213    0.333885360  -22.180105158  327.316446069 -360.612541618
    0.631104027    0.333885360  -16.665372212  299.676849753 -322.755674431
    0.648571840    0.333885360  -11.818086226  252.526537852 -265.586026352
    0.666039653    0.333885360   -7.890226927  196.025146436 -202.000623604
    0.683507467    0.333885360   -4.953072986  140.545903099 -142.468844016
    0.700975280    0.333885360   -2.921206171   93.306053225  -93.347921177
    0.718443093    0.333885360   -1.618038120   57.493360541  -56.904551842
    0.735910907    0.333885360   -0.840057512   32.822933445  -32.316878553
    0.753378720    0.333885360   -0.409158347   17.431271260  -17.106622219
    0.770846533    0.333885360   -0.185938111    8.542545128   -8.431666662
    0.788314347    0.333885360   -0.079065876    3.893101315   -3.870260751
    0.805782160    0.333885360   -0.031225065    1.634396283   -1.646635755
    0.823249973    0.333885360   -0.011403353    0.630983952   -0.646493139
    0.840717787    0.333885360   -0.003810951    0.221440323   -0.231531499
    0.858185600    0.333885360   -0.001165315    0.071019704   -0.075453537
    0.875653413    0.333885360   -0.000323725    0.020734826   -0.022182224
    0.893121227    0.333885360   -0.000078004    0.005241097   -0.005635047
    0.910589040    0.333885360   -0.000015799    0.001115840   -0.001189735
    0.928056853    0.333885360   -0.000001930    0.000141137   -0.000153781
    0.945524667    0.333885360   -0.000000067    0.000005072   -0.000005529
    0.962992480    0.333885360   -0.000000000   -0.000000000   -0.000000000
    0.980460293    0.333885360   -0.000000000   -0.000000000   -0.000000000
    0.997928107    0.333885360   -0.000000000   -0.000000000   -0.000000000
    1.015395920    0.333885360   -0.000000000   -0.000000000   -0.000000000
    1.032863733    0.333885360   -0.000000000   -0.000000000   -0.000000000
    1.050331547    0.333885360   -0.000000000   -0.000000000   -0.000000000
    1.067799360    0.333885360   -0.000000000   -0.000000000   -0.000000000
    1.085267173    0.333885360   -0.000000000   -0.000000000   -0.000000000
    1.102734987    0.333885360   -0.000000000   -0.000000000   -0.000000000
    1.120202800    0.333885360   -0.000000000   -0.000000000   -0.000000000
    1.137670613    0.333885360   -0.000000000   -0.000000000   -0.000000000
    1.155138427    0.333885360   -0.000000000   -0.000000000   -0.000000000
    1.172606240    0.333885360   -0.000000000   -0.000000000   -0.000000000
    1.190074053    0.333885360   -0.000000000   -0.000000000   -0.000000000
    1.207541867    0.333885360   -0.000000000   -0.000000000   -0.000000000
    1.225009680    0.333885360   -0.000000000   -0.000000000   -0.000000000
    1.242477493    0.333885360   -0.000000000   -0.000000000   -0.000000000
    1.259945307    0.333885360   -0.000000000   -0.000000000   -0.000000000
    1.277413120    0.333885360   -0.000000000   -0.000000000   -0.000000000
    1.294880933    0.333885360   -0.000000000   -0.000000000   -0.000000000
    1.312348747    0.333885360   -0.000000000   -0.000000000   -0.000000000
    1.329816560    0.333885360   -0.000000000   -0.000000000   -0.000000000
    1.347284373    0.333885360   -0.000000000   -0.000000000   -0.000000000
    1.364752187    0.333885360   -0.000000000   -0.000000000   -0.000000000
    1.382220000    0.333885360   -0.000000000   -0.000000000   -0.000000000

    0.072134000    0.351383771   -0.007924090   -0.619419912   -0.055904243
    0.089601813    0.351383771   -0.032069618   -2.309769609   -0.202127199
    0.107069627    0.351383771   -0.107576111   -7.038834157   -0.647224466
    0.124537440    0.351383771   -0.319802860  -18.813904283   -1.846126550
    0.142005253    0.351383771   -0.844642647  -44.114023874   -4.673728113
    0.159473067    0.351383771   -1.987037051  -90.743902089  -10.460159450
    0.176940880    0.351383771   -4.169556972 -163.344072659  -20.705496063
    0.194408693    0.351383771   -7.816494649 -256.235169986  -36.176687381
    0.211876507    0.351383771  -13.119607367 -348.086528297  -55.641471602
    0.229344320    0.351383771  -19.776699704 -405.300209955  -75.030494185
    0.246812133    0.351383771  -26.896150786 -397.282886445  -88.070376063
    0.264279947    0.351383771  -33.226295034 -316.321144148  -88.783131162
    0.281747760    0.351383771  -37.663427842 -187.098017761  -74.713257493
    0.299215573    0.351383771  -39.754683115  -56.005616797  -48.752528914
    0.316683387    0.351383771  -39.866517742   33.973690924  -18.110379858
    0.334151200    0.351383771  -38.921875066   64.527949407    9.119452780
    0.351619013    0.351383771  -37.903995828   45.848461087   27.730419007
    0.369086827    0.351383771  -37.460430675    3.375010503   37.591513788
    0.386554640    0.351383771  -37.785514233  -39.038679159   43.326793068
    0.404022453    0.351383771  -38.750065492  -68.765217790   51.718838393
    0.421490267    0.351383771  -40.102134567  -83.706064232   67.842055015
    0.438958080    0.351383771  -41.605837763  -86.725081171   91.436314285
    0.456425893    0.351383771  -43.079029561  -80.901934847  115.438500483
    0.473893707    0.351383771  -44.377785910  -67.650867177  127.788831929
    0.491361520    0.351383771  -45.376727106  -45.790696793  115.967874422
    0.508829333    0.351383771  -45.911877111  -13.872597666   72.551525088
    0.526297147    0.351383771  -45.779954365   31.128134323   -1.615328278
    0.543764960    0.351383771  -44.731132693   91.128142350  -97.037687375
    0.561232773    0.351383771  -42.519153312  163.243267576 -198.072360534
    0.578700587    0.351383771  -39.007323235  237.741656862 -287.096022776
    0.596168400    0.351383771  -34.277765510  300.036356243 -349.062591469
    0.613636213    0.351383771  -28.671269610  336.310679101 -375.158663031
    0.631104027    0.351383771  -22.717885385  339.191780059 -364.618214562
    0.648571840    0.351383771  -16.997891383  310.776831405 -324.225134175
    0.666039653    0.351383771  -11.982669286  260.323770772 -265.513324319
    0.683507467    0.351383771   -7.948743274  200.509721995 -201.059622381
    0.700975280    0.351383771   -4.957361221  142.571822611 -141.160067846
    0.718443093    0.351383771   -2.905536838   93.889325874  -92.087400106
    0.735910907    0.351383771   -1.598824622   57.297676881  -55.936211238
    0.753378720    0.351383771   -0.826377874   32.511302469  -31.674129338
    0.770846533    0.351383771   -0.400049548   17.087537329  -16.729261647
    0.788314347    0.351383771   -0.181680445    8.364848468   -8.242730406
    0.805782160    0.351383771   -0.077026974    3.791995980   -3.778915678
    0.823249973    0.351383771   -0.030389687    1.590445046   -1.606728212
    0.840717787    0.351383771   -0.011057567    0.611027808   -0.628024405
    0.858185600    0.351383771   -0.003709888    0.216023430   -0.225107589
    0.875653413    0.351383771   -0.001141617    0.070085211   -0.073513643
    0.893121227    0.351383771   -0.000312176    0.020136863   -0.021275775
    0.910589040    0.351383771   -0.000074613    0.005053322   -0.005341342
    0.928056853    0.351383771   -0.000013521    0.000948264   -0.001030551
    0.945524667    0.351383771   -0.000001693    0.000122862   -0.000135382
    0.962992480    0.351383771   -0.000000083    0.000006231   -0.000006826
    0.980460293    0.351383771   -0.000000000   -0.000000000   -0.000000000
    0.997928107    0.351383771   -0.000000000   -0.000000000   -0.000000000
    1.015395920    0.351383771   -0.000000000   -0.000000000   -0.000000000
    1.032863733    0.351383771   -0.000000000   -0.000000000   -0.000000000
    1.050331547    0.351383771   -0.000000000   -0.000000000   -0.000000000
    1.067799360    0.351383771   -0.000000000   -0.000000000   -0.000000000
    1.085267173    0.351383771   -0.000000000   -0.000000000   -0.000000000
    1.102734987    0.351383771   -0.000000000   -0.000000000   -0.000000000
    1.120202800    0.351383771   -0.000000000   -0.000000000   -0.000000000
    1.137670613    0.351383771   -0.000000000   -0.000000000   -0.000000000
    1.155138427    0.351383771   -0.000000000   -0.000000000   -0.000000000
    1.172606240    0.351383771   -0.000000000   -0.000000000   -0.000000000
    1.190074053    0.351383771   -0.000000000   -0.000000000   -0.000000000
    1.207541867    0.351383771   -0.000000000   -0.000000000   -0.000000000
    1.225009680    0.351383771   -0.000000000   -0.000000000   -0.000000000
    1.242477493    0.351383771   -0.000000000   -0.000000000   -0.000000000
    1.259945307    0.351383771   -0.000000000   -0.000000000   -0.000000000
    1.277413120    0.351383771   -0.000000000   -0.000000000   -0.000000000
    1.294880933    0.351383771   -0.000000000   -0.000000000   -0.000000000
    1.312348747    0.351383771   -0.000000000   -0.000000000   -0.000000000
    1.329816560    0.351383771   -0.000000000   -0.000000000   -0.000000000
    1.347284373    0.351383771   -0.000000000   -0.000000000   -0.000000000
    1.364752187    0.351383771   -0.000000000   -0.000000000   -0.000000000
    1.382220000    0.351383771   -0.000000000   -0.000000000   -0.000000000

    0.072134000    0.368882181   -0.008907536   -0.695556532   -0.056298379
    0.089601813    0.368882181   -0.035634552   -2.561132071   -0.205150656
    0.107069627    0.368882181   -0.118989874   -7.763883173   -0.657651629
    0.124537440    0.368882181   -0.352341253  -20.655210367   -1.875880258
    0.142005253    0.368882181   -0.927003437  -48.204614461   -4.752863185
    0.159473067    0.368882181   -2.171397095  -98.608319537  -10.654770282
    0.176940880    0.368882181   -4.534709762 -176.341119398  -21.147087867
    0.194408693    0.368882181   -8.455406002 -274.404275158  -37.116138993
    0.211876507    0.368882181  -14.104930402 -368.908337942  -57.504973470
    0.229344320    0.368882181  -21.111768330 -423.448104167  -78.467381089
    0.246812133    0.368882181  -28.476880781 -406.222760655  -93.955541922
    0.264279947    0.368882181  -34.846144661 -311.435561430  -98.133837302
    0.281747760    0.368882181  -39.073931228 -168.525282323  -88.529785522
    0.299215573    0.368882181  -40.757182176  -29.118973800  -67.830255979
    0.316683387    0.368882181  -40.385968892   61.000881085  -42.914152532
    0.334151200    0.368882181  -39.021661110   84.656150891  -21.559019044
    0.351619013    0.368882181  -37.736459276   56.311972388   -8.840361538
    0.369086827    0.368882181  -37.180103617    6.636846551   -5.019933965
    0.386554640    0.368882181  -37.467322112  -36.740956915   -5.772639789
    0.404022453    0.368882181  -38.349432144  -60.608350868   -4.376408740
    0.421490267    0.368882181  -39.477456749  -66.009681612    5.036650227
    0.438958080    0.368882181  -40.600181180  -61.692313093   24.384447585
    0.456425893    0.368882181  -41.629096530  -56.875912622   50.061507588
    0.473893707    0.368882181  -42.601781255  -56.491006120   73.611097241
    0.491361520    0.368882181  -43.600042847  -58.367985159   84.295184756
    0.508829333    0.368882181  -44.611168517  -56.181391049   72.762070702
    0.526297147    0.368882181  -45.474260779  -39.622947977   33.731098731
    0.543764960    0.368882181  -45.851457446    0.590954847  -32.138149210
    0.561232773    0.368882181  -45.293433164   67.101163590 -117.619671573
    0.578700587    0.368882181  -43.389992235  152.468312711 -209.775332143
    0.596168400    0.368882181  -39.944342165  240.394209912 -292.573679908
    0.613636213    0.368882181  -35.083411857  311.492284312 -350.964574414
    0.631104027    0.368882181  -29.243940525  350.461428465 -375.181534502
    0.648571840    0.368882181  -23.053759238  351.729777479 -363.541248120
    0.666039653    0.368882181  -17.145607371  319.501497191 -322.339696711
    0.683507467    0.368882181  -12.012369808  265.269876181 -263.107618016
    0.700975280    0.368882181   -7.919908890  202.515457901 -198.526506135
    0.718443093    0.368882181   -4.911605289  142.806010466 -138.933821779
    0.735910907    0.368882181   -2.863727962   93.244756332  -90.434930655
    0.753378720    0.368882181   -1.570298870   56.570613370  -54.852817280
    0.770846533    0.368882181   -0.808647111   31.864899849  -31.042918581
    0.788314347    0.368882181   -0.391386423   16.734880375  -16.396238914
    0.805782160    0.368882181   -0.177474463    8.168723207   -8.072947647
    0.823249973    0.368882181   -0.075203537    3.703695593   -3.696797335
    0.840717787    0.368882181   -0.029565947    1.547103220   -1.565133206
    0.858185600    0.368882181   -0.010777745    0.597323942   -0.611189913
    0.875653413    0.368882181   -0.003627393    0.212648649   -0.219065469
    0.893121227    0.368882181   -0.001102681    0.068049211   -0.070782638
    0.910589040    0.368882181   -0.000299471    0.019402132   -0.020328920
    0.928056853    0.368882181   -0.000067512    0.004537849   -0.004896328
    0.945524667    0.368882181   -0.000012660    0.000884908   -0.000968615
    0.962992480    0.368882181   -0.000001883    0.000138598   -0.000149633
    0.980460293    0.368882181   -0.000000057    0.000004255   -0.000004692
    0.997928107    0.368882181   -0.000000000   -0.000000000   -0.000000000
    1.015395920    0.368882181   -0.000000000   -0.000000000   -0.000000000
    1.032863733    0.368882181   -0.000000000   -0.000000000   -0.000000000
    1.050331547    0.368882181   -0.000000000   -0.000000000   -0.000000000
    1.067799360    0.368882181   -0.000000000   -0.000000000   -0.000000000
    1.085267173    0.368882181   -0.000000000   -0.000000000   -0.000000000
    1.102734987    0.368882181   -0.000000000   -0.000000000   -0.000000000
    1.120202800    0.368882181   -0.000000000   -0.000000000   -0.000000000
    1.137670613    0.368882181   -0.000000000   -0.000000000   -0.000000000
    1.155138427    0.368882181   -0.000000000   -0.000000000   -0.000000000
    1.172606240    0.368882181   -0.000000000   -0.000000000   -0.000000000
    1.190074053    0.368882181   -0.000000000   -0.000000000   -0.000000000
    1.207541867    0.368882181   -0.000000000   -0.000000000   -0.000000000
    1.225009680    0.368882181   -0.000000000   -0.000000000   -0.000000000
    1.242477493    0.368882181   -0.000000000   -0.000000000   -0.000000000
    1.259945307    0.368882181   -0.000000000   -0.000000000   -0.000000000
    1.277413120    0.368882181   -0.000000000   -0.000000000   -0.000000000
    1.294880933    0.368882181   -0.000000000   -0.000000000   -0.000000000
    1.312348747    0.368882181   -0.000000000   -0.000000000   -0.000000000
    1.329816560    0.368882181   -0.000000000   -0.000000000   -0.000000000
    1.347284373    0.368882181   -0.000000000   -0.000000000   -0.000000000
    1.364752187    0.368882181   -0.000000000   -0.000000000   -0.000000000
    1.382220000    0.368882181   -0.000000000   -0.000000000   -0.000000000

    0.072134000    0.386380592   -0.009881233   -0.770888764   -0.054412692
    0.089601813    0.386380592   -0.039216452   -2.813978581   -0.202440368
    0.107069627    0.386380592   -0.130516616   -8.497837021   -0.654792595
    0.124537440    0.386380592   -0.385307326  -22.527026817   -1.879553759
    0.142005253    0.386380592   -1.010788384  -52.386772422   -4.796506464
    0.159473067    0.386380592   -2.359936900 -106.713215540  -10.845298315
    0.176940880    0.386380592   -4.910620517 -189.883862976  -21.743253528
    0.194408693    0.386380592   -9.118986192 -293.662692173  -38.639395796
    0.211876507    0.386380592  -15.140729169 -391.638092424  -60.813214300
    0.229344320    0.386380592  -22.539403207 -444.529885727  -84.707249426
    0.246812133    0.386380592  -30.210689423 -419.135244904 -104.326846940
    0.264279947    0.386380592  -36.695871174 -311.300318507 -113.499521001
    0.281747760    0.386380592  -40.800731868 -154.998727836 -109.052156916
    0.299215573    0.386380592  -42.162854876   -7.046409992  -92.845485426
    0.316683387    0.386380592  -41.387854424   83.805662995  -71.147631789
    0.334151200    0.386380592  -39.671885031  101.190910633  -51.591707552
    0.351619013    0.386380592  -38.178809168   63.468793125  -39.642360202
    0.369086827    0.386380592  -37.569354395    6.233702501  -36.394204405
    0.386554640    0.386380592  -37.891053409  -39.168715519  -38.613479473
    0.404022453    0.386380592  -38.784791800  -58.465904771  -40.545659912
    0.421490267    0.386380592  -39.799370148  -54.671792098  -36.551947414
    0.438958080    0.386380592  -40.637491442  -40.759048700  -23.475692973
    0.456425893    0.386380592  -41.245915511  -30.758113747   -1.893187756
    0.473893707    0.386380592  -41.773193486  -33.232516472   23.957476366
    0.491361520    0.386380592  -42.458136188  -47.294144365   47.091663664
    0.508829333    0.386380592  -43.445668441  -65.728109479   59.325064811
    0.526297147    0.386380592  -44.697753840  -75.136954898   52.530013641
    0.543764960    0.386380592  -45.929061478  -61.246714664   20.599281728
    0.561232773    0.386380592  -46.642530680  -15.077100989  -38.030980776
    0.578700587    0.386380592  -46.266852796   62.208899519 -118.184436610
    0.596168400    0.386380592  -44.351400656  158.249375896 -207.621400038
    0.613636213    0.386380592  -40.737304426  253.162924057 -289.621737313
    0.631104027    0.386380592  -35.627601070  326.277410479 -347.920801537
    0.648571840    0.386380592  -29.541039367  363.599792576 -371.935108238
    0.666039653    0.386380592  -23.152385642  361.013065339 -359.862672065
    0.683507467    0.386380592  -17.119002065  324.685821091 -318.343802277
    0.700975280    0.386380592  -11.926986739  267.008769802 -259.220052931
    0.718443093    0.386380592   -7.825466220  202.108855008 -195.235976744
    0.735910907    0.386380592   -4.833745327  141.434077439 -136.506719536
    0.753378720    0.386380592   -2.811275053   91.881228648  -88.810653482
    0.770846533    0.386380592   -1.538161042   55.478730524  -53.849921657
    0.788314347    0.386380592   -0.791802710   31.241035120  -30.444297242
    0.805782160    0.386380592   -0.382613712   16.382002974  -16.044472623
    0.823249973    0.386380592   -0.173165298    7.993504331   -7.871098254
    0.840717787    0.386380592   -0.073005651    3.606711130   -3.582357514
    0.858185600    0.386380592   -0.028641910    1.507553629   -1.509653887
    0.875653413    0.386380592   -0.010420210    0.582454836   -0.586950270
    0.893121227    0.386380592   -0.003462063    0.204275908   -0.208104274
    0.910589040    0.386380592   -0.001041457    0.064574347   -0.066577334
    0.928056853    0.386380592   -0.000272085    0.017543758   -0.018634134
    0.945524667    0.386380592   -0.000062159    0.004172206   -0.004513147
    0.962992480    0.386380592   -0.000012546    0.000885584   -0.000952734
    0.980460293    0.386380592   -0.000001475    0.000106940   -0.000117659
    0.997928107    0.386380592   -0.000000073    0.000005478   -0.000005958
    1.015395920    0.386380592   -0.000000000   -0.000000000   -0.000000000
    1.032863733    0.386380592   -0.000000000   -0.000000000   -0.000000000
    1.050331547    0.386380592   -0.000000000   -0.000000000   -0.000000000
    1.067799360    0.386380592   -0.000000000   -0.000000000   -0.000000000
    1.085267173    0.386380592   -0.000000000   -0.000000000   -0.000000000
    1.102734987    0.386380592   -0.000000000   -0.000000000   -0.000000000
    1.120202800    0.386380592   -0.000000000   -0.000000000   -0.000000000
    1.137670613    0.386380592   -0.000000000   -0.000000000   -0.000000000
    1.155138427    0.386380592   -0.000000000   -0.000000000   -0.000000000
    1.172606240    0.386380592   -0.000000000   -0.000000000   -0.000000000
    1.190074053    0.386380592   -0.000000000   -0.000000000   -0.000000000
    1.207541867    0.386380592   -0.000000000   -0.000000000   -0.000000000
    1.225009680    0.386380592   -0.000000000   -0.000000000   -0.000000000
    1.242477493    0.386380592   -0.000000000   -0.000000000   -0.000000000
    1.259945307    0.386380592   -0.000000000   -0.000000000   -0.000000000
    1.277413120    0.386380592   -0.000000000   -0.000000000   -0.000000000
    1.294880933    0.386380592   -0.000000000   -0.000000000   -0.000000000
    1.312348747    0.386380592   -0.000000000   -0.000000000   -0.000000000
    1.329816560    0.386380592   -0.000000000   -0.000000000   -0.000000000
    1.347284373    0.386380592   -0.000000000   -0.000000000   -0.000000000
    1.364752187    0.386380592   -0.000000000   -0.000000000   -0.000000000
    1.382220000    0.386380592   -0.000000000   -0.000000000   -0.000000000

    0.072134000    0.403879003   -0.010782667   -0.840842442   -0.047500991
    0.089601813    0.403879003   -0.042619162   -3.055551150   -0.182439386
    0.107069627    0.403879003   -0.141606282   -9.209523130   -0.600186137
    0.124537440    0.403879003   -0.417321980  -24.362378720   -1.745058300
    0.142005253    0.403879003   -1.092980550  -56.539208830   -4.512988026
    0.159473067    0.403879003   -2.547035637 -114.885471232  -10.355513899
    0.176940880    0.403879003   -5.288532812 -203.800486318  -21.098120539
    0.194408693    0.403879003   -9.796305637 -313.960098415  -38.178010260
    0.211876507    0.403879003  -16.217389843 -416.502177846  -61.350462534
    0.229344320    0.403879003  -24.057062811 -469.128994802  -87.573360870
    0.246812133    0.403879003  -32.107522430 -436.821750300 -111.090915000
    0.264279947    0.403879003  -38.798412163 -316.511984458 -125.365848395
    0.281747760    0.403879003  -42.871037457 -146.308607038 -126.182189361
    0.299215573    0.403879003  -43.984141054   11.761004764 -113.999886947
    0.316683387    0.403879003  -42.843949942  105.500673719  -93.913410235
    0.334151200    0.403879003  -40.777298421  118.642021988  -73.113651524
    0.351619013    0.403879003  -39.048099351   72.757834405  -57.533320091
    0.369086827    0.403879003  -38.346811099    7.879964434  -49.524600457
    0.386554640    0.403879003  -38.678778951  -41.127351561  -47.611729026
    0.404022453    0.403879003  -39.598887762  -58.632623689  -47.866962368
    0.421490267    0.403879003  -40.567003606  -48.601748750  -45.930776806
    0.438958080    0.403879003  -41.228567883  -26.507184439  -38.598904792
    0.456425893    0.403879003  -41.521955965   -9.329598832  -24.527047785
    0.473893707    0.403879003  -41.636389649   -8.268307154   -4.268295847
    0.491361520    0.403879003  -41.894326019  -24.483619886   19.605808121
    0.508829333    0.403879003  -42.556054466  -52.572674900   42.349701136
    0.526297147    0.403879003  -43.723582688  -79.966198618   56.615694124
    0.543764960    0.403879003  -45.249649321  -91.060448381   53.416761198
    0.561232773    0.403879003  -46.724891244  -72.339035741   24.873375667
    0.578700587    0.403879003  -47.559813446  -17.642697917  -31.925275188
    0.596168400    0.403879003  -47.149463356   68.390504380 -111.942634516
    0.613636213    0.403879003  -45.067104516  170.633624303 -202.102885364
    0.631104027    0.403879003  -41.210258429  267.756488207 -284.708854522
    0.648571840    0.403879003  -35.852776296  339.673645235 -343.055541572
    0.666039653    0.403879003  -29.561707079  373.247455149 -366.810143013
    0.683507467    0.403879003  -23.044155901  366.202696046 -354.658312647
    0.700975280    0.403879003  -16.956416506  325.881151586 -313.541694493
    0.718443093    0.403879003  -11.768113755  265.700012482 -255.251305436
    0.735910907    0.403879003   -7.699842074  199.813671057 -192.255566737
    0.753378720    0.403879003   -4.748425676  139.308279869 -134.372897414
    0.770846533    0.403879003   -2.757667956   90.260195602  -87.321288527
    0.788314347    0.403879003   -1.507429835   54.499726232  -52.809128948
    0.805782160    0.403879003   -0.774242706   30.652046954  -29.743210151
    0.823249973    0.403879003   -0.372942224   16.046223112  -15.596406950
    0.840717787    0.403879003   -0.167852776    7.785831770   -7.605501937
    0.858185600    0.403879003   -0.070522301    3.505327395   -3.445473839
    0.875653413    0.403879003   -0.027588676    1.462040411   -1.446864389
    0.893121227    0.403879003   -0.009948202    0.558139305   -0.559255468
    0.910589040    0.403879003   -0.003284850    0.193976482   -0.197465629
    0.928056853    0.403879003   -0.000970243    0.059756248   -0.062647075
    0.945524667    0.403879003   -0.000256932    0.016492272   -0.017669314
    0.962992480    0.403879003   -0.000062189    0.004194970   -0.004497619
    0.980460293    0.403879003   -0.000011324    0.000788315   -0.000866637
    0.997928107    0.403879003   -0.000001758    0.000128984   -0.000139697
    1.015395920    0.403879003   -0.000000063    0.000004733   -0.000005126
    1.032863733    0.403879003   -0.000000000   -0.000000000   -0.000000000
    1.050331547    0.403879003   -0.000000000   -0.000000000   -0.000000000
    1.067799360    0.403879003   -0.000000000   -0.000000000   -0.000000000
    1.085267173    0.403879003   -0.000000000   -0.000000000   -0.000000000
    1.102734987    0.403879003   -0.000000000   -0.000000000   -0.000000000
    1.120202800    0.403879003   -0.000000000   -0.000000000   -0.000000000
    1.137670613    0.403879003   -0.000000000   -0.000000000   -0.000000000
    1.155138427    0.403879003   -0.000000000   -0.000000000   -0.000000000
    1.172606240    0.403879003   -0.000000000   -0.000000000   -0.000000000
    1.190074053    0.403879003   -0.000000000   -0.000000000   -0.000000000
    1.207541867    0.403879003   -0.000000000   -0.000000000   -0.000000000
    1.225009680    0.403879003   -0.000000000   -0.000000000   -0.000000000
    1.242477493    0.403879003   -0.000000000   -0.000000000   -0.000000000
    1.259945307    0.403879003   -0.000000000   -0.000000000   -0.000000000
    1.277413120    0.403879003   -0.000000000   -0.000000000   -0.000000000
    1.294880933    0.403879003   -0.000000000   -0.000000000   -0.000000000
    1.312348747    0.403879003   -0.000000000   -0.000000000   -0.000000000
    1.329816560    0.403879003   -0.000000000   -0.000000000   -0.000000000
    1.347284373    0.403879003   -0.000000000   -0.000000000   -0.000000000
    1.364752187    0.403879003   -0.000000000   -0.000000000   -0.000000000
    1.382220000    0.403879003   -0.000000000   -0.000000000   -0.000000000

    0.072134000    0.421377413   -0.011494013   -0.896507133   -0.032107284
    0.089601813    0.421377413   -0.045415730   -3.256397847   -0.130686620
    0.107069627    0.421377413   -0.150929739   -9.816611676   -0.444272873
    0.124537440    0.421377413   -0.444708788  -25.959321782   -1.324309394
    0.142005253    0.421377413   -1.164529464  -60.227423555   -3.509173107
    0.159473067    0.421377413   -2.712991876 -122.316947756   -8.259728743
    0.176940880    0.421377413   -5.630527281 -216.803178432  -17.281080719
    0.194408693    0.421377413  -10.422836184 -333.562684514  -32.168427627
    0.211876507    0.421377413  -17.237940857 -441.586547348  -53.303071162
    0.229344320    0.421377413  -25.536120628 -495.622650499  -78.704333961
    0.246812133    0.421377413  -34.016494714 -458.420323725 -103.693501323
    0.264279947    0.421377413  -40.996006977 -327.135736082 -122.137132563
    0.281747760    0.421377413  -45.134241608 -143.112423345 -129.015047032
    0.299215573    0.421377413  -46.081737101   26.810327744 -122.852309267
    0.316683387    0.421377413  -44.615880891  126.596202110 -106.450336594
    0.334151200    0.421377413  -42.177670361  139.053069623  -85.381781210
    0.351619013    0.421377413  -40.134542131   87.771351640  -65.345476359
    0.369086827    0.421377413  -39.229619037   16.246029031  -49.963719034
    0.386554640    0.421377413  -39.462196848  -37.647241957  -40.111950986
    0.404022453    0.421377413  -40.340740600  -56.779111005  -34.565884260
    0.421490267    0.421377413  -41.266873087  -45.160417125  -31.177605859
    0.438958080    0.421377413  -41.836767877  -19.122233511  -27.651374428
    0.456425893    0.421377413  -41.956310906    3.355706914  -21.758592533
    0.473893707    0.421377413  -41.799398611    9.983087565  -11.361855650
    0.491361520    0.421377413  -41.697874895   -2.018167986    4.889340464
    0.508829333    0.421377413  -41.958787834  -30.124069525   26.376259839
    0.526297147    0.421377413  -42.787548549  -65.129873108   48.857644554
    0.543764960    0.421377413  -44.191490600  -93.558279044   64.159425471
    0.561232773    0.421377413  -45.926467002 -100.661442037   61.935944775
    0.578700587    0.421377413  -47.509459462  -74.823371500   33.468338226
    0.596168400    0.421377413  -48.317487220  -12.305657609  -24.082334682
    0.613636213    0.421377413  -47.756403795   79.897104780 -105.062390228
    0.631104027    0.421377413  -45.442666448  184.866378294 -195.877520740
    0.648571840    0.421377413  -41.340259885  281.201153978 -278.747971097
    0.666039653    0.421377413  -35.777099906  349.347619298 -337.313992241
    0.683507467    0.421377413  -29.359767499  378.077860435 -361.511585418
    0.700975280    0.421377413  -22.797667030  366.643648430 -350.073639245
    0.718443093    0.421377413  -16.728333387  323.670848141 -309.736427851
    0.735910907    0.421377413  -11.588495759  262.620881512 -252.104215973
    0.753378720    0.421377413   -7.572705869  197.077951164 -189.574447885
    0.770846533    0.421377413   -4.662492512  137.218712572 -132.087924355
    0.788314347    0.421377413   -2.702136260   88.863302532  -85.440297203
    0.805782160    0.421377413   -1.472029186   53.544100546  -51.399177550
    0.823249973    0.421377413   -0.752661256   30.005543626  -28.780924266
    0.840717787    0.421377413   -0.360409862   15.604650527  -15.008565703
    0.858185600    0.421377413   -0.161521349    7.538784324   -7.288365815
    0.875653413    0.421377413   -0.067635378    3.380612392   -3.292511296
    0.893121227    0.421377413   -0.026293988    1.396523322   -1.378335646
    0.910589040    0.421377413   -0.009445057    0.529431454   -0.532019254
    0.928056853    0.421377413   -0.003094150    0.181531679   -0.187654696
    0.945524667    0.421377413   -0.000922323    0.056474501   -0.059845782
    0.962992480    0.421377413   -0.000254899    0.016387395   -0.017491045
    0.980460293    0.421377413   -0.000058012    0.003851053   -0.004235045
    0.997928107    0.421377413   -0.000012328    0.000861235   -0.000939748
    1.015395920    0.421377413   -0.000001786    0.000129483   -0.000142554
    1.032863733    0.421377413   -0.000000084    0.000006347   -0.000006926
    1.050331547    0.421377413   -0.000000000   -0.000000000   -0.000000000
    1.067799360    0.421377413   -0.000000000   -0.000000000   -0.000000000
    1.085267173    0.421377413   -0.000000000   -0.000000000   -0.000000000
    1.102734987    0.421377413   -0.000000000   -0.000000000   -0.000000000
    1.120202800    0.421377413   -0.000000000   -0.000000000   -0.000000000
    1.137670613    0.421377413   -0.000000000   -0.000000000   -0.000000000
    1.155138427    0.421377413   -0.000000000   -0.000000000   -0.000000000
    1.172606240    0.421377413   -0.000000000   -0.000000000   -0.000000000
    1.190074053    0.421377413   -0.000000000   -0.000000000   -0.000000000
    1.207541867    0.421377413   -0.000000000   -0.000000000   -0.000000000
    1.225009680    0.421377413   -0.000000000   -0.000000000   -0.000000000
    1.242477493    0.421377413   -0.000000000   -0.000000000   -0.000000000
    1.259945307    0.421377413   -0.000000000   -0.000000000   -0.000000000
    1.277413120    0.421377413   -0.000000000   -0.000000000   -0.000000000
    1.294880933    0.421377413   -0.000000000   -0.000000000   -0.000000000
    1.312348747    0.421377413   -0.000000000   -0.000000000   -0.000000000
    1.329816560    0.421377413   -0.000000000   -0.000000000   -0.000000000
    1.347284373    0.421377413   -0.000000000   -0.000000000   -0.000000000
    1.364752187    0.421377413   -0.000000000   -0.000000000   -0.000000000
    1.382220000    0.421377413   -0.000000000   -0.000000000   -0.000000000

    0.072134000    0.438875824   -0.011841007   -0.924392570   -0.005642463
    0.089601813    0.438875824   -0.046935130   -3.368877752   -0.035215581
    0.107069627    0.438875824   -0.156301011  -10.178813080   -0.143485213
    0.124537440    0.438875824   -0.461177395  -26.957635851   -0.480477037
    0.142005253    0.438875824   -1.209321441  -62.639032422   -1.406267312
    0.159473067    0.438875824   -2.821196491 -127.413587854   -3.630686534
    0.176940880    0.438875824   -5.862869848 -226.190911875   -8.286221414
    0.194408693    0.438875824  -10.866967073 -348.563824153  -16.777245511
    0.211876507    0.438875824  -17.994437666 -462.177739103  -30.203802202
    0.229344320    0.438875824  -26.686191681 -519.495778265  -48.484366766
    0.246812133    0.438875824  -35.579901817 -480.962635617  -69.583051530
    0.264279947    0.438875824  -42.900945843 -342.823584082  -89.540219676
    0.281747760    0.438875824  -47.221415171 -147.838940458 -103.641807407
    0.299215573    0.438875824  -48.147016353   33.865931455 -108.246797944
    0.316683387    0.438875824  -46.472749943  142.722142094 -102.292041992
    0.334151200    0.438875824  -43.707765037  159.488189756  -87.564909217
    0.351619013    0.438875824  -41.305140328  107.807791943  -67.769251878
    0.369086827    0.438875824  -40.077983849   32.729010191  -47.083470613
    0.386554640    0.438875824  -40.064069080  -25.985345163  -29.035602885
    0.404022453    0.438875824  -40.780180181  -49.732189622  -15.924386700
    0.421490267    0.438875824  -41.615699925  -41.571475146   -8.635074534
    0.438958080    0.438875824  -42.139496858  -17.026620758   -6.447035501
    0.456425893    0.438875824  -42.216038730    6.730466474   -6.955728471
    0.473893707    0.438875824  -41.965601376   17.784654152   -6.323064189
    0.491361520    0.438875824  -41.670306680   12.581516872   -0.429601428
    0.508829333    0.438875824  -41.616857511   -9.123153988   13.457873036
    0.526297147    0.438875824  -42.053320308  -42.357101369   34.637236672
    0.543764960    0.438875824  -43.106065906  -77.851589434   57.872050828
    0.561232773    0.438875824  -44.707087844 -102.791934926   73.856972483
    0.578700587    0.438875824  -46.550450998 -103.562675579   71.700505437
    0.596168400    0.438875824  -48.118240990  -70.329591650   42.749968828
    0.613636213    0.438875824  -48.790511684   -1.614326941  -15.566517003
    0.631104027    0.438875824  -48.011006928   93.490009174  -97.480170249
    0.648571840    0.438875824  -45.462572498  197.661972557 -189.415006940
    0.666039653    0.438875824  -41.167118648  290.093423718 -273.616729131
    0.683507467    0.438875824  -35.492241169  353.313060554 -333.426295203
    0.700975280    0.438875824  -29.044333240  377.823238635 -358.441994686
    0.718443093    0.438875824  -22.509903158  364.063580275 -347.165401118
    0.735910907    0.438875824  -16.493009644  320.495216396 -306.503803841
    0.753378720    0.438875824  -11.406844366  259.805522517 -248.457009912
    0.770846533    0.438875824   -7.435222488  194.726656179 -185.833559468
    0.788314347    0.438875824   -4.561994292  135.310330731 -128.698064579
    0.805782160    0.438875824   -2.632041186   87.291998733  -82.776242423
    0.823249973    0.438875824   -1.426459964   52.303814577  -49.539922460
    0.840717787    0.438875824   -0.725414844   29.102014527  -27.633264001
    0.858185600    0.438875824   -0.346071310   15.057466038  -14.377015112
    0.875653413    0.438875824   -0.154732815    7.244962765   -6.976178864
    0.893121227    0.438875824   -0.064592930    3.228007118   -3.151449053
    0.910589040    0.438875824   -0.025093669    1.328793305   -1.321507834
    0.928056853    0.438875824   -0.009005379    0.501500908   -0.511758846
    0.945524667    0.438875824   -0.002970340    0.173206850   -0.181254058
    0.962992480    0.438875824   -0.000913773    0.056027585   -0.059238821
    0.980460293    0.438875824   -0.000242192    0.015387547   -0.016763227
    0.997928107    0.438875824   -0.000060848    0.004075891   -0.004415351
    1.015395920    0.438875824   -0.000012174    0.000850670   -0.000928678
    1.032863733    0.438875824   -0.000001692    0.000123600   -0.000134748
    1.050331547    0.438875824   -0.000000061    0.000004592   -0.000005048
    1.067799360    0.438875824   -0.000000000   -0.000000000   -0.000000000
    1.085267173    0.438875824   -0.000000000   -0.000000000   -0.000000000
    1.102734987    0.438875824   -0.000000000   -0.000000000   -0.000000000
    1.120202800    0.438875824   -0.000000000   -0.000000000   -0.000000000
    1.137670613    0.438875824   -0.000000000   -0.000000000   -0.000000000
    1.155138427    0.438875824   -0.000000000   -0.000000000   -0.000000000
    1.172606240    0.438875824   -0.000000000   -0.000000000   -0.000000000
    1.190074053    0.438875824   -0.000000000   -0.000000000   -0.000000000
    1.207541867    0.438875824   -0.000000000   -0.000000000   -0.000000000
    1.225009680    0.438875824   -0.000000000   -0.000000000   -0.000000000
    1.242477493    0.438875824   -0.000000000   -0.000000000   -0.000000000
    1.259945307    0.438875824   -0.000000000   -0.000000000   -0.000000000
    1.277413120    0.438875824   -0.000000000   -0.000000000   -0.000000000
    1.294880933    0.438875824   -0.000000000   -0.000000000   -0.000000000
    1.312348747    0.438875824   -0.000000000   -0.000000000   -0.000000000
    1.329816560    0.438875824   -0.000000000   -0.000000000   -0.000000000
    1.347284373    0.438875824   -0.000000000   -0.000000000   -0.000000000
    1.364752187    0.438875824   -0.000000000   -0.000000000   -0.000000000
    1.382220000    0.438875824   -0.000000000   -0.000000000   -0.000000000

    0.072134000    0.456374235   -0.011632163   -0.909385035    0.030787117
    0.089601813    0.456374235   -0.046396998   -3.336346440    0.102509414
    0.107069627    0.456374235   -0.155085849  -10.122684326    0.302975628
    0.124537440    0.456374235   -0.458913141  -26.896609909    0.803004153
    0.142005253    0.456374235   -1.206755920  -62.700779740    1.873916137
    0.159473067    0.456374235   -2.823452833 -127.994860170    3.796229279
    0.176940880    0.456374235   -5.885529229 -228.125325297    6.608076547
    0.194408693    0.456374235  -10.944569099 -353.167743540    9.649094746
    0.211876507    0.456374235  -18.186550870 -470.909771136   11.195697603
    0.229344320    0.456374235  -27.073757278 -533.170580025    8.614748536
    0.246812133    0.456374235  -36.245181128 -498.775614747   -0.576719744
    0.264279947    0.456374235  -43.893710604 -361.861540884  -17.048702584
    0.281747760    0.456374235  -48.525694705 -163.671445086  -38.388357062
    0.299215573    0.456374235  -49.667043968   25.627310652  -59.277644496
    0.316683387    0.456374235  -48.049722953  144.653390387  -73.413980539
    0.334151200    0.456374235  -45.161797745  171.352005676  -76.183057480
    0.351619013    0.456374235  -42.484669936  126.715560425  -66.629723394
    0.369086827    0.456374235  -40.897792262   54.191429359  -47.784866856
    0.386554640    0.456374235  -40.521445740   -6.690686778  -25.380425632
    0.404022453    0.456374235  -40.947136058  -36.255361612   -5.664217102
    0.421490267    0.456374235  -41.611525963  -35.520010152    6.747547449
    0.438958080    0.456374235  -42.089170333  -17.413767194   10.360947797
    0.456425893    0.456374235  -42.205440522    3.339295915    7.105452921
    0.473893707    0.456374235  -42.005363687   16.278008255    1.571154306
    0.491361520    0.456374235  -41.684446676   17.687703591   -0.685862884
    0.508829333    0.456374235  -41.462983846    5.134528439    4.927068432
    0.526297147    0.456374235  -41.576674220  -20.246804381   20.307880803
    0.543764960    0.456374235  -42.214223353  -53.756542994   43.509045576
    0.561232773    0.456374235  -43.445104442  -86.316384417   68.325692634
    0.578700587    0.456374235  -45.147414713 -105.635197304   85.092462010
    0.596168400    0.456374235  -46.979885804  -99.597112849   82.901508811
    0.613636213    0.456374235  -48.425850563  -60.697920404   53.054074446
    0.631104027    0.456374235  -48.903336833   10.366473663   -7.109107013
    0.648571840    0.456374235  -47.921315453  104.247401547  -91.623090766
    0.666039653    0.456374235  -45.215662863  204.623038325 -186.294864761
    0.683507467    0.456374235  -40.836518844  292.854775126 -272.365191370
    0.700975280    0.456374235  -35.142436153  352.988793555 -332.533780089
    0.718443093    0.456374235  -28.714515171  376.105531509 -356.404251249
    0.735910907    0.456374235  -22.213886112  362.045732079 -343.262964632
    0.753378720    0.456374235  -16.233230662  318.427161493 -301.015152326
    0.770846533    0.456374235  -11.184799441  257.440186479 -242.352986930
    0.788314347    0.456374235   -7.256640013  192.098185617 -180.157563291
    0.805782160    0.456374235   -4.430035699  132.700690983 -124.186100414
    0.823249973    0.456374235   -2.543120287   85.009821086  -79.605126473
    0.840717787    0.456374235   -1.372321820   50.580855959  -47.561659240
    0.858185600    0.456374235   -0.696137041   28.009279354  -26.523514680
    0.875653413    0.456374235   -0.331804642   14.446286325  -13.814493369
    0.893121227    0.456374235   -0.148284148    6.926491070   -6.717386372
    0.910589040    0.456374235   -0.062011887    3.084565614   -3.045654389
    0.928056853    0.456374235   -0.024162669    1.270875286   -1.283640844
    0.945524667    0.456374235   -0.008721948    0.482462741   -0.499113436
    0.962992480    0.456374235   -0.002946207    0.171780647   -0.179846977
    0.980460293    0.456374235   -0.000882230    0.053516079   -0.057660198
    0.997928107    0.456374235   -0.000250814    0.016061491   -0.017254251
    1.015395920    0.456374235   -0.000060580    0.004056045   -0.004397919
    1.032863733    0.456374235   -0.000011782    0.000823487   -0.000898246
    1.050331547    0.456374235   -0.000001687    0.000122890   -0.000134726
    1.067799360    0.456374235   -0.000000063    0.000004733   -0.000005166
    1.085267173    0.456374235   -0.000000000   -0.000000000   -0.000000000
    1.102734987    0.456374235   -0.000000000   -0.000000000   -0.000000000
    1.120202800    0.456374235   -0.000000000   -0.000000000   -0.000000000
    1.137670613    0.456374235   -0.000000000   -0.000000000   -0.000000000
    1.155138427    0.456374235   -0.000000000   -0.000000000   -0.000000000
    1.172606240    0.456374235   -0.000000000   -0.000000000   -0.000000000
    1.190074053    0.456374235   -0.000000000   -0.000000000   -0.000000000
    1.207541867    0.456374235   -0.000000000   -0.000000000   -0.000000000
    1.225009680    0.456374235   -0.000000000   -0.000000000   -0.000000000
    1.242477493    0.456374235   -0.000000000   -0.000000000   -0.000000000
    1.259945307    0.456374235   -0.000000000   -0.000000000   -0.000000000
    1.277413120    0.456374235   -0.000000000   -0.000000000   -0.000000000
    1.294880933    0.456374235   -0.000000000   -0.000000000   -0.000000000
    1.312348747    0.456374235   -0.000000000   -0.000000000   -0.000000000
    1.329816560    0.456374235   -0.000000000   -0.000000000   -0.000000000
    1.347284373    0.456374235   -0.000000000   -0.000000000   -0.000000000
    1.364752187    0.456374235   -0.000000000   -0.000000000   -0.000000000
    1.382220000    0.456374235   -0.000000000   -0.000000000   -0.000000000

    0.072134000    0.473872645   -0.010743179   -0.841372967    0.070482103
    0.089601813    0.473872645   -0.043233183   -3.116228659    0.258884455
    0.107069627    0.473872645   -0.145255841   -9.509891675    0.821840164
    0.124537440    0.473872645   -0.431628195  -25.390967489    2.324202516
    0.142005253    0.473872645   -1.139592603  -59.475662961    5.837334117
    0.159473067    0.473872645   -2.677827237 -122.070405297   12.958457563
    0.176940880    0.473872645   -5.608028289 -218.932795968   25.400986024
    0.194408693    0.473872645  -10.482431780 -341.528168926   43.831460606
    0.211876507    0.473872645  -17.520126039 -459.874451005   66.266846429
    0.229344320    0.473872645  -26.255894855 -527.804311882   87.071794328
    0.246812133    0.473872645  -35.421909576 -504.230904861   97.971393825
    0.264279947    0.473872645  -43.279744248 -380.346018054   91.525904329
    0.281747760    0.473872645  -48.330692615 -192.186729204   65.549319244
    0.299215573    0.473872645  -50.002783907   -5.035355185   25.607966413
    0.316683387    0.473872645  -48.869210214  121.442441227  -16.557428981
    0.334151200    0.473872645  -46.266855002  162.636822331  -48.116708945
    0.351619013    0.473872645  -43.599679887  134.029666280  -60.799148107
    0.369086827    0.473872645  -41.772390093   73.308015614  -54.023363968
    0.386554640    0.473872645  -41.014375647   16.480756110  -34.182487453
    0.404022453    0.473872645  -41.058454737  -16.898328865  -11.009538450
    0.421490267    0.473872645  -41.457647074  -25.021339460    6.810154134
    0.438958080    0.473872645  -41.837737662  -16.517862397   14.794747812
    0.456425893    0.473872645  -42.001407358   -2.158849777   13.436753822
    0.473893707    0.473872645  -41.914828878    9.851214313    6.975330928
    0.491361520    0.473872645  -41.672879263   15.945044614    1.171887283
    0.508829333    0.473872645  -41.409490807   12.122409292    1.100270311
    0.526297147    0.473872645  -41.313535987   -3.317286791    9.993717157
    0.543764960    0.473872645  -41.583507943  -29.329230934   28.489479273
    0.561232773    0.473872645  -42.365646704  -60.749583505   53.963125299
    0.578700587    0.473872645  -43.680208731  -88.618614158   80.025298278
    0.596168400    0.473872645  -45.371062143 -102.166109231   96.904165222
    0.613636213    0.473872645  -47.101213523  -91.714179774   93.415173052
    0.631104027    0.473872645  -48.394062314  -51.663588138   60.738155784
    0.648571840    0.473872645  -48.726325538   17.656097294   -3.221440821
    0.666039653    0.473872645  -47.643268681  108.486762361  -91.226095330
    0.683507467    0.473872645  -44.886440106  206.484130066 -187.566317934
    0.700975280    0.473872645  -40.484971812  293.753003326 -272.810881701
    0.718443093    0.473872645  -34.776112091  353.830395169 -330.136440767
    0.735910907    0.473872645  -28.335196277  376.669775271 -350.583810135
    0.753378720    0.473872645  -21.834012792  361.479646459 -334.913524831
    0.770846533    0.473872645  -15.877696790  316.109258980 -291.826826865
    0.788314347    0.473872645  -10.882579205  253.688758993 -233.905006584
    0.805782160    0.473872645   -7.026320701  187.864555047 -173.445890968
    0.823249973    0.473872645   -4.271588830  128.804445175 -119.426673060
    0.840717787    0.473872645   -2.445023237   82.010153351  -76.569994767
    0.858185600    0.473872645   -1.317837881   48.618410104  -45.800248517
    0.875653413    0.473872645   -0.668671383   26.873344600  -25.588272804
    0.893121227    0.473872645   -0.319000141   13.843239984  -13.358270606
    0.910589040    0.473872645   -0.142909263    6.647067313   -6.514560132
    0.928056853    0.473872645   -0.059940472    2.968595068   -2.961548973
    0.945524667    0.473872645   -0.023407217    1.227284625   -1.248108253
    0.962992480    0.473872645   -0.008557748    0.475276550   -0.488013763
    0.980460293    0.473872645   -0.002819723    0.163968013   -0.172371934
    0.997928107    0.473872645   -0.000877835    0.054051612   -0.056651421
    1.015395920    0.473872645   -0.000238836    0.015427316   -0.016312582
    1.032863733    0.473872645   -0.000054921    0.003707480   -0.003959126
    1.050331547    0.473872645   -0.000010416    0.000733957   -0.000790198
    1.067799360    0.473872645   -0.000001237    0.000090294   -0.000098341
    1.085267173    0.473872645   -0.000000044    0.000003303   -0.000003638
    1.102734987    0.473872645   -0.000000000   -0.000000000   -0.000000000
    1.120202800    0.473872645   -0.000000000   -0.000000000   -0.000000000
    1.137670613    0.473872645   -0.000000000   -0.000000000   -0.000000000
    1.155138427    0.473872645   -0.000000000   -0.000000000   -0.000000000
    1.172606240    0.473872645   -0.000000000   -0.000000000   -0.000000000
    1.190074053    0.473872645   -0.000000000   -0.000000000   -0.000000000
    1.207541867    0.473872645   -0.000000000   -0.000000000   -0.000000000
    1.225009680    0.473872645   -0.000000000   -0.000000000   -0.000000000
    1.242477493    0.473872645   -0.000000000   -0.000000000   -0.000000000
    1.259945307    0.473872645   -0.000000000   -0.000000000   -0.000000000
    1.277413120    0.473872645   -0.000000000   -0.000000000   -0.000000000
    1.294880933    0.473872645   -0.000000000   -0.000000000   -0.000000000
    1.312348747    0.473872645   -0.000000000   -0.000000000   -0.000000000
    1.329816560    0.473872645   -0.000000000   -0.000000000   -0.000000000
    1.347284373    0.473872645   -0.000000000   -0.000000000   -0.000000000
    1.364752187    0.473872645   -0.000000000   -0.000000000   -0.000000000
    1.382220000    0.473872645   -0.000000000   -0.000000000   -0.000000000

    0.072134000    0.491371056   -0.009207353   -0.722486071    0.102835240
    0.089601813    0.491371056   -0.037462983   -2.707616218    0.392805256
    0.107069627    0.491371056   -0.126672113   -8.322814382    1.278012897
    0.124537440    0.491371056   -0.378421302  -22.361307491    3.690510455
    0.142005253    0.491371056   -1.004241906  -52.705591369    9.469972646
    0.159473067    0.491371056   -2.372965575 -108.952922215   21.536981132
    0.176940880    0.491371056   -5.000326265 -197.077460931   43.402933704
    0.194408693    0.491371056   -9.412471715 -310.738255289   77.398593484
    0.211876507    0.491371056  -15.861303063 -424.413045401  121.856117679
    0.229344320    0.491371056  -24.002588557 -497.136722913  168.772165333
    0.246812133    0.491371056  -32.763451612 -490.483047382  204.352685126
    0.264279947    0.491371056  -40.600717149 -392.685198498  213.827226501
    0.281747760    0.491371056  -46.106683108 -231.121310745  188.858172791
    0.299215573    0.491371056  -48.625083810  -60.580000729  133.152530566
    0.316683387    0.491371056  -48.487213524   65.937141521   62.161767723
    0.334151200    0.491371056  -46.734532341  123.036685351   -3.499306716
    0.351619013    0.491371056  -44.551781741  118.732344603  -47.060296530
    0.369086827    0.491371056  -42.784018320   80.767790412  -61.984581568
    0.386554640    0.491371056  -41.760124260   37.564387600  -52.787139024
    0.404022453    0.491371056  -41.401562106    6.278806809  -30.883430245
    0.421490267    0.491371056  -41.445730934   -8.625311776   -8.457985350
    0.438958080    0.491371056  -41.627955710  -10.378801604    6.411433895
    0.456425893    0.491371056  -41.764556433   -4.531120630   11.472671028
    0.473893707    0.491371056  -41.761140310    3.786407369    9.173989041
    0.491361520    0.491371056  -41.618711363   11.511770850    4.306279451
    0.508829333    0.491371056  -41.385010290   13.744680105    1.541194278
    0.526297147    0.491371056  -41.186664992    7.053018828    4.665100559
    0.543764960    0.491371056  -41.194052267   -9.786260270   16.119898343
    0.561232773    0.491371056  -41.570771264  -34.635902225   36.398076228
    0.578700587    0.491371056  -42.415377889  -62.331058587   62.894489448
    0.596168400    0.491371056  -43.716627496  -85.708156715   89.016684896
    0.613636213    0.491371056  -45.329221068  -96.495445777  104.523070260
    0.631104027    0.491371056  -46.958358051  -86.311385347   98.098233561
    0.648571840    0.491371056  -48.173661967  -48.257493709   61.739988483
    0.666039653    0.491371056  -48.462379807   19.490203899   -5.054282648
    0.683507467    0.491371056  -47.347656612  110.599587302  -93.475292336
    0.700975280    0.491371056  -44.540353898  210.226704239 -187.424695685
    0.718443093    0.491371056  -40.061187239  298.665475783 -268.448363881
    0.735910907    0.491371056  -34.270638469  357.919661877 -321.526540544
    0.753378720    0.491371056  -27.781889431  377.864174886 -339.250168120
    0.770846533    0.491371056  -21.291967334  358.952741748 -322.996891560
    0.788314347    0.491371056  -15.405916015  310.722343276 -281.100344356
    0.805782160    0.491371056  -10.517677296  247.257633069 -225.383724544
    0.823249973    0.491371056   -6.771865446  181.826351949 -167.313832093
    0.840717787    0.491371056   -4.111547640  124.086613868 -115.407772235
    0.858185600    0.491371056   -2.354150922   78.840311866  -74.162468391
    0.875653413    0.491371056   -1.270926136   46.724280648  -44.484231725
    0.893121227    0.491371056   -0.646475684   25.844183963  -24.935176226
    0.910589040    0.491371056   -0.309649953   13.356640884  -13.071377957
    0.928056853    0.491371056   -0.139381916    6.442607441   -6.401877322
    0.945524667    0.491371056   -0.058719382    2.889879520   -2.921119566
    0.962992480    0.491371056   -0.023219536    1.214619922   -1.241162813
    0.980460293    0.491371056   -0.008406915    0.462288900   -0.483538477
    0.997928107    0.491371056   -0.002877745    0.167587539   -0.175803164
    1.015395920    0.491371056   -0.000885271    0.054094577   -0.057564812
    1.032863733    0.491371056   -0.000240308    0.015322141   -0.016607489
    1.050331547    0.491371056   -0.000058054    0.003863083   -0.004244584
    1.067799360    0.491371056   -0.000011532    0.000798062   -0.000888696
    1.085267173    0.491371056   -0.000001849    0.000134476   -0.000147536
    1.102734987    0.491371056   -0.000000068    0.000005167   -0.000005566
    1.120202800    0.491371056   -0.000000000   -0.000000000   -0.000000000
    1.137670613    0.491371056   -0.000000000   -0.000000000   -0.000000000
    1.155138427    0.491371056   -0.000000000   -0.000000000   -0.000000000
    1.172606240    0.491371056   -0.000000000   -0.000000000   -0.000000000
    1.190074053    0.491371056   -0.000000000   -0.000000000   -0.000000000
    1.207541867    0.491371056   -0.000000000   -0.000000000   -0.000000000
    1.225009680    0.491371056   -0.000000000   -0.000000000   -0.000000000
    1.242477493    0.491371056   -0.000000000   -0.000000000   -0.000000000
    1.259945307    0.491371056   -0.000000000   -0.000000000   -0.000000000
    1.277413120    0.491371056   -0.000000000   -0.000000000   -0.000000000
    1.294880933    0.491371056   -0.000000000   -0.000000000   -0.000000000
    1.312348747    0.491371056   -0.000000000   -0.000000000   -0.000000000
    1.329816560    0.491371056   -0.000000000   -0.000000000   -0.000000000
    1.347284373    0.491371056   -0.000000000   -0.000000000   -0.000000000
    1.364752187    0.491371056   -0.000000000   -0.000000000   -0.000000000
    1.382220000    0.491371056   -0.000000000   -0.000000000   -0.000000000

    0.072134000    0.508869467   -0.007242815   -0.569451533    0.118334424
    0.089601813    0.508869467   -0.029849128   -2.163528999    0.464481161
    0.107069627    0.508869467   -0.101685998   -6.707433232    1.535563229
    0.124537440    0.508869467   -0.305745073  -18.160233169    4.494056657
    0.142005253    0.508869467   -0.816403066  -43.131809107   11.685879302
    0.159473067    0.508869467   -1.942361629  -89.966533726   26.967011496
    0.176940880    0.508869467   -4.124724276 -164.518163515   55.243831226
    0.194408693    0.508869467   -7.834767404 -263.064115168  100.391596264
    0.211876507    0.508869467  -13.346496300 -366.227992945  161.631081234
    0.229344320    0.508869467  -20.465989883 -441.051038803  230.085251477
    0.246812133    0.508869467  -28.395977093 -454.566280532  288.533668421
    0.264279947    0.508869467  -35.905167842 -393.081487269  316.581315717
    0.281747760    0.508869467  -41.786182103 -273.360140298  299.871689582
    0.299215573    0.508869467  -45.349299124 -135.176453378  238.257685917
    0.316683387    0.508869467  -46.647361225  -19.810163188  147.443227704
    0.334151200    0.508869467  -46.314914568   49.742437029   52.548776650
    0.351619013    0.508869467  -45.177369216   74.057445654  -22.633974854
    0.369086827    0.508869467  -43.904679862   68.285279734  -64.656692619
    0.386554640    0.508869467  -42.867961896   49.555875101  -73.431032333
    0.404022453    0.508869467  -42.181559352   29.522462210  -59.010525196
    0.421490267    0.508869467  -41.813287904   13.671392865  -35.083125438
    0.438958080    0.508869467  -41.669878789    3.930774272  -12.980974862
    0.456425893    0.508869467  -41.639066168    0.572520578    1.296259005
    0.473893707    0.508869467  -41.610529644    2.444975957    6.899514853
    0.491361520    0.508869467  -41.518986461    7.836444829    6.410238234
    0.508829333    0.508869467  -41.338626447   11.973544837    3.464356572
    0.526297147    0.508869467  -41.127604248   10.800548537    2.064684969
    0.543764960    0.508869467  -41.001419084    2.066179248    5.983906860
    0.561232773    0.508869467  -41.093109864  -14.022773090   18.092430057
    0.578700587    0.508869467  -41.517103759  -35.590133979   39.028729973
    0.596168400    0.508869467  -42.345180801  -59.756489350   65.851926714
    0.613636213    0.508869467  -43.586637553  -81.843152441   91.335094398
    0.631104027    0.508869467  -45.140962005  -94.044439654  105.058386995
    0.648571840    0.508869467  -46.744810810  -85.683822903   96.525671286
    0.666039653    0.508869467  -47.951100813  -47.340096642   59.175876757
    0.683507467    0.508869467  -48.200459198   23.421961047   -6.332488254
    0.700975280    0.508869467  -46.982353069  118.380520601  -91.246310685
    0.718443093    0.508869467  -44.019082774  219.754871063 -180.701559123
    0.735910907    0.508869467  -39.385658336  306.209858154 -257.899129931
    0.753378720    0.508869467  -33.504525263  360.470760710 -308.949567860
    0.770846533    0.508869467  -27.021568293  374.699461124 -326.655079664
    0.788314347    0.508869467  -20.625429716  351.623130238 -311.836973823
    0.805782160    0.508869467  -14.885633972  301.879524279 -272.132514142
    0.823249973    0.508869467  -10.149886881  238.887310806 -218.730962619
    0.840717787    0.508869467   -6.536010725  175.177530711 -162.759705836
    0.858185600    0.508869467   -3.974190298  119.495193268 -112.547179803
    0.875653413    0.508869467   -2.281188505   76.007371484  -72.522468898
    0.893121227    0.508869467   -1.235419539   45.140176775  -43.628277755
    0.910589040    0.508869467   -0.631049023   25.074652943  -24.537852080
    0.928056853    0.508869467   -0.303566515   13.020364161  -12.902061432
    0.945524667    0.508869467   -0.137155083    6.306170402   -6.337403847
    0.962992480    0.508869467   -0.058264148    2.860985539   -2.905546272
    0.980460293    0.508869467   -0.022907500    1.188767614   -1.233098142
    0.997928107    0.508869467   -0.008510674    0.468606812   -0.489077156
    1.015395920    0.508869467   -0.002890677    0.167415816   -0.177524654
    1.032863733    0.508869467   -0.000885481    0.053603593   -0.058031070
    1.050331547    0.508869467   -0.000247732    0.015693721   -0.017219177
    1.067799360    0.508869467   -0.000060536    0.004003985   -0.004442931
    1.085267173    0.508869467   -0.000013148    0.000917230   -0.001002997
    1.102734987    0.508869467   -0.000001774    0.000128856   -0.000141584
    1.120202800    0.508869467   -0.000000097    0.000007318   -0.000007799
    1.137670613    0.508869467   -0.000000000   -0.000000000   -0.000000000
    1.155138427    0.508869467   -0.000000000   -0.000000000   -0.000000000
    1.172606240    0.508869467   -0.000000000   -0.000000000   -0.000000000
    1.190074053    0.508869467   -0.000000000   -0.000000000   -0.000000000
    1.207541867    0.508869467   -0.000000000   -0.000000000   -0.000000000
    1.225009680    0.508869467   -0.000000000   -0.000000000   -0.000000000
    1.242477493    0.508869467   -0.000000000   -0.000000000   -0.000000000
    1.259945307    0.508869467   -0.000000000   -0.000000000   -0.000000000
    1.277413120    0.508869467   -0.000000000   -0.000000000   -0.000000000
    1.294880933    0.508869467   -0.000000000   -0.000000000   -0.000000000
    1.312348747    0.508869467   -0.000000000   -0.000000000   -0.000000000
    1.329816560    0.508869467   -0.000000000   -0.000000000   -0.000000000
    1.347284373    0.508869467   -0.000000000   -0.000000000   -0.000000000
    1.364752187    0.508869467   -0.000000000   -0.000000000   -0.000000000
    1.382220000    0.508869467   -0.000000000   -0.000000000   -0.000000000

    0.072134000    0.526367877   -0.005184221   -0.408387054    0.113704191
    0.089601813    0.526367877   -0.021673837   -1.575599917    0.456699018
    0.107069627    0.526367877   -0.074476035   -4.933317720    1.529957999
    0.124537440    0.526367877   -0.225658438  -13.481019826    4.527791077
    0.142005253    0.526367877   -0.607005105  -32.315941359   11.900916482
    0.159473067    0.526367877   -1.456217830  -68.159681453   27.788605628
    0.176940880    0.526367877   -3.122022770 -126.359953831   57.687787627
    0.194408693    0.526367877   -5.998227708 -205.706469167  106.452519088
    0.211876507    0.526367877  -10.361984860 -293.555609781  174.526837264
    0.229344320    0.526367877  -16.168985762 -366.470344758  253.980990623
    0.246812133    0.526367877  -22.929916536 -399.098999864  327.417347828
    0.264279947    0.526367877  -29.794491293 -377.677079864  372.379398607
    0.281747760    0.526367877  -35.845582788 -308.713471034  370.534195267
    0.299215573    0.526367877  -40.437950493 -215.204292896  316.912671693
    0.316683387    0.526367877  -43.377019865 -123.275346529  223.462656045
    0.334151200    0.526367877  -44.856711847  -49.825126365  114.443050391
    0.351619013    0.526367877  -45.254188088    0.686349608   16.388591797
    0.369086827    0.526367877  -44.951826778   31.045235718  -51.732044601
    0.386554640    0.526367877  -44.265196731   45.283677209  -83.528430752
    0.404022453    0.526367877  -43.446845114   46.614831014  -84.189214733
    0.421490267    0.526367877  -42.692951125   38.629722086  -65.466361526
    0.438958080    0.526367877  -42.123787474   26.394825419  -39.951520349
    0.456425893    0.526367877  -41.764479961   15.304694560  -17.167880508
    0.473893707    0.526367877  -41.556070770    8.742504751   -2.208061861
    0.491361520    0.526367877  -41.416637906    7.622293865    4.059622376
    0.508829333    0.526367877  -41.271587268    8.840363358    3.412212080
    0.526297147    0.526367877  -41.110063662    8.997846383   -0.371815376
    0.543764960    0.526367877  -40.972736191    5.788541151   -2.594271278
    0.561232773    0.526367877  -40.926906758   -1.713673484    1.267285564
    0.578700587    0.526367877  -41.054253552  -14.171290726   14.145716034
    0.596168400    0.526367877  -41.449957524  -32.573179418   36.144597267
    0.613636213    0.526367877  -42.218530138  -56.409213402   63.579910396
    0.631104027    0.526367877  -43.417610193  -80.577687133   89.009036896
    0.648571840    0.526367877  -44.965255834  -94.159856323  102.652724550
    0.666039653    0.526367877  -46.560059220  -83.861869482   94.987023017
    0.683507467    0.526367877  -47.693486935  -40.521620234   59.975084897
    0.700975280    0.526367877  -47.776966394   35.257184463   -2.149104717
    0.718443093    0.526367877  -46.332414155  131.686276559  -83.733584446
    0.735910907    0.526367877  -43.160455177  229.623166610 -170.944629033
    0.753378720    0.526367877  -38.411574336  309.270261740 -247.369027948
    0.770846533    0.526367877  -32.540650686  356.397558725 -298.889052130
    0.788314347    0.526367877  -26.175163895  365.650578022 -317.757279225
    0.805782160    0.526367877  -19.958539845  340.784418838 -304.421679428
    0.823249973    0.526367877  -14.406300475  291.531613077 -266.291912662
    0.840717787    0.526367877   -9.835297630  230.479248031 -214.445362142
    0.858185600    0.526367877   -6.347677240  169.183454399 -159.882225601
    0.875653413    0.526367877   -3.871179788  115.666405509 -110.794881960
    0.893121227    0.526367877   -2.229580967   73.793538710  -71.554665510
    0.910589040    0.526367877   -1.212349398   44.030031004  -43.157515323
    0.928056853    0.526367877   -0.621642517   24.566378414  -24.330565363
    0.945524667    0.526367877   -0.300107603   12.807504105  -12.830092846
    0.962992480    0.526367877   -0.136411080    6.252717041   -6.324679087
    0.980460293    0.526367877   -0.057816462    2.818701494   -2.902812432
    0.997928107    0.526367877   -0.023138915    1.201378984   -1.245701418
    1.015395920    0.526367877   -0.008558328    0.469660390   -0.493704182
    1.032863733    0.526367877   -0.002890837    0.166635778   -0.178337674
    1.050331547    0.526367877   -0.000900667    0.054618048   -0.058998529
    1.067799360    0.526367877   -0.000250529    0.015947707   -0.017350304
    1.085267173    0.526367877   -0.000062963    0.004239980   -0.004547915
    1.102734987    0.526367877   -0.000011872    0.000836109   -0.000902784
    1.120202800    0.526367877   -0.000001591    0.000117381   -0.000125463
    1.137670613    0.526367877   -0.000000055    0.000004168   -0.000004515
    1.155138427    0.526367877   -0.000000000   -0.000000000   -0.000000000
    1.172606240    0.526367877   -0.000000000   -0.000000000   -0.000000000
    1.190074053    0.526367877   -0.000000000   -0.000000000   -0.000000000
    1.207541867    0.526367877   -0.000000000   -0.000000000   -0.000000000
    1.225009680    0.526367877   -0.000000000   -0.000000000   -0.000000000
    1.242477493    0.526367877   -0.000000000   -0.000000000   -0.000000000
    1.259945307    0.526367877   -0.000000000   -0.000000000   -0.000000000
    1.277413120    0.526367877   -0.000000000   -0.000000000   -0.000000000
    1.294880933    0.526367877   -0.000000000   -0.000000000   -0.000000000
    1.312348747    0.526367877   -0.000000000   -0.000000000   -0.000000000
    1.329816560    0.526367877   -0.000000000   -0.000000000   -0.000000000
    1.347284373    0.526367877   -0.000000000   -0.000000000   -0.000000000
    1.364752187    0.526367877   -0.000000000   -0.000000000   -0.000000000
    1.382220000    0.526367877   -0.000000000   -0.000000000   -0.000000000

    0.072134000    0.543866288   -0.003354723   -0.264760539    0.093403639
    0.089601813    0.543866288   -0.014248420   -1.038886600    0.383292455
    0.107069627    0.543866288   -0.049448877   -3.290148167    1.300188830
    0.124537440    0.543866288   -0.151206822   -9.091528181    3.889209131
    0.142005253    0.543866288   -0.410342786  -22.040576255   10.327022629
    0.159473067    0.543866288   -0.994496078  -47.135547463   24.385485216
    0.176940880    0.543866288   -2.157514645  -88.901092197   51.275298071
    0.194408693    0.543866288   -4.205332092 -148.061022909   96.052315829
    0.211876507    0.543866288   -7.396600820 -218.058773251  160.349026074
    0.229344320    0.543866288  -11.806608758 -284.772424450  238.598482829
    0.246812133    0.543866288  -17.228725136 -331.296119508  316.333760360
    0.264279947    0.543866288  -23.193916635 -345.841007848  373.071961686
    0.281747760    0.543866288  -29.117429554 -327.225765675  389.743113660
    0.299215573    0.543866288  -34.480062732 -283.360161534  357.142735442
    0.316683387    0.543866288  -38.933534913 -224.764855867  280.578290449
    0.334151200    0.543866288  -42.295448213 -159.415722883  178.004198270
    0.351619013    0.543866288  -44.496445374  -92.738329002   72.939999047
    0.369086827    0.543866288  -45.564379332  -30.838457884  -13.831062398
    0.386554640    0.543866288  -45.648929831   18.532735627  -70.011007940
    0.404022453    0.543866288  -45.030818193   48.830220476  -93.362435553
    0.421490267    0.543866288  -44.065712352   58.562259856  -89.740029308
    0.438958080    0.543866288  -43.079881430   52.378711420  -69.414294313
    0.456425893    0.543866288  -42.282261804   38.351667005  -43.376058215
    0.473893707    0.543866288  -41.738680946   23.819953707  -20.593091940
    0.491361520    0.543866288  -41.419170488   13.363977182   -6.196055307
    0.508829333    0.543866288  -41.242694280    7.307970248   -1.421529240
    0.526297147    0.543866288  -41.141619325    4.461962668   -3.785456223
    0.543764960    0.543866288  -41.072230076    3.409589705   -8.536218410
    0.561232773    0.543866288  -41.014342040    2.633678817  -10.363561404
    0.578700587    0.543866288  -40.985366722   -0.435734928   -5.018914546
    0.596168400    0.543866288  -41.059024230   -9.777295323    9.673578610
    0.613636213    0.543866288  -41.376132457  -28.457548616   33.115943168
    0.631104027    0.543866288  -42.092664720  -54.718957394   61.517660158
    0.648571840    0.543866288  -43.275127554  -79.858364403   87.926961109
    0.666039653    0.543866288  -44.790962489  -90.522646316  103.047380605
    0.683507467    0.543866288  -46.273308580  -74.409446694   97.321663582
    0.700975280    0.543866288  -47.193407459  -26.047405588   64.154263991
    0.718443093    0.543866288  -47.010761773   50.356869172    3.130495458
    0.735910907    0.543866288  -45.336484870  142.174330194  -78.307467513
    0.753378720    0.543866288  -42.046702021  232.379787701 -165.971411177
    0.770846533    0.543866288  -37.317610336  304.486697852 -242.946868249
    0.788314347    0.543866288  -31.577740334  346.524256636 -294.786760954
    0.805782160    0.543866288  -25.406828688  353.919302074 -313.834712688
    0.823249973    0.543866288  -19.394494204  329.412174779 -300.783537701
    0.840717787    0.543866288  -14.025746546  282.005379867 -263.190956797
    0.858185600    0.543866288   -9.600216614  223.431494560 -212.087434650
    0.875653413    0.543866288   -6.214737412  164.505775152 -158.287467660
    0.893121227    0.543866288   -3.802176568  112.852590473 -109.828448131
    0.910589040    0.543866288   -2.197568802   72.323551033  -71.047828807
    0.928056853    0.543866288   -1.198732426   43.317135345  -42.923824100
    0.945524667    0.543866288   -0.616585288   24.259694914  -24.255748234
    0.962992480    0.543866288   -0.298883956   12.718882428  -12.817261325
    0.980460293    0.543866288   -0.135714956    6.190960825   -6.321002276
    0.997928107    0.543866288   -0.058110450    2.840148793   -2.911692528
    1.015395920    0.543866288   -0.023130072    1.203698439   -1.243373270
    1.032863733    0.543866288   -0.008463608    0.466198193   -0.486732588
    1.050331547    0.543866288   -0.002863562    0.167117828   -0.174890412
    1.067799360    0.543866288   -0.000872808    0.053800993   -0.056407514
    1.085267173    0.543866288   -0.000240830    0.015750786   -0.016291880
    1.102734987    0.543866288   -0.000053125    0.003641908   -0.003802877
    1.120202800    0.543866288   -0.000009242    0.000663460   -0.000693805
    1.137670613    0.543866288   -0.000000918    0.000068399   -0.000073203
    1.155138427    0.543866288   -0.000000007    0.000000555   -0.000000605
    1.172606240    0.543866288   -0.000000000   -0.000000000   -0.000000000
    1.190074053    0.543866288   -0.000000000   -0.000000000   -0.000000000
    1.207541867    0.543866288   -0.000000000   -0.000000000   -0.000000000
    1.225009680    0.543866288   -0.000000000   -0.000000000   -0.000000000
    1.242477493    0.543866288   -0.000000000   -0.000000000   -0.000000000
    1.259945307    0.543866288   -0.000000000   -0.000000000   -0.000000000
    1.277413120    0.543866288   -0.000000000   -0.000000000   -0.000000000
    1.294880933    0.543866288   -0.000000000   -0.000000000   -0.000000000
    1.312348747    0.543866288   -0.000000000   -0.000000000   -0.000000000
    1.329816560    0.543866288   -0.000000000   -0.000000000   -0.000000000
    1.347284373    0.543866288   -0.000000000   -0.000000000   -0.000000000
    1.364752187    0.543866288   -0.000000000   -0.000000000   -0.000000000
    1.382220000    0.543866288   -0.000000000   -0.000000000   -0.000000000

    0.072134000    0.561364699   -0.001953172   -0.154421671    0.066367930
    0.089601813    0.561364699   -0.008439745   -0.617199074    0.278139545
    0.107069627    0.561364699   -0.029626570   -1.980566852    0.955625239
    0.124537440    0.561364699   -0.091599180   -5.547259597    2.891065709
    0.142005253    0.561364699   -0.251273040  -13.636479476    7.759220176
    0.159473067    0.561364699   -0.616777182  -29.678340483   18.542506116
    0.176940880    0.561364699   -1.358137064  -57.209379275   39.532584043
    0.194408693    0.561364699   -2.696242617  -98.072475674   75.294713079
    0.211876507    0.561364699   -4.853238767 -150.267065190  128.289002239
    0.229344320    0.561364699   -7.976618238 -207.305539163  195.840318757
    0.246812133    0.561364699  -12.072667669 -260.074004897  268.258051999
    0.264279947    0.561364699  -16.990373470 -300.279595837  330.047162284
    0.281747760    0.561364699  -22.461079472 -322.791823861  364.631598047
    0.299215573    0.561364699  -28.150093288 -324.882637172  360.535395056
    0.316683387    0.561364699  -33.680385072 -304.225692239  315.850478903
    0.334151200    0.561364699  -38.637269175 -259.145917625  238.859218298
    0.351619013    0.561364699  -42.604748364 -191.884122829  144.976838134
    0.369086827    0.561364699  -45.266523009 -111.770211968   51.938137285
    0.386554640    0.561364699  -46.524049639  -33.815141272  -24.814564172
    0.404022453    0.561364699  -46.550113140   27.111418289  -75.384406080
    0.421490267    0.561364699  -45.729088066   62.495797674  -96.921586812
    0.438958080    0.561364699  -44.516934887   72.596185916  -93.373275796
    0.456425893    0.561364699  -43.302044723   64.217192383  -73.585332885
    0.473893707    0.561364699  -42.326675770   46.363063260  -48.253464710
    0.491361520    0.561364699  -41.686400090   27.131484102  -26.397365444
    0.508829333    0.561364699  -41.355699348   11.481582175  -13.213171885
    0.526297147    0.561364699  -41.246436896    1.993578548   -9.105423260
    0.543764960    0.561364699  -41.242679700   -0.721208359  -10.874144069
    0.561232773    0.561364699  -41.233790891    1.898750319  -13.741368468
    0.578700587    0.561364699  -41.158827505    6.020269366  -13.178742941
    0.596168400    0.561364699  -41.041969751    5.685453349   -5.844310093
    0.613636213    0.561364699  -41.012742226   -4.607540521   10.012886894
    0.631104027    0.561364699  -41.262528995  -25.993581844   34.034651779
    0.648571840    0.561364699  -41.947574370  -53.017145581   62.947136087
    0.666039653    0.561364699  -43.078350163  -74.970246049   89.965882881
    0.683507467    0.561364699  -44.460657630  -79.996335437  105.432033865
    0.700975280    0.561364699  -45.716788401  -59.599018665   99.303043484
    0.718443093    0.561364699  -46.372650955  -11.481585162   64.876608775
    0.735910907    0.561364699  -45.974265679   59.890289358    2.212805213
    0.753378720    0.561364699  -44.197479828  144.205224915  -80.427215433
    0.770846533    0.561364699  -40.934761060  227.520316699 -168.323455613
    0.788314347    0.561364699  -36.332980638  295.069333176 -244.555019815
    0.805782160    0.561364699  -30.778271895  335.342996305 -295.169543021
    0.823249973    0.561364699  -24.804286540  342.797915537 -313.119049745
    0.840717787    0.561364699  -18.974649353  319.713889885 -299.450150158
    0.858185600    0.561364699  -13.757146930  274.504163209 -261.769238080
    0.875653413    0.561364699   -9.442776403  218.219365534 -210.922526346
    0.893121227    0.561364699   -6.130171033  161.210528400 -157.507073937
    0.910589040    0.561364699   -3.761979661  111.038085951 -109.424156764
    0.928056853    0.561364699   -2.180494028   71.391595562  -70.903060409
    0.945524667    0.561364699   -1.193048651   42.918981701  -42.933796841
    0.962992480    0.561364699   -0.615640976   24.146465589  -24.297915628
    0.980460293    0.561364699   -0.298430420   12.656372807  -12.839628297
    0.997928107    0.561364699   -0.136270254    6.236084711   -6.329903012
    1.015395920    0.561364699   -0.058059228    2.851262335   -2.898532654
    1.032863733    0.561364699   -0.022859754    1.197358461   -1.222438538
    1.050331547    0.561364699   -0.008342063    0.465732469   -0.474614726
    1.067799360    0.561364699   -0.002767062    0.163885435   -0.167087522
    1.085267173    0.561364699   -0.000835269    0.052524580   -0.053119997
    1.102734987    0.561364699   -0.000211887    0.013958626   -0.014359003
    1.120202800    0.561364699   -0.000045413    0.003120918   -0.003264208
    1.137670613    0.561364699   -0.000007591    0.000539983   -0.000583949
    1.155138427    0.561364699   -0.000000791    0.000058017   -0.000063953
    1.172606240    0.561364699   -0.000000018    0.000001340   -0.000001456
    1.190074053    0.561364699   -0.000000000   -0.000000000   -0.000000000
    1.207541867    0.561364699   -0.000000000   -0.000000000   -0.000000000
    1.225009680    0.561364699   -0.000000000   -0.000000000   -0.000000000
    1.242477493    0.561364699   -0.000000000   -0.000000000   -0.000000000
    1.259945307    0.561364699   -0.000000000   -0.000000000   -0.000000000
    1.277413120    0.561364699   -0.000000000   -0.000000000   -0.000000000
    1.294880933    0.561364699   -0.000000000   -0.000000000   -0.000000000
    1.312348747    0.561364699   -0.000000000   -0.000000000   -0.000000000
    1.329816560    0.561364699   -0.000000000   -0.000000000   -0.000000000
    1.347284373    0.561364699   -0.000000000   -0.000000000   -0.000000000
    1.364752187    0.561364699   -0.000000000   -0.000000000   -0.000000000
    1.382220000    0.561364699   -0.000000000   -0.000000000   -0.000000000

    0.072134000    0.578863109   -0.001019468   -0.080738602    0.041060708
    0.089601813    0.578863109   -0.004488468   -0.329227750    0.175802883
    0.107069627    0.578863109   -0.015966149   -1.072727146    0.612405849
    0.124537440    0.578863109   -0.050033748   -3.054666721    1.876619334
    0.142005253    0.578863109   -0.139105494   -7.641161721    5.098354543
    0.159473067    0.578863109   -0.347049508  -17.009550606   12.354465882
    0.176940880    0.578863109   -0.778868735  -33.713414129   26.770825294
    0.194408693    0.578863109   -1.583063448  -59.940049244   52.010299864
    0.211876507    0.578863109   -2.935208648  -96.424889092   90.846865295
    0.229344320    0.578863109   -5.006526816 -141.879825427  143.127500496
    0.246812133    0.578863109   -7.928667277 -193.222183692  204.131318277
    0.264279947    0.578863109  -11.768379815 -246.186076157  264.508619490
    0.281747760    0.578863109  -16.508531439 -295.239240855  312.333467451
    0.299215573    0.578863109  -22.016462681 -332.538582372  336.416768348
    0.316683387    0.578863109  -27.999773067 -347.870631765  329.448582533
    0.334151200    0.578863109  -33.986546145 -331.669122082  289.936240847
    0.351619013    0.578863109  -39.382399003 -280.441898576  222.708217350
    0.369086827    0.578863109  -43.619239285 -200.948976191  138.254683094
    0.386554640    0.578863109  -46.331823559 -109.064318817   50.847913296
    0.404022453    0.578863109  -47.470336884  -23.757278971  -24.630656202
    0.421490267    0.578863109  -47.290640006   39.990656876  -76.622128064
    0.438958080    0.578863109  -46.242081761   75.307472410 -100.219059025
    0.456425893    0.578863109  -44.820227053   83.476450100  -98.256000485
    0.473893707    0.578863109  -43.443727683   71.417323797  -79.527651881
    0.491361520    0.578863109  -42.385553405   48.797735053  -54.784846792
    0.508829333    0.578863109  -41.745064327   24.961703922  -32.916770109
    0.526297147    0.578863109  -41.476316663    7.136692510  -18.456422003
    0.543764960    0.578863109  -41.435148687   -0.875672648  -11.663198451
    0.561232773    0.578863109  -41.444972314    0.638955168  -10.075597743
    0.578700587    0.578863109  -41.372418110    7.605173279  -10.161931665
    0.596168400    0.578863109  -41.179221440   13.281467564   -8.264563663
    0.613636213    0.578863109  -40.948745642   11.021802509   -0.973817295
    0.631104027    0.578863109  -40.852679051   -2.270718969   14.189189515
    0.648571840    0.578863109  -41.072579973  -24.337903452   37.502728897
    0.666039653    0.578863109  -41.707487154  -48.350004835   65.665503514
    0.683507467    0.578863109  -42.714165589  -65.372065087   91.361988949
    0.700975280    0.578863109  -43.894811009  -67.041004186  104.588088363
    0.718443093    0.578863109  -44.924238210  -47.369723323   95.621956013
    0.735910907    0.578863109  -45.402771896   -3.847912989   58.614857798
    0.753378720    0.578863109  -44.925322762   61.206190671   -5.434352856
    0.770846533    0.578863109  -43.175891937  140.004546788  -87.880694694
    0.788314347    0.578863109  -40.020080677  219.689009396 -174.274026074
    0.805782160    0.578863109  -35.573051693  285.662537169 -248.378570487
    0.823249973    0.578863109  -30.187097417  325.603736892 -296.991909336
    0.840717787    0.578863109  -24.377029359  333.839958438 -313.506487368
    0.858185600    0.578863109  -18.690922887  312.390140362 -299.107395443
    0.875653413    0.578863109  -13.585077218  269.111528269 -261.264190361
    0.893121227    0.578863109   -9.348287774  214.597314933 -210.590917244
    0.910589040    0.578863109   -6.085695936  159.104109710 -157.449219360
    0.928056853    0.578863109   -3.744584622  109.928146576 -109.553829386
    0.945524667    0.578863109   -2.176461645   70.966931540  -71.091570090
    0.962992480    0.578863109   -1.193399107   42.847755823  -43.039356596
    0.980460293    0.578863109   -0.615411900   24.137344081  -24.294737039
    0.997928107    0.578863109   -0.298520730   12.745991150  -12.769268062
    1.015395920    0.578863109   -0.135317696    6.255485350   -6.233903353
    1.032863733    0.578863109   -0.056868839    2.827181287   -2.810831837
    1.050331547    0.578863109   -0.022181155    1.182547211   -1.169374606
    1.067799360    0.578863109   -0.007919032    0.449816060   -0.444702792
    1.085267173    0.578863109   -0.002585197    0.156028888   -0.153882405
    1.102734987    0.578863109   -0.000733524    0.046392179   -0.046808248
    1.120202800    0.578863109   -0.000181822    0.011970128   -0.012409256
    1.137670613    0.578863109   -0.000038508    0.002622437   -0.002822845
    1.155138427    0.578863109   -0.000006572    0.000462426   -0.000510338
    1.172606240    0.578863109   -0.000000879    0.000064958   -0.000070745
    1.190074053    0.578863109   -0.000000000   -0.000000000   -0.000000000
    1.207541867    0.578863109   -0.000000000   -0.000000000   -0.000000000
    1.225009680    0.578863109   -0.000000000   -0.000000000   -0.000000000
    1.242477493    0.578863109   -0.000000000   -0.000000000   -0.000000000
    1.259945307    0.578863109   -0.000000000   -0.000000000   -0.000000000
    1.277413120    0.578863109   -0.000000000   -0.000000000   -0.000000000
    1.294880933    0.578863109   -0.000000000   -0.000000000   -0.000000000
    1.312348747    0.578863109   -0.000000000   -0.000000000   -0.000000000
    1.329816560    0.578863109   -0.000000000   -0.000000000   -0.000000000
    1.347284373    0.578863109   -0.000000000   -0.000000000   -0.000000000
    1.364752187    0.578863109   -0.000000000   -0.000000000   -0.000000000
    1.382220000    0.578863109   -0.000000000   -0.000000000   -0.000000000

    0.072134000    0.596361520   -0.000475869   -0.037748278    0.022220067
    0.089601813    0.596361520   -0.002138018   -0.157294303    0.097261170
    0.107069627    0.596361520   -0.007723214   -0.521687032    0.344044825
    0.124537440    0.596361520   -0.024607613   -1.516143572    1.070354903
    0.142005253    0.596361520   -0.069586824   -3.877419451    2.950873601
    0.159473067    0.596361520   -0.177327525   -8.888538268    7.274879715
    0.176940880    0.596361520   -0.407863043  -18.254815880   16.084317242
    0.194408693    0.596361520   -0.854397631  -33.964153442   32.035745606
    0.211876507    0.596361520   -1.644745997  -57.916195069   57.744362809
    0.229344320    0.596361520   -2.937180738  -91.627906585   94.678028624
    0.246812133    0.596361520   -4.909817781 -135.848991963  142.011859035
    0.264279947    0.596361520   -7.742782468 -189.866657585  195.939166329
    0.281747760    0.596361520  -11.581423800 -250.063244364  249.807607572
    0.299215573    0.596361520  -16.469827094 -308.269889619  294.901631445
    0.316683387    0.596361520  -22.267682020 -351.814588467  321.719086157
    0.334151200    0.596361520  -28.595473731 -366.828413841  321.829041751
    0.351619013    0.596361520  -34.862688907 -344.052492023  290.359076379
    0.369086827    0.596361520  -40.397046074 -283.876497714  228.642960301
    0.386554640    0.596361520  -44.625433590 -197.045494518  145.569042944
    0.404022453    0.596361520  -47.228405509 -100.926745100   56.186110678
    0.421490267    0.596361520  -48.205742285  -13.722033373  -22.597079660
    0.438958080    0.596361520  -47.844794329   50.493027500  -77.552192850
    0.456425893    0.596361520  -46.619417574   84.715382806 -103.197016751
    0.473893707    0.596361520  -45.056422779   89.855760600 -102.518014725
    0.491361520    0.596361520  -43.605285896   73.709448857  -84.235847855
    0.508829333    0.596361520  -42.538495958   47.809365684  -58.722713783
    0.526297147    0.596361520  -41.925168222   23.396302261  -34.391072852
    0.543764960    0.596361520  -41.665863502    8.016218788  -16.180695119
    0.561232773    0.596361520  -41.574422175    3.819411279   -5.694777520
    0.578700587    0.596361520  -41.475562982    8.045944432   -1.915470915
    0.596168400    0.596361520  -41.271706160   14.738791813   -1.897167097
    0.613636213    0.596361520  -40.977501305   17.463625851   -1.331721512
    0.631104027    0.596361520  -40.701907639   12.134881872    4.323851528
    0.648571840    0.596361520  -40.595386461   -1.646540365   18.175981698
    0.666039653    0.596361520  -40.784835242  -21.011619999   40.213586686
    0.683507467    0.596361520  -41.326209686  -40.963670847   66.440887212
    0.700975280    0.596361520  -42.177820577  -55.447156553   89.283121177
    0.718443093    0.596361520  -43.186372910  -57.892263853   99.301642341
    0.735910907    0.596361520  -44.084942973  -41.820869035   87.731265295
    0.753378720    0.596361520  -44.507184211   -3.006856826   49.535449448
    0.770846533    0.596361520  -44.051304996   58.084017458  -14.117022471
    0.788314347    0.596361520  -42.380644911  134.221744847  -94.994983406
    0.805782160    0.596361520  -39.340950816  212.526015078 -179.279930132
    0.823249973    0.596361520  -35.026119182  277.793073993 -251.384708419
    0.840717787    0.596361520  -29.776962049  317.843177141 -298.480514569
    0.858185600    0.596361520  -24.095608671  327.045365081 -314.135528089
    0.875653413    0.596361520  -18.516728055  307.024960971 -299.448669418
    0.893121227    0.596361520  -13.490501388  265.283265465 -261.679179708
    0.910589040    0.596361520   -9.307432094  212.302216055 -211.136717133
    0.928056853    0.596361520   -6.073727029  157.965180190 -157.976863522
    0.945524667    0.596361520   -3.745033312  109.654422922 -109.874544398
    0.962992480    0.596361520   -2.177942870   71.091132421  -71.084920397
    0.980460293    0.596361520   -1.191135995   42.984087147  -42.768233368
    0.997928107    0.596361520   -0.611788087   24.282527451  -23.901806144
    1.015395920    0.596361520   -0.293689495   12.742176862  -12.394369035
    1.032863733    0.596361520   -0.130959381    6.163390887   -5.944033369
    1.050331547    0.596361520   -0.054237162    2.755230559   -2.633764374
    1.067799360    0.596361520   -0.020666528    1.124355058   -1.072623124
    1.085267173    0.596361520   -0.007227118    0.418845741   -0.399627204
    1.102734987    0.596361520   -0.002246081    0.136840999   -0.133579943
    1.120202800    0.596361520   -0.000619845    0.039378432   -0.039592439
    1.137670613    0.596361520   -0.000151155    0.009962824   -0.010377706
    1.155138427    0.596361520   -0.000031175    0.002125983   -0.002274989
    1.172606240    0.596361520   -0.000005582    0.000398932   -0.000424828
    1.190074053    0.596361520   -0.000000473    0.000034489   -0.000037920
    1.207541867    0.596361520   -0.000000019    0.000001463   -0.000001601
    1.225009680    0.596361520   -0.000000000   -0.000000000   -0.000000000
    1.242477493    0.596361520   -0.000000000   -0.000000000   -0.000000000
    1.259945307    0.596361520   -0.000000000   -0.000000000   -0.000000000
    1.277413120    0.596361520   -0.000000000   -0.000000000   -0.000000000
    1.294880933    0.596361520   -0.000000000   -0.000000000   -0.000000000
    1.312348747    0.596361520   -0.000000000   -0.000000000   -0.000000000
    1.329816560    0.596361520   -0.000000000   -0.000000000   -0.000000000
    1.347284373    0.596361520   -0.000000000   -0.000000000   -0.000000000
    1.364752187    0.596361520   -0.000000000   -0.000000000   -0.000000000
    1.382220000    0.596361520   -0.000000000   -0.000000000   -0.000000000

    0.072134000    0.613859931   -0.000197881   -0.015723047    0.010517364
    0.089601813    0.613859931   -0.000909308   -0.067108775    0.047156007
    0.107069627    0.613859931   -0.003345108   -0.227284266    0.169802383
    0.124537440    0.613859931   -0.010882222   -0.677570707    0.538254751
    0.142005253    0.613859931   -0.031456852   -1.782867258    1.511850911
    0.159473067    0.613859931   -0.082447570   -4.247688379    3.812256893
    0.176940880    0.613859931   -0.195798943   -9.127150092    8.651393233
    0.194408693    0.613859931   -0.426264687  -17.948605376   17.794148869
    0.211876507    0.613859931   -0.859649516  -32.730593506   33.392548582
    0.229344320    0.613859931   -1.621599557  -55.972824535   57.566604588
    0.246812133    0.613859931   -2.882233898  -90.249140515   91.798550958
    0.264279947    0.613859931   -4.851541105 -137.279451185  136.181562296
    0.281747760    0.613859931   -7.749699019 -196.129726040  188.622931250
    0.299215573    0.613859931  -11.742472762 -261.220931572  244.016992417
    0.316683387    0.613859931  -16.851134699 -321.687504313  293.846958718
    0.334151200    0.613859931  -22.873311436 -363.414654571  327.017181299
    0.351619013    0.613859931  -29.363866375 -373.578409404  332.505814316
    0.369086827    0.613859931  -35.702013181 -345.535164221  303.478460105
    0.386554640    0.613859931  -41.225653411 -281.462400308  241.034208906
    0.404022453    0.613859931  -45.388235560 -192.094097678  155.347337250
    0.421490267    0.613859931  -47.887197104  -94.030212540   63.064049588
    0.438958080    0.613859931  -48.731719193   -5.590851038  -18.104838765
    0.456425893    0.613859931  -48.229244588   58.184238165  -74.994764978
    0.473893707    0.613859931  -46.888393447   89.939607237 -102.339677527
    0.491361520    0.613859931  -45.262960819   91.961608658 -102.730913274
    0.508829333    0.613859931  -43.792365604   74.218595268  -84.164054492
    0.526297147    0.613859931  -42.711252043   49.393985232  -56.604377967
    0.543764960    0.613859931  -42.045544841   27.941739562  -29.197849699
    0.561232773    0.613859931  -41.679869526   15.251459725   -8.456527274
    0.578700587    0.613859931  -41.453534242   11.634183374    2.755346837
    0.596168400    0.613859931  -41.233101082   13.827830303    5.373839094
    0.613636213    0.613859931  -40.957875848   17.091149057    3.498293211
    0.631104027    0.613859931  -40.646746709   17.264112931    2.689059329
    0.648571840    0.613859931  -40.378697118   11.916448051    7.812851785
    0.666039653    0.613859931  -40.258248329    0.480684763   21.244833201
    0.683507467    0.613859931  -40.383338046  -15.815818404   42.050196507
    0.700975280    0.613859931  -40.815798128  -34.005570076   65.995176045
    0.718443093    0.613859931  -41.547416115  -49.151770890   86.188577575
    0.735910907    0.613859931  -42.466657929  -54.128159466   94.107577726
    0.753378720    0.613859931  -43.327628195  -41.314604645   81.572040261
    0.770846533    0.613859931  -43.766063006   -5.247992835   43.518327928
    0.788314347    0.613859931  -43.366981250   53.871085109  -19.307854905
    0.805782160    0.613859931  -41.783062445  128.748084095  -99.073668124
    0.823249973    0.613859931  -38.847774449  206.100745079 -182.313423530
    0.840717787    0.613859931  -34.648395423  270.996873323 -253.600457551
    0.858185600    0.613859931  -29.515817671  311.503020085 -300.229781759
    0.875653413    0.613859931  -23.937491784  321.740625587 -315.704488607
    0.893121227    0.613859931  -18.438713810  303.149906455 -300.967512098
    0.910589040    0.613859931  -13.465960331  263.080766986 -262.979596030
    0.928056853    0.613859931   -9.307803870  211.511332395 -211.934306156
    0.945524667    0.613859931   -6.078880924  158.202813605 -158.053025685
    0.962992480    0.613859931   -3.742469935  110.223203694 -109.246851382
    0.980460293    0.613859931   -2.165611261   71.460840003  -70.027581992
    0.997928107    0.613859931   -1.175468744   43.124322226  -41.623365912
    1.015395920    0.613859931   -0.596505823   24.133148354  -22.949992475
    1.032863733    0.613859931   -0.281839814   12.455859294  -11.729612360
    1.050331547    0.613859931   -0.123994231    5.940781994   -5.558299682
    1.067799360    0.613859931   -0.050537399    2.600134204   -2.438699083
    1.085267173    0.613859931   -0.019049274    1.044171422   -0.987853632
    1.102734987    0.613859931   -0.006527501    0.376356888   -0.366385286
    1.120202800    0.613859931   -0.002029111    0.121923812   -0.123163736
    1.137670613    0.613859931   -0.000575867    0.035925814   -0.037701728
    1.155138427    0.613859931   -0.000145175    0.009374354   -0.010160861
    1.172606240    0.613859931   -0.000033905    0.002294489   -0.002492822
    1.190074053    0.613859931   -0.000006119    0.000429315   -0.000475166
    1.207541867    0.613859931   -0.000000665    0.000048388   -0.000053095
    1.225009680    0.613859931   -0.000000070    0.000005349   -0.000005696
    1.242477493    0.613859931   -0.000000000   -0.000000000   -0.000000000
    1.259945307    0.613859931   -0.000000000   -0.000000000   -0.000000000
    1.277413120    0.613859931   -0.000000000   -0.000000000   -0.000000000
    1.294880933    0.613859931   -0.000000000   -0.000000000   -0.000000000
    1.312348747    0.613859931   -0.000000000   -0.000000000   -0.000000000
    1.329816560    0.613859931   -0.000000000   -0.000000000   -0.000000000
    1.347284373    0.613859931   -0.000000000   -0.000000000   -0.000000000
    1.364752187    0.613859931   -0.000000000   -0.000000000   -0.000000000
    1.382220000    0.613859931   -0.000000000   -0.000000000   -0.000000000

    0.072134000    0.631358341   -0.000073243   -0.005828407    0.004369519
    0.089601813    0.631358341   -0.000344887   -0.025532817    0.020095799
    0.107069627    0.631358341   -0.001296145   -0.088620588    0.073862371
    0.124537440    0.631358341   -0.004327406   -0.272669877    0.239621383
    0.142005253    0.631358341   -0.012869550   -0.744129265    0.689382966
    0.159473067    0.631358341   -0.035012952   -1.864166866    1.791389419
    0.176940880    0.631358341   -0.086656262   -4.237873095    4.206507926
    0.194408693    0.631358341   -0.197931044   -8.894923563    9.017462824
    0.211876507    0.631358341   -0.421977194  -17.461797609   17.800729943
    0.229344320    0.631358341   -0.847189918  -32.337140470   32.608427867
    0.246812133    0.631358341   -1.608478928  -56.478559567   55.789974808
    0.264279947    0.631358341   -2.893808071  -92.770315194   89.495929217
    0.281747760    0.631358341   -4.930513887 -142.525194052  134.742762413
    0.299215573    0.631358341   -7.941700470 -203.618846282  189.988042943
    0.316683387    0.631358341  -12.073009650 -269.209236087  249.735068946
    0.334151200    0.631358341  -17.309935953 -328.090691508  304.134898766
    0.351619013    0.631358341  -23.420706295 -367.102595923  340.548664439
    0.369086827    0.631358341  -29.952901561 -374.740580726  347.220877345
    0.386554640    0.631358341  -36.293194759 -344.692697878  317.757669462
    0.404022453    0.631358341  -41.784849984 -278.600793944  254.304077279
    0.421490267    0.631358341  -45.878022872 -187.020575936  167.705446644
    0.438958080    0.631358341  -48.274273615  -87.588207107   74.428286799
    0.456425893    0.631358341  -49.008541590    0.169946694   -8.356608846
    0.473893707    0.631358341  -48.425766555   61.435511125  -67.553114425
    0.491361520    0.631358341  -47.050865741   90.905107920  -97.074672049
    0.508829333    0.631358341  -45.411916151   93.002380960  -98.476498637
    0.526297147    0.631358341  -43.903581246   77.808389408  -79.379945096
    0.543764960    0.631358341  -42.731405627   56.091030515  -50.597696437
    0.561232773    0.631358341  -41.932171694   35.979745414  -22.708077000
    0.578700587    0.631358341  -41.434118594   22.016373546   -2.989934676
    0.596168400    0.631358341  -41.114675044   15.444044987    6.207635690
    0.613636213    0.631358341  -40.854174392   14.773696900    7.270643457
    0.631104027    0.631358341  -40.575663310   16.750663522    5.338115522
    0.648571840    0.631358341  -40.266982751   17.588682279    5.736812811
    0.666039653    0.631358341  -39.978608179   14.050350358   12.067877422
    0.683507467    0.631358341  -39.804229889    4.428199029   25.567460149
    0.700975280    0.631358341  -39.851548419  -11.029925556   45.102331857
    0.718443093    0.631358341  -40.203189580  -29.885065034   67.202095081
    0.735910907    0.631358341  -40.877361566  -46.787729072   85.812529863
    0.753378720    0.631358341  -41.775431338  -54.108749607   92.760174452
    0.770846533    0.631358341  -42.655505739  -43.463733606   79.684252469
    0.788314347    0.631358341  -43.146956310   -9.139011062   41.178155202
    0.805782160    0.631358341  -42.828393577   48.738185274  -22.091697688
    0.823249973    0.631358341  -41.342946699  122.657126777 -102.242988100
    0.840717787    0.631358341  -38.517710402  199.570881805 -185.673090239
    0.858185600    0.631358341  -34.431208046  264.846616864 -256.960806224
    0.875653413    0.631358341  -29.398606112  306.368914794 -303.351488600
    0.893121227    0.631358341  -23.896098375  318.251460252 -318.300676708
    0.910589040    0.631358341  -18.440922035  301.678978576 -302.572876349
    0.928056853    0.631358341  -13.477258093  263.337250424 -263.220733833
    0.945524667    0.631358341   -9.304897305  212.816322510 -210.702985625
    0.962992480    0.631358341   -6.052054663  159.510229712 -155.685840416
    0.980460293    0.631358341   -3.697417228  110.825994553 -106.382408293
    0.997928107    0.631358341   -2.117241878   71.373747388  -67.307509395
    1.015395920    0.631358341   -1.133875523   42.527247093  -39.494230341
    1.032863733    0.631358341   -0.566544438   23.372417983  -21.514143466
    1.050331547    0.631358341   -0.264204175   11.872326854  -10.892147135
    1.067799360    0.631358341   -0.114744333    5.558056407   -5.128235861
    1.085267173    0.631358341   -0.046349849    2.398060300   -2.241416019
    1.102734987    0.631358341   -0.017263640    0.943288797   -0.906634134
    1.120202800    0.631358341   -0.005902031    0.337403320   -0.336107135
    1.137670613    0.631358341   -0.001865713    0.111260868   -0.114659776
    1.155138427    0.631358341   -0.000532049    0.032953504   -0.035047636
    1.172606240    0.631358341   -0.000141668    0.009204457   -0.009845453
    1.190074053    0.631358341   -0.000031515    0.002126790   -0.002319198
    1.207541867    0.631358341   -0.000005379    0.000376116   -0.000413623
    1.225009680    0.631358341   -0.000000943    0.000069771   -0.000074355
    1.242477493    0.631358341   -0.000000014    0.000001103   -0.000001194
    1.259945307    0.631358341   -0.000000000   -0.000000000   -0.000000000
    1.277413120    0.631358341   -0.000000000   -0.000000000   -0.000000000
    1.294880933    0.631358341   -0.000000000   -0.000000000   -0.000000000
    1.312348747    0.631358341   -0.000000000   -0.000000000   -0.000000000
    1.329816560    0.631358341   -0.000000000   -0.000000000   -0.000000000
    1.347284373    0.631358341   -0.000000000   -0.000000000   -0.000000000
    1.364752187    0.631358341   -0.000000000   -0.000000000   -0.000000000
    1.382220000    0.631358341   -0.000000000   -0.000000000   -0.000000000

    0.072134000    0.648856752   -0.000023846   -0.001901272    0.001576045
    0.089601813    0.648856752   -0.000115648   -0.008593464    0.007472741
    0.107069627    0.648856752   -0.000446377   -0.030746169    0.028179716
    0.124537440    0.648856752   -0.001541179   -0.098493183    0.094226676
    0.142005253    0.648856752   -0.004759668   -0.281867496    0.280001614
    0.159473067    0.648856752   -0.013613614   -0.753655790    0.758406334
    0.176940880    0.648856752   -0.035530207   -1.835486012    1.863730654
    0.194408693    0.648856752   -0.086032632   -4.147762173    4.212347929
    0.211876507    0.648856752   -0.195490222   -8.798308138    8.844354360
    0.229344320    0.648856752   -0.419940697  -17.625812835   17.375664633
    0.246812133    0.648856752   -0.853006941  -33.173947888   32.072220315
    0.264279947    0.648856752   -1.638235919  -58.463215971   55.675444111
    0.281747760    0.648856752   -2.969579242  -96.052154640   90.753116352
    0.299215573    0.648856752   -5.072237630 -146.659856910  138.415020207
    0.316683387    0.648856752   -8.156845380 -207.692108591  196.690397871
    0.334151200    0.648856752  -12.351957806 -272.342291294  259.290724694
    0.351619013    0.648856752  -17.632418933 -329.948387965  315.723654639
    0.369086827    0.648856752  -23.764965881 -367.727152949  353.341458136
    0.386554640    0.648856752  -30.295554018 -373.865350432  360.913629113
    0.404022453    0.648856752  -36.603050922 -341.729692167  332.483150882
    0.421490267    0.648856752  -42.023950898 -273.573688477  269.964075242
    0.438958080    0.648856752  -46.021938839 -181.508174604  183.388165835
    0.456425893    0.648856752  -48.335019160  -83.990747890   88.610829021
    0.473893707    0.648856752  -49.033970269    0.622751943    3.079892294
    0.491361520    0.648856752  -48.462425405   60.197026591  -58.951635655
    0.508829333    0.648856752  -47.100484964   91.175810773  -90.307671865
    0.526297147    0.648856752  -45.426249613   96.919542151  -92.357318746
    0.543764960    0.648856752  -43.820658916   84.656136771  -73.634740805
    0.561232773    0.648856752  -42.522532117   63.050552457  -46.069792981
    0.578700587    0.648856752  -41.620493097   40.577187853  -20.416354843
    0.596168400    0.648856752  -41.067184691   23.924546140   -2.926578435
    0.613636213    0.648856752  -40.727660070   16.152161729    5.553048413
    0.631104027    0.648856752  -40.451281990   16.028261777    8.036916747
    0.648571840    0.648856752  -40.139391855   19.317637427    8.851693566
    0.666039653    0.648856752  -39.777284648   21.068442253   11.666216505
    0.683507467    0.648856752  -39.425273719   17.731015458   18.894885205
    0.700975280    0.648856752  -39.189208614    7.797302489   31.714825390
    0.718443093    0.648856752  -39.183539555   -8.547566663   49.829998630
    0.735910907    0.648856752  -39.503435768  -28.794001710   70.514810177
    0.753378720    0.648856752  -40.175810467  -47.742517859   87.849648755
    0.770846533    0.648856752  -41.110166497  -57.293539494   93.379035463
    0.788314347    0.648856752  -42.063127495  -48.563010045   78.534044488
    0.805782160    0.648856752  -42.656114898  -15.451654447   38.159555367
    0.823249973    0.648856752  -42.453725148   41.843990210  -26.628157232
    0.840717787    0.648856752  -41.087834006  115.847272481 -107.541911120
    0.858185600    0.648856752  -38.375951065  193.674060315 -190.892551793
    0.875653413    0.648856752  -34.380585792  260.450478971 -261.292524663
    0.893121227    0.648856752  -29.406343873  304.180065001 -306.126620833
    0.910589040    0.648856752  -23.920119051  318.551148763 -318.899100080
    0.928056853    0.648856752  -18.440763769  303.912473233 -300.727926744
    0.945524667    0.648856752  -13.430264258  266.297841317 -259.145700376
    0.962992480    0.648856752   -9.211332417  215.017774504 -205.218449616
    0.980460293    0.648856752   -5.932813319  160.098708839 -149.895168635
    0.997928107    0.648856752   -3.581594766  110.013098595 -101.261677499
    1.015395920    0.648856752   -2.024029036   69.774944869  -63.441328135
    1.032863733    0.648856752   -1.069630059   40.823716537  -36.944787478
    1.050331547    0.648856752   -0.529028663   22.094759920  -20.034153415
    1.067799360    0.648856752   -0.244804969   11.065163989  -10.132957772
    1.085267173    0.648856752   -0.105911808    5.130689196   -4.776681584
    1.102734987    0.648856752   -0.042682105    2.194266591   -2.097447606
    1.120202800    0.648856752   -0.015935811    0.861525468   -0.851174129
    1.137670613    0.648856752   -0.005546226    0.314419220   -0.320040171
    1.155138427    0.648856752   -0.001762324    0.104171882   -0.109327664
    1.172606240    0.648856752   -0.000524599    0.032560381   -0.034507024
    1.190074053    0.648856752   -0.000136585    0.008821794   -0.009553909
    1.207541867    0.648856752   -0.000029774    0.001991430   -0.002200100
    1.225009680    0.648856752   -0.000006681    0.000472991   -0.000509406
    1.242477493    0.648856752   -0.000000722    0.000051879   -0.000058441
    1.259945307    0.648856752   -0.000000070    0.000005215   -0.000005704
    1.277413120    0.648856752   -0.000000000   -0.000000000   -0.000000000
    1.294880933    0.648856752   -0.000000000   -0.000000000   -0.000000000
    1.312348747    0.648856752   -0.000000000   -0.000000000   -0.000000000
    1.329816560    0.648856752   -0.000000000   -0.000000000   -0.000000000
    1.347284373    0.648856752   -0.000000000   -0.000000000   -0.000000000
    1.364752187    0.648856752   -0.000000000   -0.000000000   -0.000000000
    1.382220000    0.648856752   -0.000000000   -0.000000000   -0.000000000

    0.072134000    0.666355163   -0.000006117   -0.000490819    0.000439563
    0.089601813    0.666355163   -0.000031605   -0.002369113    0.002222993
    0.107069627    0.666355163   -0.000128047   -0.008943566    0.008786036
    0.124537440    0.666355163   -0.000467873   -0.030592154    0.030961373
    0.142005253    0.666355163   -0.001535399   -0.094154254    0.097143963
    0.159473067    0.666355163   -0.004738263   -0.276191240    0.281304893
    0.176940880    0.666355163   -0.013317902   -0.734939903    0.739842498
    0.194408693    0.666355163   -0.034731286   -1.808547688    1.797762951
    0.211876507    0.666355163   -0.085000743   -4.162371814    4.077879099
    0.229344320    0.666355163   -0.196504928   -9.016103076    8.682874492
    0.246812133    0.666355163   -0.427558751  -18.219237182   17.366180137
    0.264279947    0.666355163   -0.875514238  -34.314676665   32.591945171
    0.281747760    0.666355163   -1.685191582  -60.117913748   57.259007443
    0.299215573    0.666355163   -3.048200803  -97.944766092   93.889509811
    0.316683387    0.666355163   -5.183290065 -148.377042444  143.324798821
    0.334151200    0.666355163   -8.293408819 -208.862361458  203.262646010
    0.351619013    0.666355163  -12.502430822 -272.744541426  267.301700889
    0.369086827    0.666355163  -17.781184178 -329.263608816  325.182196512
    0.386554640    0.666355163  -23.887485288 -365.308658606  364.546100405
    0.404022453    0.666355163  -30.357073892 -369.301517658  374.045406650
    0.421490267    0.666355163  -36.570985602 -335.849131265  347.023664133
    0.438958080    0.666355163  -41.894716697 -268.774430917  284.535357400
    0.456425893    0.666355163  -45.836505194 -180.206353094  196.350474407
    0.473893707    0.666355163  -48.161798635  -86.461255576   99.001123495
    0.491361520    0.666355163  -48.918839414   -2.895678517   11.155967608
    0.508829333    0.666355163  -48.389733739   59.375263358  -52.165436672
    0.526297147    0.666355163  -47.004818642   94.595311852  -84.029263071
    0.543764960    0.666355163  -45.245430626  102.704260132  -86.842056418
    0.561232773    0.666355163  -43.542469526   89.437816115  -69.942441869
    0.578700587    0.666355163  -42.185022673   65.061516655  -44.937439746
    0.596168400    0.666355163  -41.265062331   41.051707014  -21.244739985
    0.613636213    0.666355163  -40.697534644   25.470137741   -3.752707281
    0.631104027    0.666355163  -40.309316647   20.160448803    6.898350275
    0.648571840    0.666355163  -39.945937349   21.676199819   12.540072050
    0.666039653    0.666355163  -39.536339906   24.600225534   15.772432330
    0.683507467    0.666355163  -39.095015728   24.734848011   19.281875907
    0.700975280    0.666355163  -38.693440570   19.890977766   25.673249608
    0.718443093    0.666355163  -38.429135495    8.776646065   37.005402953
    0.735910907    0.666355163  -38.417142777   -8.870189490   53.598357751
    0.753378720    0.666355163  -38.760758505  -31.303097707   72.660984797
    0.770846533    0.666355163  -39.500498374  -52.949415789   87.936670129
    0.788314347    0.666355163  -40.546644094  -64.746267993   90.917791171
    0.805782160    0.666355163  -41.640886285  -56.990988794   73.566617322
    0.823249973    0.666355163  -42.380001087  -23.584712858   31.465579729
    0.840717787    0.666355163  -42.308888623   34.947055249  -33.739476898
    0.858185600    0.666355163  -41.048376504  110.954080143 -113.705717948
    0.875653413    0.666355163  -38.402099670  191.139095591 -194.972985740
    0.893121227    0.666355163  -34.426454032  260.820954132 -262.524255956
    0.910589040    0.666355163  -29.419750726  307.405350641 -304.030838668
    0.928056853    0.666355163  -23.858438381  323.603626942 -313.524548613
    0.945524667    0.666355163  -18.288749515  308.904863912 -292.709777728
    0.962992480    0.666355163  -13.206783761  269.286850806 -249.765105925
    0.980460293    0.666355163   -8.960247136  215.093133100 -195.964655704
    0.997928107    0.666355163   -5.702708437  157.851686210 -141.991684121
    1.015395920    0.666355163   -3.402655908  106.687184924  -95.363611769
    1.032863733    0.666355163   -1.903163650   66.529457916  -59.544836275
    1.050331547    0.666355163   -0.998842760   38.420673471  -34.640453699
    1.067799360    0.666355163   -0.492169076   20.596206011  -18.811309797
    1.085267173    0.666355163   -0.227571027   10.260278975   -9.534880992
    1.102734987    0.666355163   -0.098600433    4.748869416   -4.512254962
    1.120202800    0.666355163   -0.039814172    2.030778895   -1.982459100
    1.137670613    0.666355163   -0.015043282    0.810023404   -0.809464364
    1.155138427    0.666355163   -0.005229313    0.295273761   -0.302954906
    1.172606240    0.666355163   -0.001702160    0.101191417   -0.104920267
    1.190074053    0.666355163   -0.000495954    0.030781585   -0.032582624
    1.207541867    0.666355163   -0.000124978    0.008041551   -0.008720592
    1.225009680    0.666355163   -0.000031977    0.002180942   -0.002311133
    1.242477493    0.666355163   -0.000005277    0.000368560   -0.000405196
    1.259945307    0.666355163   -0.000000826    0.000060667   -0.000064473
    1.277413120    0.666355163   -0.000000027    0.000002059   -0.000002160
    1.294880933    0.666355163   -0.000000000   -0.000000000   -0.000000000
    1.312348747    0.666355163   -0.000000000   -0.000000000   -0.000000000
    1.329816560    0.666355163   -0.000000000   -0.000000000   -0.000000000
    1.347284373    0.666355163   -0.000000000   -0.000000000   -0.000000000
    1.364752187    0.666355163   -0.000000000   -0.000000000   -0.000000000
    1.382220000    0.666355163   -0.000000000   -0.000000000   -0.000000000

    0.072134000    0.683853573   -0.000000474   -0.000038753    0.000035861
    0.089601813    0.683853573   -0.000003968   -0.000307513    0.000292578
    0.107069627    0.683853573   -0.000020384   -0.001497305    0.001453754
    0.124537440    0.683853573   -0.000091367   -0.006395746    0.006218503
    0.142005253    0.683853573   -0.000356453   -0.023769080    0.022980876
    0.159473067    0.683853573   -0.001310554   -0.084183280    0.078719422
    0.176940880    0.683853573   -0.004238941   -0.259050412    0.238676753
    0.194408693    0.683853573   -0.012436194   -0.716203701    0.658734993
    0.211876507    0.683853573   -0.033685273   -1.815933503    1.677266881
    0.229344320    0.683853573   -0.085167903   -4.283072985    3.965216158
    0.246812133    0.683853573   -0.199973691   -9.306252268    8.696584097
    0.264279947    0.683853573   -0.437935356  -18.730921144   17.716685946
    0.281747760    0.683853573   -0.896121249  -34.979033151   33.538849512
    0.299215573    0.683853573   -1.717867316  -60.784987515   59.011334426
    0.316683387    0.683853573   -3.091395261  -98.411371641   96.539830365
    0.334151200    0.683853573   -5.230831142 -148.376514711  146.885718798
    0.351619013    0.683853573   -8.334288576 -208.040375935  207.813067940
    0.369086827    0.683853573  -12.517825407 -270.535810188  273.085432039
    0.386554640    0.683853573  -17.740952172 -325.049599988  332.438233764
    0.404022453    0.683853573  -23.756219567 -359.224347960  373.122073458
    0.421490267    0.683853573  -30.114052298 -362.982339668  383.134406739
    0.438958080    0.683853573  -36.236177383 -332.106754202  355.400041107
    0.456425893    0.683853573  -41.532388592 -269.555149016  291.276681422
    0.473893707    0.683853573  -45.523810084 -184.674046743  201.490771669
    0.491361520    0.683853573  -47.933807684  -90.950548965  103.540855782
    0.508829333    0.683853573  -48.740798772   -3.694617252   16.248444892
    0.526297147    0.683853573  -48.186278952   62.844183720  -46.173942183
    0.543764960    0.683853573  -46.723423391   99.378189334  -77.987215031
    0.561232773    0.683853573  -44.895497062  105.283915099  -82.166672326
    0.578700587    0.683853573  -43.175105312   89.102913925  -67.422051133
    0.596168400    0.683853573  -41.830407393   64.587821381  -43.958017084
    0.613636213    0.683853573  -40.893913527   43.821958218  -20.085115965
    0.631104027    0.683853573  -40.241571221   32.187094034   -0.786534955
    0.648571840    0.683853573  -39.717897434   28.364477068   12.071683616
    0.666039653    0.683853573  -39.223988536   28.030199562   18.903240723
    0.683507467    0.683853573  -38.731560929   27.668431688   21.770228735
    0.700975280    0.683853573  -38.260306634   25.404995668   23.855043935
    0.718443093    0.683853573  -37.858143867   19.293897005   28.608447947
    0.735910907    0.683853573  -37.614142792    6.938777445   38.492976418
    0.753378720    0.683853573  -37.654508710  -13.202867085   53.541744501
    0.770846533    0.683853573  -38.102402628  -38.906584680   70.582312415
    0.788314347    0.683853573  -38.998811719  -63.027513562   83.435777312
    0.805782160    0.683853573  -40.228070806  -75.217662602   84.300504445
    0.823249973    0.683853573  -41.493120397  -65.828210095   65.980097340
    0.840717787    0.683853573  -42.362061403  -29.606623468   24.523733983
    0.858185600    0.683853573  -42.369118183   32.251538195  -38.540993303
    0.875653413    0.683853573  -41.127511005  111.477534804 -115.360208555
    0.893121227    0.683853573  -38.442929987  195.052310825 -193.014911059
    0.910589040    0.683853573  -34.371688915  267.626887781 -256.874683214
    0.928056853    0.683853573  -29.230833886  315.556988921 -295.083932066
    0.945524667    0.683853573  -23.533954598  330.549031693 -302.165078958
    0.962992480    0.683853573  -17.871973765  312.308593674 -280.364796295
    0.980460293    0.683853573  -12.768909833  268.274111104 -237.997384287
    0.997928107    0.683853573   -8.571907786  210.751823156 -186.026977339
    1.015395920    0.683853573   -5.405501970  152.159024893 -134.523628099
    1.032863733    0.683853573   -3.202956977  101.372238958  -90.324302166
    1.050331547    0.683853573   -1.784887969   62.608638450  -56.446677078
    1.067799360    0.683853573   -0.935995458   35.971157881  -32.893604775
    1.085267173    0.683853573   -0.461618208   19.252091765  -17.881017820
    1.102734987    0.683853573   -0.213938236    9.609600662   -9.071255451
    1.120202800    0.683853573   -0.092708757    4.448771944   -4.279363922
    1.137670613    0.683853573   -0.037636371    1.922316586   -1.877242465
    1.155138427    0.683853573   -0.014124145    0.762381224   -0.758710631
    1.172606240    0.683853573   -0.004951624    0.282815766   -0.283574553
    1.190074053    0.683853573   -0.001573094    0.094317744   -0.096121924
    1.207541867    0.683853573   -0.000438859    0.027377345   -0.028586084
    1.225009680    0.683853573   -0.000121900    0.008071025   -0.008257334
    1.242477493    0.683853573   -0.000024254    0.001649139   -0.001753409
    1.259945307    0.683853573   -0.000004589    0.000327588   -0.000341632
    1.277413120    0.683853573   -0.000000448    0.000032682   -0.000035395
    1.294880933    0.683853573   -0.000000016    0.000001217   -0.000001311
    1.312348747    0.683853573   -0.000000000   -0.000000000   -0.000000000
    1.329816560    0.683853573   -0.000000000   -0.000000000   -0.000000000
    1.347284373    0.683853573   -0.000000000   -0.000000000   -0.000000000
    1.364752187    0.683853573   -0.000000000   -0.000000000   -0.000000000
    1.382220000    0.683853573   -0.000000000   -0.000000000   -0.000000000

    0.072134000    0.701351984   -0.000000000   -0.000000000   -0.000000000
    0.089601813    0.701351984   -0.000000119   -0.000009767    0.000009014
    0.107069627    0.701351984   -0.000001972   -0.000156277    0.000142719
    0.124537440    0.701351984   -0.000014745   -0.001121506    0.001016811
    0.142005253    0.701351984   -0.000076338   -0.005547006    0.004988218
    0.159473067    0.701351984   -0.000352367   -0.024644802    0.021567992
    0.176940880    0.701351984   -0.001323245   -0.087729605    0.076649394
    0.194408693    0.701351984   -0.004335051   -0.269526275    0.239270410
    0.211876507    0.701351984   -0.012847838   -0.744655380    0.675265494
    0.229344320    0.701351984   -0.035196839   -1.901021760    1.747841933
    0.246812133    0.701351984   -0.088489124   -4.424669852    4.146705961
    0.264279947    0.701351984   -0.206244583   -9.505481125    9.071838020
    0.281747760    0.701351984   -0.447493361  -18.917007613   18.366153070
    0.299215573    0.701351984   -0.908396341  -35.063778492   34.510423330
    0.316683387    0.701351984   -1.730066050  -60.628580838   60.317616760
    0.334151200    0.701351984   -3.096655192  -97.732498817   98.196234029
    0.351619013    0.701351984   -5.216415684 -146.727730005  148.958149365
    0.369086827    0.701351984   -8.278285234 -204.835142472  210.375502171
    0.386554640    0.701351984  -12.388991076 -265.416780606  276.026465435
    0.404022453    0.701351984  -17.509832952 -318.665756035  335.274562394
    0.421490267    0.701351984  -23.416525101 -353.593201079  375.082766333
    0.438958080    0.701351984  -29.702178821 -360.702023814  383.631722539
    0.456425893    0.701351984  -35.822932098 -334.242705314  354.634492351
    0.473893707    0.701351984  -41.183959223 -274.268481403  290.447609570
    0.491361520    0.701351984  -45.251268504 -187.943548022  202.297122242
    0.508829333    0.701351984  -47.681637249  -89.766021889  107.170513420
    0.526297147    0.701351984  -48.431413885    1.205928991   22.608213018
    0.543764960    0.701351984  -47.786659305   67.515218309  -38.442621019
    0.561232773    0.701351984  -46.270833676  100.418500890  -70.635618570
    0.578700587    0.701351984  -44.456769449  103.145235136  -76.220188339
    0.596168400    0.701351984  -42.772777651   87.889774288  -62.674442711
    0.613636213    0.701351984  -41.411016585   68.127854731  -39.431321254
    0.631104027    0.701351984  -40.368231467   52.040511529  -15.053696378
    0.648571840    0.701351984  -39.557591816   41.301334268    4.508361290
    0.666039653    0.701351984  -38.899016606   34.266479013   16.584104222
    0.683507467    0.701351984  -38.340668132   29.563574706   21.657007100
    0.700975280    0.701351984  -37.848122896   26.598574894   22.585409020
    0.718443093    0.701351984  -37.403737800   23.463302780   23.263370536
    0.735910907    0.701351984  -37.042509321   16.352499371   27.228725915
    0.753378720    0.701351984  -36.871995448    1.215506650   36.379167045
    0.770846533    0.701351984  -37.045603408  -22.708942309   50.276552767
    0.788314347    0.701351984  -37.685037322  -50.937017754   65.872953979
    0.805782160    0.701351984  -38.792486156  -74.618991745   77.728397938
    0.823249973    0.701351984  -40.199317460  -83.654484581   78.798898815
    0.840717787    0.701351984  -41.573286813  -69.883045314   62.150801166
    0.858185600    0.701351984  -42.476001401  -29.280928270   23.472352111
    0.875653413    0.701351984  -42.444588009   36.222914202  -36.401061379
    0.893121227    0.701351984  -41.104028909  118.836882351 -110.148089370
    0.910589040    0.701351984  -38.265759535  204.997542856 -185.085072066
    0.928056853    0.701351984  -34.010535183  278.296920366 -246.717982413
    0.945524667    0.701351984  -28.698722456  323.936544899 -283.378361271
    0.962992480    0.701351984  -22.896461757  334.005052983 -289.935875494
    0.980460293    0.701351984  -17.224869773  309.990771565 -268.777414972
    0.997928107    0.701351984  -12.202933676  261.699717756 -228.049017074
    1.015395920    0.701351984   -8.139235135  202.559301984 -178.276983184
    1.032863733    0.701351984   -5.112222679  144.629288096 -129.000313008
    1.050331547    0.701351984   -3.025143038   95.771939525  -86.656162820
    1.067799360    0.701351984   -1.686854432   59.048018110  -54.154854240
    1.085267173    0.701351984   -0.885605896   33.946367944  -31.516423959
    1.102734987    0.701351984   -0.437401391   18.222007233  -17.091846050
    1.120202800    0.701351984   -0.202396610    9.090225816   -8.623366585
    1.137670613    0.701351984   -0.087793102    4.231056199   -4.047003891
    1.155138427    0.701351984   -0.035356347    1.814507401   -1.757405858
    1.172606240    0.701351984   -0.013293454    0.725465116   -0.706525643
    1.190074053    0.701351984   -0.004575702    0.263430225   -0.260069255
    1.207541867    0.701351984   -0.001404350    0.084407205   -0.085472812
    1.225009680    0.701351984   -0.000422479    0.026953310   -0.026904949
    1.242477493    0.701351984   -0.000098573    0.006468054   -0.006742400
    1.259945307    0.701351984   -0.000021960    0.001508270   -0.001567303
    1.277413120    0.701351984   -0.000003459    0.000243465   -0.000264762
    1.294880933    0.701351984   -0.000000426    0.000031291   -0.000034001
    1.312348747    0.701351984   -0.000000010    0.000000799   -0.000000874
    1.329816560    0.701351984   -0.000000000   -0.000000000   -0.000000000
    1.347284373    0.701351984   -0.000000000   -0.000000000   -0.000000000
    1.364752187    0.701351984   -0.000000000   -0.000000000   -0.000000000
    1.382220000    0.701351984   -0.000000000   -0.000000000   -0.000000000

    0.072134000    0.718850395   -0.000000000   -0.000000000   -0.000000000
    0.089601813    0.718850395   -0.000000000   -0.000000000   -0.000000000
    0.107069627    0.718850395   -0.000000103   -0.000008458    0.000007786
    0.124537440    0.718850395   -0.000002365   -0.000187155    0.000170953
    0.142005253    0.718850395   -0.000016944   -0.001285918    0.001162784
    0.159473067    0.718850395   -0.000096483   -0.007061989    0.006236863
    0.176940880    0.718850395   -0.000409340   -0.028451091    0.025140469
    0.194408693    0.718850395   -0.001462175   -0.095436492    0.086047981
    0.211876507    0.718850395   -0.004663175   -0.284361895    0.262695599
    0.229344320    0.718850395   -0.013726925   -0.783926551    0.732829277
    0.246812133    0.718850395   -0.036763785   -1.953241201    1.859973134
    0.264279947    0.718850395   -0.091008487   -4.482740878    4.341016314
    0.281747760    0.718850395   -0.209256081   -9.513049351    9.364304000
    0.299215573    0.718850395   -0.449973262  -18.812252342   18.756521739
    0.316683387    0.718850395   -0.907486086  -34.720416391   34.978696497
    0.334151200    0.718850395   -1.718921845  -59.758239524   60.824952581
    0.351619013    0.718850395   -3.062500386  -95.904109537   98.664121464
    0.369086827    0.718850395   -5.138432480 -143.486986561  149.187618054
    0.386554640    0.718850395   -8.130152568 -200.109299710  209.939492723
    0.404022453    0.718850395  -12.151247909 -260.103328188  274.305083562
    0.421490267    0.718850395  -17.187491968 -314.638961050  331.775792779
    0.438958080    0.718850395  -23.049736252 -352.726323354  369.956389987
    0.456425893    0.718850395  -29.349434059 -363.025478652  378.028159172
    0.473893707    0.718850395  -35.522074442 -337.240743396  350.507526258
    0.491361520    0.718850395  -40.913492817 -274.180634043  289.743041180
    0.508829333    0.718850395  -44.936604933 -182.967322961  205.974605971
    0.526297147    0.718850395  -47.250574052  -82.097358486  114.732953906
    0.543764960    0.718850395  -47.877478980    6.793033462   32.443776284
    0.561232773    0.718850395  -47.178817278   67.880848402  -28.138327099
    0.578700587    0.718850395  -45.695157509   97.050271241  -60.996176572
    0.596168400    0.718850395  -43.936423692  101.092643722  -67.520941596
    0.613636213    0.718850395  -42.244978510   91.115254888  -54.848322339
    0.631104027    0.718850395  -40.782482964   75.893337149  -32.759555945
    0.648571840    0.718850395  -39.596259785   59.824680626  -10.356909656
    0.666039653    0.718850395  -38.682390621   44.973482665    6.378416321
    0.683507467    0.718850395  -38.000865340   33.449809683   15.516972884
    0.700975280    0.718850395  -37.477547029   26.920549646   18.587611402
    0.718443093    0.718850395  -37.030066160   24.143646623   18.937787147
    0.735910907    0.718850395  -36.629793064   20.531377448   20.136006296
    0.753378720    0.718850395  -36.342967898   10.415558417   24.812439164
    0.770846533    0.718850395  -36.313866086   -8.985828131   34.234013622
    0.788314347    0.718850395  -36.692529670  -35.454131039   48.042838426
    0.805782160    0.718850395  -37.549550448  -62.463322023   63.847344714
    0.823249973    0.718850395  -38.822502630  -81.717622490   76.775547047
    0.840717787    0.718850395  -40.305072728  -85.310001596   79.812473503
    0.858185600    0.718850395  -41.666692195  -66.805795722   65.468792937
    0.875653413    0.718850395  -42.484648356  -22.836887867   28.693860666
    0.893121227    0.718850395  -42.315548524   45.528703292  -29.999191626
    0.910589040    0.718850395  -40.791234816  130.293436501 -103.157927666
    0.928056853    0.718850395  -37.745597748  216.846309268 -177.723519296
    0.945524667    0.718850395  -33.302448906  287.380262348 -238.980046084
    0.962992480    0.718850395  -27.878879990  327.397315292 -275.390450564
    0.980460293    0.718850395  -22.074339538  330.863919257 -282.047699853
    0.997928107    0.718850395  -16.504461515  301.914373609 -261.471330156
    1.015395920    0.718850395  -11.645060786  251.710384464 -221.741660158
    1.032863733    0.718850395   -7.751905096  193.326511130 -173.170406063
    1.050331547    0.718850395   -4.867650803  137.615428377 -125.056616163
    1.067799360    0.718850395   -2.881992916   91.154613917  -83.747539670
    1.085267173    0.718850395   -1.607051284   56.268940214  -52.101057850
    1.102734987    0.718850395   -0.843092974   32.407238012  -30.145142501
    1.120202800    0.718850395   -0.414790452   17.353056835  -16.219654498
    1.137670613    0.718850395   -0.191348273    8.660625071   -8.117137909
    1.155138427    0.718850395   -0.082232602    3.994204016   -3.769735370
    1.172606240    0.718850395   -0.032999087    1.713559232   -1.623285312
    1.190074053    0.718850395   -0.012216040    0.672708676   -0.644475495
    1.207541867    0.718850395   -0.004085336    0.235887399   -0.231736618
    1.225009680    0.718850395   -0.001321666    0.081037344   -0.078950671
    1.242477493    0.718850395   -0.000350365    0.022152132   -0.022583966
    1.259945307    0.718850395   -0.000088379    0.005841664   -0.006001325
    1.277413120    0.718850395   -0.000017897    0.001217213   -0.001306475
    1.294880933    0.718850395   -0.000003104    0.000219958   -0.000236809
    1.312348747    0.718850395   -0.000000359    0.000026380   -0.000028407
    1.329816560    0.718850395   -0.000000000   -0.000000000   -0.000000000
    1.347284373    0.718850395   -0.000000000   -0.000000000   -0.000000000
    1.364752187    0.718850395   -0.000000000   -0.000000000   -0.000000000
    1.382220000    0.718850395   -0.000000000   -0.000000000   -0.000000000

    0.072134000    0.736348805   -0.000000000   -0.000000000   -0.000000000
    0.089601813    0.736348805   -0.000000000   -0.000000000   -0.000000000
    0.107069627    0.736348805   -0.000000000   -0.000000000   -0.000000000
    0.124537440    0.736348805   -0.000000162   -0.000013295    0.000012142
    0.142005253    0.736348805   -0.000003013   -0.000237897    0.000217297
    0.159473067    0.736348805   -0.000023467   -0.001785780    0.001608698
    0.176940880    0.736348805   -0.000115063   -0.008327601    0.007515410
    0.194408693    0.736348805   -0.000451041   -0.030713316    0.028342816
    0.211876507    0.736348805   -0.001554316   -0.099192682    0.093797365
    0.229344320    0.736348805   -0.004948985   -0.297604317    0.283217496
    0.246812133    0.736348805   -0.014174138   -0.797264969    0.770662232
    0.264279947    0.736348805   -0.037391055   -1.961137409    1.922694634
    0.281747760    0.736348805   -0.091302958   -4.443969094    4.425222681
    0.299215573    0.736348805   -0.208332736   -9.381408069    9.456811211
    0.316683387    0.736348805   -0.445471840  -18.482729021   18.817884076
    0.334151200    0.736348805   -0.893673216  -33.952728000   34.917671540
    0.351619013    0.736348805   -1.685387274  -58.229757877   60.455925461
    0.369086827    0.736348805   -2.993374888  -93.347412039   97.646231094
    0.386554640    0.736348805   -5.015956349 -140.018073155  147.013731758
    0.404022453    0.736348805   -7.945085757 -196.583765148  206.105550654
    0.421490267    0.736348805  -11.914014701 -257.877120203  268.698228649
    0.438958080    0.736348805  -16.930601272 -314.641718009  325.078743594
    0.456425893    0.736348805  -22.806998472 -354.075585800  363.745432887
    0.473893707    0.736348805  -29.122858733 -362.942704083  374.326239648
    0.491361520    0.736348805  -35.258180653 -332.672793045  350.924567654
    0.508829333    0.736348805  -40.524793242 -264.698134665  294.745756489
    0.526297147    0.736348805  -44.362265207 -172.041530756  214.773430800
    0.543764960    0.736348805  -46.511786396  -75.017496239  125.833660590
    0.561232773    0.736348805  -47.072102549    7.230965590   44.418218825
    0.578700587    0.736348805  -46.411446513   63.879659681  -16.214386826
    0.596168400    0.736348805  -44.997036484   94.049684627  -49.732082415
    0.613636213    0.736348805  -43.251411447  102.836997947  -57.717794361
    0.631104027    0.736348805  -41.493381550   96.396400865  -47.754447985
    0.648571840    0.736348805  -39.940402337   80.158163933  -29.676451944
    0.666039653    0.736348805  -38.716140486   59.734186376  -11.806545780
    0.683507467    0.736348805  -37.838026630   41.406013172    1.259469983
    0.700975280    0.736348805  -37.223863530   29.908839537    8.797797319
    0.718443093    0.736348805  -36.745423066   25.302997003   12.533173855
    0.735910907    0.736348805  -36.319050009   22.806589919   15.018056886
    0.753378720    0.736348805  -35.966426486   15.930483359   18.547412753
    0.770846533    0.736348805  -35.803235318    0.932566355   24.929649563
    0.788314347    0.736348805  -35.969767886  -21.249124577   35.426068009
    0.805782160    0.736348805  -36.554603902  -46.088802149   50.210972154
    0.823249973    0.736348805  -37.555486680  -67.979131903   67.280066347
    0.840717787    0.736348805  -38.873356343  -81.511766069   81.634053284
    0.858185600    0.736348805  -40.314062074  -80.850263242   85.641991371
    0.875653413    0.736348805  -41.574810461  -59.926630908   71.194481942
    0.893121227    0.736348805  -42.255357063  -13.955511134   33.223441469
    0.910589040    0.736348805  -41.913289266   56.281464947  -27.233157592
    0.928056853    0.736348805  -40.192064806  141.725306975 -101.890070422
    0.945524667    0.736348805  -36.961451327  225.989170334 -177.113194063
    0.962992480    0.736348805  -32.402543706  291.205397865 -238.124280171
    0.980460293    0.736348805  -26.970369213  324.579018329 -273.678104148
    0.997928107    0.736348805  -21.264002683  322.828216309 -279.301027876
    1.015395920    0.736348805  -15.858535729  291.652294920 -257.871491451
    1.032863733    0.736348805  -11.176729562  241.976304177 -217.663464696
    1.050331547    0.736348805   -7.436617459  185.643328879 -169.025621660
    1.067799360    0.736348805   -4.666347577  132.248128672 -121.254193792
    1.085267173    0.736348805   -2.757365541   87.621623395  -80.583720764
    1.102734987    0.736348805   -1.532442862   54.050591362  -49.705842342
    1.120202800    0.736348805   -0.799089265   30.976016652  -28.488878312
    1.137670613    0.736348805   -0.390795224   16.523081647  -15.184834881
    1.155138427    0.736348805   -0.178525352    8.161703608   -7.525407365
    1.172606240    0.736348805   -0.076220450    3.746113287   -3.463943438
    1.190074053    0.736348805   -0.030196017    1.582540741   -1.477344712
    1.207541867    0.736348805   -0.010926153    0.603762107   -0.576929121
    1.225009680    0.736348805   -0.003783087    0.222385734   -0.211687146
    1.242477493    0.736348805   -0.001116909    0.068066650   -0.067637478
    1.259945307    0.736348805   -0.000311379    0.019874880   -0.020000291
    1.277413120    0.736348805   -0.000073944    0.004886828   -0.005108187
    1.294880933    0.736348805   -0.000015446    0.001065714   -0.001121767
    1.312348747    0.736348805   -0.000002326    0.000165042   -0.000176727
    1.329816560    0.736348805   -0.000000173    0.000012158   -0.000014293
    1.347284373    0.736348805   -0.000000027    0.000002090   -0.000002250
    1.364752187    0.736348805   -0.000000000   -0.000000000   -0.000000000
    1.382220000    0.736348805   -0.000000000   -0.000000000   -0.000000000

    0.072134000    0.753847216   -0.000000000   -0.000000000   -0.000000000
    0.089601813    0.753847216   -0.000000000   -0.000000000   -0.000000000
    0.107069627    0.753847216   -0.000000000   -0.000000000   -0.000000000
    0.124537440    0.753847216   -0.000000000   -0.000000000   -0.000000000
    0.142005253    0.753847216   -0.000000222   -0.000018164    0.000016838
    0.159473067    0.753847216   -0.000004302   -0.000339307    0.000311953
    0.176940880    0.753847216   -0.000026854   -0.002022785    0.001854824
    0.194408693    0.753847216   -0.000119345   -0.008487717    0.007949431
    0.211876507    0.753847216   -0.000454031   -0.030397077    0.029090494
    0.229344320    0.753847216   -0.001597921   -0.101502485    0.097030946
    0.246812133    0.753847216   -0.004961010   -0.296217787    0.286917894
    0.264279947    0.753847216   -0.014093313   -0.788234163    0.773545360
    0.281747760    0.753847216   -0.036802961   -1.917004208    1.914230405
    0.299215573    0.753847216   -0.089575437   -4.334789871    4.388724501
    0.316683387    0.753847216   -0.203861743   -9.138321615    9.349719513
    0.334151200    0.753847216   -0.434316767  -17.944603789   18.539949132
    0.351619013    0.753847216   -0.868960973  -32.925844610   34.274247175
    0.369086827    0.753847216   -1.637301041  -56.595938942   59.127170275
    0.386554640    0.753847216   -2.912332506  -91.279297613   95.231690518
    0.404022453    0.753847216   -4.899644085 -138.142795458  143.232125230
    0.421490267    0.753847216   -7.803195257 -195.624863776  201.123897982
    0.438958080    0.753847216  -11.765048404 -257.921962765  263.368282005
    0.456425893    0.753847216  -16.781207044 -314.228117173  320.842442316
    0.473893707    0.753847216  -22.627533056 -350.554876854  362.121140650
    0.491361520    0.753847216  -28.837556187 -354.158123719  376.212786462
    0.508829333    0.753847216  -34.776273769 -319.366606281  356.240525605
    0.526297147    0.753847216  -39.800071692 -251.122008451  302.658703090
    0.543764960    0.753847216  -43.437922885 -163.544848514  224.327977606
    0.561232773    0.753847216  -45.504129429  -74.006559798  136.408114053
    0.578700587    0.753847216  -46.097586948    3.212430586   55.622164987
    0.596168400    0.753847216  -45.513419146   59.978084195   -5.127973286
    0.613636213    0.753847216  -44.140115093   93.391111315  -40.311458679
    0.631104027    0.753847216  -42.385510123  103.952175636  -52.072344450
    0.648571840    0.753847216  -40.620936053   95.417071008  -47.569115911
    0.666039653    0.753847216  -39.119846020   75.302656255  -35.108264195
    0.683507467    0.753847216  -37.998141357   53.506377290  -21.100480297
    0.700975280    0.753847216  -37.209434726   37.997275301   -8.904438660
    0.718443093    0.753847216  -36.616982707   30.642922506    0.599359921
    0.735910907    0.753847216  -36.109313065   27.117923768    7.874083262
    0.753378720    0.753847216  -35.678217252   20.888116037   13.893146608
    0.770846533    0.753847216  -35.410524286    8.207289279   20.000866089
    0.788314347    0.753847216  -35.418501986  -10.186385983   27.964650927
    0.805782160    0.753847216  -35.772435303  -30.830905834   39.506088727
    0.823249973    0.753847216  -36.482143892  -50.492911326   55.109099550
    0.840717787    0.753847216  -37.511362695  -67.072014251   72.619078042
    0.858185600    0.753847216  -38.783343932  -77.406337478   86.516213805
    0.875653413    0.753847216  -40.140760135  -75.609924866   88.762672354
    0.893121227    0.753847216  -41.301310709  -53.578345438   71.468034935
    0.910589040    0.753847216  -41.854411916   -5.715324629   30.284486211
    0.928056853    0.753847216  -41.352632040   66.084659953  -32.742691121
    0.945524667    0.753847216  -39.463554095  150.552483462 -108.602609478
    0.962992480    0.753847216  -36.111716693  230.723084559 -183.443030889
    0.980460293    0.753847216  -31.520960060  290.060841431 -242.714042204
    0.997928107    0.753847216  -26.154816135  318.440046172 -275.705437306
    1.015395920    0.753847216  -20.580899559  314.246911190 -278.584902236
    1.032863733    0.753847216  -15.328062136  283.077441942 -254.799911866
    1.050331547    0.753847216  -10.785056722  234.752291638 -213.022188317
    1.067799360    0.753847216   -7.156913188  180.070684371 -163.793781942
    1.085267173    0.753847216   -4.471545313  128.037841798 -116.312545869
    1.102734987    0.753847216   -2.626749048   84.502150869  -76.496040648
    1.120202800    0.753847216   -1.448208417   51.726470782  -46.697377153
    1.137670613    0.753847216   -0.749080279   29.422266677  -26.503025206
    1.155138427    0.753847216   -0.362724748   15.515982684  -14.003606517
    1.172606240    0.753847216   -0.164413370    7.599829418   -6.886682898
    1.190074053    0.753847216   -0.069514653    3.441634575   -3.152360977
    1.207541867    0.753847216   -0.027132863    1.421983924   -1.335037143
    1.225009680    0.753847216   -0.010084004    0.561704577   -0.530535152
    1.242477493    0.753847216   -0.003312686    0.191462554   -0.189715333
    1.259945307    0.753847216   -0.001031222    0.062156147   -0.063306566
    1.277413120    0.753847216   -0.000288317    0.017931073   -0.019138026
    1.294880933    0.753847216   -0.000073861    0.004751700   -0.005215978
    1.312348747    0.753847216   -0.000016240    0.001067084   -0.001219850
    1.329816560    0.753847216   -0.000003171    0.000213215   -0.000253793
    1.347284373    0.753847216   -0.000000736    0.000053405   -0.000059198
    1.364752187    0.753847216   -0.000000060    0.000004507   -0.000004925
    1.382220000    0.753847216   -0.000000000   -0.000000000   -0.000000000

    0.072134000    0.771345627   -0.000000000   -0.000000000   -0.000000000
    0.089601813    0.771345627   -0.000000000   -0.000000000   -0.000000000
    0.107069627    0.771345627   -0.000000000   -0.000000000   -0.000000000
    0.124537440    0.771345627   -0.000000000   -0.000000000   -0.000000000
    0.142005253    0.771345627   -0.000000000   -0.000000000   -0.000000000
    0.159473067    0.771345627   -0.000000155   -0.000012817    0.000011609
    0.176940880    0.771345627   -0.000003665   -0.000292147    0.000259806
    0.194408693    0.771345627   -0.000022232   -0.001681416    0.001528300
    0.211876507    0.771345627   -0.000102161   -0.007310705    0.006771228
    0.229344320    0.771345627   -0.000426564   -0.029125486    0.026809245
    0.246812133    0.771345627   -0.001492923   -0.096024181    0.089841985
    0.264279947    0.771345627   -0.004696111   -0.283249703    0.269937925
    0.281747760    0.771345627   -0.013360452   -0.750470769    0.733817173
    0.299215573    0.771345627   -0.035173842   -1.837430940    1.834013156
    0.316683387    0.771345627   -0.086101344   -4.178424668    4.230911639
    0.334151200    0.771345627   -0.196254860   -8.818025778    9.033808834
    0.351619013    0.771345627   -0.418855330  -17.369954129   17.923781247
    0.369086827    0.771345627   -0.840753902  -32.066814121   33.147435245
    0.386554640    0.771345627   -1.592441512  -55.595331310   57.269255962
    0.404022453    0.771345627   -2.851649843  -90.490787248   92.570711983
    0.421490267    0.771345627   -4.828678983 -137.753840950  140.049917330
    0.438958080    0.771345627   -7.726328204 -195.160489764  198.132347074
    0.456425893    0.771345627  -11.667583542 -255.715341806  261.508517858
    0.473893707    0.771345627  -16.613521692 -308.017724548  320.839825883
    0.491361520    0.771345627  -22.305153831 -339.009076156  364.061610632
    0.508829333    0.771345627  -28.275207076 -338.726941218  379.564935186
    0.526297147    0.771345627  -33.940931975 -304.425326470  360.354952392
    0.543764960    0.771345627  -38.744992132 -241.602661682  307.362945587
    0.561232773    0.771345627  -42.281680007 -161.492070526  230.001451708
    0.578700587    0.771345627  -44.364202542  -77.263126894  143.346896707
    0.596168400    0.771345627  -45.030455653   -1.222540341   63.115019697
    0.613636213    0.771345627  -44.515761120   56.487721482    0.868345824
    0.631104027    0.771345627  -43.204345322   89.331079406  -38.487388340
    0.648571840    0.771345627  -41.545293578   96.781263223  -56.255425103
    0.666039653    0.771345627  -39.933932137   85.513135155  -57.514782887
    0.683507467    0.771345627  -38.599677475   66.971425128  -48.395962576
    0.700975280    0.771345627  -37.574184718   51.351436572  -34.250481727
    0.718443093    0.771345627  -36.762854760   42.304177814  -19.008934539
    0.735910907    0.771345627  -36.071350119   36.583277289   -5.194543670
    0.753378720    0.771345627  -35.492746064   28.485403059    5.952632588
    0.770846533    0.771345627  -35.100465384   15.174836204   14.513206009
    0.788314347    0.771345627  -34.977954165   -1.851436595   21.894467765
    0.805782160    0.771345627  -35.159268719  -19.163354417   30.354911423
    0.823249973    0.771345627  -35.630333387  -34.953137051   41.956585440
    0.840717787    0.771345627  -36.368965332  -49.999348886   57.113517504
    0.858185600    0.771345627  -37.368647755  -64.504606514   73.353209515
    0.875653413    0.771345627  -38.594628722  -74.855443195   84.968689063
    0.893121227    0.771345627  -39.905396797  -72.611048362   84.210623869
    0.910589040    0.771345627  -40.996266876  -48.437235446   63.796408606
    0.928056853    0.771345627  -41.435264431    2.083425950   20.182165833
    0.945524667    0.771345627  -40.787028637   74.511746417  -43.980007748
    0.962992480    0.771345627  -38.769100412  156.555441671 -119.360943979
    0.980460293    0.771345627  -35.350917957  232.183548913 -192.104223153
    0.997928107    0.771345627  -30.772855356  287.284073852 -247.994237233
    1.015395920    0.771345627  -25.478674116  313.297558158 -276.963784427
    1.032863733    0.771345627  -20.001909208  308.503495528 -275.964580344
    1.050331547    0.771345627  -14.847631966  277.574484796 -249.204620993
    1.067799360    0.771345627  -10.397476130  229.658190080 -205.845781817
    1.085267173    0.771345627   -6.855521361  175.316701433 -156.467980999
    1.102734987    0.771345627   -4.249838135  123.753285803 -109.900255680
    1.120202800    0.771345627   -2.473718074   80.841243501  -71.559003503
    1.137670613    0.771345627   -1.351666459   48.987343891  -43.299497809
    1.155138427    0.771345627   -0.692693066   27.537888693  -24.404134261
    1.172606240    0.771345627   -0.332868034   14.378978946  -12.818988682
    1.190074053    0.771345627   -0.149786260    6.965083976   -6.283735798
    1.207541867    0.771345627   -0.062719016    3.103536854   -2.867675861
    1.225009680    0.771345627   -0.024910950    1.312126706   -1.226433310
    1.242477493    0.771345627   -0.008958121    0.491947219   -0.481083093
    1.259945307    0.771345627   -0.003048502    0.174868458   -0.176347720
    1.277413120    0.771345627   -0.000953290    0.056671168   -0.059592849
    1.294880933    0.771345627   -0.000274583    0.016916246   -0.018314614
    1.312348747    0.771345627   -0.000070245    0.004445621   -0.004988220
    1.329816560    0.771345627   -0.000016671    0.001094652   -0.001252488
    1.347284373    0.771345627   -0.000004131    0.000292293   -0.000313348
    1.364752187    0.771345627   -0.000000554    0.000040860   -0.000043697
    1.382220000    0.771345627   -0.000000025    0.000001886   -0.000002051

    0.072134000    0.788844037   -0.000000000   -0.000000000   -0.000000000
    0.089601813    0.788844037   -0.000000000   -0.000000000   -0.000000000
    0.107069627    0.788844037   -0.000000000   -0.000000000   -0.000000000
    0.124537440    0.788844037   -0.000000000   -0.000000000   -0.000000000
    0.142005253    0.788844037   -0.000000000   -0.000000000   -0.000000000
    0.159473067    0.788844037   -0.000000000   -0.000000000   -0.000000000
    0.176940880    0.788844037   -0.000000495   -0.000040159    0.000036847
    0.194408693    0.788844037   -0.000004184   -0.000325158    0.000304503
    0.211876507    0.788844037   -0.000023227   -0.001722067    0.001632285
    0.229344320    0.788844037   -0.000113864   -0.008115948    0.007582129
    0.246812133    0.788844037   -0.000440679   -0.029725284    0.028161212
    0.264279947    0.788844037   -0.001511142   -0.096003385    0.092451701
    0.281747760    0.788844037   -0.004623325   -0.274527468    0.271242590
    0.299215573    0.788844037   -0.013063431   -0.725012728    0.729541177
    0.316683387    0.788844037   -0.034280422   -1.779572471    1.807104848
    0.334151200    0.788844037   -0.083511239   -4.043717102    4.132670747
    0.351619013    0.788844037   -0.190210409   -8.567270249    8.776611940
    0.369086827    0.788844037   -0.407183360  -17.000031705   17.386041111
    0.386554640    0.788844037   -0.822062618  -31.656533229   32.225754599
    0.404022453    0.788844037   -1.567648973  -55.283063244   55.982113762
    0.421490267    0.788844037   -2.821488865  -90.139163692   91.148695978
    0.438958080    0.788844037   -4.787539507 -136.655310033  138.907158982
    0.456425893    0.788844037   -7.648222396 -191.761351732  197.632436626
    0.473893707    0.788844037  -11.496959984 -248.251787474  261.646274716
    0.491361520    0.788844037  -16.270333818 -295.753500582  321.079253019
    0.508829333    0.788844037  -21.715800348 -323.559922512  363.643687769
    0.526297147    0.788844037  -27.415396945 -323.964780999  378.150206038
    0.543764960    0.788844037  -32.860201148 -294.476488439  358.508766322
    0.561232773    0.788844037  -37.547507122 -238.226395405  306.299062118
    0.578700587    0.788844037  -41.074500544 -163.317100781  230.579093176
    0.596168400    0.788844037  -43.215258213  -81.732147457  144.987131319
    0.613636213    0.788844037  -43.974151005   -7.449397076   63.634723074
    0.631104027    0.788844037  -43.592715621   47.165852374   -2.460400089
    0.648571840    0.788844037  -42.478846662   76.141166092  -47.251805559
    0.666039653    0.788844037  -41.066845624   82.526853882  -69.764013821
    0.683507467    0.788844037  -39.670573178   76.158043699  -73.057551456
    0.700975280    0.788844037  -38.420226425   67.104731536  -62.661548439
    0.718443093    0.788844037  -37.313129675   59.819148534  -44.940254405
    0.735910907    0.788844037  -36.327691284   52.389329455  -25.628979964
    0.753378720    0.788844037  -35.502706852   40.832210717   -8.746181031
    0.770846533    0.788844037  -34.925907096   24.171381609    3.928529385
    0.788314347    0.788844037  -34.664127331    5.496193950   12.804116325
    0.805782160    0.788844037  -34.713306662  -10.946310617   19.857797465
    0.823249973    0.788844037  -35.016848708  -23.739862995   27.712329649
    0.840717787    0.788844037  -35.529166463  -35.448037010   38.431308044
    0.858185600    0.788844037  -36.261427481  -49.139923256   52.330240654
    0.875653413    0.788844037  -37.250709201  -64.285653836   66.934727699
    0.893121227    0.788844037  -38.473430941  -74.440599254   76.766406011
    0.910589040    0.788844037  -39.757811670  -69.737965593   74.344586072
    0.928056853    0.788844037  -40.767707065  -42.087494738   52.699897202
    0.945524667    0.788844037  -41.075404029   10.285829902    8.543791869
    0.962992480    0.788844037  -40.289739161   81.763477941  -55.148560229
    0.980460293    0.788844037  -38.170395369  160.759429124 -128.732840319
    0.997928107    0.788844037  -34.705616694  233.337000740 -198.248479035
    1.015395920    0.788844037  -30.125095392  286.603091486 -249.831209040
    1.032863733    0.788844037  -24.852358712  311.621009726 -274.169291103
    1.050331547    0.788844037  -19.412867773  305.837843281 -269.221960640
    1.067799360    0.788844037  -14.316009086  273.677541929 -240.012403194
    1.085267173    0.788844037   -9.945197564  224.567325863 -195.995257325
    1.102734987    0.788844037   -6.498824481  169.632594871 -147.479634474
    1.120202800    0.788844037   -3.990774476  118.266925078 -102.708612608
    1.137670613    0.788844037   -2.302756505   76.359827186  -66.419301037
    1.155138427    0.788844037   -1.248391670   45.745945708  -40.001083355
    1.172606240    0.788844037   -0.635798412   25.465920493  -22.465593225
    1.190074053    0.788844037   -0.304150963   13.184642212  -11.788647032
    1.207541867    0.788844037   -0.136197664    6.319481096   -5.779322308
    1.225009680    0.788844037   -0.057731262    2.859485024   -2.653908431
    1.242477493    0.788844037   -0.022529355    1.170857177   -1.130585031
    1.259945307    0.788844037   -0.008310005    0.453007310   -0.450350475
    1.277413120    0.788844037   -0.002850298    0.162111868   -0.166629154
    1.294880933    0.788844037   -0.000901530    0.053400065   -0.056294231
    1.312348747    0.788844037   -0.000257054    0.015760575   -0.017087549
    1.329816560    0.788844037   -0.000068603    0.004406173   -0.004809483
    1.347284373    0.788844037   -0.000018113    0.001252776   -0.001289265
    1.364752187    0.788844037   -0.000003030    0.000218601   -0.000225851
    1.382220000    0.788844037   -0.000000337    0.000025289   -0.000026529

    0.072134000    0.806342448   -0.000000000   -0.000000000   -0.000000000
    0.089601813    0.806342448   -0.000000000   -0.000000000   -0.000000000
    0.107069627    0.806342448   -0.000000000   -0.000000000   -0.000000000
    0.124537440    0.806342448   -0.000000000   -0.000000000   -0.000000000
    0.142005253    0.806342448   -0.000000000   -0.000000000   -0.000000000
    0.159473067    0.806342448   -0.000000000   -0.000000000   -0.000000000
    0.176940880    0.806342448   -0.000000000   -0.000000000   -0.000000000
    0.194408693    0.806342448   -0.000000208   -0.000017156    0.000015713
    0.211876507    0.806342448   -0.000002993   -0.000236634    0.000218006
    0.229344320    0.806342448   -0.000022480   -0.001710193    0.001552413
    0.246812133    0.806342448   -0.000104592   -0.007531848    0.006966197
    0.264279947    0.806342448   -0.000410774   -0.027880029    0.026298788
    0.281747760    0.806342448   -0.001392654   -0.088407308    0.085936893
    0.299215573    0.806342448   -0.004326771   -0.257392020    0.255048469
    0.316683387    0.806342448   -0.012416628   -0.694150467    0.692279099
    0.334151200    0.806342448   -0.032795964   -1.718448801    1.721590960
    0.351619013    0.806342448   -0.080513262   -3.942339984    3.957897014
    0.369086827    0.806342448   -0.184973043   -8.430010466    8.465515884
    0.386554640    0.806342448   -0.399392633  -16.852318108   16.917669361
    0.404022453    0.806342448   -0.812037726  -31.504198712   31.652085268
    0.421490267    0.806342448   -1.553082631  -54.851409909   55.428639470
    0.438958080    0.806342448   -2.792271426  -88.722808870   90.735787450
    0.456425893    0.806342448   -4.715692671 -132.988475094  138.534311287
    0.473893707    0.806342448   -7.483073675 -184.560440473  196.795297696
    0.491361520    0.806342448  -11.171276538 -237.116693188  259.463123158
    0.508829333    0.806342448  -15.724440401 -282.045838807  316.740125839
    0.526297147    0.806342448  -20.928948887 -310.252070156  357.062037891
    0.543764960    0.806342448  -26.422968745 -314.196066812  370.312671931
    0.561232773    0.806342448  -31.740833927 -289.821414105  351.036068951
    0.578700587    0.806342448  -36.390177087 -238.362098020  300.343584497
    0.596168400    0.806342448  -39.955219285 -167.447167525  225.804682679
    0.613636213    0.806342448  -42.204041755  -90.152447536  139.578078549
    0.631104027    0.806342448  -43.154962574  -21.094836969   55.456326960
    0.648571840    0.806342448  -43.052190907   29.406515473  -14.323868855
    0.666039653    0.806342448  -42.250799624   59.268446723  -61.726761338
    0.683507467    0.806342448  -41.073366531   73.605909802  -84.410102272
    0.700975280    0.806342448  -39.729871859   79.207665626  -85.527249559
    0.718443093    0.806342448  -38.337068565   79.319183092  -71.946378575
    0.735910907    0.806342448  -36.995528670   72.855015969  -51.607369954
    0.753378720    0.806342448  -35.837922651   58.071875959  -31.091907657
    0.770846533    0.806342448  -35.001792287   36.657370472  -14.307872439
    0.788314347    0.806342448  -34.559631881   13.977903805   -2.381292925
    0.805782160    0.806342448  -34.480768647   -4.296588770    5.635085666
    0.823249973    0.806342448  -34.665123398  -16.303600272   11.924849975
    0.840717787    0.806342448  -35.024848324  -25.162914431   19.051208794
    0.858185600    0.806342448  -35.547949583  -35.637136299   29.135042305
    0.875653413    0.806342448  -36.287809683  -49.915338027   42.650865192
    0.893121227    0.806342448  -37.289381632  -64.664617493   57.280962872
    0.910589040    0.806342448  -38.497490703  -72.109103183   67.439899922
    0.928056853    0.806342448  -39.708457148  -63.707100329   65.388743850
    0.945524667    0.806342448  -40.589878452  -33.831353959   43.957220314
    0.962992480    0.806342448  -40.753307643   18.351801142    0.081506222
    0.980460293    0.806342448  -39.841745396   88.016147914  -62.684203775
    0.997928107    0.806342448  -37.627348167  165.370311967 -134.080017312
    1.015395920    0.806342448  -34.089799598  237.155073252 -200.018857176
    1.032863733    0.806342448  -29.449770856  289.523052341 -247.129003299
    1.050331547    0.806342448  -24.141064934  312.575610056 -267.149505521
    1.067799360    0.806342448  -18.710106524  303.847671710 -259.105626892
    1.085267173    0.806342448  -13.675873781  268.631954818 -228.621932997
    1.102734987    0.806342448   -9.413286709  217.477740860 -185.125153118
    1.120202800    0.806342448   -6.096491147  162.013289778 -138.388330294
    1.137670613    0.806342448   -3.715064258  111.586731390  -95.904884079
    1.155138427    0.806342448   -2.130517944   71.303114714  -61.825124366
    1.172606240    0.806342448   -1.149773275   42.352893119  -37.147039026
    1.190074053    0.806342448   -0.584104562   23.435373552  -20.848270899
    1.207541867    0.806342448   -0.278847688   12.057615107  -10.941476912
    1.225009680    0.806342448   -0.125834190    5.836911652   -5.373588076
    1.242477493    0.806342448   -0.052812123    2.592282909   -2.459979588
    1.259945307    0.806342448   -0.020903564    1.084441667   -1.051367864
    1.277413120    0.806342448   -0.007722573    0.422106168   -0.417485810
    1.294880933    0.806342448   -0.002624717    0.150749035   -0.151303105
    1.312348747    0.806342448   -0.000806319    0.048439388   -0.049360430
    1.329816560    0.806342448   -0.000230461    0.014642340   -0.014827277
    1.347284373    0.806342448   -0.000062643    0.004290578   -0.004104576
    1.364752187    0.806342448   -0.000011476    0.000823519   -0.000790737
    1.382220000    0.806342448   -0.000001385    0.000104013   -0.000100841

    0.072134000    0.823840859   -0.000000000   -0.000000000   -0.000000000
    0.089601813    0.823840859   -0.000000000   -0.000000000   -0.000000000
    0.107069627    0.823840859   -0.000000000   -0.000000000   -0.000000000
    0.124537440    0.823840859   -0.000000000   -0.000000000   -0.000000000
    0.142005253    0.823840859   -0.000000000   -0.000000000   -0.000000000
    0.159473067    0.823840859   -0.000000000   -0.000000000   -0.000000000
    0.176940880    0.823840859   -0.000000000   -0.000000000   -0.000000000
    0.194408693    0.823840859   -0.000000000   -0.000000000   -0.000000000
    0.211876507    0.823840859   -0.000000196   -0.000016272    0.000014703
    0.229344320    0.823840859   -0.000003919   -0.000310381    0.000283738
    0.246812133    0.823840859   -0.000022736   -0.001709721    0.001595220
    0.264279947    0.823840859   -0.000103157   -0.007342981    0.006967912
    0.281747760    0.823840859   -0.000387146   -0.025889417    0.025249528
    0.299215573    0.823840859   -0.001326590   -0.083653611    0.082649942
    0.316683387    0.823840859   -0.004188877   -0.250133290    0.246559264
    0.334151200    0.823840859   -0.012054139   -0.678906363    0.668695295
    0.351619013    0.823840859   -0.032004227   -1.692259960    1.668525256
    0.369086827    0.823840859   -0.079057977   -3.903057486    3.860226933
    0.386554640    0.823840859   -0.182647021   -8.368738153    8.321653538
    0.404022453    0.823840859   -0.395747372  -16.718876647   16.752879162
    0.421490267    0.823840859   -0.803550506  -31.026719997   31.478047803
    0.438958080    0.823840859   -1.529439136  -53.465933995   55.163359898
    0.456425893    0.823840859   -2.729726531  -85.513274112   90.031356307
    0.473893707    0.823840859   -4.574523849 -127.070863257  136.691952500
    0.491361520    0.823840859   -7.212387271 -175.671907084  192.872801308
    0.508829333    0.823840859  -10.725130807 -226.156350239  252.717085581
    0.526297147    0.823840859  -15.082539653 -270.978984759  307.179653044
    0.543764960    0.823840859  -20.108769907 -301.255034107  345.684389272
    0.561232773    0.823840859  -25.474790035 -308.718488855  358.667659010
    0.578700587    0.823840859  -30.732923809 -288.531182386  340.298279967
    0.596168400    0.823840859  -35.401339866 -241.973402706  290.545623804
    0.613636213    0.823840859  -39.080377783 -177.102541733  215.976611980
    0.631104027    0.823840859  -41.555103944 -106.236538840  128.723883099
    0.648571840    0.823840859  -42.826615593  -40.913670410   43.588408373
    0.666039653    0.823840859  -43.057725264   12.293321123  -25.983967539
    0.683507467    0.823840859  -42.476684033   52.130617857  -71.642799315
    0.700975280    0.823840859  -41.310618128   79.364940146  -91.907434083
    0.718443093    0.823840859  -39.780400296   93.556678628  -91.315604497
    0.735910907    0.823840859  -38.128072098   93.034547099  -77.603917451
    0.753378720    0.823840859  -36.614529115   77.924949045  -58.510074550
    0.770846533    0.823840859  -35.462271137   52.753120651  -39.704815462
    0.788314347    0.823840859  -34.780038434   25.468209007  -24.236298179
    0.805782160    0.823840859  -34.535493169    3.519657964  -12.982038449
    0.823249973    0.823840859  -34.601694185  -10.152400177   -5.216010951
    0.840717787    0.823840859  -34.850105311  -18.108550178    0.963250459
    0.858185600    0.823840859  -35.224719633  -25.421585580    8.250818982
    0.875653413    0.823840859  -35.751553793  -35.890601624   19.091413722
    0.893121227    0.823840859  -36.489213473  -49.211497344   34.121766005
    0.910589040    0.823840859  -37.455404188  -61.112294229   50.661793647
    0.928056853    0.823840859  -38.571829334  -65.277536187   62.413449800
    0.945524667    0.823840859  -39.645777750  -55.236398189   61.035700096
    0.962992480    0.823840859  -40.381502384  -25.708996527   39.432335240
    0.980460293    0.823840859  -40.413181153   25.360854767   -4.741612203
    0.997928107    0.823840859  -39.381708223   94.768684936  -66.909900266
    1.015395920    0.823840859  -37.044110199  172.789314400 -136.204086173
    1.032863733    0.823840859  -33.376310172  244.406381902 -198.638330401
    1.050331547    0.823840859  -28.626347605  294.412292496 -241.710935269
    1.067799360    0.823840859  -23.268571419  313.128886038 -258.297766908
    1.085267173    0.823840859  -17.871825017  299.487114539 -248.267345724
    1.102734987    0.823840859  -12.948860368  260.575214372 -217.534817475
    1.120202800    0.823840859   -8.842650678  207.878850441 -175.209358946
    1.137670613    0.823840859   -5.690663862  153.035384909 -130.434495631
    1.155138427    0.823840859   -3.451795662  104.456393217  -90.118369103
    1.172606240    0.823840859   -1.973248765   66.272791494  -57.945708590
    1.190074053    0.823840859   -1.063547757   39.197292121  -34.765140639
    1.207541867    0.823840859   -0.540033512   21.612963665  -19.496588003
    1.225009680    0.823840859   -0.259035828   11.190193581  -10.222452750
    1.242477493    0.823840859   -0.116260699    5.363804622   -5.003053369
    1.259945307    0.823840859   -0.049124741    2.416855303   -2.282065870
    1.277413120    0.823840859   -0.019389037    1.015515928   -0.965489730
    1.294880933    0.823840859   -0.007033300    0.390940693   -0.372908832
    1.312348747    0.823840859   -0.002309976    0.135729247   -0.129837962
    1.329816560    0.823840859   -0.000701814    0.043993194   -0.041382617
    1.347284373    0.823840859   -0.000197203    0.013344266   -0.011898244
    1.364752187    0.823840859   -0.000039558    0.002817236   -0.002525481
    1.382220000    0.823840859   -0.000005382    0.000402837   -0.000364347

    0.072134000    0.841339269   -0.000000000   -0.000000000   -0.000000000
    0.089601813    0.841339269   -0.000000000   -0.000000000   -0.000000000
    0.107069627    0.841339269   -0.000000000   -0.000000000   -0.000000000
    0.124537440    0.841339269   -0.000000000   -0.000000000   -0.000000000
    0.142005253    0.841339269   -0.000000000   -0.000000000   -0.000000000
    0.159473067    0.841339269   -0.000000000   -0.000000000   -0.000000000
    0.176940880    0.841339269   -0.000000000   -0.000000000   -0.000000000
    0.194408693    0.841339269   -0.000000000   -0.000000000   -0.000000000
    0.211876507    0.841339269   -0.000000000   -0.000000000   -0.000000000
    0.229344320    0.841339269   -0.000000208   -0.000017036    0.000015716
    0.246812133    0.841339269   -0.000002896   -0.000229480    0.000211768
    0.264279947    0.841339269   -0.000018529   -0.001401234    0.001299798
    0.281747760    0.841339269   -0.000083424   -0.005966023    0.005646909
    0.299215573    0.841339269   -0.000335640   -0.022784168    0.021670282
    0.316683387    0.841339269   -0.001223855   -0.079112756    0.074583055
    0.334151200    0.841339269   -0.003958521   -0.241979476    0.228118034
    0.351619013    0.841339269   -0.011596161   -0.665678443    0.632312228
    0.369086827    0.841339269   -0.031184639   -1.669730766    1.606930789
    0.386554640    0.841339269   -0.077635830   -3.854086718    3.771585744
    0.404022453    0.841339269   -0.179951547   -8.239590772    8.208846947
    0.421490267    0.841339269   -0.388684581  -16.306815194   16.574179780
    0.438958080    0.841339269   -0.784147843  -29.942745856   31.082905304
    0.456425893    0.841339269   -1.480783876  -51.107845103   54.164595032
    0.473893707    0.841339269   -2.624342644  -81.291276301   87.771734805
    0.491361520    0.841339269   -4.377172174 -120.756062881  132.352261376
    0.508829333    0.841339269   -6.889214628 -167.704922115  185.816713696
    0.526297147    0.841339269  -10.255948027 -217.635565389  242.898110816
    0.543764960    0.841339269  -14.469540129 -263.285988885  295.305559461
    0.561232773    0.841339269  -19.378127922 -295.700701039  332.920013376
    0.578700587    0.841339269  -24.675265539 -306.618883711  346.046410288
    0.596168400    0.841339269  -29.938944160 -291.528249022  328.289042538
    0.613636213    0.841339269  -34.715574521 -251.565529232  279.243534505
    0.631104027    0.841339269  -38.620737715 -193.126917855  205.687488914
    0.648571840    0.841339269  -41.408363411 -125.097263421  120.306279783
    0.666039653    0.841339269  -42.986037586  -55.859941155   38.056245552
    0.683507467    0.841339269  -43.394341222    7.722439571  -28.443018768
    0.700975280    0.841339269  -42.786641494   59.451961820  -72.283142254
    0.718443093    0.841339269  -41.422793407   93.351443050  -93.037905362
    0.735910907    0.841339269  -39.655218945  105.238795399  -95.061303976
    0.753378720    0.841339269  -37.872502726   95.591086013  -84.734188342
    0.770846533    0.841339269  -36.403361248   70.786505017  -68.241631786
    0.788314347    0.841339269  -35.426769395   40.876885003  -50.485193492
    0.805782160    0.841339269  -34.946845350   15.083139570  -34.813319064
    0.823249973    0.841339269  -34.843855343   -2.089798211  -22.895382857
    0.840717787    0.841339269  -34.969652150  -11.660338368  -14.537999919
    0.858185600    0.841339269  -35.224797864  -17.678291332   -7.655677467
    0.875653413    0.841339269  -35.584138595  -24.168646746    0.935891283
    0.893121227    0.841339269  -36.075524484  -32.959004063   13.907089692
    0.910589040    0.841339269  -36.737745897  -43.431240169   31.427439135
    0.928056853    0.841339269  -37.580237503  -52.968313123   49.871955209
    0.945524667    0.841339269  -38.548387932  -56.818975939   62.131336257
    0.962992480    0.841339269  -39.485858834  -48.049234694   59.839673988
    0.980460293    0.841339269  -40.106578927  -19.483197280   36.645080662
    0.997928107    0.841339269  -40.022735099   32.526304748   -8.591349907
    1.015395920    0.841339269  -38.846430500  104.283404136  -70.385128902
    1.032863733    0.841339269  -36.329439306  183.446185864 -137.616649028
    1.050331547    0.841339269  -32.487472108  253.047161240 -196.830564231
    1.067799360    0.841339269  -27.627915380  298.002046808 -236.494123437
    1.085267173    0.841339269  -22.263114439  310.363490376 -250.378681201
    1.102734987    0.841339269  -16.963391725  291.483255581 -238.925599593
    1.120202800    0.841339269  -12.207025809  249.841348494 -208.098016765
    1.137670613    0.841339269   -8.291958192  197.107072463 -166.715634515
    1.155138427    0.841339269   -5.316026619  143.969685879 -123.516937196
    1.172606240    0.841339269   -3.215614621   97.666453835  -84.954321277
    1.190074053    0.841339269   -1.835623592   61.747657533  -54.410555697
    1.207541867    0.841339269   -0.988329107   36.431704668  -32.515616590
    1.225009680    0.841339269   -0.502240393   20.152141645  -18.128855206
    1.242477493    0.841339269   -0.239367665   10.369273164   -9.417541868
    1.259945307    0.841339269   -0.107121720    5.002781878   -4.544290703
    1.277413120    0.841339269   -0.044687715    2.247505556   -2.025970956
    1.294880933    0.841339269   -0.017105465    0.923122615   -0.823677147
    1.312348747    0.841339269   -0.005925114    0.341645775   -0.301692390
    1.329816560    0.841339269   -0.001885397    0.116895249   -0.100489102
    1.347284373    0.841339269   -0.000543762    0.036456766   -0.029754761
    1.364752187    0.841339269   -0.000116235    0.008238178   -0.006749328
    1.382220000    0.841339269   -0.000016991    0.001269952   -0.001047388

    0.072134000    0.858837680   -0.000000000   -0.000000000   -0.000000000
    0.089601813    0.858837680   -0.000000000   -0.000000000   -0.000000000
    0.107069627    0.858837680   -0.000000000   -0.000000000   -0.000000000
    0.124537440    0.858837680   -0.000000000   -0.000000000   -0.000000000
    0.142005253    0.858837680   -0.000000000   -0.000000000   -0.000000000
    0.159473067    0.858837680   -0.000000000   -0.000000000   -0.000000000
    0.176940880    0.858837680   -0.000000000   -0.000000000   -0.000000000
    0.194408693    0.858837680   -0.000000000   -0.000000000   -0.000000000
    0.211876507    0.858837680   -0.000000000   -0.000000000   -0.000000000
    0.229344320    0.858837680   -0.000000000   -0.000000000   -0.000000000
    0.246812133    0.858837680   -0.000000139   -0.000011457    0.000010450
    0.264279947    0.858837680   -0.000002527   -0.000200864    0.000183686
    0.281747760    0.858837680   -0.000015403   -0.001165857    0.001082948
    0.299215573    0.858837680   -0.000076945   -0.005560677    0.005159158
    0.316683387    0.858837680   -0.000332967   -0.023008852    0.021082742
    0.334151200    0.858837680   -0.001220504   -0.079912591    0.073378420
    0.351619013    0.858837680   -0.003948467   -0.242921045    0.226085203
    0.369086827    0.858837680   -0.011545143   -0.662554184    0.629393944
    0.386554640    0.858837680   -0.030918819   -1.645921778    1.602035441
    0.404022453    0.858837680   -0.076576777   -3.766680314    3.755803590
    0.421490267    0.858837680   -0.175915091   -7.958889303    8.123755296
    0.438958080    0.858837680   -0.376355284  -15.590826777   16.268402995
    0.456425893    0.858837680   -0.752868113  -28.430303888   30.228566689
    0.473893707    0.858837680   -1.413307212  -48.420097567   52.247220943
    0.491361520    0.858837680   -2.498047572  -77.218815208   84.165230638
    0.508829333    0.858837680   -4.168290598 -115.417853204  126.539625500
    0.526297147    0.858837680   -6.579314446 -161.596786143  177.648644513
    0.543764960    0.858837680   -9.838125524 -211.561285761  232.718664366
    0.561232773    0.858837680  -13.953632455 -258.347607922  283.830964456
    0.578700587    0.858837680  -18.796419333 -293.396249111  321.004126391
    0.596168400    0.858837680  -24.090431438 -308.843750081  334.543917144
    0.613636213    0.858837680  -29.443415080 -299.677309535  318.222894151
    0.631104027    0.858837680  -34.412242759 -265.088232216  271.947170415
    0.648571840    0.858837680  -38.576436857 -208.370054536  202.507912284
    0.666039653    0.858837680  -41.602566188 -136.145297655  121.777082562
    0.683507467    0.858837680  -43.298487998  -57.858100367   43.043099896
    0.700975280    0.858837680  -43.657410130   14.933126488  -22.702606407
    0.718443093    0.858837680  -42.878828074   70.592585842  -69.001021355
    0.735910907    0.858837680  -41.341633040  100.871880329  -94.221438416
    0.753378720    0.858837680  -39.513209244  104.290578502 -100.557323042
    0.770846533    0.858837680  -37.820385647   86.840162897  -92.653595908
    0.788314347    0.858837680  -36.538048726   59.127034886  -76.329213181
    0.805782160    0.858837680  -35.751106796   31.548125028  -57.372893187
    0.823249973    0.858837680  -35.394170544   10.430185133  -40.332371161
    0.840717787    0.858837680  -35.336622776   -2.888294100  -27.480052089
    0.858185600    0.858837680  -35.455474971  -10.291253395  -18.347342781
    0.875653413    0.858837680  -35.672518689  -14.716776363  -10.254086033
    0.893121227    0.858837680  -35.960176320  -18.867186713    0.229615658
    0.910589040    0.858837680  -36.334890470  -24.976326129   15.288611047
    0.928056853    0.858837680  -36.844036443  -34.269438107   34.146116216
    0.945524667    0.858837680  -37.534906021  -45.143606500   52.410061709
    0.962992480    0.858837680  -38.389636502  -51.541211986   62.976233550
    0.980460293    0.858837680  -39.248909661  -43.916174235   58.170171176
    0.997928107    0.858837680  -39.783928222  -13.471463319   32.759412338
    1.015395920    0.858837680  -39.561762103   42.519266771  -13.490924652
    1.032863733    0.858837680  -38.183072519  117.033316104  -74.678529592
    1.050331547    0.858837680  -35.445300829  195.182729123 -139.828025966
    1.067799360    0.858837680  -31.437308648  259.876153549 -196.063215134
    1.085267173    0.858837680  -26.518743200  297.816914070 -232.545282217
    1.102734987    0.858837680  -21.214908908  303.854418683 -243.754264328
    1.120202800    0.858837680  -16.066176497  281.061762207 -230.598097008
    1.137670613    0.858837680  -11.504908124  238.352253863 -199.241990050
    1.155138427    0.858837680   -7.785105044  186.645453912 -158.437100067
    1.172606240    0.858837680   -4.974884555  135.507322909 -116.567879128
    1.190074053    0.858837680   -3.001688737   91.584813807  -79.634804449
    1.207541867    0.858837680   -1.708689162   57.756661608  -50.613755817
    1.225009680    0.858837680   -0.916884457   34.094139300  -29.915021657
    1.242477493    0.858837680   -0.461388167   18.750812776  -16.412441327
    1.259945307    0.858837680   -0.217322243    9.637998442   -8.327854318
    1.277413120    0.858837680   -0.095109410    4.596518779   -3.886230252
    1.294880933    0.858837680   -0.038129587    1.999539297   -1.651100177
    1.312348747    0.858837680   -0.013820825    0.782335254   -0.631453795
    1.329816560    0.858837680   -0.004573673    0.280369512   -0.218381969
    1.347284373    0.858837680   -0.001353076    0.089886645   -0.066545825
    1.364752187    0.858837680   -0.000306413    0.021618377   -0.016027321
    1.382220000    0.858837680   -0.000047652    0.003557488   -0.002647613

    0.072134000    0.876336091   -0.000000000   -0.000000000   -0.000000000
    0.089601813    0.876336091   -0.000000000   -0.000000000   -0.000000000
    0.107069627    0.876336091   -0.000000000   -0.000000000   -0.000000000
    0.124537440    0.876336091   -0.000000000   -0.000000000   -0.000000000
    0.142005253    0.876336091   -0.000000000   -0.000000000   -0.000000000
    0.159473067    0.876336091   -0.000000000   -0.000000000   -0.000000000
    0.176940880    0.876336091   -0.000000000   -0.000000000   -0.000000000
    0.194408693    0.876336091   -0.000000000   -0.000000000   -0.000000000
    0.211876507    0.876336091   -0.000000000   -0.000000000   -0.000000000
    0.229344320    0.876336091   -0.000000000   -0.000000000   -0.000000000
    0.246812133    0.876336091   -0.000000000   -0.000000000   -0.000000000
    0.264279947    0.876336091   -0.000000106   -0.000008789    0.000008020
    0.281747760    0.876336091   -0.000001936   -0.000154126    0.000141916
    0.299215573    0.876336091   -0.000014682   -0.001122303    0.001025072
    0.316683387    0.876336091   -0.000080906   -0.005926431    0.005341736
    0.334151200    0.876336091   -0.000343402   -0.023865465    0.021617000
    0.351619013    0.876336091   -0.001236446   -0.080827699    0.074523589
    0.369086827    0.876336091   -0.003946644   -0.240951979    0.227671462
    0.386554640    0.876336091   -0.011399591   -0.646815746    0.628568964
    0.404022453    0.876336091   -0.030242127   -1.590226564    1.587631259
    0.421490267    0.876336091   -0.074113092   -3.601565181    3.681574233
    0.438958080    0.876336091   -0.168620573   -7.548510735    7.881433870
    0.456425893    0.876336091   -0.358348741  -14.738007137   15.637854449
    0.473893707    0.876336091   -0.714343138  -26.899094716   28.869370392
    0.491361520    0.876336091   -1.340802521  -46.029973146   49.733855954
    0.508829333    0.876336091   -2.375797321  -73.916770376   80.100093011
    0.526297147    0.876336091   -3.981242106 -111.352512933  120.695450595
    0.543764960    0.876336091   -6.317278137 -157.187729877  170.076833573
    0.561232773    0.876336091   -9.501782341 -207.635818373  223.769600327
    0.578700587    0.876336091  -13.561877443 -256.194250810  274.182137529
    0.596168400    0.876336091  -18.394870802 -294.643649389  311.713609255
    0.613636213    0.876336091  -23.748408411 -314.501743291  327.152056603
    0.631104027    0.876336091  -29.235351793 -309.049349081  314.554972509
    0.648571840    0.876336091  -34.380240306 -275.172963639  273.423292505
    0.666039653    0.876336091  -38.695140703 -214.858488974  209.171125946
    0.683507467    0.876336091  -41.779483857 -136.104399878  131.713959382
    0.700975280    0.876336091  -43.420812059  -52.116195314   52.934361981
    0.718443093    0.876336091  -43.660801514   21.864498347  -16.020223815
    0.735910907    0.876336091  -42.791103765   73.311321631  -66.929528852
    0.753378720    0.876336091  -41.265657060   96.694417915  -95.891677920
    0.770846533    0.876336091  -39.562078318   94.772741305 -103.715856798
    0.788314347    0.876336091  -38.051495228   76.267614954  -95.193587142
    0.805782160    0.876336091  -36.933467493   51.393864060  -77.324808614
    0.823249973    0.876336091  -36.244832610   28.028680598  -57.061563024
    0.840717787    0.876336091  -35.918359952   10.276607966  -39.334055118
    0.858185600    0.876336091  -35.842738231   -0.795417355  -26.024004411
    0.875653413    0.876336091  -35.905889460   -6.004146299  -16.110898932
    0.893121227    0.876336091  -36.023640644   -7.643019719   -6.783322238
    0.910589040    0.876336091  -36.165518218   -9.458100244    4.900048591
    0.928056853    0.876336091  -36.371788686  -15.603085615   20.353754071
    0.945524667    0.876336091  -36.739104707  -27.762291882   38.294562366
    0.962992480    0.876336091  -37.350241512  -42.324334579   54.488715448
    0.980460293    0.876336091  -38.173129094  -50.078006072   62.418320120
    0.997928107    0.876336091  -38.988660870  -39.890843517   55.208086338
    1.015395920    0.876336091  -39.409369554   -4.175517743   28.226804031
    1.032863733    0.876336091  -38.983903702   56.072380283  -18.423573168
    1.050331547    0.876336091  -37.358228152  130.898472146  -78.680063293
    1.067799360    0.876336091  -34.408789965  205.039442136 -141.654809397
    1.085267173    0.876336091  -30.285499686  262.972155693 -194.755313110
    1.102734987    0.876336091  -25.373018771  294.188052324 -227.770820133
    1.120202800    0.876336091  -20.177841798  295.338490589 -235.951476532
    1.137670613    0.876336091  -15.202206717  270.177125041 -220.868559768
    1.155138427    0.876336091  -10.836692880  227.278216788 -188.997885141
    1.172606240    0.876336091   -7.300859383  176.782281733 -148.918665692
    1.190074053    0.876336091   -4.645222666  127.774346171 -108.503097750
    1.207541867    0.876336091   -2.787189949   86.075262572  -73.234197816
    1.225009680    0.876336091   -1.573697485   54.163114516  -45.756570919
    1.242477493    0.876336091   -0.831813738   31.720412421  -26.403720130
    1.259945307    0.876336091   -0.410054603   17.287784204  -14.019808297
    1.277413120    0.876336091   -0.187105732    8.698766861   -6.813027071
    1.294880933    0.876336091   -0.078069226    3.981346883   -3.007825322
    1.312348747    0.876336091   -0.029423606    1.635252205   -1.194218557
    1.329816560    0.876336091   -0.010071853    0.610121665   -0.426801827
    1.347284373    0.876336091   -0.003055810    0.201121624   -0.133821543
    1.364752187    0.876336091   -0.000729671    0.051249640   -0.034046597
    1.382220000    0.876336091   -0.000119907    0.008940834   -0.005944553

    0.072134000    0.893834501   -0.000000000   -0.000000000   -0.000000000
    0.089601813    0.893834501   -0.000000000   -0.000000000   -0.000000000
    0.107069627    0.893834501   -0.000000000   -0.000000000   -0.000000000
    0.124537440    0.893834501   -0.000000000   -0.000000000   -0.000000000
    0.142005253    0.893834501   -0.000000000   -0.000000000   -0.000000000
    0.159473067    0.893834501   -0.000000000   -0.000000000   -0.000000000
    0.176940880    0.893834501   -0.000000000   -0.000000000   -0.000000000
    0.194408693    0.893834501   -0.000000000   -0.000000000   -0.000000000
    0.211876507    0.893834501   -0.000000000   -0.000000000   -0.000000000
    0.229344320    0.893834501   -0.000000000   -0.000000000   -0.000000000
    0.246812133    0.893834501   -0.000000000   -0.000000000   -0.000000000
    0.264279947    0.893834501   -0.000000000   -0.000000000   -0.000000000
    0.281747760    0.893834501   -0.000000048   -0.000003947    0.000003633
    0.299215573    0.893834501   -0.000002026   -0.000162116    0.000147003
    0.316683387    0.893834501   -0.000017045   -0.001308030    0.001177095
    0.334151200    0.893834501   -0.000086879   -0.006339207    0.005747198
    0.351619013    0.893834501   -0.000352070   -0.024229909    0.022385588
    0.369086827    0.893834501   -0.001234747   -0.079622770    0.075349941
    0.386554640    0.893834501   -0.003864733   -0.232516893    0.226133737
    0.404022453    0.893834501   -0.011029274   -0.617586977    0.616754341
    0.421490267    0.893834501   -0.028978908   -1.508184366    1.538032117
    0.438958080    0.893834501   -0.070407174   -3.395650900    3.530451522
    0.456425893    0.893834501   -0.159578139   -7.120300002    7.502484579
    0.473893707    0.893834501   -0.338821669  -13.946221975   14.830074805
    0.491361520    0.893834501   -0.676831313  -25.606526398   27.366851353
    0.508829333    0.893834501   -1.275490152  -44.129220192   47.249884517
    0.526297147    0.893834501   -2.271793976  -71.401651892   76.395299183
    0.543764960    0.893834501   -3.828974398 -108.405263677  115.670963995
    0.561232773    0.893834501   -6.113452715 -154.340101170  163.861760235
    0.578700587    0.893834501   -9.254941132 -205.753413123  216.875124143
    0.596168400    0.893834501  -13.299164675 -256.378280265  267.628932024
    0.613636213    0.893834501  -18.157823455 -297.438518786  307.066289651
    0.631104027    0.893834501  -23.579406840 -319.269956419  326.172104058
    0.648571840    0.893834501  -29.153360806 -313.789765950  318.431730193
    0.666039653    0.893834501  -34.361884073 -277.372086885  281.932899637
    0.683507467    0.893834501  -38.682477042 -213.304949972  220.398834164
    0.700975280    0.893834501  -41.714938046 -132.122473080  142.807365705
    0.718443093    0.893834501  -43.289039590  -49.032527547   61.541177094
    0.735910907    0.893834501  -43.507750556   20.793612260  -10.590794531
    0.753378720    0.893834501  -42.702199498   67.111853105  -63.662665770
    0.770846533    0.893834501  -41.317967645   87.251608491  -93.053929931
    0.788314347    0.893834501  -39.782951725   85.479486977 -100.063034019
    0.805782160    0.893834501  -38.412824246   69.812018197  -90.497496831
    0.823249973    0.893834501  -37.375817342   48.539615675  -72.054993102
    0.840717787    0.893834501  -36.710316870   28.124760134  -51.684402009
    0.858185600    0.893834501  -36.361036781   12.736907137  -33.882967971
    0.875653413    0.893834501  -36.219617788    4.291262179  -20.193616517
    0.893121227    0.893834501  -36.167578635    2.029687019   -9.679266732
    0.910589040    0.893834501  -36.126306798    2.225374375    0.003987520
    0.928056853    0.893834501  -36.100210119   -0.667931255   11.314369367
    0.945524667    0.893834501  -36.184494628  -10.734782949   25.526672971
    0.962992480    0.893834501  -36.506756906  -27.210472355   41.710016546
    0.980460293    0.893834501  -37.126479466  -43.111975911   56.073371117
    0.997928107    0.893834501  -37.941638906  -47.842432421   62.449896512
    1.015395920    0.893834501  -38.668051545  -31.670794795   54.079188483
    1.032863733    0.893834501  -38.896351953    9.245467055   26.361999666
    1.050331547    0.893834501  -38.216383080   70.943902820  -20.325485862
    1.067799360    0.893834501  -36.350745918  143.002782097  -79.583683748
    1.085267173    0.893834501  -33.237480204  211.351493462 -140.294225109
    1.102734987    0.893834501  -29.059913585  262.884389156 -190.153837861
    1.120202800    0.893834501  -24.197826772  288.682093921 -219.710054831
    1.137670613    0.893834501  -19.133515715  286.215812540 -225.089167759
    1.155138427    0.893834501  -14.335601568  259.401898161 -208.464450686
    1.172606240    0.893834501  -10.159457124  216.573235200 -176.414455744
    1.190074053    0.893834501   -6.799095137  167.583393524 -137.169215374
    1.207541867    0.893834501   -4.286545747  120.593543188  -98.199045065
    1.225009680    0.893834501   -2.537218649   80.804503805  -64.688547454
    1.242477493    0.893834501   -1.402029758   50.226438031  -39.122634729
    1.259945307    0.893834501   -0.719706122   28.894727042  -21.650214097
    1.277413120    0.893834501   -0.340615745   15.256917052  -10.911344028
    1.294880933    0.893834501   -0.147117310    7.303318092   -4.982503216
    1.312348747    0.893834501   -0.057340850    3.129593284   -2.043853631
    1.329816560    0.893834501   -0.020211645    1.209534778   -0.751873776
    1.347284373    0.893834501   -0.006284223    0.409801717   -0.242349105
    1.364752187    0.893834501   -0.001574091    0.110074380   -0.064757314
    1.382220000    0.893834501   -0.000271505    0.020218881   -0.011867015

    0.072134000    0.911332912   -0.000000000   -0.000000000   -0.000000000
    0.089601813    0.911332912   -0.000000000   -0.000000000   -0.000000000
    0.107069627    0.911332912   -0.000000000   -0.000000000   -0.000000000
    0.124537440    0.911332912   -0.000000000   -0.000000000   -0.000000000
    0.142005253    0.911332912   -0.000000000   -0.000000000   -0.000000000
    0.159473067    0.911332912   -0.000000000   -0.000000000   -0.000000000
    0.176940880    0.911332912   -0.000000000   -0.000000000   -0.000000000
    0.194408693    0.911332912   -0.000000000   -0.000000000   -0.000000000
    0.211876507    0.911332912   -0.000000000   -0.000000000   -0.000000000
    0.229344320    0.911332912   -0.000000000   -0.000000000   -0.000000000
    0.246812133    0.911332912   -0.000000000   -0.000000000   -0.000000000
    0.264279947    0.911332912   -0.000000000   -0.000000000   -0.000000000
    0.281747760    0.911332912   -0.000000000   -0.000000000   -0.000000000
    0.299215573    0.911332912   -0.000000073   -0.000006012    0.000005452
    0.316683387    0.911332912   -0.000002795   -0.000221891    0.000203388
    0.334151200    0.911332912   -0.000018908   -0.001434447    0.001322023
    0.351619013    0.911332912   -0.000088760   -0.006383851    0.005972369
    0.369086827    0.911332912   -0.000347395   -0.023536757    0.022427481
    0.386554640    0.911332912   -0.001190424   -0.075680429    0.073719165
    0.404022453    0.911332912   -0.003683477   -0.219102367    0.218424672
    0.421490267    0.911332912   -0.010461717   -0.582041905    0.589588426
    0.438958080    0.911332912   -0.027305816   -1.415515424    1.458801777
    0.456425893    0.911332912   -0.066357463   -3.201864005    3.336125000
    0.473893707    0.911332912   -0.150648278   -6.746009806    7.085896201
    0.491361520    0.911332912   -0.321115740  -13.300051954   14.039003179
    0.508829333    0.911332912   -0.644674143  -24.588084074   26.012514182
    0.526297147    0.911332912   -1.221876686  -42.685321409   45.133208925
    0.543764960    0.911332912   -2.189330691  -69.573310169   73.377574627
    0.561232773    0.911332912   -3.713203450 -106.464667553  111.765279637
    0.578700587    0.911332912   -5.965456379 -152.709754213  159.401981898
    0.596168400    0.911332912   -9.085838018 -204.996148701  212.640509879
    0.613636213    0.911332912  -13.125722173 -256.644709632  264.836317705
    0.631104027    0.911332912  -17.994956482 -298.245053855  307.050493747
    0.648571840    0.911332912  -23.428209908 -319.565640235  329.778308362
    0.666039653    0.911332912  -28.994491302 -312.525816649  325.462496028
    0.683507467    0.911332912  -34.166102962 -274.527112461  291.090465552
    0.700975280    0.911332912  -38.432963694 -210.306720356  229.933890099
    0.718443093    0.911332912  -41.427919745 -131.209545712  151.472880186
    0.735910907    0.911332912  -43.017699971  -51.941926514   69.164910095
    0.753378720    0.911332912  -43.322523024   13.987731670   -3.353061592
    0.770846533    0.911332912  -42.658373385   58.149689396  -56.062625342
    0.788314347    0.911332912  -41.430416767   78.737634982  -84.870233217
    0.805782160    0.911332912  -40.024899953   79.424236565  -91.617120600
    0.823249973    0.911332912  -38.733108490   66.893867588  -82.227305852
    0.840717787    0.911332912  -37.721832928   48.470780518  -64.100181504
    0.858185600    0.911332912  -37.034417013   30.680725732  -43.843461280
    0.875653413    0.911332912  -36.615040462   18.201044335  -25.891081648
    0.893121227    0.911332912  -36.352087266   12.619384524  -12.040441480
    0.910589040    0.911332912  -36.140148904   11.654194350   -1.729165366
    0.928056853    0.911332912  -35.941194067   10.071151775    7.215739824
    0.945524667    0.911332912  -35.813969735    2.842002085   17.445678766
    0.962992480    0.911332912  -35.877109490  -11.516536373   30.728151469
    0.980460293    0.911332912  -36.228513220  -28.990818941   46.425173408
    0.997928107    0.911332912  -36.855496048  -41.601269041   60.661957846
    1.015395920    0.911332912  -37.593484729  -40.324245977   66.877362388
    1.032863733    0.911332912  -38.139585023  -18.894181172   57.901247976
    1.050331547    0.911332912  -38.121504721   23.903981792   29.294816917
    1.067799360    0.911332912  -37.197370904   83.850116006  -17.981231531
    1.085267173    0.911332912  -35.142669704  151.397637456  -76.765415389
    1.102734987    0.911332912  -31.929056917  214.339269246 -135.634400116
    1.120202800    0.911332912  -27.745087331  260.678065430 -182.611410568
    1.137670613    0.911332912  -22.960972357  282.215461145 -208.980568264
    1.155138427    0.911332912  -18.037479646  276.938434911 -211.624735836
    1.172606240    0.911332912  -13.413163674  249.028181582 -193.225355120
    1.190074053    0.911332912   -9.415543600  206.730920122 -160.505152058
    1.207541867    0.911332912   -6.216510014  158.991339077 -121.739734054
    1.225009680    0.911332912   -3.842671113  113.315039772  -84.345113394
    1.242477493    0.911332912   -2.210112249   74.524060138  -53.296342312
    1.259945307    0.911332912   -1.176065547   45.064320811  -30.634399340
    1.277413120    0.911332912   -0.574746533   24.850482218  -15.957844506
    1.294880933    0.911332912   -0.255782519   12.375449267   -7.508128672
    1.312348747    0.911332912   -0.102617330    5.502766118   -3.168940294
    1.329816560    0.911332912   -0.037102480    2.193450515   -1.195873559
    1.347284373    0.911332912   -0.011806784    0.763070602   -0.395636216
    1.364752187    0.911332912   -0.003085348    0.214843750   -0.110348711
    1.382220000    0.911332912   -0.000555044    0.041279723   -0.021089584

    0.072134000    0.928831323   -0.000000000   -0.000000000   -0.000000000
    0.089601813    0.928831323   -0.000000000   -0.000000000   -0.000000000
    0.107069627    0.928831323   -0.000000000   -0.000000000   -0.000000000
    0.124537440    0.928831323   -0.000000000   -0.000000000   -0.000000000
    0.142005253    0.928831323   -0.000000000   -0.000000000   -0.000000000
    0.159473067    0.928831323   -0.000000000   -0.000000000   -0.000000000
    0.176940880    0.928831323   -0.000000000   -0.000000000   -0.000000000
    0.194408693    0.928831323   -0.000000000   -0.000000000   -0.000000000
    0.211876507    0.928831323   -0.000000000   -0.000000000   -0.000000000
    0.229344320    0.928831323   -0.000000000   -0.000000000   -0.000000000
    0.246812133    0.928831323   -0.000000000   -0.000000000   -0.000000000
    0.264279947    0.928831323   -0.000000000   -0.000000000   -0.000000000
    0.281747760    0.928831323   -0.000000000   -0.000000000   -0.000000000
    0.299215573    0.928831323   -0.000000000   -0.000000000   -0.000000000
    0.316683387    0.928831323   -0.000000078   -0.000006363    0.000005861
    0.334151200    0.928831323   -0.000002558   -0.000203834    0.000186765
    0.351619013    0.928831323   -0.000016795   -0.001276762    0.001180056
    0.369086827    0.928831323   -0.000079500   -0.005722693    0.005349918
    0.386554640    0.928831323   -0.000312184   -0.021195356    0.020155089
    0.404022453    0.928831323   -0.001079219   -0.068799412    0.066918441
    0.421490267    0.928831323   -0.003393808   -0.203219537    0.200443639
    0.438958080    0.928831323   -0.009666834   -0.540773371    0.543978663
    0.456425893    0.928831323   -0.025495582   -1.332055182    1.356734704
    0.473893707    0.928831323   -0.062395016   -3.035582173    3.124741172
    0.491361520    0.928831323   -0.142652912   -6.443411452    6.685523432
    0.508829333    0.928831323   -0.306056926  -12.788456139   13.337947602
    0.526297147    0.928831323   -0.618533640  -23.815992985   24.873609942
    0.543764960    0.928831323   -1.179566272  -41.618785915   43.437571138
    0.561232773    0.928831323   -2.126630017  -68.303323001   71.089344598
    0.578700587    0.928831323   -3.626785457 -105.079466647  109.054243276
    0.596168400    0.928831323   -5.855523066 -151.369991637  156.733018651
    0.613636213    0.928831323   -8.952070468 -203.590086214  210.747783616
    0.631104027    0.928831323  -12.964365381 -254.820317903  264.525109194
    0.648571840    0.928831323  -17.795261350 -295.587228247  308.843933415
    0.666039653    0.928831323  -23.172782210 -315.898476209  333.663438564
    0.683507467    0.928831323  -28.669780500 -308.423240602  330.935283159
    0.700975280    0.928831323  -33.775560125 -271.324785167  297.544892179
    0.718443093    0.928831323  -38.005928279 -209.580647808  237.063558945
    0.735910907    0.928831323  -41.017898729 -134.011624497  159.378247009
    0.753378720    0.928831323  -42.687799490  -58.185212154   78.046388017
    0.770846533    0.928831323  -43.122557865    5.687932073    6.453432842
    0.788314347    0.928831323  -42.605711658   49.940691824  -45.752247279
    0.805782160    0.928831323  -41.506338627   72.491705612  -74.608608934
    0.823249973    0.928831323  -40.185055043   76.079338416  -81.762005288
    0.840717787    0.928831323  -38.925814765   66.513080613  -72.804236281
    0.858185600    0.928831323  -37.895733369   50.978494942  -54.940987460
    0.875653413    0.928831323  -37.137962715   36.193120588  -34.841124624
    0.893121227    0.928831323  -36.597907126   26.346106529  -17.156059849
    0.910589040    0.928831323  -36.182058437   21.617227865   -3.875321312
    0.928056853    0.928831323  -35.826359963   18.570388155    5.620054562
    0.945524667    0.928831323  -35.541949179   12.820658040   13.864092418
    0.962992480    0.928831323  -35.402028909    1.882963339   24.018487573
    0.980460293    0.928831323  -35.491550462  -12.849950200   38.023199463
    0.997928107    0.928831323  -35.840667457  -26.912127755   54.848755295
    1.015395920    0.928831323  -36.384761101  -34.141953427   69.830298018
    1.032863733    0.928831323  -36.951751919  -28.552377766   75.546420000
    1.050331547    0.928831323  -37.275221805   -5.850290445   64.719249975
    1.067799360    0.928831323  -37.039995576   35.529768270   33.579687621
    1.085267173    0.928831323  -35.939290887   92.211215439  -15.650674176
    1.102734987    0.928831323  -33.770344528  156.006594909  -74.747211725
    1.120202800    0.928831323  -30.509395160  215.116789501 -131.850718976
    1.137670613    0.928831323  -26.344935863  257.802640367 -175.302423258
    1.155138427    0.928831323  -21.639415686  276.315994381 -197.188084507
    1.172606240    0.928831323  -16.836906754  269.122412096 -195.422361098
    1.190074053    0.928831323  -12.357310564  240.430613192 -173.632556299
    1.207541867    0.928831323   -8.513192681  197.759746783 -139.359437889
    1.225009680    0.928831323   -5.473919955  149.711498060 -101.300014732
    1.242477493    0.928831323   -3.263171740  103.849098013  -66.683674072
    1.259945307    0.928831323   -1.792594346   65.737625532  -39.689571350
    1.277413120    0.928831323   -0.901064455   37.693791302  -21.304581321
    1.294880933    0.928831323   -0.411509837   19.434838935  -10.293062043
    1.312348747    0.928831323   -0.169230055    8.923291199   -4.453474870
    1.329816560    0.928831323   -0.062546504    3.654248040   -1.718685175
    1.347284373    0.928831323   -0.020333481    1.303100415   -0.582293842
    1.364752187    0.928831323   -0.005511662    0.382264358   -0.168443196
    1.382220000    0.928831323   -0.001028135    0.076362998   -0.033395557

    0.072134000    0.946329733   -0.000000000   -0.000000000   -0.000000000
    0.089601813    0.946329733   -0.000000000   -0.000000000   -0.000000000
    0.107069627    0.946329733   -0.000000000   -0.000000000   -0.000000000
    0.124537440    0.946329733   -0.000000000   -0.000000000   -0.000000000
    0.142005253    0.946329733   -0.000000000   -0.000000000   -0.000000000
    0.159473067    0.946329733   -0.000000000   -0.000000000   -0.000000000
    0.176940880    0.946329733   -0.000000000   -0.000000000   -0.000000000
    0.194408693    0.946329733   -0.000000000   -0.000000000   -0.000000000
    0.211876507    0.946329733   -0.000000000   -0.000000000   -0.000000000
    0.229344320    0.946329733   -0.000000000   -0.000000000   -0.000000000
    0.246812133    0.946329733   -0.000000000   -0.000000000   -0.000000000
    0.264279947    0.946329733   -0.000000000   -0.000000000   -0.000000000
    0.281747760    0.946329733   -0.000000000   -0.000000000   -0.000000000
    0.299215573    0.946329733   -0.000000000   -0.000000000   -0.000000000
    0.316683387    0.946329733   -0.000000000   -0.000000000   -0.000000000
    0.334151200    0.946329733   -0.000000110   -0.000009120    0.000008371
    0.351619013    0.946329733   -0.000002247   -0.000179005    0.000164557
    0.369086827    0.946329733   -0.000015035   -0.001141158    0.001051208
    0.386554640    0.946329733   -0.000071293   -0.005137585    0.004780089
    0.404022453    0.946329733   -0.000281762   -0.019144632    0.018195647
    0.421490267    0.946329733   -0.000998804   -0.064064084    0.061523301
    0.438958080    0.946329733   -0.003133759   -0.188319897    0.184792177
    0.456425893    0.946329733   -0.009048486   -0.509772173    0.506637300
    0.473893707    0.946329733   -0.024025818   -1.264763682    1.272521521
    0.491361520    0.946329733   -0.059191858   -2.902466166    2.952452496
    0.508829333    0.946329733   -0.136160006   -6.198395552    6.361085238
    0.526297147    0.946329733   -0.294160316  -12.397642084   12.776296922
    0.543764960    0.946329733   -0.597942448  -23.217442052   23.989372648
    0.561232773    0.946329733   -1.146893659  -40.807170159   42.180488943
    0.578700587    0.946329733   -2.076824835  -67.178702110   69.502577391
    0.596168400    0.946329733   -3.554519674 -103.569483146  107.325183601
    0.613636213    0.946329733   -5.751618493 -149.223886413  155.161624934
    0.631104027    0.946329733   -8.802876561 -200.511771945  209.675863460
    0.648571840    0.946329733  -12.752339664 -250.672068569  264.205725105
    0.666039653    0.946329733  -17.501758341 -290.514531099  309.402819616
    0.683507467    0.946329733  -22.787524615 -310.623441451  335.166522958
    0.700975280    0.946329733  -28.199380079 -304.145214170  333.548938142
    0.718443093    0.946329733  -33.249007271 -269.387112383  301.563141967
    0.735910907    0.946329733  -37.473202664 -210.959995917  242.802693371
    0.753378720    0.946329733  -40.540179790 -138.851347746  166.945061600
    0.770846533    0.946329733  -42.318204461  -65.448629535   87.234494907
    0.788314347    0.946329733  -42.887095601   -2.064045614   16.785687173
    0.805782160    0.946329733  -42.495684893   43.624571605  -34.855697275
    0.823249973    0.946329733  -41.484643196   68.788820579  -63.677601391
    0.840717787    0.946329733  -40.202959342   75.270671320  -71.191693321
    0.858185600    0.946329733  -38.932212833   68.613368851  -62.846626667
    0.875653413    0.946329733  -37.839361894   56.028492675  -45.740952105
    0.893121227    0.946329733  -36.970461724   43.697633332  -26.488408664
    0.910589040    0.946329733  -36.290527182   34.505416050   -9.727902612
    0.928056853    0.946329733  -35.745626081   27.742858791    2.664200817
    0.945524667    0.946329733  -35.314595546   21.048332162   11.632715176
    0.962992480    0.946329733  -35.014749226   12.468854847   20.138756383
    0.980460293    0.946329733  -34.883116734    1.922819439   31.474551167
    0.997928107    0.946329733  -34.945070147   -9.378394464   47.073029010
    1.015395920    0.946329733  -35.194723250  -19.164048410   64.914125630
    1.032863733    0.946329733  -35.578096917  -23.883699507   79.150236356
    1.050331547    0.946329733  -35.964029467  -18.647681379   81.969281178
    1.067799360    0.946329733  -36.131476014    2.191370804   66.756315909
    1.085267173    0.946329733  -35.774727849   41.411671898   31.379589918
    1.102734987    0.946329733  -34.583809563   96.697356548  -20.186624927
    1.120202800    0.946329733  -32.345678883  159.403865487  -78.476839653
    1.137670613    0.946329733  -29.037586293  217.131891702 -131.437839815
    1.155138427    0.946329733  -24.853941080  257.966554475 -168.153044248
    1.172606240    0.946329733  -20.162996782  274.380142990 -182.221504810
    1.190074053    0.946329733  -15.414631370  264.797289488 -173.396870962
    1.207541867    0.946329733  -11.036317484  233.034265205 -147.073484763
    1.225009680    0.946329733   -7.351145758  187.019176839 -111.889232868
    1.242477493    0.946329733   -4.523432520  136.350280482  -76.512744305
    1.259945307    0.946329733   -2.555259116   89.979548813  -47.017109402
    1.277413120    0.946329733   -1.316304555   53.422534697  -25.931127413
    1.294880933    0.946329733   -0.614621128   28.390585331  -12.824648951
    1.312348747    0.946329733   -0.258116642   13.398996363   -5.668936768
    1.329816560    0.946329733   -0.097208249    5.616884506   -2.230875084
    1.347284373    0.946329733   -0.032209852    2.048327965   -0.771921495
    1.364752187    0.946329733   -0.009003669    0.622137339   -0.230111021
    1.382220000    0.946329733   -0.001732813    0.128532627   -0.047159455

    0.072134000    0.963828144   -0.000000000   -0.000000000   -0.000000000
    0.089601813    0.963828144   -0.000000000   -0.000000000   -0.000000000
    0.107069627    0.963828144   -0.000000000   -0.000000000   -0.000000000
    0.124537440    0.963828144   -0.000000000   -0.000000000   -0.000000000
    0.142005253    0.963828144   -0.000000000   -0.000000000   -0.000000000
    0.159473067    0.963828144   -0.000000000   -0.000000000   -0.000000000
    0.176940880    0.963828144   -0.000000000   -0.000000000   -0.000000000
    0.194408693    0.963828144   -0.000000000   -0.000000000   -0.000000000
    0.211876507    0.963828144   -0.000000000   -0.000000000   -0.000000000
    0.229344320    0.963828144   -0.000000000   -0.000000000   -0.000000000
    0.246812133    0.963828144   -0.000000000   -0.000000000   -0.000000000
    0.264279947    0.963828144   -0.000000000   -0.000000000   -0.000000000
    0.281747760    0.963828144   -0.000000000   -0.000000000   -0.000000000
    0.299215573    0.963828144   -0.000000000   -0.000000000   -0.000000000
    0.316683387    0.963828144   -0.000000000   -0.000000000   -0.000000000
    0.334151200    0.963828144   -0.000000000   -0.000000000   -0.000000000
    0.351619013    0.963828144   -0.000000093   -0.000007692    0.000007002
    0.369086827    0.963828144   -0.000002177   -0.000172712    0.000158208
    0.386554640    0.963828144   -0.000014085   -0.001068804    0.000983260
    0.404022453    0.963828144   -0.000065956   -0.004736293    0.004451323
    0.421490267    0.963828144   -0.000269449   -0.018354450    0.017361951
    0.438958080    0.963828144   -0.000938103   -0.060041695    0.058105412
    0.456425893    0.963828144   -0.002986394   -0.179979956    0.176080528
    0.473893707    0.963828144   -0.008642499   -0.488677401    0.483640136
    0.491361520    0.963828144   -0.023007040   -1.216096416    1.218337829
    0.508829333    0.963828144   -0.056838835   -2.798604179    2.835919776
    0.526297147    0.963828144   -0.131471844   -6.018864242    6.136197667
    0.543764960    0.963828144   -0.285046532  -12.075255698   12.383179069
    0.561232773    0.963828144   -0.581878311  -22.709760105   23.370706800
    0.578700587    0.963828144   -1.118818080  -39.948943362   41.291513782
    0.596168400    0.963828144   -2.029878325  -65.808697734   68.341837930
    0.613636213    0.963828144   -3.477034019 -101.399211258  105.905071438
    0.631104027    0.963828144   -5.626946226 -145.961403485  153.517092003
    0.648571840    0.963828144   -8.610981592 -196.051216603  207.859568099
    0.666039653    0.963828144  -12.472205659 -245.131214148  262.348552433
    0.683507467    0.963828144  -17.119700641 -284.508658178  307.775731281
    0.700975280    0.963828144  -22.303969153 -305.188127844  334.242041584
    0.718443093    0.963828144  -27.635266671 -300.568897100  333.909248925
    0.735910907    0.963828144  -32.646466410 -268.750408370  303.796471021
    0.753378720    0.963828144  -36.889058750 -213.669676085  247.352597831
    0.770846533    0.963828144  -40.028164043 -144.176679328  174.007393174
    0.788314347    0.963828144  -41.910255103  -71.740030439   96.635634200
    0.805782160    0.963828144  -42.584901701   -7.616181104   27.900252129
    0.823249973    0.963828144  -42.275298991   39.905218579  -23.043799836
    0.840717787    0.963828144  -41.310251499   67.292786870  -52.281676127
    0.858185600    0.963828144  -40.032935158   76.296107920  -61.047124778
    0.875653413    0.963828144  -38.719622669   72.479126693  -54.286621893
    0.893121227    0.963828144  -37.536102934   62.386186249  -38.692023598
    0.910589040    0.963828144  -36.546727182   50.781219011  -20.760244155
    0.928056853    0.963828144  -35.755045011   39.767609871   -5.145061876
    0.945524667    0.963828144  -35.145710705   29.910963238    6.436665807
    0.962992480    0.963828144  -34.697131497   21.278982347   15.266639529
    0.980460293    0.963828144  -34.387671704   13.878574431   24.511154102
    0.997928107    0.963828144  -34.203142265    6.779566203   37.041244256
    1.015395920    0.963828144  -34.150338781   -1.513499309   53.315694631
    1.032863733    0.963828144  -34.255940040  -11.022013246   70.028932228
    1.050331547    0.963828144  -34.515551291  -18.317339621   80.751933635
    1.067799360    0.963828144  -34.832350221  -15.902978905   78.254633728
    1.085267173    0.963828144  -34.964774972    3.785484419   57.647837170
    1.102734987    0.963828144  -34.569703801   44.528371112   18.875189015
    1.120202800    0.963828144  -33.299998052  102.639289635  -32.323894654
    1.137670613    0.963828144  -30.936076056  167.777957714  -85.826376467
    1.155138427    0.963828144  -27.472292344  226.272330836 -130.070712432
    1.172606240    0.963828144  -23.137477242  265.650793308 -155.821076787
    1.190074053    0.963828144  -18.344228787  277.968249464 -159.176908973
    1.207541867    0.963828144  -13.589041520  261.603369472 -142.561116220
    1.225009680    0.963828144   -9.335995429  221.923453109 -113.264836136
    1.242477493    0.963828144   -5.905363955  169.367773905  -80.243686519
    1.259945307    0.963828144   -3.417228593  116.008805400  -50.765977320
    1.277413120    0.963828144   -1.797709042   71.015324146  -28.687384584
    1.294880933    0.963828144   -0.855258522   38.731872877  -14.481292916
    1.312348747    0.963828144   -0.365515539   18.709394335   -6.519947230
    1.329816560    0.963828144   -0.139848888    8.000638305   -2.609499898
    1.347284373    0.963828144   -0.047106438    2.975229253   -0.919514093
    1.364752187    0.963828144   -0.013501837    0.929802130   -0.280767274
    1.382220000    0.963828144   -0.002670035    0.197802523   -0.059406251

    0.072134000    0.981326555   -0.000000000   -0.000000000   -0.000000000
    0.089601813    0.981326555   -0.000000000   -0.000000000   -0.000000000
    0.107069627    0.981326555   -0.000000000   -0.000000000   -0.000000000
    0.124537440    0.981326555   -0.000000000   -0.000000000   -0.000000000
    0.142005253    0.981326555   -0.000000000   -0.000000000   -0.000000000
    0.159473067    0.981326555   -0.000000000   -0.000000000   -0.000000000
    0.176940880    0.981326555   -0.000000000   -0.000000000   -0.000000000
    0.194408693    0.981326555   -0.000000000   -0.000000000   -0.000000000
    0.211876507    0.981326555   -0.000000000   -0.000000000   -0.000000000
    0.229344320    0.981326555   -0.000000000   -0.000000000   -0.000000000
    0.246812133    0.981326555   -0.000000000   -0.000000000   -0.000000000
    0.264279947    0.981326555   -0.000000000   -0.000000000   -0.000000000
    0.281747760    0.981326555   -0.000000000   -0.000000000   -0.000000000
    0.299215573    0.981326555   -0.000000000   -0.000000000   -0.000000000
    0.316683387    0.981326555   -0.000000000   -0.000000000   -0.000000000
    0.334151200    0.981326555   -0.000000000   -0.000000000   -0.000000000
    0.351619013    0.981326555   -0.000000000   -0.000000000   -0.000000000
    0.369086827    0.981326555   -0.000000109   -0.000008955    0.000008258
    0.386554640    0.981326555   -0.000001994   -0.000158839    0.000145032
    0.404022453    0.981326555   -0.000012453   -0.000941213    0.000877958
    0.421490267    0.981326555   -0.000062668   -0.004517378    0.004216469
    0.438958080    0.981326555   -0.000247981   -0.016849109    0.016087881
    0.456425893    0.981326555   -0.000888108   -0.057109527    0.054891971
    0.473893707    0.981326555   -0.002839786   -0.172105094    0.166904604
    0.491361520    0.981326555   -0.008243095   -0.468583217    0.460330096
    0.508829333    0.981326555   -0.022009793   -1.168548281    1.164608120
    0.526297147    0.981326555   -0.054796136   -2.714230574    2.727979448
    0.543764960    0.981326555   -0.127108055   -5.843335576    5.934313601
    0.561232773    0.981326555   -0.276722838  -11.767074449   12.040672763
    0.578700587    0.981326555   -0.565622762  -22.113240522   22.815082308
    0.596168400    0.981326555   -1.088665705  -38.895927394   40.441921330
    0.613636213    0.981326555   -1.975392905  -64.027582006   67.076324227
    0.631104027    0.981326555   -3.382695877  -98.586481031  104.090897241
    0.648571840    0.981326555   -5.473323732 -141.946480619  151.048532286
    0.666039653    0.981326555   -8.375785316 -190.799170960  204.739997747
    0.683507467    0.981326555  -12.137454895 -239.058211139  258.762353855
    0.700975280    0.981326555  -16.677382045 -278.425559775  304.169754848
    0.718443093    0.981326555  -21.763725833 -300.250832338  331.290652886
    0.735910907    0.981326555  -27.026173163 -297.816371884  332.498285919
    0.753378720    0.981326555  -32.012932339 -268.704260048  304.891310941
    0.770846533    0.981326555  -36.276204040 -215.942038622  251.728548064
    0.788314347    0.981326555  -39.467749446 -147.729430950  181.845391902
    0.805782160    0.981326555  -41.415789979  -75.581721650  107.216053631
    0.823249973    0.981326555  -42.154998531  -11.100351493   39.701260618
    0.840717787    0.981326555  -41.899555121   37.302911142  -11.745323125
    0.858185600    0.981326555  -40.965546872   66.500736731  -42.700869724
    0.875653413    0.981326555  -39.678610778   78.308324738  -53.539223053
    0.893121227    0.981326555  -38.304719625   77.254473893  -48.617586073
    0.910589040    0.981326555  -37.026378202   68.078128491  -34.594267760
    0.928056853    0.981326555  -35.948712404   54.767112007  -18.207478063
    0.945524667    0.981326555  -35.112523169   40.989348497   -4.097823938
    0.962992480    0.981326555  -34.496207687   29.937230336    6.371264209
    0.980460293    0.981326555  -34.034005121   23.286440886   14.887438291
    0.997928107    0.981326555  -33.658368164   19.528427393   24.447773282
    1.015395920    0.981326555  -33.351958704   14.429521990   37.156549543
    1.032863733    0.981326555  -33.175803661    4.357939292   52.314727318
    1.050331547    0.981326555  -33.217223922   -9.915782571   65.950881914
    1.067799360    0.981326555  -33.497667919  -21.132500533   72.000060953
    1.085267173    0.981326555  -33.872052539  -19.037830293   64.600852456
    1.102734987    0.981326555  -34.026300004    5.095658611   40.706368331
    1.120202800    0.981326555  -33.547832246   52.954528581    2.110532190
    1.137670613    0.981326555  -32.067825181  118.168699842  -44.383578487
    1.155138427    0.981326555  -29.387973015  187.840234589  -88.587676485
    1.172606240    0.981326555  -25.564163347  246.490172077 -120.270141412
    1.190074053    0.981326555  -20.915769041  280.379079058 -132.888033171
    1.207541867    0.981326555  -15.954997509  281.627741792 -125.873867227
    1.225009680    0.981326555  -11.255326081  251.517433148 -104.351792822
    1.242477493    0.981326555   -7.287939931  199.979105113  -76.445595340
    1.259945307    0.981326555   -4.303760807  141.504080831  -49.676401783
    1.277413120    0.981326555   -2.304266076   88.923606149  -28.693162085
    1.294880933    0.981326555   -1.113328148   49.565431790  -14.747569818
    1.312348747    0.981326555   -0.482657157   24.406562899   -6.746096206
    1.329816560    0.981326555   -0.187088427   10.611249158   -2.740000550
    1.347284373    0.981326555   -0.063886969    4.011532074   -0.980661348
    1.364752187    0.981326555   -0.018676423    1.282282969   -0.305087732
    1.382220000    0.981326555   -0.003783447    0.279962225   -0.066757637

    0.072134000    0.998824965   -0.000000000   -0.000000000   -0.000000000
    0.089601813    0.998824965   -0.000000000   -0.000000000   -0.000000000
    0.107069627    0.998824965   -0.000000000   -0.000000000   -0.000000000
    0.124537440    0.998824965   -0.000000000   -0.000000000   -0.000000000
    0.142005253    0.998824965   -0.000000000   -0.000000000   -0.000000000
    0.159473067    0.998824965   -0.000000000   -0.000000000   -0.000000000
    0.176940880    0.998824965   -0.000000000   -0.000000000   -0.000000000
    0.194408693    0.998824965   -0.000000000   -0.000000000   -0.000000000
    0.211876507    0.998824965   -0.000000000   -0.000000000   -0.000000000
    0.229344320    0.998824965   -0.000000000   -0.000000000   -0.000000000
    0.246812133    0.998824965   -0.000000000   -0.000000000   -0.000000000
    0.264279947    0.998824965   -0.000000000   -0.000000000   -0.000000000
    0.281747760    0.998824965   -0.000000000   -0.000000000   -0.000000000
    0.299215573    0.998824965   -0.000000000   -0.000000000   -0.000000000
    0.316683387    0.998824965   -0.000000000   -0.000000000   -0.000000000
    0.334151200    0.998824965   -0.000000000   -0.000000000   -0.000000000
    0.351619013    0.998824965   -0.000000000   -0.000000000   -0.000000000
    0.369086827    0.998824965   -0.000000000   -0.000000000   -0.000000000
    0.386554640    0.998824965   -0.000000148   -0.000012198    0.000011048
    0.404022453    0.998824965   -0.000001750   -0.000137586    0.000128727
    0.421490267    0.998824965   -0.000012504   -0.000944187    0.000879073
    0.438958080    0.998824965   -0.000058188   -0.004160594    0.003958440
    0.456425893    0.998824965   -0.000240140   -0.016355377    0.015563512
    0.473893707    0.998824965   -0.000859753   -0.055483283    0.053031910
    0.491361520    0.998824965   -0.002739915   -0.166454587    0.161130166
    0.508829333    0.998824965   -0.007938874   -0.451631772    0.444561698
    0.526297147    0.998824965   -0.021355148   -1.137332808    1.130503173
    0.543764960    0.998824965   -0.053087188   -2.630685694    2.653136220
    0.561232773    0.998824965   -0.123412786   -5.677004802    5.788102673
    0.578700587    0.998824965   -0.268349566  -11.398900914   11.753827611
    0.596168400    0.998824965   -0.548214815  -21.403109659   22.288746097
    0.613636213    0.998824965   -1.054303251  -37.619379608   39.513149399
    0.631104027    0.998824965   -1.911513467  -61.895021092   65.538468995
    0.648571840    0.998824965   -3.272600187  -95.378008604  101.730991345
    0.666039653    0.998824965   -5.295949785 -137.494494883  147.713468211
    0.683507467    0.998824965   -8.111479705 -185.316005521  200.429719762
    0.700975280    0.998824965  -11.771730210 -233.050869129  253.766924691
    0.718443093    0.998824965  -16.208295224 -272.732552540  299.135837594
    0.735910907    0.998824965  -21.203205574 -295.632717436  327.275732021
    0.753378720    0.998824965  -26.398338697 -294.752703266  330.819619486
    0.770846533    0.998824965  -31.345662882 -267.227775345  306.699775008
    0.788314347    0.998824965  -35.595946214 -215.934420056  257.429158337
    0.805782160    0.998824965  -38.800879677 -149.271097031  190.718878373
    0.823249973    0.998824965  -40.789455784  -78.646857290  117.609061352
    0.840717787    0.998824965  -41.590650562  -14.918854380   49.800673863
    0.858185600    0.998824965  -41.395661982   34.530554413   -3.119819703
    0.875653413    0.998824965  -40.487009886   66.590197238  -35.821078601
    0.893121227    0.998824965  -39.170453207   81.439638279  -48.223886133
    0.910589040    0.998824965  -37.729978605   81.283845921  -44.879878799
    0.928056853    0.998824965  -36.394665202   70.150075114  -32.844854086
    0.945524667    0.998824965  -35.306697610   54.056023934  -18.816507450
    0.962992480    0.998824965  -34.493065174   39.669438041   -6.909402611
    0.980460293    0.998824965  -33.878573596   31.511891456    2.176146295
    0.997928107    0.998824965  -33.351824294   29.088885592   10.256247721
    1.015395920    0.998824965  -32.853037633   26.979218529   19.849674051
    1.032863733    0.998824965  -32.437177873   18.784258198   32.171381982
    1.050331547    0.998824965  -32.237854210    2.337592970   45.837798768
    1.067799360    0.998824965  -32.364962330  -16.863582033   56.872106769
    1.085267173    0.998824965  -32.773947021  -28.037148345   59.822691315
    1.102734987    0.998824965  -33.220607307  -19.395323630   49.972106898
    1.120202800    0.998824965  -33.291073260   15.455532475   25.846894314
    1.137670613    0.998824965  -32.529122379   75.008282618   -9.315845015
    1.155138427    0.998824965  -30.579205644  149.176367377  -47.836013816
    1.172606240    0.998824965  -27.321354662  221.621850401  -80.063779269
    1.190074053    0.998824965  -22.947275005  274.150979248  -98.183643650
    1.207541867    0.998824965  -17.937580018  292.755789038  -99.302784364
    1.225009680    0.998824965  -12.934605885  273.801228448  -86.182367595
    1.242477493    0.998824965   -8.538312029  225.572155122  -65.317873476
    1.259945307    0.998824965   -5.126645460  164.069992462  -43.567469058
    1.277413120    0.998824965   -2.784414656  105.378105556  -25.690612173
    1.294880933    0.998824965   -1.362144479   59.787591943  -13.424944610
    1.312348747    0.998824965   -0.597291304   29.898395766   -6.229889032
    1.329816560    0.998824965   -0.233957981   13.174691257   -2.564112023
    1.347284373    0.998824965   -0.080778515    5.047688729   -0.930456552
    1.364752187    0.998824965   -0.023971117    1.641511260   -0.293723668
    1.382220000    0.998824965   -0.004964007    0.366946253   -0.066816291

    0.072134000    1.016323376   -0.000000000   -0.000000000   -0.000000000
    0.089601813    1.016323376   -0.000000000   -0.000000000   -0.000000000
    0.107069627    1.016323376   -0.000000000   -0.000000000   -0.000000000
    0.124537440    1.016323376   -0.000000000   -0.000000000   -0.000000000
    0.142005253    1.016323376   -0.000000000   -0.000000000   -0.000000000
    0.159473067    1.016323376   -0.000000000   -0.000000000   -0.000000000
    0.176940880    1.016323376   -0.000000000   -0.000000000   -0.000000000
    0.194408693    1.016323376   -0.000000000   -0.000000000   -0.000000000
    0.211876507    1.016323376   -0.000000000   -0.000000000   -0.000000000
    0.229344320    1.016323376   -0.000000000   -0.000000000   -0.000000000
    0.246812133    1.016323376   -0.000000000   -0.000000000   -0.000000000
    0.264279947    1.016323376   -0.000000000   -0.000000000   -0.000000000
    0.281747760    1.016323376   -0.000000000   -0.000000000   -0.000000000
    0.299215573    1.016323376   -0.000000000   -0.000000000   -0.000000000
    0.316683387    1.016323376   -0.000000000   -0.000000000   -0.000000000
    0.334151200    1.016323376   -0.000000000   -0.000000000   -0.000000000
    0.351619013    1.016323376   -0.000000000   -0.000000000   -0.000000000
    0.369086827    1.016323376   -0.000000000   -0.000000000   -0.000000000
    0.386554640    1.016323376   -0.000000000   -0.000000000   -0.000000000
    0.404022453    1.016323376   -0.000000067   -0.000005529    0.000005052
    0.421490267    1.016323376   -0.000001795   -0.000142052    0.000131590
    0.438958080    1.016323376   -0.000011046   -0.000830664    0.000786783
    0.456425893    1.016323376   -0.000056379   -0.004063412    0.003822918
    0.473893707    1.016323376   -0.000233498   -0.016015158    0.015075655
    0.491361520    1.016323376   -0.000830023   -0.053731457    0.051263391
    0.508829333    1.016323376   -0.002633719   -0.159942067    0.155594757
    0.526297147    1.016323376   -0.007714261   -0.439943059    0.432525746
    0.543764960    1.016323376   -0.020633231   -1.097082067    1.098700393
    0.561232773    1.016323376   -0.051379737   -2.543888804    2.583085750
    0.578700587    1.016323376   -0.119107726   -5.466861304    5.628069557
    0.596168400    1.016323376   -0.258683458  -10.966663404   11.423604366
    0.613636213    1.016323376   -0.527963873  -20.586706979   21.648103045
    0.631104027    1.016323376   -1.014529122  -36.177166769   38.362970291
    0.648571840    1.016323376   -1.839567804  -59.605083768   63.641541542
    0.666039653    1.016323376   -3.151016854  -92.001416585   98.845960420
    0.683507467    1.016323376   -5.106477496 -133.063057454  143.695246615
    0.700975280    1.016323376   -7.836168408 -179.988187712  195.386007335
    0.718443093    1.016323376  -11.398506663 -227.222487878  248.185924303
    0.735910907    1.016323376  -15.731053142 -266.748781316  293.966768022
    0.753378720    1.016323376  -20.622781764 -289.850630410  323.786510870
    0.770846533    1.016323376  -25.721904286 -289.642666270  330.160062867
    0.788314347    1.016323376  -30.591649088 -263.646608911  309.361673496
    0.805782160    1.016323376  -34.801486045 -215.035673292  262.950359886
    0.823249973    1.016323376  -38.018838476 -151.573429977  197.912685370
    0.840717787    1.016323376  -40.068872938  -83.065556243  125.237522311
    0.858185600    1.016323376  -40.947208669  -18.856051813   57.133209720
    0.875653413    1.016323376  -40.798188688   33.471836340    3.732400857
    0.893121227    1.016323376  -39.879959220   68.508005780  -29.610947723
    0.910589040    1.016323376  -38.521956641   83.719878362  -43.265515660
    0.928056853    1.016323376  -37.061708714   80.879150709  -42.150060039
    0.945524667    1.016323376  -35.762868538   66.664997933  -33.052733544
    0.962992480    1.016323376  -34.742432768   50.501954430  -21.898392630
    0.980460293    1.016323376  -33.960439878   40.105040548  -11.960603695
    0.997928107    1.016323376  -33.291869816   37.199250864   -3.609332190
    1.015395920    1.016323376  -32.639148038   36.845284545    4.754351273
    1.032863733    1.016323376  -32.027665845   31.278781485   15.077743324
    1.050331547    1.016323376  -31.596743389   15.884550085   27.930330951
    1.067799360    1.016323376  -31.506360837   -6.390941001   41.506149690
    1.085267173    1.016323376  -31.797493350  -25.966613098   51.551158818
    1.102734987    1.016323376  -32.313928831  -29.947686369   52.901502205
    1.120202800    1.016323376  -32.687795926   -8.447741178   41.982733642
    1.137670613    1.016323376  -32.433297402   41.890689292   19.091687318
    1.155138427    1.016323376  -31.084725399  114.993636446  -10.836577898
    1.172606240    1.016323376  -28.366229513  195.432359981  -39.751421623
    1.190074053    1.016323376  -24.331353753  262.138135685  -59.869057095
    1.207541867    1.016323376  -19.397021476  295.829361313  -66.976171129
    1.225009680    1.016323376  -14.235222073  287.911761664  -61.781138525
    1.242477493    1.016323376   -9.542364962  244.345598970  -48.786402263
    1.259945307    1.016323376   -5.805455373  181.767613749  -33.514146511
    1.277413120    1.016323376   -3.188856016  118.809229155  -20.207353013
    1.294880933    1.016323376   -1.575205617   68.357788707  -10.742770855
    1.312348747    1.016323376   -0.696849146   34.599662396   -5.058596724
    1.329816560    1.016323376   -0.275192112   15.408000661   -2.109523977
    1.347284373    1.016323376   -0.095839072    5.965767594   -0.775975341
    1.364752187    1.016323376   -0.028754398    1.964754565   -0.248005529
    1.382220000    1.016323376   -0.006076697    0.448817113   -0.059167276

    0.072134000    1.033821787   -0.000000000   -0.000000000   -0.000000000
    0.089601813    1.033821787   -0.000000000   -0.000000000   -0.000000000
    0.107069627    1.033821787   -0.000000000   -0.000000000   -0.000000000
    0.124537440    1.033821787   -0.000000000   -0.000000000   -0.000000000
    0.142005253    1.033821787   -0.000000000   -0.000000000   -0.000000000
    0.159473067    1.033821787   -0.000000000   -0.000000000   -0.000000000
    0.176940880    1.033821787   -0.000000000   -0.000000000   -0.000000000
    0.194408693    1.033821787   -0.000000000   -0.000000000   -0.000000000
    0.211876507    1.033821787   -0.000000000   -0.000000000   -0.000000000
    0.229344320    1.033821787   -0.000000000   -0.000000000   -0.000000000
    0.246812133    1.033821787   -0.000000000   -0.000000000   -0.000000000
    0.264279947    1.033821787   -0.000000000   -0.000000000   -0.000000000
    0.281747760    1.033821787   -0.000000000   -0.000000000   -0.000000000
    0.299215573    1.033821787   -0.000000000   -0.000000000   -0.000000000
    0.316683387    1.033821787   -0.000000000   -0.000000000   -0.000000000
    0.334151200    1.033821787   -0.000000000   -0.000000000   -0.000000000
    0.351619013    1.033821787   -0.000000000   -0.000000000   -0.000000000
    0.369086827    1.033821787   -0.000000000   -0.000000000   -0.000000000
    0.386554640    1.033821787   -0.000000000   -0.000000000   -0.000000000
    0.404022453    1.033821787   -0.000000000   -0.000000000   -0.000000000
    0.421490267    1.033821787   -0.000000027   -0.000002217    0.000002055
    0.438958080    1.033821787   -0.000001111   -0.000088327    0.000082095
    0.456425893    1.033821787   -0.000009878   -0.000758782    0.000692648
    0.473893707    1.033821787   -0.000052357   -0.003838622    0.003497816
    0.491361520    1.033821787   -0.000216716   -0.015015292    0.013907382
    0.508829333    1.033821787   -0.000772262   -0.050236404    0.047641731
    0.526297147    1.033821787   -0.002513659   -0.153897699    0.147766701
    0.543764960    1.033821787   -0.007321993   -0.418263313    0.411430049
    0.561232773    1.033821787   -0.019712650   -1.050390576    1.052585215
    0.578700587    1.033821787   -0.049044089   -2.428704781    2.477429629
    0.596168400    1.033821787   -0.113761798   -5.221087878    5.407421352
    0.613636213    1.033821787   -0.247217875  -10.485716804   10.986330893
    0.631104027    1.033821787   -0.504614769  -19.692157627   20.833562641
    0.648571840    1.033821787   -0.970645825  -34.681437938   36.958960999
    0.666039653    1.033821787   -1.762165114  -57.261767077   61.391555036
    0.683507467    1.033821787   -3.025115415  -88.718907468   95.540607235
    0.700975280    1.033821787   -4.913655142 -128.704239096  139.298194957
    0.718443093    1.033821787   -7.557814758 -174.534142000  190.160194977
    0.735910907    1.033821787  -11.014563655 -220.622274954  242.758510118
    0.753378720    1.033821787  -15.223090235 -259.209985898  289.233886546
    0.770846533    1.033821787  -19.980017439 -282.148460774  320.610662885
    0.788314347    1.033821787  -24.953920010 -283.327729299  329.042440677
    0.805782160    1.033821787  -29.739596585 -260.578032929  310.319942233
    0.823249973    1.033821787  -33.931407880 -216.018927455  265.704057174
    0.840717787    1.033821787  -37.192949182 -155.271843769  202.232143826
    0.858185600    1.033821787  -39.309888400  -86.496351924  131.068264047
    0.875653413    1.033821787  -40.226646154  -19.600039173   64.352516955
    0.893121227    1.033821787  -40.067448017   35.039691090   11.711913213
    0.910589040    1.033821787  -39.123558936   69.269028034  -22.110012542
    0.928056853    1.033821787  -37.782908830   80.664327226  -37.665498069
    0.945524667    1.033821787  -36.410491113   74.304401089  -39.340561757
    0.962992480    1.033821787  -35.229934419   60.540285510  -33.039502310
    0.980460293    1.033821787  -34.276670569   49.504978767  -23.904169393
    0.997928107    1.033821787  -33.454706717   45.586323640  -14.860704190
    1.015395920    1.033821787  -32.654733206   45.715873565   -6.283146879
    1.032863733    1.033821787  -31.871105987   42.370420302    3.240147355
    1.050331547    1.033821787  -31.223389060   29.515164974   15.214503098
    1.067799360    1.033821787  -30.887145595    7.499884534   29.549019698
    1.085267173    1.033821787  -30.964749352  -16.335213206   43.479046031
    1.102734987    1.033821787  -31.387062701  -29.559406214   52.328117805
    1.120202800    1.033821787  -31.858117619  -20.113768863   51.631629684
    1.137670613    1.033821787  -31.905555240   19.601865340   39.723205694
    1.155138427    1.033821787  -30.999299434   87.856657039   19.106266618
    1.172606240    1.033821787  -28.740479966  171.230696010   -4.245896008
    1.190074053    1.033821787  -25.054158738  247.209633874  -23.555978882
    1.207541867    1.033821787  -20.279297514  292.499628406  -34.270965599
    1.225009680    1.033821787  -15.086369663  294.157788514  -35.609913855
    1.242477493    1.033821787  -10.233064132  255.650403205  -30.103877315
    1.259945307    1.033821787   -6.288680052  193.564233711  -21.611195447
    1.277413120    1.033821787   -3.484064697  128.247725979  -13.439243656
    1.294880933    1.033821787   -1.733689404   74.579878651   -7.308343688
    1.312348747    1.033821787   -0.772087113   38.096642981   -3.506179800
    1.329816560    1.033821787   -0.306787227   17.101361013   -1.485224401
    1.347284373    1.033821787   -0.107547269    6.674882132   -0.555505463
    1.364752187    1.033821787   -0.032519285    2.218103630   -0.179969916
    1.382220000    1.033821787   -0.006999887    0.516649146   -0.045603639

    0.072134000    1.051320197   -0.000000000   -0.000000000   -0.000000000
    0.089601813    1.051320197   -0.000000000   -0.000000000   -0.000000000
    0.107069627    1.051320197   -0.000000000   -0.000000000   -0.000000000
    0.124537440    1.051320197   -0.000000000   -0.000000000   -0.000000000
    0.142005253    1.051320197   -0.000000000   -0.000000000   -0.000000000
    0.159473067    1.051320197   -0.000000000   -0.000000000   -0.000000000
    0.176940880    1.051320197   -0.000000000   -0.000000000   -0.000000000
    0.194408693    1.051320197   -0.000000000   -0.000000000   -0.000000000
    0.211876507    1.051320197   -0.000000000   -0.000000000   -0.000000000
    0.229344320    1.051320197   -0.000000000   -0.000000000   -0.000000000
    0.246812133    1.051320197   -0.000000000   -0.000000000   -0.000000000
    0.264279947    1.051320197   -0.000000000   -0.000000000   -0.000000000
    0.281747760    1.051320197   -0.000000000   -0.000000000   -0.000000000
    0.299215573    1.051320197   -0.000000000   -0.000000000   -0.000000000
    0.316683387    1.051320197   -0.000000000   -0.000000000   -0.000000000
    0.334151200    1.051320197   -0.000000000   -0.000000000   -0.000000000
    0.351619013    1.051320197   -0.000000000   -0.000000000   -0.000000000
    0.369086827    1.051320197   -0.000000000   -0.000000000   -0.000000000
    0.386554640    1.051320197   -0.000000000   -0.000000000   -0.000000000
    0.404022453    1.051320197   -0.000000000   -0.000000000   -0.000000000
    0.421490267    1.051320197   -0.000000000   -0.000000000   -0.000000000
    0.438958080    1.051320197   -0.000000028   -0.000002319    0.000002151
    0.456425893    1.051320197   -0.000001493   -0.000119212    0.000109534
    0.473893707    1.051320197   -0.000010987   -0.000839816    0.000770334
    0.491361520    1.051320197   -0.000053329   -0.003866013    0.003602902
    0.508829333    1.051320197   -0.000212566   -0.014526310    0.013833484
    0.526297147    1.051320197   -0.000768000   -0.049685895    0.047656108
    0.543764960    1.051320197   -0.002427323   -0.147090629    0.144417153
    0.561232773    1.051320197   -0.007056635   -0.400637018    0.400379116
    0.578700587    1.051320197   -0.018848655   -0.999193071    1.015589571
    0.596168400    1.051320197   -0.046743549   -2.307163989    2.381237135
    0.613636213    1.051320197   -0.108331775   -4.967857122    5.186342483
    0.631104027    1.051320197   -0.235250803   -9.983257549   10.525783273
    0.648571840    1.051320197   -0.480710626  -18.801422207   19.971938412
    0.666039653    1.051320197   -0.926029497  -33.188624065   35.477579709
    0.683507467    1.051320197   -1.685644213  -55.011330689   59.079810308
    0.700975280    1.051320197   -2.899938090  -85.387522281   92.257960663
    0.718443093    1.051320197   -4.718842188 -123.993065199  135.059346215
    0.735910907    1.051320197   -7.265973556 -168.123755021  185.172475406
    0.753378720    1.051320197  -10.595997746 -212.583018088  237.400850375
    0.770846533    1.051320197  -14.655386279 -250.401728461  283.958820020
    0.788314347    1.051320197  -19.264170254 -274.349640536  315.885817805
    0.805782160    1.051320197  -24.126077920 -278.555943743  325.409571022
    0.823249973    1.051320197  -28.861950435 -259.608022870  308.483336361
    0.840717787    1.051320197  -33.060787644 -217.415606957  266.490267746
    0.858185600    1.051320197  -36.346950221 -156.220859098  206.271842351
    0.875653413    1.051320197  -38.461471676  -85.173964135  138.335390995
    0.893121227    1.051320197  -39.341340822  -17.159789880   73.909675062
    0.910589040    1.051320197  -39.155058970   35.068742190   21.974599095
    0.928056853    1.051320197  -38.253860960   64.159657469  -12.727638191
    0.945524667    1.051320197  -37.042742079   71.504243866  -30.142101109
    0.962992480    1.051320197  -35.832371244   65.867194238  -33.962106328
    0.980460293    1.051320197  -34.753544825   57.956457386  -29.624774808
    0.997928107    1.051320197  -33.780353985   54.287842334  -22.018864874
    1.015395920    1.051320197  -32.830454495   54.415686625  -13.810050836
    1.032863733    1.051320197  -31.885455121   52.502726075   -5.038423329
    1.050331547    1.051320197  -31.038232729   42.393170193    5.692529111
    1.067799360    1.051320197  -30.456231085   22.412050975   19.264123527
    1.085267173    1.051320197  -30.277621736   -2.666967098   34.287352351
    1.102734987    1.051320197  -30.506470809  -21.894109402   47.104562542
    1.120202800    1.051320197  -30.925387300  -22.220869737   53.309390998
    1.137670613    1.051320197  -31.101347598    7.222013195   50.202283844
    1.155138427    1.051320197  -30.477925401   68.688250750   38.385894594
    1.172606240    1.051320197  -28.570695024  151.209053054   21.685207277
    1.190074053    1.051320197  -25.199370292  231.930588076    5.309472577
    1.207541867    1.051320197  -20.625944475  284.922253921   -6.592338109
    1.225009680    1.051320197  -15.498693540  293.898581848  -12.359824215
    1.242477493    1.051320197  -10.604393200  260.068214507  -12.851892332
    1.259945307    1.051320197   -6.565138005  199.524350768  -10.268924222
    1.277413120    1.051320197   -3.660102548  133.529519678   -6.819907093
    1.294880933    1.051320197   -1.831013112   78.260198298   -3.876650071
    1.312348747    1.051320197   -0.819396131   40.245785974   -1.925023469
    1.329816560    1.051320197   -0.327034091   18.170576852   -0.837012679
    1.347284373    1.051320197   -0.115206043    7.134809536   -0.322177422
    1.364752187    1.051320197   -0.035023691    2.385748466   -0.106893537
    1.382220000    1.051320197   -0.007656902    0.564820001   -0.029348741

    0.072134000    1.068818608   -0.000000000   -0.000000000   -0.000000000
    0.089601813    1.068818608   -0.000000000   -0.000000000   -0.000000000
    0.107069627    1.068818608   -0.000000000   -0.000000000   -0.000000000
    0.124537440    1.068818608   -0.000000000   -0.000000000   -0.000000000
    0.142005253    1.068818608   -0.000000000   -0.000000000   -0.000000000
    0.159473067    1.068818608   -0.000000000   -0.000000000   -0.000000000
    0.176940880    1.068818608   -0.000000000   -0.000000000   -0.000000000
    0.194408693    1.068818608   -0.000000000   -0.000000000   -0.000000000
    0.211876507    1.068818608   -0.000000000   -0.000000000   -0.000000000
    0.229344320    1.068818608   -0.000000000   -0.000000000   -0.000000000
    0.246812133    1.068818608   -0.000000000   -0.000000000   -0.000000000
    0.264279947    1.068818608   -0.000000000   -0.000000000   -0.000000000
    0.281747760    1.068818608   -0.000000000   -0.000000000   -0.000000000
    0.299215573    1.068818608   -0.000000000   -0.000000000   -0.000000000
    0.316683387    1.068818608   -0.000000000   -0.000000000   -0.000000000
    0.334151200    1.068818608   -0.000000000   -0.000000000   -0.000000000
    0.351619013    1.068818608   -0.000000000   -0.000000000   -0.000000000
    0.369086827    1.068818608   -0.000000000   -0.000000000   -0.000000000
    0.386554640    1.068818608   -0.000000000   -0.000000000   -0.000000000
    0.404022453    1.068818608   -0.000000000   -0.000000000   -0.000000000
    0.421490267    1.068818608   -0.000000000   -0.000000000   -0.000000000
    0.438958080    1.068818608   -0.000000000   -0.000000000   -0.000000000
    0.456425893    1.068818608   -0.000000073   -0.000005935    0.000005487
    0.473893707    1.068818608   -0.000001649   -0.000130647    0.000120777
    0.491361520    1.068818608   -0.000010614   -0.000803211    0.000751721
    0.508829333    1.068818608   -0.000049619   -0.003560753    0.003386325
    0.526297147    1.068818608   -0.000206243   -0.014109840    0.013416509
    0.543764960    1.068818608   -0.000719805   -0.046310332    0.045014485
    0.561232773    1.068818608   -0.002290846   -0.138632653    0.137097938
    0.578700587    1.068818608   -0.006640171   -0.376771496    0.378712508
    0.596168400    1.068818608   -0.017744513   -0.940938884    0.961285383
    0.613636213    1.068818608   -0.044129451   -2.183382483    2.257706456
    0.631104027    1.068818608   -0.102395524   -4.709126235    4.923961032
    0.648571840    1.068818608   -0.222920425   -9.494707314   10.020063869
    0.666039653    1.068818608   -0.456543850  -17.917820906   19.064056824
    0.683507467    1.068818608   -0.882291260  -31.743769134   33.989320240
    0.700975280    1.068818608   -1.608617652  -52.622557941   56.815017984
    0.718443093    1.068818608   -2.770161552  -81.647227494   89.042049666
    0.735910907    1.068818608   -4.508499269 -118.469874781  130.750866087
    0.753378720    1.068818608   -6.942813468 -160.774829374  179.702631862
    0.770846533    1.068818608  -10.133035735 -204.130214919  230.850098552
    0.788314347    1.068818608  -14.046055768 -242.395290022  276.713391355
    0.805782160    1.068818608  -18.531770481 -268.456489185  308.830884092
    0.823249973    1.068818608  -23.313920115 -275.249628910  319.929921849
    0.840717787    1.068818608  -28.005386698 -257.505573385  306.136250810
    0.858185600    1.068818608  -32.161673798 -214.316375472  268.405271280
    0.875653413    1.068818608  -35.377245480 -151.316179720  212.608218581
    0.893121227    1.068818608  -37.403207297  -80.513276280  148.215602552
    0.910589040    1.068818608  -38.231630230  -16.558193920   85.884636585
    0.928056853    1.068818608  -38.090378469   29.221805970   34.636953567
    0.945524667    1.068818608  -37.338797751   53.510999405   -0.423353203
    0.962992480    1.068818608  -36.319492937   61.185643725  -19.057415581
    0.980460293    1.068818608  -35.246136092   61.164449011  -24.962690112
    0.997928107    1.068818608  -34.184558831   60.665239624  -23.402423427
    1.015395920    1.068818608  -33.114784684   61.716835001  -18.623930376
    1.032863733    1.068818608  -32.034038915   61.028001632  -12.320365560
    1.050331547    1.068818608  -31.017801598   53.504736261   -3.981677406
    1.067799360    1.068818608  -30.215863889   36.369968065    7.390504588
    1.085267173    1.068818608  -29.781854310   12.098248780   21.308259104
    1.102734987    1.068818608  -29.773910465  -10.278985273   35.213318390
    1.120202800    1.068818608  -30.046693275  -17.626010455   45.324404601
    1.137670613    1.068818608  -30.217845141    3.123839617   48.644464227
    1.155138427    1.068818608  -29.732654145   57.429191952   44.471944753
    1.172606240    1.068818608  -28.057110576  136.711129275   34.707017834
    1.190074053    1.068818608  -24.935159429  218.520682273   22.798503147
    1.207541867    1.068818608  -20.563395430  275.554106432   12.018660772
    1.225009680    1.068818608  -15.557538608  289.315952310    4.344203872
    1.242477493    1.068818608  -10.708135126  259.241145184    0.118784937
    1.259945307    1.068818608   -6.663035617  200.717103033   -1.457781741
    1.277413120    1.068818608   -3.730735976  135.262624409   -1.550408442
    1.294880933    1.068818608   -1.873207807   79.704104833   -1.093868381
    1.312348747    1.068818608   -0.841112739   41.180218430   -0.622843776
    1.329816560    1.068818608   -0.336712608   18.664772057   -0.295270152
    1.347284373    1.068818608   -0.119033910    7.360600156   -0.124396529
    1.364752187    1.068818608   -0.036324714    2.471994173   -0.044644148
    1.382220000    1.068818608   -0.008032640    0.592206163   -0.014038491

    0.072134000    1.086317019   -0.000000000   -0.000000000   -0.000000000
    0.089601813    1.086317019   -0.000000000   -0.000000000   -0.000000000
    0.107069627    1.086317019   -0.000000000   -0.000000000   -0.000000000
    0.124537440    1.086317019   -0.000000000   -0.000000000   -0.000000000
    0.142005253    1.086317019   -0.000000000   -0.000000000   -0.000000000
    0.159473067    1.086317019   -0.000000000   -0.000000000   -0.000000000
    0.176940880    1.086317019   -0.000000000   -0.000000000   -0.000000000
    0.194408693    1.086317019   -0.000000000   -0.000000000   -0.000000000
    0.211876507    1.086317019   -0.000000000   -0.000000000   -0.000000000
    0.229344320    1.086317019   -0.000000000   -0.000000000   -0.000000000
    0.246812133    1.086317019   -0.000000000   -0.000000000   -0.000000000
    0.264279947    1.086317019   -0.000000000   -0.000000000   -0.000000000
    0.281747760    1.086317019   -0.000000000   -0.000000000   -0.000000000
    0.299215573    1.086317019   -0.000000000   -0.000000000   -0.000000000
    0.316683387    1.086317019   -0.000000000   -0.000000000   -0.000000000
    0.334151200    1.086317019   -0.000000000   -0.000000000   -0.000000000
    0.351619013    1.086317019   -0.000000000   -0.000000000   -0.000000000
    0.369086827    1.086317019   -0.000000000   -0.000000000   -0.000000000
    0.386554640    1.086317019   -0.000000000   -0.000000000   -0.000000000
    0.404022453    1.086317019   -0.000000000   -0.000000000   -0.000000000
    0.421490267    1.086317019   -0.000000000   -0.000000000   -0.000000000
    0.438958080    1.086317019   -0.000000000   -0.000000000   -0.000000000
    0.456425893    1.086317019   -0.000000000   -0.000000000   -0.000000000
    0.473893707    1.086317019   -0.000000059   -0.000004886    0.000004476
    0.491361520    1.086317019   -0.000001260   -0.000100410    0.000092435
    0.508829333    1.086317019   -0.000008593   -0.000654114    0.000607607
    0.526297147    1.086317019   -0.000045672   -0.003332530    0.003080068
    0.543764960    1.086317019   -0.000183529   -0.012620427    0.011941821
    0.561232773    1.086317019   -0.000657635   -0.042618717    0.041139328
    0.578700587    1.086317019   -0.002110217   -0.128565577    0.126296224
    0.596168400    1.086317019   -0.006159189   -0.351389978    0.351920439
    0.613636213    1.086317019   -0.016603956   -0.886195835    0.900448626
    0.631104027    1.086317019   -0.041444362   -2.061593986    2.124948011
    0.648571840    1.086317019   -0.096528374   -4.459381916    4.658158836
    0.666039653    1.086317019   -0.210717368   -9.002011521    9.516187187
    0.683507467    1.086317019   -0.433004603  -17.041084988   18.184315622
    0.700975280    1.086317019   -0.837221701  -30.136374329   32.526465269
    0.718443093    1.086317019   -1.526498130  -49.901879313   54.500374790
    0.735910907    1.086317019   -2.627544141  -77.394892732   85.539555969
    0.753378720    1.086317019   -4.276971868 -112.566192554  125.726381208
    0.770846533    1.086317019   -6.596428389 -153.673681199  172.993534819
    0.788314347    1.086317019   -9.659602814 -196.873879761  222.726903574
    0.805782160    1.086317019  -13.452545883 -235.992569580  268.127794405
    0.823249973    1.086317019  -17.834907312 -262.923085281  301.363706615
    0.840717787    1.086317019  -22.519131900 -269.321950417  315.354509064
    0.858185600    1.086317019  -27.092577917 -249.760712480  305.766343320
    0.875653413    1.086317019  -31.097927259 -205.025982098  272.626911115
    0.893121227    1.086317019  -34.156686444 -143.315920305  220.953527878
    0.910589040    1.086317019  -36.083740021  -77.814865912  159.812472148
    0.928056853    1.086317019  -36.930541408  -21.413530337   99.804374595
    0.945524667    1.086317019  -36.930739907   18.484620495   49.835627480
    0.962992480    1.086317019  -36.383754209   41.770088886   14.543655189
    0.980460293    1.086317019  -35.539414701   53.590652269   -6.293594716
    0.997928107    1.086317019  -34.543511554   60.008501860  -16.200575401
    1.015395920    1.086317019  -33.452880480   64.453355323  -19.385854056
    1.032863733    1.086317019  -32.304777204   66.100135460  -18.552102779
    1.050331547    1.086317019  -31.176139953   61.543205823  -14.366014916
    1.067799360    1.086317019  -30.204207439   47.808800766   -6.494482100
    1.085267173    1.086317019  -29.548536165   25.734413040    4.744454847
    1.102734987    1.086317019  -29.304480346    2.550356513   17.573584268
    1.120202800    1.086317019  -29.385609542   -9.022909144   29.039589831
    1.137670613    1.086317019  -29.460458545    5.328630362   36.385090232
    1.155138427    1.086317019  -28.993474525   53.310165604   38.211764634
    1.172606240    1.086317019  -27.431231319  128.321551727   34.915032805
    1.190074053    1.086317019  -24.472297776  208.706544083   28.263901528
    1.207541867    1.086317019  -20.265620389  266.792966333   20.413014694
    1.225009680    1.086317019  -15.393093510  282.934722146   13.189896707
    1.242477493    1.086317019  -10.632567667  255.388116259    7.622235204
    1.259945307    1.086317019   -6.636452780  198.819014653    3.923204631
    1.277413120    1.086317019   -3.725824109  134.552125431    1.782879448
    1.294880933    1.086317019   -1.875103227   79.551891134    0.708104488
    1.312348747    1.086317019   -0.843822315   41.225067452    0.235575927
    1.329816560    1.086317019   -0.338429915   18.728955692    0.067187921
    1.347284373    1.086317019   -0.119936099    7.408084781    0.009845855
    1.364752187    1.086317019   -0.036705002    2.496063034   -0.002449712
    1.382220000    1.086317019   -0.008171265    0.602012156   -0.002618437

    0.072134000    1.103815429   -0.000000000   -0.000000000   -0.000000000
    0.089601813    1.103815429   -0.000000000   -0.000000000   -0.000000000
    0.107069627    1.103815429   -0.000000000   -0.000000000   -0.000000000
    0.124537440    1.103815429   -0.000000000   -0.000000000   -0.000000000
    0.142005253    1.103815429   -0.000000000   -0.000000000   -0.000000000
    0.159473067    1.103815429   -0.000000000   -0.000000000   -0.000000000
    0.176940880    1.103815429   -0.000000000   -0.000000000   -0.000000000
    0.194408693    1.103815429   -0.000000000   -0.000000000   -0.000000000
    0.211876507    1.103815429   -0.000000000   -0.000000000   -0.000000000
    0.229344320    1.103815429   -0.000000000   -0.000000000   -0.000000000
    0.246812133    1.103815429   -0.000000000   -0.000000000   -0.000000000
    0.264279947    1.103815429   -0.000000000   -0.000000000   -0.000000000
    0.281747760    1.103815429   -0.000000000   -0.000000000   -0.000000000
    0.299215573    1.103815429   -0.000000000   -0.000000000   -0.000000000
    0.316683387    1.103815429   -0.000000000   -0.000000000   -0.000000000
    0.334151200    1.103815429   -0.000000000   -0.000000000   -0.000000000
    0.351619013    1.103815429   -0.000000000   -0.000000000   -0.000000000
    0.369086827    1.103815429   -0.000000000   -0.000000000   -0.000000000
    0.386554640    1.103815429   -0.000000000   -0.000000000   -0.000000000
    0.404022453    1.103815429   -0.000000000   -0.000000000   -0.000000000
    0.421490267    1.103815429   -0.000000000   -0.000000000   -0.000000000
    0.438958080    1.103815429   -0.000000000   -0.000000000   -0.000000000
    0.456425893    1.103815429   -0.000000000   -0.000000000   -0.000000000
    0.473893707    1.103815429   -0.000000000   -0.000000000   -0.000000000
    0.491361520    1.103815429   -0.000000049   -0.000004029    0.000003720
    0.508829333    1.103815429   -0.000001046   -0.000083197    0.000076863
    0.526297147    1.103815429   -0.000008755   -0.000672059    0.000616160
    0.543764960    1.103815429   -0.000041739   -0.003028070    0.002840531
    0.561232773    1.103815429   -0.000171008   -0.011734712    0.011222695
    0.578700587    1.103815429   -0.000613511   -0.039776996    0.038568716
    0.596168400    1.103815429   -0.001967488   -0.119915862    0.118409383
    0.613636213    1.103815429   -0.005782687   -0.331087323    0.331273534
    0.631104027    1.103815429   -0.015593402   -0.834880407    0.848337618
    0.648571840    1.103815429   -0.038965404   -1.942302142    2.007754057
    0.666039653    1.103815429   -0.090872701   -4.201100386    4.411603312
    0.683507467    1.103815429   -0.198908939   -8.505849391    9.044532226
    0.700975280    1.103815429   -0.408252064  -16.045826282   17.311842965
    0.718443093    1.103815429   -0.788814410  -28.352920675   30.990878053
    0.735910907    1.103815429   -1.437433663  -46.988839393   51.932819977
    0.753378720    1.103815429   -2.476253332  -73.186197883   81.528995167
    0.770846533    1.103815429   -4.041573839 -107.221946921  119.995226034
    0.788314347    1.103815429   -6.261280312 -147.664516633  165.659608041
    0.805782160    1.103815429   -9.216421279 -190.498237159  214.534157778
    0.823249973    1.103815429  -12.892104583 -228.805347645  260.381053702
    0.840717787    1.103815429  -17.133400277 -253.777904293  295.545317959
    0.858185600    1.103815429  -21.634358702 -257.463396245  312.615552292
    0.875653413    1.103815429  -25.983275075 -236.271665650  306.652522793
    0.893121227    1.103815429  -29.761480368 -193.220750361  277.241767200
    0.910589040    1.103815429  -32.659189646 -137.321449277  229.257279146
    0.928056853    1.103815429  -34.552610842  -80.060856872  171.614134378
    0.945524667    1.103815429  -35.505116477  -30.806046204  114.356824468
    0.962992480    1.103815429  -35.703531447    6.012791545   65.404633665
    0.980460293    1.103815429  -35.365633759   31.029416010   28.614087315
    0.997928107    1.103815429  -34.670373819   47.574717197    3.919563316
    1.015395920    1.103815429  -33.733984820   58.815390505  -10.971314067
    1.032863733    1.103815429  -32.641073420   65.308093294  -18.533969002
    1.050331547    1.103815429  -31.488889119   65.100199973  -20.319939199
    1.067799360    1.103815429  -30.418290512   55.546421518  -17.094565932
    1.085267173    1.103815429  -29.598172389   36.650442382   -9.687970979
    1.102734987    1.103815429  -29.151710529   14.417758776    0.422328194
    1.120202800    1.103815429  -29.037097441    1.107578276   11.062181262
    1.137670613    1.103815429  -28.966360953   11.597861495   20.040809900
    1.155138427    1.103815429  -28.430565745   54.882101842   25.768121998
    1.172606240    1.103815429  -26.879024045  125.711226666   27.596633815
    1.190074053    1.103815429  -23.992328996  203.301716112   25.855543487
    1.207541867    1.103815429  -19.891883943  260.311093256   21.552898175
    1.225009680    1.103815429  -15.131169123  276.825140766   16.088282996
    1.242477493    1.103815429  -10.467233216  250.523803184   10.767043200
    1.259945307    1.103815429   -6.542687421  195.471233117    6.447826827
    1.277413120    1.103815429   -3.678274421  132.546983859    3.442894541
    1.294880933    1.103815429   -1.853618694   78.502113351    1.635660966
    1.312348747    1.103815429   -0.835282402   40.750324420    0.687515771
    1.329816560    1.103815429   -0.335364595   18.535609716    0.260711444
    1.347284373    1.103815429   -0.119055026    7.346489083    0.082520595
    1.364752187    1.103815429   -0.036526807    2.482217833    0.020157361
    1.382220000    1.103815429   -0.008153706    0.600144180    0.003855249

    0.072134000    1.121313840   -0.000000000   -0.000000000   -0.000000000
    0.089601813    1.121313840   -0.000000000   -0.000000000   -0.000000000
    0.107069627    1.121313840   -0.000000000   -0.000000000   -0.000000000
    0.124537440    1.121313840   -0.000000000   -0.000000000   -0.000000000
    0.142005253    1.121313840   -0.000000000   -0.000000000   -0.000000000
    0.159473067    1.121313840   -0.000000000   -0.000000000   -0.000000000
    0.176940880    1.121313840   -0.000000000   -0.000000000   -0.000000000
    0.194408693    1.121313840   -0.000000000   -0.000000000   -0.000000000
    0.211876507    1.121313840   -0.000000000   -0.000000000   -0.000000000
    0.229344320    1.121313840   -0.000000000   -0.000000000   -0.000000000
    0.246812133    1.121313840   -0.000000000   -0.000000000   -0.000000000
    0.264279947    1.121313840   -0.000000000   -0.000000000   -0.000000000
    0.281747760    1.121313840   -0.000000000   -0.000000000   -0.000000000
    0.299215573    1.121313840   -0.000000000   -0.000000000   -0.000000000
    0.316683387    1.121313840   -0.000000000   -0.000000000   -0.000000000
    0.334151200    1.121313840   -0.000000000   -0.000000000   -0.000000000
    0.351619013    1.121313840   -0.000000000   -0.000000000   -0.000000000
    0.369086827    1.121313840   -0.000000000   -0.000000000   -0.000000000
    0.386554640    1.121313840   -0.000000000   -0.000000000   -0.000000000
    0.404022453    1.121313840   -0.000000000   -0.000000000   -0.000000000
    0.421490267    1.121313840   -0.000000000   -0.000000000   -0.000000000
    0.438958080    1.121313840   -0.000000000   -0.000000000   -0.000000000
    0.456425893    1.121313840   -0.000000000   -0.000000000   -0.000000000
    0.473893707    1.121313840   -0.000000000   -0.000000000   -0.000000000
    0.491361520    1.121313840   -0.000000000   -0.000000000   -0.000000000
    0.508829333    1.121313840   -0.000000010   -0.000000795    0.000000731
    0.526297147    1.121313840   -0.000001075   -0.000086455    0.000078844
    0.543764960    1.121313840   -0.000007292   -0.000557418    0.000517572
    0.561232773    1.121313840   -0.000036794   -0.002674317    0.002522324
    0.578700587    1.121313840   -0.000154176   -0.010657131    0.010116469
    0.596168400    1.121313840   -0.000557083   -0.036346064    0.035059728
    0.613636213    1.121313840   -0.001819663   -0.111938441    0.109262190
    0.631104027    1.121313840   -0.005368462   -0.309506314    0.307528233
    0.648571840    1.121313840   -0.014505771   -0.779162282    0.792486972
    0.666039653    1.121313840   -0.036353867   -1.813758629    1.884067831
    0.683507467    1.121313840   -0.085123021   -3.939716593    4.160445593
    0.700975280    1.121313840   -0.185930823   -7.938722731    8.537582761
    0.718443093    1.121313840   -0.381515581  -14.986073081   16.343116513
    0.735910907    1.121313840   -0.737370520  -26.553167076   29.250159670
    0.753378720    1.121313840   -1.346631944  -44.271900945   49.052203139
    0.770846533    1.121313840   -2.329249588  -69.489214396   77.214211534
    0.788314347    1.121313840   -3.821817679 -102.560391544  114.222229430
    0.805782160    1.121313840   -5.950213674 -141.778359102  158.832866163
    0.823249973    1.121313840   -8.786384127 -182.599019213  207.419829160
    0.840717787    1.121313840  -12.298347861 -217.821531370  253.854375003
    0.858185600    1.121313840  -16.317172690 -239.342453343  290.317526070
    0.875653413    1.121313840  -20.544871102 -241.005633795  309.206713659
    0.893121227    1.121313840  -24.611855538 -221.155322044  305.630557790
    0.910589040    1.121313840  -28.167676989 -183.530381896  279.384982842
    0.928056853    1.121313840  -30.966028934 -135.843813622  235.286587539
    0.945524667    1.121313840  -32.906372209  -86.646464226  181.577350591
    0.962992480    1.121313840  -34.024528173  -42.511378987  127.154197745
    0.980460293    1.121313840  -34.440838196   -6.488286555   79.011589282
    0.997928107    1.121313840  -34.300778816   21.380378301   40.970605887
    1.015395920    1.121313840  -33.734158482   42.382754876   13.874204081
    1.032863733    1.121313840  -32.857446339   56.752482494   -3.266124956
    1.050331547    1.121313840  -31.797449976   62.957077660  -12.117188822
    1.067799360    1.121313840  -30.717404260   58.648953177  -14.377085286
    1.085267173    1.121313840  -29.807553324   43.681761642  -11.631694873
    1.102734987    1.121313840  -29.217022475   23.638651030   -5.389081365
    1.120202800    1.121313840  -28.936490395   10.605981739    2.777311051
    1.137670613    1.121313840  -28.710729273   19.604437443   11.287959268
    1.155138427    1.121313840  -28.058293454   60.065428812   18.582716821
    1.172606240    1.121313840  -26.446340021  127.406408925   23.289434366
    1.190074053    1.121313840  -23.560032815  201.632597886   24.599478352
    1.207541867    1.121313840  -19.511852669  256.200743932   22.575891914
    1.225009680    1.121313840  -14.834612216  271.623916254   18.218967305
    1.242477493    1.121313840  -10.261291088  245.526560688   12.988858787
    1.259945307    1.121313840   -6.415505755  191.522427090    8.189136127
    1.277413120    1.121313840   -3.608575671  129.907180088    4.563402621
    1.294880933    1.121313840   -1.819749625   76.985273508    2.248780968
    1.312348747    1.121313840   -0.820710521   39.995933479    0.981489748
    1.329816560    1.121313840   -0.329729482   18.202159128    0.383666992
    1.347284373    1.121313840   -0.117212338    7.224953371    0.127827309
    1.364752187    1.121313840   -0.036052142    2.447816649    0.034000026
    1.382220000    1.121313840   -0.008055495    0.592152430    0.007135266

    0.072134000    1.138812251   -0.000000000   -0.000000000   -0.000000000
    0.089601813    1.138812251   -0.000000000   -0.000000000   -0.000000000
    0.107069627    1.138812251   -0.000000000   -0.000000000   -0.000000000
    0.124537440    1.138812251   -0.000000000   -0.000000000   -0.000000000
    0.142005253    1.138812251   -0.000000000   -0.000000000   -0.000000000
    0.159473067    1.138812251   -0.000000000   -0.000000000   -0.000000000
    0.176940880    1.138812251   -0.000000000   -0.000000000   -0.000000000
    0.194408693    1.138812251   -0.000000000   -0.000000000   -0.000000000
    0.211876507    1.138812251   -0.000000000   -0.000000000   -0.000000000
    0.229344320    1.138812251   -0.000000000   -0.000000000   -0.000000000
    0.246812133    1.138812251   -0.000000000   -0.000000000   -0.000000000
    0.264279947    1.138812251   -0.000000000   -0.000000000   -0.000000000
    0.281747760    1.138812251   -0.000000000   -0.000000000   -0.000000000
    0.299215573    1.138812251   -0.000000000   -0.000000000   -0.000000000
    0.316683387    1.138812251   -0.000000000   -0.000000000   -0.000000000
    0.334151200    1.138812251   -0.000000000   -0.000000000   -0.000000000
    0.351619013    1.138812251   -0.000000000   -0.000000000   -0.000000000
    0.369086827    1.138812251   -0.000000000   -0.000000000   -0.000000000
    0.386554640    1.138812251   -0.000000000   -0.000000000   -0.000000000
    0.404022453    1.138812251   -0.000000000   -0.000000000   -0.000000000
    0.421490267    1.138812251   -0.000000000   -0.000000000   -0.000000000
    0.438958080    1.138812251   -0.000000000   -0.000000000   -0.000000000
    0.456425893    1.138812251   -0.000000000   -0.000000000   -0.000000000
    0.473893707    1.138812251   -0.000000000   -0.000000000   -0.000000000
    0.491361520    1.138812251   -0.000000000   -0.000000000   -0.000000000
    0.508829333    1.138812251   -0.000000000   -0.000000000   -0.000000000
    0.526297147    1.138812251   -0.000000030   -0.000002464    0.000002232
    0.543764960    1.138812251   -0.000000821   -0.000065617    0.000060384
    0.561232773    1.138812251   -0.000006220   -0.000476158    0.000443660
    0.578700587    1.138812251   -0.000033144   -0.002433580    0.002260323
    0.596168400    1.138812251   -0.000139593   -0.009714038    0.009150093
    0.613636213    1.138812251   -0.000517619   -0.034082623    0.032438526
    0.631104027    1.138812251   -0.001689811   -0.104486117    0.101474943
    0.648571840    1.138812251   -0.004965616   -0.286155287    0.286362007
    0.666039653    1.138812251   -0.013444423   -0.720874337    0.739813863
    0.683507467    1.138812251   -0.033830160   -1.688059475    1.765628191
    0.700975280    1.138812251   -0.078885233   -3.644076349    3.892630505
    0.718443093    1.138812251   -0.172433324   -7.368621619    7.983298368
    0.735910907    1.138812251   -0.354410473  -13.979191702   15.285626662
    0.753378720    1.138812251   -0.687592637  -24.949234976   27.420429352
    0.770846533    1.138812251   -1.262155145  -41.889516114   46.199461270
    0.788314347    1.138812251   -2.194912083  -66.079086430   73.215307526
    0.805782160    1.138812251   -3.615061930  -97.548753643  109.147900849
    0.823249973    1.138812251   -5.635161405 -134.215906641  152.879517096
    0.840717787    1.138812251   -8.309068806 -171.464761015  200.785329325
    0.858185600    1.138812251  -11.592533955 -202.852636370  246.684647942
    0.875653413    1.138812251  -15.324768843 -221.847982781  282.896616328
    0.893121227    1.138812251  -19.245191686 -223.950025578  302.277273227
    0.910589040    1.138812251  -23.045254938 -208.283070357  300.538942361
    0.928056853    1.138812251  -26.436265557 -177.834001082  277.768399819
    0.945524667    1.138812251  -29.204761977 -138.046267992  238.429924771
    0.962992480    1.138812251  -31.241026894  -94.915934123  189.882841790
    0.980460293    1.138812251  -32.530698872  -53.177956630  140.113661034
    0.997928107    1.138812251  -33.125886888  -15.713547803   95.657642321
    1.015395920    1.138812251  -33.113869494   15.989327226   60.392694196
    1.032863733    1.138812251  -32.610003131   40.249538112   35.466209410
    1.050331547    1.138812251  -31.764602307   54.610659544   19.998825028
    1.067799360    1.138812251  -30.773650516   56.549302778   12.113448312
    1.085267173    1.138812251  -29.859401420   46.131471643    9.863363812
    1.102734987    1.138812251  -29.197718712   29.191699468   11.750817092
    1.120202800    1.138812251  -28.803043736   17.956580238   16.608950764
    1.137670613    1.138812251  -28.444113807   27.285722114   23.210661455
    1.155138427    1.138812251  -27.667338211   66.365000380   29.866694960
    1.172606240    1.138812251  -25.969460879  130.739274074   34.544331667
    1.190074053    1.138812251  -23.057494818  201.185737514   35.589504247
    1.207541867    1.138812251  -19.048117277  252.375706689   32.536728406
    1.225009680    1.138812251  -14.457583204  265.812961368   26.366006768
    1.242477493    1.138812251   -9.990487080  239.430735731   18.932245637
    1.259945307    1.138812251   -6.243566679  186.438736107   12.038671587
    1.277413120    1.138812251   -3.512104187  126.378158834    6.774626680
    1.294880933    1.138812251   -1.771878892   74.897449548    3.375723641
    1.312348747    1.138812251   -0.799639130   38.926437560    1.494691894
    1.329816560    1.138812251   -0.321448794   17.721069949    0.589519260
    1.347284373    1.138812251   -0.114417794    7.043385759    0.200945321
    1.364752187    1.138812251   -0.035285199    2.392973405    0.056634789
    1.382220000    1.138812251   -0.007898326    0.579702884    0.011394027

    0.072134000    1.156310661   -0.000000000   -0.000000000   -0.000000000
    0.089601813    1.156310661   -0.000000000   -0.000000000   -0.000000000
    0.107069627    1.156310661   -0.000000000   -0.000000000   -0.000000000
    0.124537440    1.156310661   -0.000000000   -0.000000000   -0.000000000
    0.142005253    1.156310661   -0.000000000   -0.000000000   -0.000000000
    0.159473067    1.156310661   -0.000000000   -0.000000000   -0.000000000
    0.176940880    1.156310661   -0.000000000   -0.000000000   -0.000000000
    0.194408693    1.156310661   -0.000000000   -0.000000000   -0.000000000
    0.211876507    1.156310661   -0.000000000   -0.000000000   -0.000000000
    0.229344320    1.156310661   -0.000000000   -0.000000000   -0.000000000
    0.246812133    1.156310661   -0.000000000   -0.000000000   -0.000000000
    0.264279947    1.156310661   -0.000000000   -0.000000000   -0.000000000
    0.281747760    1.156310661   -0.000000000   -0.000000000   -0.000000000
    0.299215573    1.156310661   -0.000000000   -0.000000000   -0.000000000
    0.316683387    1.156310661   -0.000000000   -0.000000000   -0.000000000
    0.334151200    1.156310661   -0.000000000   -0.000000000   -0.000000000
    0.351619013    1.156310661   -0.000000000   -0.000000000   -0.000000000
    0.369086827    1.156310661   -0.000000000   -0.000000000   -0.000000000
    0.386554640    1.156310661   -0.000000000   -0.000000000   -0.000000000
    0.404022453    1.156310661   -0.000000000   -0.000000000   -0.000000000
    0.421490267    1.156310661   -0.000000000   -0.000000000   -0.000000000
    0.438958080    1.156310661   -0.000000000   -0.000000000   -0.000000000
    0.456425893    1.156310661   -0.000000000   -0.000000000   -0.000000000
    0.473893707    1.156310661   -0.000000000   -0.000000000   -0.000000000
    0.491361520    1.156310661   -0.000000000   -0.000000000   -0.000000000
    0.508829333    1.156310661   -0.000000000   -0.000000000   -0.000000000
    0.526297147    1.156310661   -0.000000000   -0.000000000   -0.000000000
    0.543764960    1.156310661   -0.000000020   -0.000001610    0.000001517
    0.561232773    1.156310661   -0.000000631   -0.000050213    0.000046895
    0.578700587    1.156310661   -0.000005738   -0.000444484    0.000406836
    0.596168400    1.156310661   -0.000030224   -0.002228653    0.002065496
    0.613636213    1.156310661   -0.000131502   -0.009208393    0.008601774
    0.631104027    1.156310661   -0.000481781   -0.031759583    0.030297575
    0.648571840    1.156310661   -0.001548924   -0.095246466    0.094094267
    0.666039653    1.156310661   -0.004562696   -0.261857190    0.265461472
    0.683507467    1.156310661   -0.012419127   -0.666118311    0.687905164
    0.700975280    1.156310661   -0.031056942   -1.547829292    1.634822016
    0.718443093    1.156310661   -0.072653522   -3.366818323    3.604976556
    0.735910907    1.156310661   -0.159377145   -6.854276908    7.407303298
    0.753378720    1.156310661   -0.329274022  -13.096868251   14.247132890
    0.770846533    1.156310661   -0.642238741  -23.488741052   25.722115748
    0.788314347    1.156310661   -1.184160894  -39.513617266   43.657603094
    0.805782160    1.156310661   -2.062849026  -62.134872103   69.651127900
    0.823249973    1.156310661   -3.393747028  -91.109020616  104.320928002
    0.840717787    1.156310661   -5.272235503 -124.332954287  146.447106524
    0.858185600    1.156310661   -7.740376991 -157.812195406  192.389672476
    0.875653413    1.156310661  -10.757928630 -186.313489871  236.273251165
    0.893121227    1.156310661  -14.191101590 -204.639196471  271.116725080
    0.910589040    1.156310661  -17.826697087 -209.086037178  290.716740801
    0.928056853    1.156310661  -21.408642655 -198.488414534  291.562373147
    0.945524667    1.156310661  -24.682145134 -174.210602330  273.995282511
    0.962992480    1.156310661  -27.435481179 -139.572891351  242.137252167
    0.980460293    1.156310661  -29.523728287  -98.764893601  202.556143269
    0.997928107    1.156310661  -30.877001836  -56.108373183  162.244439135
    1.015395920    1.156310661  -31.497752422  -15.708413229  126.703039265
    1.032863733    1.156310661  -31.464126777   18.069504404   98.905386092
    1.050331547    1.156310661  -30.930280084   40.865637782   79.340012671
    1.067799360    1.156310661  -30.119387699   49.416195390   66.929075570
    1.085267173    1.156310661  -29.284893294   43.990633337   60.211547642
    1.102734987    1.156310661  -28.626169802   30.904736302   58.085705659
    1.120202800    1.156310661  -28.175568389   22.518838206   59.668789879
    1.137670613    1.156310661  -27.723352379   33.153736211   63.666778023
    1.155138427    1.156310661  -26.849528163   71.249500495   67.864744915
    1.172606240    1.156310661  -25.092946060  132.256367167   69.459938200
    1.190074053    1.156310661  -22.194959941  197.986782477   66.215544600
    1.207541867    1.156310661  -18.281097712  244.866572732   57.661023668
    1.225009680    1.156310661  -13.846285446  255.900462297   45.344837839
    1.242477493    1.156310661   -9.555694080  229.502171607   31.997768725
    1.259945307    1.156310661   -5.968337504  178.306270865   20.176974116
    1.277413120    1.156310661   -3.357323659  120.759682094   11.339882851
    1.294880933    1.156310661   -1.694575432   71.565298785    5.674090577
    1.312348747    1.156310661   -0.765255460   37.205637949    2.532570386
    1.329816560    1.156310661   -0.307842273   16.944888403    1.005124478
    1.347284373    1.156310661   -0.109733766    6.744816536    0.348700544
    1.364752187    1.156310661   -0.033928507    2.297804048    0.103013395
    1.382220000    1.156310661   -0.007625632    0.558785538    0.020873213

    0.072134000    1.173809072   -0.000000000   -0.000000000   -0.000000000
    0.089601813    1.173809072   -0.000000000   -0.000000000   -0.000000000
    0.107069627    1.173809072   -0.000000000   -0.000000000   -0.000000000
    0.124537440    1.173809072   -0.000000000   -0.000000000   -0.000000000
    0.142005253    1.173809072   -0.000000000   -0.000000000   -0.000000000
    0.159473067    1.173809072   -0.000000000   -0.000000000   -0.000000000
    0.176940880    1.173809072   -0.000000000   -0.000000000   -0.000000000
    0.194408693    1.173809072   -0.000000000   -0.000000000   -0.000000000
    0.211876507    1.173809072   -0.000000000   -0.000000000   -0.000000000
    0.229344320    1.173809072   -0.000000000   -0.000000000   -0.000000000
    0.246812133    1.173809072   -0.000000000   -0.000000000   -0.000000000
    0.264279947    1.173809072   -0.000000000   -0.000000000   -0.000000000
    0.281747760    1.173809072   -0.000000000   -0.000000000   -0.000000000
    0.299215573    1.173809072   -0.000000000   -0.000000000   -0.000000000
    0.316683387    1.173809072   -0.000000000   -0.000000000   -0.000000000
    0.334151200    1.173809072   -0.000000000   -0.000000000   -0.000000000
    0.351619013    1.173809072   -0.000000000   -0.000000000   -0.000000000
    0.369086827    1.173809072   -0.000000000   -0.000000000   -0.000000000
    0.386554640    1.173809072   -0.000000000   -0.000000000   -0.000000000
    0.404022453    1.173809072   -0.000000000   -0.000000000   -0.000000000
    0.421490267    1.173809072   -0.000000000   -0.000000000   -0.000000000
    0.438958080    1.173809072   -0.000000000   -0.000000000   -0.000000000
    0.456425893    1.173809072   -0.000000000   -0.000000000   -0.000000000
    0.473893707    1.173809072   -0.000000000   -0.000000000   -0.000000000
    0.491361520    1.173809072   -0.000000000   -0.000000000   -0.000000000
    0.508829333    1.173809072   -0.000000000   -0.000000000   -0.000000000
    0.526297147    1.173809072   -0.000000000   -0.000000000   -0.000000000
    0.543764960    1.173809072   -0.000000000   -0.000000000   -0.000000000
    0.561232773    1.173809072   -0.000000019   -0.000001539    0.000001406
    0.578700587    1.173809072   -0.000000712   -0.000057495    0.000052498
    0.596168400    1.173809072   -0.000005443   -0.000420042    0.000389106
    0.613636213    1.173809072   -0.000029480   -0.002170300    0.002018221
    0.631104027    1.173809072   -0.000123509   -0.008594724    0.008145738
    0.648571840    1.173809072   -0.000436593   -0.028412437    0.027932690
    0.666039653    1.173809072   -0.001411291   -0.086215994    0.086527180
    0.683507467    1.173809072   -0.004188906   -0.240678884    0.244853894
    0.700975280    1.173809072   -0.011295339   -0.605691135    0.629842045
    0.718443093    1.173809072   -0.028445894   -1.425477480    1.500863900
    0.735910907    1.173809072   -0.066897972   -3.124448241    3.323850542
    0.753378720    1.173809072   -0.147582677   -6.396152336    6.875921590
    0.770846533    1.173809072   -0.306278761  -12.244052648   13.321565004
    0.788314347    1.173809072   -0.599001037  -21.936294241   24.211232540
    0.805782160    1.173809072   -1.103611951  -36.689601450   41.271599525
    0.823249973    1.173809072   -1.916261884  -57.259565036   65.938459008
    0.840717787    1.173809072   -3.137678563  -83.350190043   98.656068765
    0.858185600    1.173809072   -4.851844222 -113.253578217  138.162893868
    0.875653413    1.173809072   -7.099257375 -143.757310349  181.121396795
    0.893121227    1.173809072   -9.853822842 -170.568633358  222.387045094
    0.910589040    1.173809072  -13.010928554 -189.141684879  256.077547970
    0.928056853    1.173809072  -16.392512362 -195.723628621  277.156527011
    0.945524667    1.173809072  -19.766532835 -188.089978451  282.957536058
    0.962992480    1.173809072  -22.880859250 -166.145268680  274.048363514
    0.980460293    1.173809072  -25.500869903 -132.007418953  253.955944235
    0.997928107    1.173809072  -27.447326580  -89.855283613  227.875828427
    1.015395920    1.173809072  -28.626902947  -45.362215502  200.923938330
    1.032863733    1.173809072  -29.057424043   -5.227003150  176.793194889
    1.050331547    1.173809072  -28.872347809   24.161355827  157.287268760
    1.067799360    1.173809072  -28.301345023   38.528202500  142.793544460
    1.085267173    1.173809072  -27.612960664   38.092200331  133.145362118
    1.102734987    1.173809072  -27.018826797   29.350752406  128.114124607
    1.120202800    1.173809072  -26.564488546   24.326690683  127.088404066
    1.137670613    1.173809072  -26.066104257   36.262759615  128.378897612
    1.155138427    1.173809072  -25.149687666   72.523888538  128.920438770
    1.172606240    1.173809072  -23.410575972  128.592289366  125.066312317
    1.190074053    1.173809072  -20.632555911  187.896013501  114.241010208
    1.207541867    1.173809072  -16.945941113  229.325543902   96.419460315
    1.225009680    1.173809072  -12.809592811  237.881432626   74.226796891
    1.242477493    1.173809072   -8.829871152  212.462078591   51.694589924
    1.259945307    1.173809072   -5.512460574  164.728222837   32.385717287
    1.277413120    1.173809072   -3.101308060  111.485989881   18.182559299
    1.294880933    1.173809072   -1.566260475   66.077778723    9.126496076
    1.312348747    1.173809072   -0.707811902   34.364870232    4.095247897
    1.329816560    1.173809072   -0.284975839   15.661021181    1.634191896
    1.347284373    1.173809072   -0.101744507    6.244114096    0.574015647
    1.364752187    1.173809072   -0.031530737    2.132379013    0.174131169
    1.382220000    1.173809072   -0.007130102    0.521696636    0.036631942

    0.072134000    1.191307483   -0.000000000   -0.000000000   -0.000000000
    0.089601813    1.191307483   -0.000000000   -0.000000000   -0.000000000
    0.107069627    1.191307483   -0.000000000   -0.000000000   -0.000000000
    0.124537440    1.191307483   -0.000000000   -0.000000000   -0.000000000
    0.142005253    1.191307483   -0.000000000   -0.000000000   -0.000000000
    0.159473067    1.191307483   -0.000000000   -0.000000000   -0.000000000
    0.176940880    1.191307483   -0.000000000   -0.000000000   -0.000000000
    0.194408693    1.191307483   -0.000000000   -0.000000000   -0.000000000
    0.211876507    1.191307483   -0.000000000   -0.000000000   -0.000000000
    0.229344320    1.191307483   -0.000000000   -0.000000000   -0.000000000
    0.246812133    1.191307483   -0.000000000   -0.000000000   -0.000000000
    0.264279947    1.191307483   -0.000000000   -0.000000000   -0.000000000
    0.281747760    1.191307483   -0.000000000   -0.000000000   -0.000000000
    0.299215573    1.191307483   -0.000000000   -0.000000000   -0.000000000
    0.316683387    1.191307483   -0.000000000   -0.000000000   -0.000000000
    0.334151200    1.191307483   -0.000000000   -0.000000000   -0.000000000
    0.351619013    1.191307483   -0.000000000   -0.000000000   -0.000000000
    0.369086827    1.191307483   -0.000000000   -0.000000000   -0.000000000
    0.386554640    1.191307483   -0.000000000   -0.000000000   -0.000000000
    0.404022453    1.191307483   -0.000000000   -0.000000000   -0.000000000
    0.421490267    1.191307483   -0.000000000   -0.000000000   -0.000000000
    0.438958080    1.191307483   -0.000000000   -0.000000000   -0.000000000
    0.456425893    1.191307483   -0.000000000   -0.000000000   -0.000000000
    0.473893707    1.191307483   -0.000000000   -0.000000000   -0.000000000
    0.491361520    1.191307483   -0.000000000   -0.000000000   -0.000000000
    0.508829333    1.191307483   -0.000000000   -0.000000000   -0.000000000
    0.526297147    1.191307483   -0.000000000   -0.000000000   -0.000000000
    0.543764960    1.191307483   -0.000000000   -0.000000000   -0.000000000
    0.561232773    1.191307483   -0.000000000   -0.000000000   -0.000000000
    0.578700587    1.191307483   -0.000000023   -0.000001849    0.000001719
    0.596168400    1.191307483   -0.000000613   -0.000049348    0.000045722
    0.613636213    1.191307483   -0.000005242   -0.000404924    0.000374248
    0.631104027    1.191307483   -0.000026935   -0.001976958    0.001856887
    0.648571840    1.191307483   -0.000107340   -0.007390153    0.007206914
    0.666039653    1.191307483   -0.000390728   -0.025430557    0.025100441
    0.683507467    1.191307483   -0.001288095   -0.079332934    0.078952733
    0.700975280    1.191307483   -0.003783322   -0.218114788    0.222127999
    0.718443093    1.191307483   -0.010343781   -0.559125171    0.577043880
    0.735910907    1.191307483   -0.026212747   -1.323536928    1.385029335
    0.753378720    1.191307483   -0.061885098   -2.903360673    3.089564407
    0.770846533    1.191307483   -0.136753671   -5.928461028    6.425640501
    0.788314347    1.191307483   -0.283727138  -11.304750964   12.490795612
    0.805782160    1.191307483   -0.552835307  -20.100388911   22.704798587
    0.823249973    1.191307483   -1.013360051  -33.375988399   38.610208812
    0.840717787    1.191307483   -1.750048071  -51.793097354   61.444932214
    0.858185600    1.191307483   -2.853340832  -75.231943785   91.572661571
    0.875653413    1.191307483   -4.401177628 -102.361438003  127.940258400
    0.893121227    1.191307483   -6.436394045 -130.476680020  167.818080800
    0.910589040    1.191307483   -8.943152919 -155.627325799  207.094362140
    0.928056853    1.191307483  -11.830196591 -173.216957955  241.154916078
    0.945524667    1.191307483  -14.925691457 -178.863000589  266.084454571
    0.962992480    1.191307483  -17.992857892 -169.662914248  279.777885758
    0.980460293    1.191307483  -20.765206171 -145.299183427  282.410045489
    0.997928107    1.191307483  -22.998622476 -108.707013353  276.098499457
    1.015395920    1.191307483  -24.526160923  -65.756437786  263.944182000
    1.032863733    1.191307483  -25.304440585  -24.280392640  249.048036913
    1.050331547    1.191307483  -25.428088606    8.055488694  233.906452122
    1.067799360    1.191307483  -25.106559134   26.188868318  220.383505834
    1.085267173    1.191307483  -24.597281440   30.021589285  209.910338043
    1.102734987    1.191307483  -24.106162726   25.602002030  203.383728127
    1.120202800    1.191307483  -23.686657081   23.823087295  200.531506150
    1.137670613    1.191307483  -23.188413525   36.219984622  199.249138862
    1.155138427    1.191307483  -22.298533713   68.894947939  195.673214109
    1.172606240    1.191307483  -20.682469235  117.713065566  185.496672496
    1.190074053    1.191307483  -18.170185442  168.448839093  166.058209249
    1.207541867    1.191307483  -14.886785904  203.211119627  137.980338959
    1.225009680    1.191307483  -11.234516228  209.435429167  105.077164400
    1.242477493    1.191307483   -7.737179430  186.406907706   72.705667063
    1.259945307    1.191307483   -4.829086926  144.295859328   45.423086827
    1.277413120    1.191307483   -2.717599601   97.618962494   25.511874165
    1.294880933    1.191307483   -1.373380082   57.876978407   12.840481608
    1.312348747    1.191307483   -0.621087770   30.112195907    5.782737971
    1.329816560    1.191307483   -0.250289105   13.733855888    2.317261874
    1.347284373    1.191307483   -0.089504724    5.485248448    0.820603703
    1.364752187    1.191307483   -0.027788650    1.876853075    0.252278346
    1.382220000    1.191307483   -0.006327729    0.462409446    0.054919937

    0.072134000    1.208805893   -0.000000000   -0.000000000   -0.000000000
    0.089601813    1.208805893   -0.000000000   -0.000000000   -0.000000000
    0.107069627    1.208805893   -0.000000000   -0.000000000   -0.000000000
    0.124537440    1.208805893   -0.000000000   -0.000000000   -0.000000000
    0.142005253    1.208805893   -0.000000000   -0.000000000   -0.000000000
    0.159473067    1.208805893   -0.000000000   -0.000000000   -0.000000000
    0.176940880    1.208805893   -0.000000000   -0.000000000   -0.000000000
    0.194408693    1.208805893   -0.000000000   -0.000000000   -0.000000000
    0.211876507    1.208805893   -0.000000000   -0.000000000   -0.000000000
    0.229344320    1.208805893   -0.000000000   -0.000000000   -0.000000000
    0.246812133    1.208805893   -0.000000000   -0.000000000   -0.000000000
    0.264279947    1.208805893   -0.000000000   -0.000000000   -0.000000000
    0.281747760    1.208805893   -0.000000000   -0.000000000   -0.000000000
    0.299215573    1.208805893   -0.000000000   -0.000000000   -0.000000000
    0.316683387    1.208805893   -0.000000000   -0.000000000   -0.000000000
    0.334151200    1.208805893   -0.000000000   -0.000000000   -0.000000000
    0.351619013    1.208805893   -0.000000000   -0.000000000   -0.000000000
    0.369086827    1.208805893   -0.000000000   -0.000000000   -0.000000000
    0.386554640    1.208805893   -0.000000000   -0.000000000   -0.000000000
    0.404022453    1.208805893   -0.000000000   -0.000000000   -0.000000000
    0.421490267    1.208805893   -0.000000000   -0.000000000   -0.000000000
    0.438958080    1.208805893   -0.000000000   -0.000000000   -0.000000000
    0.456425893    1.208805893   -0.000000000   -0.000000000   -0.000000000
    0.473893707    1.208805893   -0.000000000   -0.000000000   -0.000000000
    0.491361520    1.208805893   -0.000000000   -0.000000000   -0.000000000
    0.508829333    1.208805893   -0.000000000   -0.000000000   -0.000000000
    0.526297147    1.208805893   -0.000000000   -0.000000000   -0.000000000
    0.543764960    1.208805893   -0.000000000   -0.000000000   -0.000000000
    0.561232773    1.208805893   -0.000000000   -0.000000000   -0.000000000
    0.578700587    1.208805893   -0.000000000   -0.000000000   -0.000000000
    0.596168400    1.208805893   -0.000000000   -0.000000000   -0.000000000
    0.613636213    1.208805893   -0.000000541   -0.000043747    0.000040051
    0.631104027    1.208805893   -0.000004449   -0.000344189    0.000319370
    0.648571840    1.208805893   -0.000021321   -0.001553745    0.001495874
    0.666039653    1.208805893   -0.000092556   -0.006436341    0.006178232
    0.683507467    1.208805893   -0.000350537   -0.023204384    0.022331688
    0.700975280    1.208805893   -0.001140370   -0.070780321    0.069911224
    0.718443093    1.208805893   -0.003432780   -0.200136673    0.200902203
    0.735910907    1.208805893   -0.009460835   -0.515614989    0.527719874
    0.753378720    1.208805893   -0.024028753   -1.216516972    1.276677235
    0.770846533    1.208805893   -0.056744415   -2.656666466    2.859801305
    0.788314347    1.208805893   -0.125230312   -5.403373177    5.956410781
    0.805782160    1.208805893   -0.258572685  -10.227957680   11.553457348
    0.823249973    1.208805893   -0.501225943  -18.083177892   20.918166862
    0.840717787    1.208805893   -0.914437116  -29.913013347   35.413034917
    0.858185600    1.208805893   -1.574363746  -46.389714978   56.166877342
    0.875653413    1.208805893   -2.562877342  -67.450174402   83.622584074
    0.893121227    1.208805893   -3.951466628  -91.875119298  117.110984125
    0.910589040    1.208805893   -5.777323658 -116.940447729  154.654763901
    0.928056853    1.208805893   -8.017437729 -138.508330635  193.165199822
    0.945524667    1.208805893  -10.567769220 -151.648443160  229.014008880
    0.962992480    1.208805893  -13.241332723 -152.020174377  258.864216436
    0.980460293    1.208805893  -15.792220094 -137.497725858  280.402403162
    0.997928107    1.208805893  -17.966554017 -109.445183227  292.744457985
    1.015395920    1.208805893  -19.565823540  -72.820229393  296.400637797
    1.032863733    1.208805893  -20.504468467  -35.156821093  293.004015999
    1.050331547    1.208805893  -20.833444513   -4.177305733  284.917951401
    1.067799360    1.208805893  -20.720695714   14.884187754  274.889072148
    1.085267173    1.208805893  -20.386770662   21.517631166  265.596761816
    1.102734987    1.208805893  -20.012839742   20.709617032  258.916268925
    1.120202800    1.208805893  -19.653761478   21.461222658  254.965834548
    1.137670613    1.208805893  -19.197825380   33.083325971  251.501493291
    1.155138427    1.208805893  -18.403663469   60.347033025  244.316285042
    1.172606240    1.208805893  -17.014642744   99.853185773  228.908804355
    1.190074053    1.208805893  -14.906134427  140.296605910  202.791245724
    1.207541867    1.208805893  -12.187095572  167.542586399  167.145813089
    1.225009680    1.208805893   -9.185002137  171.734350374  126.598792652
    1.242477493    1.208805893   -6.321547687  152.422382338   87.335671417
    1.259945307    1.208805893   -3.945161995  117.849964932   54.516034075
    1.277413120    1.208805893   -2.220930414   79.714600301   30.646193950
    1.294880933    1.208805893   -1.123110580   47.281171546   15.458209469
    1.312348747    1.208805893   -0.508228672   24.609050320    6.978658662
    1.329816560    1.208805893   -0.204990503   11.233388071    2.804928756
    1.347284373    1.208805893   -0.073416227    4.494037206    0.998642386
    1.364752187    1.208805893   -0.022823598    1.539819883    0.309078176
    1.382220000    1.208805893   -0.005232056    0.381963201    0.068975751

    0.072134000    1.226304304   -0.000000000   -0.000000000   -0.000000000
    0.089601813    1.226304304   -0.000000000   -0.000000000   -0.000000000
    0.107069627    1.226304304   -0.000000000   -0.000000000   -0.000000000
    0.124537440    1.226304304   -0.000000000   -0.000000000   -0.000000000
    0.142005253    1.226304304   -0.000000000   -0.000000000   -0.000000000
    0.159473067    1.226304304   -0.000000000   -0.000000000   -0.000000000
    0.176940880    1.226304304   -0.000000000   -0.000000000   -0.000000000
    0.194408693    1.226304304   -0.000000000   -0.000000000   -0.000000000
    0.211876507    1.226304304   -0.000000000   -0.000000000   -0.000000000
    0.229344320    1.226304304   -0.000000000   -0.000000000   -0.000000000
    0.246812133    1.226304304   -0.000000000   -0.000000000   -0.000000000
    0.264279947    1.226304304   -0.000000000   -0.000000000   -0.000000000
    0.281747760    1.226304304   -0.000000000   -0.000000000   -0.000000000
    0.299215573    1.226304304   -0.000000000   -0.000000000   -0.000000000
    0.316683387    1.226304304   -0.000000000   -0.000000000   -0.000000000
    0.334151200    1.226304304   -0.000000000   -0.000000000   -0.000000000
    0.351619013    1.226304304   -0.000000000   -0.000000000   -0.000000000
    0.369086827    1.226304304   -0.000000000   -0.000000000   -0.000000000
    0.386554640    1.226304304   -0.000000000   -0.000000000   -0.000000000
    0.404022453    1.226304304   -0.000000000   -0.000000000   -0.000000000
    0.421490267    1.226304304   -0.000000000   -0.000000000   -0.000000000
    0.438958080    1.226304304   -0.000000000   -0.000000000   -0.000000000
    0.456425893    1.226304304   -0.000000000   -0.000000000   -0.000000000
    0.473893707    1.226304304   -0.000000000   -0.000000000   -0.000000000
    0.491361520    1.226304304   -0.000000000   -0.000000000   -0.000000000
    0.508829333    1.226304304   -0.000000000   -0.000000000   -0.000000000
    0.526297147    1.226304304   -0.000000000   -0.000000000   -0.000000000
    0.543764960    1.226304304   -0.000000000   -0.000000000   -0.000000000
    0.561232773    1.226304304   -0.000000000   -0.000000000   -0.000000000
    0.578700587    1.226304304   -0.000000000   -0.000000000   -0.000000000
    0.596168400    1.226304304   -0.000000000   -0.000000000   -0.000000000
    0.613636213    1.226304304   -0.000000000   -0.000000000   -0.000000000
    0.631104027    1.226304304   -0.000000394   -0.000031811    0.000029209
    0.648571840    1.226304304   -0.000002930   -0.000225269    0.000213820
    0.666039653    1.226304304   -0.000017882   -0.001330775    0.001226723
    0.683507467    1.226304304   -0.000082466   -0.005867391    0.005408732
    0.700975280    1.226304304   -0.000303785   -0.020274436    0.019287712
    0.718443093    1.226304304   -0.001024960   -0.064326373    0.062454973
    0.735910907    1.226304304   -0.003107118   -0.182379868    0.181567790
    0.753378720    1.226304304   -0.008545465   -0.465745684    0.479442638
    0.770846533    1.226304304   -0.021688749   -1.094190404    1.162272593
    0.788314347    1.226304304   -0.051176953   -2.386407422    2.603961294
    0.805782160    1.226304304   -0.112446487   -4.827577467    5.406554374
    0.823249973    1.226304304   -0.231287424   -9.108403426   10.450437424
    0.840717787    1.226304304   -0.446969477  -16.071564379   18.863494283
    0.858185600    1.226304304   -0.814166646  -26.580071440   31.897749493
    0.875653413    1.226304304   -1.400088844  -41.165388357   50.659801593
    0.893121227    1.226304304   -2.275524444  -59.593383892   75.746839999
    0.910589040    1.226304304   -3.496380611  -80.335769580  106.867557624
    0.928056853    1.226304304   -5.078603524 -100.328713370  142.603998945
    0.945524667    1.226304304   -6.972616847 -115.272544386  180.416801087
    0.962992480    1.226304304   -9.050955491 -120.767328174  217.006704909
    0.980460293    1.226304304  -11.120039976 -113.935779846  248.938523501
    0.997928107    1.226304304  -12.960420681  -94.889583570  273.388991887
    1.015395920    1.226304304  -14.384340819  -67.159751666  288.774148717
    1.032863733    1.226304304  -15.291933424  -36.914940396  295.140916360
    1.050331547    1.226304304  -15.698534498  -10.818913167  294.135688449
    1.067799360    1.226304304  -15.722195535    6.427953370  288.585996543
    1.085267173    1.226304304  -15.531023302   14.020153500  281.668427491
    1.102734987    1.226304304  -15.268102582   15.569274646  275.767667517
    1.120202800    1.226304304  -14.983076943   17.777360035  271.346325858
    1.137670613    1.226304304  -14.601951735   27.520331259  266.400514433
    1.155138427    1.226304304  -13.955405149   48.282118937  257.010394128
    1.172606240    1.226304304  -12.863063631   77.580722618  239.058802923
    1.190074053    1.226304304  -11.240667156  107.202940622  210.452735734
    1.207541867    1.226304304   -9.173604308  126.871107930  172.645370188
    1.225009680    1.226304304   -6.906246389  129.434698778  130.374859007
    1.242477493    1.226304304   -4.750790039  114.612255739   89.809983682
    1.259945307    1.226304304   -2.964784183   88.535541652   56.051570497
    1.277413120    1.226304304   -1.669564971   59.882144170   31.536808223
    1.294880933    1.226304304   -0.844763061   35.532047416   15.932816697
    1.312348747    1.226304304   -0.382460438   18.499356921    7.204418924
    1.329816560    1.226304304   -0.154383763    8.451167232    2.901810516
    1.347284373    1.226304304   -0.055364102    3.385972918    1.036852938
    1.364752187    1.226304304   -0.017225807    1.161154305    0.322008118
    1.382220000    1.226304304   -0.003971661    0.289729640    0.073086770

    0.072134000    1.243802715   -0.000000000   -0.000000000   -0.000000000
    0.089601813    1.243802715   -0.000000000   -0.000000000   -0.000000000
    0.107069627    1.243802715   -0.000000000   -0.000000000   -0.000000000
    0.124537440    1.243802715   -0.000000000   -0.000000000   -0.000000000
    0.142005253    1.243802715   -0.000000000   -0.000000000   -0.000000000
    0.159473067    1.243802715   -0.000000000   -0.000000000   -0.000000000
    0.176940880    1.243802715   -0.000000000   -0.000000000   -0.000000000
    0.194408693    1.243802715   -0.000000000   -0.000000000   -0.000000000
    0.211876507    1.243802715   -0.000000000   -0.000000000   -0.000000000
    0.229344320    1.243802715   -0.000000000   -0.000000000   -0.000000000
    0.246812133    1.243802715   -0.000000000   -0.000000000   -0.000000000
    0.264279947    1.243802715   -0.000000000   -0.000000000   -0.000000000
    0.281747760    1.243802715   -0.000000000   -0.000000000   -0.000000000
    0.299215573    1.243802715   -0.000000000   -0.000000000   -0.000000000
    0.316683387    1.243802715   -0.000000000   -0.000000000   -0.000000000
    0.334151200    1.243802715   -0.000000000   -0.000000000   -0.000000000
    0.351619013    1.243802715   -0.000000000   -0.000000000   -0.000000000
    0.369086827    1.243802715   -0.000000000   -0.000000000   -0.000000000
    0.386554640    1.243802715   -0.000000000   -0.000000000   -0.000000000
    0.404022453    1.243802715   -0.000000000   -0.000000000   -0.000000000
    0.421490267    1.243802715   -0.000000000   -0.000000000   -0.000000000
    0.438958080    1.243802715   -0.000000000   -0.000000000   -0.000000000
    0.456425893    1.243802715   -0.000000000   -0.000000000   -0.000000000
    0.473893707    1.243802715   -0.000000000   -0.000000000   -0.000000000
    0.491361520    1.243802715   -0.000000000   -0.000000000   -0.000000000
    0.508829333    1.243802715   -0.000000000   -0.000000000   -0.000000000
    0.526297147    1.243802715   -0.000000000   -0.000000000   -0.000000000
    0.543764960    1.243802715   -0.000000000   -0.000000000   -0.000000000
    0.561232773    1.243802715   -0.000000000   -0.000000000   -0.000000000
    0.578700587    1.243802715   -0.000000000   -0.000000000   -0.000000000
    0.596168400    1.243802715   -0.000000000   -0.000000000   -0.000000000
    0.613636213    1.243802715   -0.000000000   -0.000000000   -0.000000000
    0.631104027    1.243802715   -0.000000010   -0.000000804    0.000000739
    0.648571840    1.243802715   -0.000000169   -0.000013424    0.000012788
    0.666039653    1.243802715   -0.000002789   -0.000220247    0.000194972
    0.683507467    1.243802715   -0.000017297   -0.001307141    0.001169781
    0.700975280    1.243802715   -0.000073332   -0.005197673    0.004838197
    0.718443093    1.243802715   -0.000280566   -0.018741842    0.017853471
    0.735910907    1.243802715   -0.000940569   -0.058908052    0.057642788
    0.753378720    1.243802715   -0.002805401   -0.163375220    0.166045787
    0.770846533    1.243802715   -0.007676379   -0.415027345    0.435907798
    0.788314347    1.243802715   -0.019446141   -0.976128020    1.052338504
    0.805782160    1.243802715   -0.045631581   -2.118913032    2.343479269
    0.823249973    1.243802715   -0.099861629   -4.273954577    4.845662003
    0.840717787    1.243802715   -0.204801608   -8.042840844    9.341949151
    0.858185600    1.243802715   -0.394993465  -14.154266412   16.859972570
    0.875653413    1.243802715   -0.717177545  -23.249480248   28.561497818
    0.893121227    1.243802715   -1.226486131  -35.553198151   45.518494148
    0.910589040    1.243802715   -1.974638806  -50.384614788   68.358424007
    0.928056853    1.243802715   -2.990805562  -65.804357238   96.870690884
    0.945524667    1.243802715   -4.259194745  -78.676354127  129.693183207
    0.962992480    1.243802715   -5.704003335  -85.431844645  164.288798331
    0.980460293    1.243802715   -7.192470869  -83.360992141  197.309420003
    0.997928107    1.243802715   -8.561681586  -71.908315255  225.334574822
    1.015395920    1.243802715   -9.662304280  -53.220999630  245.752977293
    1.032863733    1.243802715  -10.404210006  -31.674293486  257.518682620
    1.050331547    1.243802715  -10.781529915  -12.257026364  261.416200444
    1.067799360    1.243802715  -10.866788619    1.354312649  259.742641329
    1.085267173    1.243802715  -10.773750440    8.283364126  255.420417469
    1.102734987    1.243802715  -10.603396062   10.818303467  250.789281739
    1.120202800    1.243802715  -10.395329460   13.424338563  246.506637943
    1.137670613    1.243802715  -10.106498473   20.704081682  241.074536382
    1.155138427    1.243802715   -9.629900927   35.006684710  231.358576582
    1.172606240    1.243802715   -8.850475880   54.730906797  214.070754053
    1.190074053    1.243802715   -7.716167281   74.469145111  187.635297618
    1.207541867    1.243802715   -6.286961947   87.409156933  153.449020219
    1.225009680    1.243802715   -4.728503260   88.803316897  115.664765620
    1.242477493    1.243802715   -3.251285974   78.475240683   79.613349629
    1.259945307    1.243802715   -2.028919343   60.573800003   49.690280940
    1.277413120    1.243802715   -1.142830342   40.967197884   27.977024105
    1.294880933    1.243802715   -0.578497388   24.316127107   14.150236411
    1.312348747    1.243802715   -0.261998456   12.662007093    6.404870170
    1.329816560    1.243802715   -0.105826622    5.788430288    2.583622764
    1.347284373    1.243802715   -0.037991924    2.322026727    0.925445672
    1.364752187    1.243802715   -0.011825649    0.796627492    0.287907647
    1.382220000    1.243802715   -0.002738883    0.199685077    0.066074261

    0.072134000    1.261301125   -0.000000000   -0.000000000   -0.000000000
    0.089601813    1.261301125   -0.000000000   -0.000000000   -0.000000000
    0.107069627    1.261301125   -0.000000000   -0.000000000   -0.000000000
    0.124537440    1.261301125   -0.000000000   -0.000000000   -0.000000000
    0.142005253    1.261301125   -0.000000000   -0.000000000   -0.000000000
    0.159473067    1.261301125   -0.000000000   -0.000000000   -0.000000000
    0.176940880    1.261301125   -0.000000000   -0.000000000   -0.000000000
    0.194408693    1.261301125   -0.000000000   -0.000000000   -0.000000000
    0.211876507    1.261301125   -0.000000000   -0.000000000   -0.000000000
    0.229344320    1.261301125   -0.000000000   -0.000000000   -0.000000000
    0.246812133    1.261301125   -0.000000000   -0.000000000   -0.000000000
    0.264279947    1.261301125   -0.000000000   -0.000000000   -0.000000000
    0.281747760    1.261301125   -0.000000000   -0.000000000   -0.000000000
    0.299215573    1.261301125   -0.000000000   -0.000000000   -0.000000000
    0.316683387    1.261301125   -0.000000000   -0.000000000   -0.000000000
    0.334151200    1.261301125   -0.000000000   -0.000000000   -0.000000000
    0.351619013    1.261301125   -0.000000000   -0.000000000   -0.000000000
    0.369086827    1.261301125   -0.000000000   -0.000000000   -0.000000000
    0.386554640    1.261301125   -0.000000000   -0.000000000   -0.000000000
    0.404022453    1.261301125   -0.000000000   -0.000000000   -0.000000000
    0.421490267    1.261301125   -0.000000000   -0.000000000   -0.000000000
    0.438958080    1.261301125   -0.000000000   -0.000000000   -0.000000000
    0.456425893    1.261301125   -0.000000000   -0.000000000   -0.000000000
    0.473893707    1.261301125   -0.000000000   -0.000000000   -0.000000000
    0.491361520    1.261301125   -0.000000000   -0.000000000   -0.000000000
    0.508829333    1.261301125   -0.000000000   -0.000000000   -0.000000000
    0.526297147    1.261301125   -0.000000000   -0.000000000   -0.000000000
    0.543764960    1.261301125   -0.000000000   -0.000000000   -0.000000000
    0.561232773    1.261301125   -0.000000000   -0.000000000   -0.000000000
    0.578700587    1.261301125   -0.000000000   -0.000000000   -0.000000000
    0.596168400    1.261301125   -0.000000000   -0.000000000   -0.000000000
    0.613636213    1.261301125   -0.000000000   -0.000000000   -0.000000000
    0.631104027    1.261301125   -0.000000000   -0.000000000   -0.000000000
    0.648571840    1.261301125   -0.000000000   -0.000000000   -0.000000000
    0.666039653    1.261301125   -0.000000408   -0.000033138    0.000029447
    0.683507467    1.261301125   -0.000003594   -0.000279977    0.000256702
    0.700975280    1.261301125   -0.000017200   -0.001259554    0.001203957
    0.718443093    1.261301125   -0.000073817   -0.005126941    0.004988514
    0.735910907    1.261301125   -0.000271054   -0.017767368    0.017631443
    0.753378720    1.261301125   -0.000868558   -0.053207763    0.054641361
    0.770846533    1.261301125   -0.002552216   -0.146114628    0.154057238
    0.788314347    1.261301125   -0.006938335   -0.371590067    0.399025208
    0.805782160    1.261301125   -0.017391521   -0.867220999    0.950755960
    0.823249973    1.261301125   -0.040488066   -1.869808438    2.100165741
    0.840717787    1.261301125   -0.088083499   -3.746798271    4.321271966
    0.858185600    1.261301125   -0.179670137   -6.993460444    8.315957042
    0.875653413    1.261301125   -0.343669325  -12.122673835   14.997623746
    0.893121227    1.261301125   -0.616385449  -19.459139119   25.387875062
    0.910589040    1.261301125   -1.035521321  -28.786234007   40.367138402
    0.928056853    1.261301125   -1.627867254  -39.033275664   60.312099442
    0.945524667    1.261301125   -2.393363242  -48.225450855   84.707758183
    0.962992480    1.261301125   -3.292438452  -53.919888069  111.934959589
    0.980460293    1.261301125   -4.244838352  -54.070107742  139.404777861
    0.997928107    1.261301125   -5.145003924  -47.969439004  164.108410355
    1.015395920    1.261301125   -5.890634281  -36.738267158  183.426696379
    1.032863733    1.261301125   -6.414308343  -23.093416453  195.924049666
    1.050331547    1.261301125   -6.702540514  -10.302047319  201.738185279
    1.067799360    1.261301125   -6.794182593   -0.877736175  202.410018102
    1.085267173    1.261301125   -6.757572817    4.431337021  200.162574738
    1.102734987    1.261301125   -6.656230625    6.891479091  196.889866629
    1.120202800    1.261301125   -6.517948345    9.155517535  193.257570209
    1.137670613    1.261301125   -6.320998335   13.997715676  188.324191424
    1.155138427    1.261301125   -6.004833925   22.863521894  179.925712567
    1.172606240    1.261301125   -5.503307045   34.840741873  165.768491796
    1.190074053    1.261301125   -4.787302671   46.720798090  144.799281497
    1.207541867    1.261301125   -3.894559174   54.417572179  118.135558370
    1.225009680    1.261301125   -2.926440934   55.070902080   88.923697652
    1.242477493    1.261301125   -2.011283576   48.574241727   61.170795204
    1.259945307    1.261301125   -1.254978187   37.465190839   38.179924167
    1.277413120    1.261301125   -0.706984041   25.334647287   21.505965054
    1.294880933    1.261301125   -0.357974488   15.040014156   10.885234559
    1.312348747    1.261301125   -0.162152616    7.831767581    4.929909205
    1.329816560    1.261301125   -0.065529494    3.582252251    1.990711383
    1.347284373    1.261301125   -0.023545321    1.438452931    0.714292468
    1.364752187    1.261301125   -0.007329519    0.493520721    0.222384841
    1.382220000    1.261301125   -0.001703130    0.124116879    0.051407100

    0.072134000    1.278799536   -0.000000000   -0.000000000   -0.000000000
    0.089601813    1.278799536   -0.000000000   -0.000000000   -0.000000000
    0.107069627    1.278799536   -0.000000000   -0.000000000   -0.000000000
    0.124537440    1.278799536   -0.000000000   -0.000000000   -0.000000000
    0.142005253    1.278799536   -0.000000000   -0.000000000   -0.000000000
    0.159473067    1.278799536   -0.000000000   -0.000000000   -0.000000000
    0.176940880    1.278799536   -0.000000000   -0.000000000   -0.000000000
    0.194408693    1.278799536   -0.000000000   -0.000000000   -0.000000000
    0.211876507    1.278799536   -0.000000000   -0.000000000   -0.000000000
    0.229344320    1.278799536   -0.000000000   -0.000000000   -0.000000000
    0.246812133    1.278799536   -0.000000000   -0.000000000   -0.000000000
    0.264279947    1.278799536   -0.000000000   -0.000000000   -0.000000000
    0.281747760    1.278799536   -0.000000000   -0.000000000   -0.000000000
    0.299215573    1.278799536   -0.000000000   -0.000000000   -0.000000000
    0.316683387    1.278799536   -0.000000000   -0.000000000   -0.000000000
    0.334151200    1.278799536   -0.000000000   -0.000000000   -0.000000000
    0.351619013    1.278799536   -0.000000000   -0.000000000   -0.000000000
    0.369086827    1.278799536   -0.000000000   -0.000000000   -0.000000000
[truncated: 39,071 more chars]
