# Supplementary material for: How well do force fields capture the strength of salt bridges in proteins?
Source: PeerJ. 2018 Jun 11;6:e4967. doi: 10.7717/peerj.4967 (PMC6001725; doi:10.7717/peerj.4967)
Supplement: Data S1 — Raw data including input files for simulations (Gromacs and PLUMED) and output from PLUMED (bias and free energy surfaces). [file peerj-06-4967-s003.bz2 › raw_data/A99SB-disp/K58/HILLS]

#! FIELDS time d1 d2 sigma_d1 sigma_d2 height biasf
#! SET multivariate false
      4.000000189989805     0.2750033950036195     0.4212142207170146                   0.05                   0.05     0.6666666666666666                      4
       8.00000037997961     0.2820555339946594     0.4129261216650585                   0.05                   0.05     0.6242800749510171                      4
      12.00000056996942     0.2837541467134067     0.4608886149680034                   0.05                   0.05     0.6104518699737752                      4
      16.00000075995922     0.2806232951003123     0.4563382047670335                   0.05                   0.05     0.5700090528100492                      4
      20.00000094994903      0.315482458117708     0.4556647632023354                   0.05                   0.05      0.563358012079986                      4
      24.00000113993883     0.2818662493038945     0.3444705565428645                   0.05                   0.05     0.6292155685364738                      4
      28.00000132992864     0.3252948179250787     0.4985848913566388                   0.05                   0.05     0.5906764031260633                      4
      32.00000151991844     0.2772371763177017     0.4483953529324624                   0.05                   0.05     0.4965912413519192                      4
      36.00000170990825     0.2826713027216149     0.4713193532151762                   0.05                   0.05     0.4870089822127535                      4
      40.00000189989805     0.2833843655886239     0.4596106674566393                   0.05                   0.05      0.452804067868615                      4
      44.00000208988786     0.2960258215889995     0.4780440635257131                   0.05                   0.05     0.4524938832754311                      4
      48.00000227987766     0.2956485014356007     0.4826965851041858                   0.05                   0.05     0.4393048624259474                      4
      52.00000246986747     0.2875524111350468     0.4702758666864887                   0.05                   0.05     0.4042935682803319                      4
      56.00000265985727     0.2843749216001865     0.4676902217601232                   0.05                   0.05     0.3870640501227647                      4
      60.00000284984708     0.3259659103159606      0.496953371309418                   0.05                   0.05     0.4572808955111183                      4
      64.00000303983688     0.2724653900582368     0.4746109300438456                   0.05                   0.05     0.3804213436511446                      4
      68.00000322982669     0.2905345224351115     0.4939210605148067                   0.05                   0.05     0.3837172307757711                      4
      72.00000341981649     0.2955332968278412     0.4873254486900648                   0.05                   0.05     0.3567174014702728                      4
       76.0000036098063     0.2972897285101331     0.4873797091582026                   0.05                   0.05     0.3447972810965401                      4
       80.0000037997961     0.2933826424821734     0.4822526592291274                   0.05                   0.05      0.324885160745267                      4
      84.00000398978591     0.2736252966001799     0.4155348432295464                   0.05                   0.05     0.3971966386564098                      4
      88.00000417977571     0.2739947666556179     0.4683663932510795                   0.05                   0.05       0.31067311496599                      4
      92.00000436976552      0.307760649598571     0.4638123795895734                   0.05                   0.05     0.3040092094742168                      4
      96.00000455975533     0.3191661442582307     0.5154881068961217                   0.05                   0.05     0.4001287614758636                      4
      100.0000047497451     0.2706026933065137     0.4335824209672514                   0.05                   0.05      0.326450508082329                      4
      104.0000049397349     0.4467690924616563     0.5565396950089138                   0.05                   0.05     0.6632640502332037                      4
      108.0000051297247     0.4302912076611474     0.4884065717782781                   0.05                   0.05     0.6309075926113363                      4
      112.0000053197145     0.4278296575321194     0.6255808154659738                   0.05                   0.05     0.6493463667037198                      4
      116.0000055097044     0.2950340034987646     0.4721756985030901                   0.05                   0.05     0.2707337070423178                      4
      120.0000056996942     0.4217564654975425      0.616893460291696                   0.05                   0.05     0.6053268657759566                      4
       124.000005889684     0.3428392121006132     0.5456491064025115                   0.05                   0.05     0.5115876272900065                      4
      128.0000060796738     0.2824618902701924     0.4764421674037613                   0.05                   0.05     0.2670186357252611                      4
      132.0000062696636     0.4335169542287038      0.577479820206042                   0.05                   0.05     0.5622374800397365                      4
      136.0000064596534     0.3934696404412532     0.5680453738152917                   0.05                   0.05     0.5366864214361629                      4
      140.0000066496432     0.4216636214235254     0.6143804803565123                   0.05                   0.05     0.5259767847331709                      4
       144.000006839633     0.3291223747917102     0.5250984584940037                   0.05                   0.05     0.3904719482856238                      4
      148.0000070296228     0.2807949230527405      0.418290966947596                   0.05                   0.05     0.3326613893940038                      4
      152.0000072196126     0.2865706739446687     0.4741938753541605                   0.05                   0.05     0.2467993372285414                      4
      156.0000074096024     0.2903616833923998     0.4669911924235246                   0.05                   0.05     0.2375411656318896                      4
      160.0000075995922     0.2831078700978804     0.4628107446955489                   0.05                   0.05     0.2352653927278192                      4
       164.000007789582     0.2782668518309059     0.4297987265712914                   0.05                   0.05      0.277771933724108                      4
      168.0000079795718     0.2665564538365879     0.4453433188942454                   0.05                   0.05     0.2584033767035172                      4
      172.0000081695616      0.346793136832251     0.5288083496573209                   0.05                   0.05     0.4050704201380875                      4
      176.0000083595514     0.2835517303375849     0.4940573120751521                   0.05                   0.05     0.2475713412934783                      4
      180.0000085495412     0.2556204936029545     0.4258790213432353                   0.05                   0.05     0.3092245800859786                      4
       184.000008739531     0.2924701890010174     0.4275943127153218                   0.05                   0.05     0.2580754581386975                      4
      188.0000089295208     0.2713059532260278     0.3468395473398661                   0.05                   0.05     0.5374614403835452                      4
      192.0000091195107     0.3463603966750172     0.3827949806091464                   0.05                   0.05      0.523047371234084                      4
      196.0000093095005     0.2747162019200661     0.3771918521498416                   0.05                   0.05     0.4043534557886383                      4
      200.0000094994903     0.2788939297023416     0.3112157037912694                   0.05                   0.05     0.5719999410809153                      4
      204.0000096894801     0.2995648852499324     0.3057759546672431                   0.05                   0.05     0.5575442580896615                      4
      208.0000098794699     0.2882958771285816     0.3530185759261339                   0.05                   0.05     0.4314941504930093                      4
      212.0000100694597     0.2997996137685969     0.3748056159886098                   0.05                   0.05     0.3710548214439081                      4
      216.0000102594495     0.3421988548336421     0.3296365047767819                   0.05                   0.05     0.5323925818825475                      4
      220.0000104494393     0.3671807432291879     0.3684360584245085                   0.05                   0.05     0.5285829840770071                      4
      224.0000106394291     0.3236768031787809     0.3024357968053873                   0.05                   0.05     0.5098707016233122                      4
      228.0000108294189     0.4409947927360648     0.4671974077953812                   0.05                   0.05     0.5959316466037055                      4
      232.0000110194087     0.4173602485154396     0.3929265698386464                   0.05                   0.05     0.5958061025735997                      4
      236.0000112093985     0.2865377961094021     0.3588150745606731                   0.05                   0.05     0.3635579307630061                      4
      240.0000113993883     0.2867319141736673     0.3038532073115721                   0.05                   0.05     0.4608425604478492                      4
      244.0000115893781     0.2676808413712699      0.320457587973421                   0.05                   0.05     0.4266262959671995                      4
      248.0000117793679     0.2845799959665961     0.4349985429412168                   0.05                   0.05     0.2095264589929862                      4
      252.0000119693577     0.3426830415806977     0.5283922286406274                   0.05                   0.05     0.3724026312312981                      4
      256.0000121593475     0.2690735151496005     0.4546637419874801                   0.05                   0.05     0.2078492811274052                      4
      260.0000123493373     0.2687679083596661     0.4246812560288644                   0.05                   0.05      0.228832332836668                      4
      264.0000125393271     0.2678369366547352     0.3957645359049333                   0.05                   0.05     0.2761727116251933                      4
      268.0000127293169     0.3894476405627569     0.4160297322202499                   0.05                   0.05     0.4961912734905752                      4
      272.0000129193068     0.2666256867050223     0.3801778205058953                   0.05                   0.05     0.2994765567859254                      4
      276.0000131092966     0.2794831352236709     0.3942530759486139                   0.05                   0.05     0.2508557894099215                      4
      280.0000132992864     0.2790417398188383     0.4296731568538685                   0.05                   0.05     0.1927165282695265                      4
      284.0000134892762     0.2729866592589608      0.312037686939531                   0.05                   0.05     0.4049584609518349                      4
       288.000013679266     0.2920936611420383     0.2970782461017626                   0.05                   0.05     0.4159750233828908                      4
      292.0000138692558     0.2884250693510348     0.2962799871052661                   0.05                   0.05      0.401199361291954                      4
      296.0000140592456     0.2935739329546774     0.3119516165613783                   0.05                   0.05     0.3502919765721737                      4
      300.0000142492354     0.2899367332868621     0.2807277909556313                   0.05                   0.05     0.4163971632093627                      4
      304.0000144392252     0.3013463618808568     0.2899840094293336                   0.05                   0.05     0.3771111502715463                      4
       308.000014629215     0.3120562516691994     0.2843174104930559                   0.05                   0.05     0.3890967538353066                      4
      312.0000148192048     0.2851301905734646     0.2939547452575331                   0.05                   0.05     0.3402246401576843                      4
      316.0000150091946     0.2937380482976161     0.2967414790958868                   0.05                   0.05     0.3208341302268747                      4
      320.0000151991844     0.2620583218257223     0.2975759132874654                   0.05                   0.05     0.3465673405794121                      4
      324.0000153891742     0.3152850862999746     0.2899916167621735                   0.05                   0.05     0.3379582720950504                      4
       328.000015579164     0.3258665588184043     0.2940306794451444                   0.05                   0.05     0.3414898719364142                      4
      332.0000157691538      0.335981919289277     0.2749196745820524                   0.05                   0.05     0.3997377062719503                      4
      336.0000159591436     0.2665416035124858     0.2961133154840682                   0.05                   0.05     0.3110419082457668                      4
      340.0000161491334     0.2897863476839588     0.2873657474644846                   0.05                   0.05     0.2883635494420769                      4
      344.0000163391232     0.2821052391359661     0.3203364501398327                   0.05                   0.05     0.2462801790988405                      4
      348.0000165291131     0.2789375370178528     0.3123926405370112                   0.05                   0.05     0.2476605806078976                      4
      352.0000167191029     0.2766339778527339     0.2727382771802829                   0.05                   0.05     0.3191900422582683                      4
      356.0000169090927     0.2711005577933456     0.3460533445968533                   0.05                   0.05     0.2434103228466284                      4
      360.0000170990825     0.2685089665499721     0.3201845099631173                   0.05                   0.05     0.2424535072408402                      4
      364.0000172890723     0.2745516590964726     0.3809252122787309                   0.05                   0.05     0.2277896029051231                      4
      368.0000174790621     0.2930612714804549      0.374838052033704                   0.05                   0.05     0.2204424829152474                      4
      372.0000176690519     0.2715467857974206     0.2886657039122746                   0.05                   0.05      0.265503092783045                      4
      376.0000178590417     0.3420956581231582      0.291368951948797                   0.05                   0.05     0.3368325958036762                      4
      380.0000180490315     0.3023917427796403     0.3206146855124684                   0.05                   0.05      0.209249352468367                      4
      384.0000182390213     0.2784499815508875     0.3033294560081461                   0.05                   0.05     0.2182370299420676                      4
      388.0000184290111     0.3060590829671066     0.3100032854227541                   0.05                   0.05     0.2088956710655347                      4
      392.0000186190009     0.3252176318847829     0.2672719434992334                   0.05                   0.05      0.321886339658182                      4
      396.0000188089907     0.3196553762512523     0.2812432278461043                   0.05                   0.05      0.260818300486499                      4
      400.0000189989805     0.3352791649677698     0.2955651970192854                   0.05                   0.05      0.269391744846204                      4
      404.0000191889703     0.3730227321115943     0.2888335127927111                   0.05                   0.05     0.4230913240825546                      4
      408.0000193789601     0.4490968063082592     0.2999397586945151                   0.05                   0.05     0.6304064981075993                      4
      412.0000195689499     0.4029048037123458     0.2912465424352021                   0.05                   0.05     0.5037260260528881                      4
      416.0000197589397     0.2950128995199316     0.4049484281754109                   0.05                   0.05     0.1967338909126165                      4
      420.0000199489295     0.3467582109838122     0.4013263525155847                   0.05                   0.05     0.3180363803043822                      4
      424.0000201389194     0.4024973293295958     0.2943184662180699                   0.05                   0.05     0.4743177932987741                      4
      428.0000203289092     0.4532850278670737     0.4199605449660225                   0.05                   0.05     0.5723894245804588                      4
       432.000020518899     0.4464604202832018     0.4489879564077078                   0.05                   0.05     0.5265988621656856                      4
      436.0000207088888     0.4307222108180124     0.4598293690032306                   0.05                   0.05     0.4825501038943573                      4
      440.0000208988786     0.4183938050624493     0.4280106946472969                   0.05                   0.05     0.4533631671463696                      4
      444.0000210888684     0.4346621850941063     0.5826757331801348                   0.05                   0.05     0.4813748011394173                      4
      448.0000212788582     0.3828297224698431     0.5536576471009661                   0.05                   0.05     0.4382612721303137                      4
       452.000021468848     0.4522490543548908     0.6238650931608329                   0.05                   0.05     0.5081342498213143                      4
      456.0000216588378     0.3755222319262751     0.5904766013222703                   0.05                   0.05     0.4622629940838692                      4
      460.0000218488276     0.2984861238798608     0.5058595580233778                   0.05                   0.05     0.2376598323941267                      4
      464.0000220388174     0.3884407544773052     0.6033690820580894                   0.05                   0.05     0.4429999605238849                      4
      468.0000222288072     0.3509208402609762     0.5580452795542996                   0.05                   0.05     0.3926602920269117                      4
       472.000022418797     0.3418918020675321     0.5510669212671664                   0.05                   0.05     0.3634476463641925                      4
      476.0000226087868     0.3675179503797062     0.5801944807954114                   0.05                   0.05     0.3932800222195818                      4
      480.0000227987766     0.3884618127729635     0.5882886575299047                   0.05                   0.05     0.3756894285880271                      4
      484.0000229887664     0.4331213472769212     0.6355651968386817                   0.05                   0.05     0.4527431692568643                      4
      488.0000231787562     0.4171047139212581     0.6337124982293876                   0.05                   0.05     0.4198892582181045                      4
       492.000023368746     0.4567654301619252      0.650920802381844                   0.05                   0.05     0.4870894827144107                      4
      496.0000235587358      0.267979636931688     0.4092379463678151                   0.05                   0.05     0.1980788231569854                      4
      500.0000237487257      0.282275983283357     0.4683855504174223                   0.05                   0.05     0.1688089481871535                      4
      504.0000239387155     0.2607693066362096     0.4588047650627462                   0.05                   0.05     0.1927804130574512                      4
      508.0000241287053     0.3035280510146513     0.4907686744425648                   0.05                   0.05     0.1882641065705569                      4
      512.0000243186951     0.3038411759103535     0.4953346640982881                   0.05                   0.05     0.1924051885456223                      4
      516.0000245086849     0.3768142613261276     0.3927290286796181                   0.05                   0.05     0.3813793143903256                      4
      520.0000246986747     0.4190343362367978     0.4493860692926695                   0.05                   0.05     0.4183384774111653                      4
      524.0000248886645      0.513659534533502     0.4306119654734871                   0.05                   0.05     0.5978797252460157                      4
      528.0000250786543     0.3097407837531927     0.3774711952597996                   0.05                   0.05      0.203787318998075                      4
      532.0000252686441     0.2838799627138835     0.4579655421087178                   0.05                   0.05     0.1508332455928905                      4
      536.0000254586339     0.2774567562881011     0.3762738650225204                   0.05                   0.05      0.191572704868735                      4
      540.0000256486237     0.2874444114676428     0.4143010480943027                   0.05                   0.05     0.1626753470093325                      4
      544.0000258386135     0.4629287216971538     0.3487537204990704                   0.05                   0.05     0.5545440712867138                      4
      548.0000260286033     0.4725437253448465     0.4105643913060195                   0.05                   0.05     0.4836009530829425                      4
      552.0000262185931     0.5224584555769063     0.4199387044733667                   0.05                   0.05     0.5601625108296774                      4
      556.0000264085829     0.5630249854797574     0.4820465348023687                   0.05                   0.05     0.6286238164551049                      4
      560.0000265985727     0.4707582113601037     0.2701291857620133                   0.05                   0.05      0.592651044712037                      4
      564.0000267885625      0.276684631235159     0.4311041051579339                   0.05                   0.05     0.1541645289431349                      4
      568.0000269785523     0.2802148330811731     0.4254146462270804                   0.05                   0.05     0.1523579866886601                      4
      572.0000271685421     0.3364628423801614     0.4406365164298741                   0.05                   0.05     0.2158368731099839                      4
       576.000027358532     0.3827130572640183      0.472578074140795                   0.05                   0.05     0.3394252624874937                      4
      580.0000275485218     0.3070127101076486     0.4630545645232257                   0.05                   0.05     0.1475208056426108                      4
      584.0000277385116     0.2889027019002122     0.4309498015759228                   0.05                   0.05     0.1406561950648104                      4
      588.0000279285014     0.2688605872775753     0.3953530471636776                   0.05                   0.05     0.1789778832553299                      4
      592.0000281184912     0.2873203580583235     0.4143535156415722                   0.05                   0.05     0.1474811246504685                      4
       596.000028308481     0.2688319058707381     0.4207787494329754                   0.05                   0.05     0.1547994008181576                      4
      600.0000284984708     0.3412469291152779     0.4571854298827094                   0.05                   0.05     0.2085666174009824                      4
      604.0000286884606      0.353143708901397     0.5599692060369446                   0.05                   0.05     0.3332034550170051                      4
      608.0000288784504     0.2691522203938437     0.4067397929040021                   0.05                   0.05     0.1612056614318372                      4
      612.0000290684402     0.3203567125836436     0.5097079763343511                   0.05                   0.05     0.2089562881295385                      4
        616.00002925843     0.3245352055163231     0.5385692814258561                   0.05                   0.05     0.2769435546625365                      4
      620.0000294484198     0.3272540778844371      0.533569031404621                   0.05                   0.05      0.256568941722935                      4
      624.0000296384096     0.4024269807008563     0.6236223869581758                   0.05                   0.05     0.3706228734464049                      4
      628.0000298283994     0.3777705445019499     0.5848292752941006                   0.05                   0.05     0.3219374947613974                      4
      632.0000300183892     0.3876917876748309     0.5946062083770293                   0.05                   0.05     0.3152059380247802                      4
       636.000030208379     0.3736123676939482     0.5849392866549582                   0.05                   0.05     0.3054727451478684                      4
      640.0000303983688      0.404107072056466     0.6099839592543829                   0.05                   0.05     0.3096974827517749                      4
      644.0000305883586     0.4503066719878858      0.535601411044795                   0.05                   0.05     0.4220745229614158                      4
      648.0000307783484     0.4702305341666649     0.5389444153716305                   0.05                   0.05     0.4555274292347686                      4
      652.0000309683383      0.453038222669748      0.557602746606193                   0.05                   0.05     0.3722020885514665                      4
      656.0000311583281       0.49985003094842     0.4088081033666958                   0.05                   0.05     0.4847844623346818                      4
      660.0000313483179      0.446016077203719     0.4200684391959169                   0.05                   0.05     0.3870870198330011                      4
      664.0000315383077     0.5553802002962654     0.4798558452943814                   0.05                   0.05     0.5692623710365423                      4
      668.0000317282975     0.5288023399563221     0.4568803221812688                   0.05                   0.05     0.4866193425883901                      4
      672.0000319182873     0.4686164283212484     0.4973202446691093                   0.05                   0.05     0.4121095481992063                      4
      676.0000321082771     0.5172000432466584     0.4855685533730322                   0.05                   0.05     0.4621073051751513                      4
      680.0000322982669      0.362069502281376     0.4725904712680993                   0.05                   0.05     0.2498155821216978                      4
      684.0000324882567     0.4903369407119827     0.5631683281684651                   0.05                   0.05     0.4522362766431549                      4
      688.0000326782465     0.4579191008531351     0.4548415290661418                   0.05                   0.05     0.3524127616015809                      4
      692.0000328682363     0.4951987963101636      0.531318899320783                   0.05                   0.05     0.4312812372043385                      4
      696.0000330582261     0.4833208153676914     0.2811025489289988                   0.05                   0.05     0.5637515550088676                      4
      700.0000332482159     0.4973132413935443     0.2889949429963429                   0.05                   0.05     0.5480424461019799                      4
      704.0000334382057     0.4968745337250653     0.2901091880013469                   0.05                   0.05     0.5174379856062056                      4
      708.0000336281955     0.4908804482009383     0.2788037877879716                   0.05                   0.05     0.4905394271107975                      4
      712.0000338181853      0.541541990449203     0.3357652704246619                   0.05                   0.05     0.5644540717162719                      4
      716.0000340081751     0.5104902488556947     0.3212784043747678                   0.05                   0.05     0.4751808949055091                      4
      720.0000341981649     0.6013842712479295     0.3938354859408263                   0.05                   0.05     0.6141157063625425                      4
      724.0000343881547     0.5336104884418996     0.3540599392523828                   0.05                   0.05     0.4900989025739555                      4
      728.0000345781446     0.4859862836588553     0.2865676205759523                   0.05                   0.05     0.4279086921300015                      4
      732.0000347681344     0.4777471907786547     0.3108603925900754                   0.05                   0.05     0.3990095402151626                      4
      736.0000349581242     0.4493308813062329     0.2651087376988568                   0.05                   0.05     0.4382383890578158                      4
       740.000035148114     0.4821310134634215     0.2820724649780238                   0.05                   0.05     0.3861734307280761                      4
      744.0000353381038     0.4772953915562204     0.2702227220084926                   0.05                   0.05     0.3870551162191314                      4
      748.0000355280936     0.4058695116114167      0.284190543914477                   0.05                   0.05     0.3937544538091574                      4
      752.0000357180834      0.382021355105195     0.3065205631537465                   0.05                   0.05     0.3367338449933972                      4
      756.0000359080732     0.3799399655251198     0.2978671803924927                   0.05                   0.05     0.3257073851562338                      4
       760.000036098063     0.3968077698070556     0.3221847358054472                   0.05                   0.05     0.3403594792806673                      4
      764.0000362880528     0.3951580188994821     0.2861515238920514                   0.05                   0.05     0.3388995511372913                      4
      768.0000364780426     0.4012193640180543      0.259274042820801                   0.05                   0.05     0.3869843446872295                      4
      772.0000366680324     0.4167991794575446     0.2512969807622893                   0.05                   0.05      0.397454869377671                      4
      776.0000368580222     0.3975157073230871     0.2713701647217291                   0.05                   0.05     0.3299849081762108                      4
       780.000037048012     0.4315159546474227     0.2743051574290603                   0.05                   0.05     0.3226189269318668                      4
      784.0000372380018     0.4499952838053087     0.2868725775718697                   0.05                   0.05     0.3044125772805027                      4
      788.0000374279916     0.4374536071491312     0.2618232503385079                   0.05                   0.05     0.3257424483290864                      4
      792.0000376179814     0.4704113239189231     0.2843003553197098                   0.05                   0.05      0.299507598683515                      4
      796.0000378079712     0.4289124729739175     0.2790405950215457                   0.05                   0.05     0.2832282919724637                      4
       800.000037997961     0.4352848093415115     0.2754434050205248                   0.05                   0.05     0.2782598521373678                      4
      804.0000381879508     0.6664327611195889     0.4670135262751294                   0.05                   0.05     0.6510587859800661                      4
      808.0000383779407     0.6321817228484841     0.4424137133613786                   0.05                   0.05     0.5855984655841685                      4
      812.0000385679305     0.6583939265882851     0.4531604028268475                   0.05                   0.05     0.5746505000753925                      4
      816.0000387579203     0.6263512903153632     0.4301347379220444                   0.05                   0.05     0.5270294362870287                      4
      820.0000389479101     0.6456112359005559     0.4653204408724929                   0.05                   0.05     0.5166315125187999                      4
      824.0000391378999     0.7156982484064965     0.5250558520508931                   0.05                   0.05     0.6359787576573895                      4
      828.0000393278897     0.6567758250920775     0.4681061099543502                   0.05                   0.05     0.4938315271582699                      4
      832.0000395178795     0.5786591457937448      0.393221214022157                   0.05                   0.05     0.4919226178224859                      4
      836.0000397078693     0.6341914549568775     0.4375807639274097                   0.05                   0.05     0.4524109204834504                      4
      840.0000398978591     0.6884878540837974     0.4771497648230842                   0.05                   0.05     0.5039347788186583                      4
      844.0000400878489     0.6343055121196542      0.447180974022654                   0.05                   0.05     0.4191965167976892                      4
      848.0000402778387     0.6671180382513785     0.4840263751505344                   0.05                   0.05     0.4470478276276271                      4
      852.0000404678285     0.5491751927325895     0.3718847707520063                   0.05                   0.05     0.4467917345780741                      4
      856.0000406578183     0.5971820821891403     0.4095750519605827                   0.05                   0.05     0.4258012193732833                      4
      860.0000408478081     0.6300667106698953     0.4459182538525401                   0.05                   0.05     0.3798482619481625                      4
      864.0000410377979     0.6372544177195827     0.4691878216352807                   0.05                   0.05      0.378380446220725                      4
      868.0000412277877     0.5935111687583348     0.4411059868927349                   0.05                   0.05     0.3714228886729505                      4
      872.0000414177775     0.7106551629288611     0.5083726667329459                   0.05                   0.05     0.5186830843861324                      4
      876.0000416077673     0.6089572950714679      0.427068882445167                   0.05                   0.05      0.356435825478547                      4
      880.0000417977571      0.708645327341315     0.5187963641764921                   0.05                   0.05     0.5048258062926819                      4
       884.000041987747      0.646367318316041     0.5154470748952447                   0.05                   0.05     0.4467132453546952                      4
      888.0000421777368     0.6642880031229085     0.4612276835882566                   0.05                   0.05     0.3443871928617376                      4
      892.0000423677266     0.7219991619351136     0.5087498764250983                   0.05                   0.05     0.4778687842113312                      4
      896.0000425577164     0.6222823249284297     0.4291242331730913                   0.05                   0.05     0.3297820394377237                      4
      900.0000427477062     0.6363138736976249     0.4503692511970729                   0.05                   0.05     0.3034957669473415                      4
       904.000042937696     0.5874391762332876      0.414572778372853                   0.05                   0.05     0.3462924426927019                      4
      908.0000431276858     0.6785657607000103      0.484678366573696                   0.05                   0.05     0.3435146074687905                      4
      912.0000433176756     0.6589929670255735     0.5130588632992656                   0.05                   0.05     0.3804347228588452                      4
      916.0000435076654     0.6571562533739019     0.4707662395844605                   0.05                   0.05     0.2894976506417285                      4
      920.0000436976552     0.5406909836687377     0.3607824812440403                   0.05                   0.05     0.4011269353831458                      4
       924.000043887645     0.5713736917255621     0.3852403118595965                   0.05                   0.05     0.3734780223396111                      4
      928.0000440776348     0.5361258479345884     0.4888323943841611                   0.05                   0.05       0.40784774506206                      4
      932.0000442676246     0.5332140230596475     0.4357158480235518                   0.05                   0.05     0.3412119538473818                      4
      936.0000444576144     0.5107516220644761     0.5410682714690199                   0.05                   0.05     0.4414985610351301                      4
      940.0000446476042     0.5413230859417274     0.5039940488698362                   0.05                   0.05     0.4041805731599434                      4
       944.000044837594     0.5668941501565911     0.5725035808440785                   0.05                   0.05     0.5719450653275977                      4
      948.0000450275838     0.5065186246576333     0.7002116962645817                   0.05                   0.05     0.6282789907206927                      4
      952.0000452175736     0.4654689431412923      0.641634878576065                   0.05                   0.05     0.4170437707399235                      4
      956.0000454075634     0.4571241838420972     0.6239328927101675                   0.05                   0.05      0.348201788656534                      4
      960.0000455975533     0.5077230739856607     0.6924235951640478                   0.05                   0.05      0.568062598683305                      4
      964.0000457875431     0.6324288932356328     0.8213385928049297                   0.05                   0.05     0.6665341639591675                      4
      968.0000459775329     0.5761992930549776     0.7280895213868761                   0.05                   0.05     0.6360433875363419                      4
      972.0000461675227     0.4658032371632404     0.6599684488915616                   0.05                   0.05     0.4168729716294818                      4
      976.0000463575125      0.492852831334799     0.6654349950075922                   0.05                   0.05     0.4558838598512037                      4
      980.0000465475023     0.5763246107300111     0.7479037047008111                   0.05                   0.05     0.6011511955950832                      4
      984.0000467374921      0.638131387139151     0.7180988836647388                   0.05                   0.05      0.624701096773066                      4
      988.0000469274819     0.5834443255699864     0.6932940328767321                   0.05                   0.05     0.5622340599695107                      4
      992.0000471174717     0.5226182616358475     0.6253390656762642                   0.05                   0.05     0.4810601837073912                      4
      996.0000473074615     0.4931151859540696      0.621757623872167                   0.05                   0.05     0.3805803535926623                      4
      1000.000047497451     0.5195336856682802     0.6300741868664531                   0.05                   0.05     0.4363843472499997                      4
      1004.000047687441     0.5339216404107434     0.6792978135859403                   0.05                   0.05     0.4646915265602642                      4
      1008.000047877431     0.6224665886014885     0.7196461853819603                   0.05                   0.05      0.546775305671543                      4
      1012.000048067421     0.5181590325965841     0.5939255197641323                   0.05                   0.05      0.409000335066565                      4
      1016.000048257411     0.5355576630818237     0.6011116641821805                   0.05                   0.05     0.4341449966908789                      4
        1020.0000484474     0.5422294828334584     0.6524940046822127                   0.05                   0.05     0.4310580178352398                      4
       1024.00004863739     0.5628285649453318     0.6261801266334502                   0.05                   0.05     0.4631787269962315                      4
       1028.00004882738     0.4899280413834838     0.6276653929910189                   0.05                   0.05     0.3119073706822112                      4
       1032.00004901737     0.6178718056484785     0.6476334742061028                   0.05                   0.05     0.5530306816372765                      4
       1036.00004920736     0.6137048284774426     0.6989034177563773                   0.05                   0.05     0.4876251384946136                      4
      1040.000049397349     0.6770745163667118      0.711983227747556                   0.05                   0.05     0.5798943359128672                      4
      1044.000049587339     0.6852043891839026     0.6502308673612412                   0.05                   0.05     0.5995895703141789                      4
      1048.000049777329      0.682993760540359     0.6960484547616942                   0.05                   0.05     0.5393297272102436                      4
      1052.000049967319     0.7030178423196335     0.7438449156499805                   0.05                   0.05     0.5774843576249488                      4
      1056.000050157309      0.620085197275988     0.5912958014193533                   0.05                   0.05     0.5353850429987619                      4
      1060.000050347298     0.5761391691558546      0.630907459648487                   0.05                   0.05     0.4288469080442273                      4
      1064.000050537288     0.6018252082745262     0.6620610851079133                   0.05                   0.05     0.4269786481049216                      4
      1068.000050727278     0.6429522881388737     0.5540798888856426                   0.05                   0.05     0.4675038950400734                      4
      1072.000050917268     0.6397608543182414     0.5785131566684264                   0.05                   0.05     0.4832410939295154                      4
      1076.000051107258      0.768471146564137     0.6553199868086129                   0.05                   0.05     0.6398028552116072                      4
      1080.000051297247     0.5786283098021989     0.6385034663185782                   0.05                   0.05     0.3902593538663452                      4
      1084.000051487237     0.6446461613922909     0.6001645556937341                   0.05                   0.05     0.4694871901023618                      4
      1088.000051677227     0.7081489436706038     0.6172753661417508                   0.05                   0.05     0.5421635271470679                      4
      1092.000051867217      0.696187558906981     0.5777187414734847                   0.05                   0.05      0.475004868782742                      4
      1096.000052057207     0.7628425869591685      0.777401423159006                   0.05                   0.05     0.6403525092821273                      4
      1100.000052247196     0.5673499209826367     0.7688114474223979                   0.05                   0.05     0.5311926096492561                      4
      1104.000052437186     0.6134603338896429     0.8175326392973525                   0.05                   0.05     0.5783016669129483                      4
      1108.000052627176     0.5808593292821035     0.7104084697727796                   0.05                   0.05     0.3954286619295301                      4
      1112.000052817166     0.5085849194453347     0.7230977587787933                   0.05                   0.05     0.4614281332454216                      4
      1116.000053007156     0.4643241066351454     0.6685628148319055                   0.05                   0.05     0.3443461166851931                      4
      1120.000053197145     0.4711547811617555     0.6681124185152117                   0.05                   0.05     0.3283986282761567                      4
      1124.000053387135     0.4202732465132978      0.616336441171199                   0.05                   0.05     0.2538135269606775                      4
      1128.000053577125     0.5401915978123157     0.7520503761822318                   0.05                   0.05     0.4644580560977218                      4
      1132.000053767115      0.505337218404741     0.7064597126402491                   0.05                   0.05     0.3801403106754063                      4
      1136.000053957105     0.5395110095316724     0.7499152847345543                   0.05                   0.05     0.4302585071475709                      4
      1140.000054147094     0.5855417267995626     0.7985602815960677                   0.05                   0.05     0.5000563410695289                      4
      1144.000054337084     0.6202576287968155     0.8250319088557665                   0.05                   0.05     0.5311499353018961                      4
      1148.000054527074      0.467926734918651     0.6684448158549093                   0.05                   0.05     0.3074250188609486                      4
      1152.000054717064      0.487777876319906      0.689975550882254                   0.05                   0.05     0.3298815985808056                      4
      1156.000054907054     0.4520573044065167     0.6520565920558434                   0.05                   0.05     0.2699820158152066                      4
      1160.000055097044     0.6011096585698388     0.8041555244920265                   0.05                   0.05     0.4653365566299968                      4
      1164.000055287033     0.4885708958338173     0.6712768099484395                   0.05                   0.05     0.2817610248557634                      4
      1168.000055477023     0.6048288664895669     0.8249540818723106                   0.05                   0.05     0.4783030388997412                      4
      1172.000055667013     0.6141774522760138     0.7059567043541535                   0.05                   0.05     0.3670987334806208                      4
      1176.000055857003     0.6516708750863454     0.6189252386333381                   0.05                   0.05     0.4290630004082411                      4
      1180.000056046993     0.5534882604151052     0.7324199641044026                   0.05                   0.05     0.3450515269311767                      4
      1184.000056236982     0.4313476962322794      0.596407660839176                   0.05                   0.05     0.2297019489114727                      4
      1188.000056426972     0.5901986637960932     0.5342336149452025                   0.05                   0.05     0.4040969936040465                      4
      1192.000056616962     0.4518368492558005     0.5358203380267959                   0.05                   0.05     0.2992164781943654                      4
      1196.000056806952     0.5350095339537563     0.5558866674826264                   0.05                   0.05     0.3679772240128625                      4
      1200.000056996942     0.4173649549505075     0.4886942998889034                   0.05                   0.05     0.3120969967972897                      4
      1204.000057186931     0.5243220012702555     0.5588880062782611                   0.05                   0.05     0.3405035793658661                      4
      1208.000057376921     0.5837436456717707     0.4965384235548412                   0.05                   0.05     0.3327442443213056                      4
      1212.000057566911      0.511223643173416     0.6337878528874186                   0.05                   0.05     0.2646272120648509                      4
      1216.000057756901     0.4833672512443951     0.6853475415487671                   0.05                   0.05     0.2907275542494648                      4
      1220.000057946891     0.5366727648840742     0.7289410482235527                   0.05                   0.05     0.3328097019738558                      4
       1224.00005813688     0.4443840398335435     0.6329303104949837                   0.05                   0.05     0.2257047017422671                      4
       1228.00005832687     0.6591696489532738      0.695163857484849                   0.05                   0.05     0.4079866343904963                      4
       1232.00005851686     0.6978369250450426     0.6300485318173713                   0.05                   0.05     0.4633787737402911                      4
       1236.00005870685     0.5574005883700824     0.5541267780637664                   0.05                   0.05      0.358443966673862                      4
       1240.00005889684      0.553567848459822     0.5517049017094006                   0.05                   0.05     0.3428402043752096                      4
      1244.000059086829     0.6605853298374741     0.6364032205065761                   0.05                   0.05     0.3932068603726768                      4
      1248.000059276819     0.6144101674965421     0.6378023086463221                   0.05                   0.05     0.3443659404153392                      4
      1252.000059466809     0.5451319306273257     0.7511725715602129                   0.05                   0.05     0.3534734548147821                      4
      1256.000059656799     0.5578985336599592     0.7613806833823052                   0.05                   0.05     0.3495880366977564                      4
      1260.000059846789      0.613819412695049     0.8044432764347702                   0.05                   0.05     0.4139450871536074                      4
      1264.000060036778     0.6786501628027168     0.8793468138223336                   0.05                   0.05     0.6181851057806251                      4
      1268.000060226768     0.4618182076857049     0.6587612573348327                   0.05                   0.05     0.2420137023369859                      4
      1272.000060416758     0.3557459887921474     0.5545732562229709                   0.05                   0.05     0.2581612463965154                      4
      1276.000060606748     0.3339045933520487     0.4888810004443069                   0.05                   0.05      0.177193402449522                      4
      1280.000060796738     0.3680324860162758     0.3863571606049281                   0.05                   0.05     0.2941835580642315                      4
      1284.000060986727     0.2992471865645925     0.3670634391163232                   0.05                   0.05     0.1657010081843722                      4
      1288.000061176717     0.2802596942242923     0.4365296074732681                   0.05                   0.05     0.1263499665907154                      4
      1292.000061366707     0.2703458222689269     0.4782736222851001                   0.05                   0.05      0.156650696756062                      4
      1296.000061556697     0.2789705789122934     0.4643016520043012                   0.05                   0.05     0.1278198162107272                      4
      1300.000061746687      0.292841606104441     0.5017326768252681                   0.05                   0.05     0.1657797884575767                      4
      1304.000061936677     0.3927354371228782     0.5006062696249947                   0.05                   0.05     0.2747585085207922                      4
      1308.000062126666      0.359520407011328      0.475829090417515                   0.05                   0.05     0.2163072928437164                      4
      1312.000062316656     0.3878389951079637     0.4663801715353467                   0.05                   0.05       0.26940719129149                      4
      1316.000062506646     0.3887380736728761     0.4024706677096465                   0.05                   0.05     0.3056056314529075                      4
      1320.000062696636     0.4467115759008028     0.5588947962380975                   0.05                   0.05     0.2426110581935859                      4
      1324.000062886626     0.4439987520127878     0.5198510799524029                   0.05                   0.05     0.2743363081912805                      4
      1328.000063076615     0.3415292632565828       0.46455411573307                   0.05                   0.05     0.1676500056200668                      4
      1332.000063266605     0.4161357737582093     0.4737736532960599                   0.05                   0.05     0.2746565942556585                      4
      1336.000063456595     0.2781427787511409     0.4089466156305953                   0.05                   0.05     0.1381827224456745                      4
      1340.000063646585     0.2975107469450717     0.3850859506171811                   0.05                   0.05     0.1508746974058003                      4
      1344.000063836575     0.2975664683268303     0.3962514340875942                   0.05                   0.05     0.1411625305010238                      4
      1348.000064026564     0.2685069681043092     0.3567128186025374                   0.05                   0.05     0.1767849024311508                      4
      1352.000064216554     0.2852673916207738     0.3878527774589667                   0.05                   0.05     0.1426272028583483                      4
      1356.000064406544     0.2864856785096965     0.4031527112749889                   0.05                   0.05     0.1297344295660665                      4
      1360.000064596534     0.2833686424931889     0.3411520479850059                   0.05                   0.05     0.1558222224609994                      4
      1364.000064786524     0.4196156288639616     0.4283124725340106                   0.05                   0.05     0.2908898753233533                      4
      1368.000064976513     0.3531929305165789     0.4982479945196285                   0.05                   0.05     0.1889332835530752                      4
      1372.000065166503     0.4584956054241063     0.5184872349717581                   0.05                   0.05     0.2694238863975028                      4
      1376.000065356493     0.4332144386739659     0.4183861049015518                   0.05                   0.05     0.2952600856262886                      4
      1380.000065546483     0.3073643376752154     0.3655499445403532                   0.05                   0.05     0.1524088441496671                      4
      1384.000065736473     0.3486901161403645     0.2844497181701153                   0.05                   0.05     0.2303003638458634                      4
      1388.000065926462     0.3745482620817869     0.2724073739084019                   0.05                   0.05     0.2700308686763869                      4
      1392.000066116452     0.3735828377922559     0.2952477045488922                   0.05                   0.05     0.2350672181574705                      4
      1396.000066306442     0.3810015523465743     0.3231287909296361                   0.05                   0.05     0.2444223232151658                      4
      1400.000066496432     0.4196445068208519     0.3537851145230563                   0.05                   0.05     0.3057671333561058                      4
      1404.000066686422     0.4784943745733843     0.2752095331997585                   0.05                   0.05     0.2895996648699871                      4
      1408.000066876411     0.5102885779977713     0.3070260073882121                   0.05                   0.05     0.3264839569859868                      4
      1412.000067066401     0.5318656411622938     0.3330913305176548                   0.05                   0.05     0.3614819921493367                      4
      1416.000067256391     0.4890711740281733      0.286618464512455                   0.05                   0.05     0.2749861115342244                      4
      1420.000067446381     0.5549870904963446     0.3536388280623459                   0.05                   0.05     0.3709990621275503                      4
      1424.000067636371     0.6218248370055588     0.4516312178034329                   0.05                   0.05     0.2567073865317423                      4
       1428.00006782636     0.4500193127463856     0.2796102547944004                   0.05                   0.05     0.2417244006913443                      4
       1432.00006801635     0.4165318434486949     0.2831461597880557                   0.05                   0.05      0.235390362109288                      4
       1436.00006820634     0.4791704102207026     0.2977443392553405                   0.05                   0.05     0.2431327905038536                      4
       1440.00006839633     0.4148124425372192     0.2648658653280753                   0.05                   0.05     0.2534513944600292                      4
       1444.00006858632     0.4352623812908538     0.3469049919076753                   0.05                   0.05     0.2799813447766153                      4
      1448.000068776309     0.4036159470290028     0.2724359571779854                   0.05                   0.05     0.2351691944144114                      4
      1452.000068966299     0.4109200120388349     0.2659938197960326                   0.05                   0.05       0.23881561353775                      4
      1456.000069156289     0.3674893588301863     0.2822310744770267                   0.05                   0.05     0.2127834127834416                      4
      1460.000069346279     0.3043256559680937      0.273752179530255                   0.05                   0.05     0.2084699682595157                      4
      1464.000069536269     0.4033235592057862     0.2697125512641776                   0.05                   0.05     0.2244640057338039                      4
      1468.000069726259     0.3795831260609062     0.2715799157057063                   0.05                   0.05     0.2202674265054463                      4
      1472.000069916248      0.349101679249527     0.2656837848950706                   0.05                   0.05     0.2261503190145011                      4
      1476.000070106238     0.4146311361634614     0.2722697820132766                   0.05                   0.05     0.2076555032629175                      4
      1480.000070296228     0.2769584703159592     0.2913535812219537                   0.05                   0.05     0.1904240304398215                      4
      1484.000070486218      0.357221986926715      0.265327040709598                   0.05                   0.05     0.2198576991400282                      4
      1488.000070676208     0.4083715157275749     0.2828720148849874                   0.05                   0.05     0.1910788857705193                      4
      1492.000070866197       0.46756662688394     0.2848034181360741                   0.05                   0.05     0.2112899790320013                      4
      1496.000071056187     0.4803144255466394     0.2751356854610413                   0.05                   0.05     0.2327117610121739                      4
      1500.000071246177     0.4368997023750406     0.2785638946138962                   0.05                   0.05       0.18806639008566                      4
      1504.000071436167      0.400287615744482      0.287283535225426                   0.05                   0.05     0.1798918435184103                      4
      1508.000071626157     0.4814379864594553     0.3315453701291575                   0.05                   0.05     0.2481984736851887                      4
      1512.000071816146      0.471774508606214      0.278283530873792                   0.05                   0.05     0.2043892396158503                      4
      1516.000072006136     0.4587844191860956      0.275705981158594                   0.05                   0.05     0.1900741507556132                      4
      1520.000072196126     0.4905187958320351     0.2978219381089802                   0.05                   0.05     0.2160706861874016                      4
      1524.000072386116     0.5095591115643523     0.3101087310032785                   0.05                   0.05      0.252264005149819                      4
      1528.000072576106     0.4350944549605717     0.2646381747221785                   0.05                   0.05     0.1891621427081469                      4
      1532.000072766095      0.447060820977984      0.287760546169478                   0.05                   0.05     0.1658158275617658                      4
      1536.000072956085     0.4813043047039706     0.3050492953225427                   0.05                   0.05     0.1922189170962163                      4
      1540.000073146075     0.5202961541229804     0.3150932043664527                   0.05                   0.05     0.2664726311427932                      4
      1544.000073336065     0.4788155979888364     0.2914270405924028                   0.05                   0.05     0.1791329019352132                      4
      1548.000073526055     0.5856651920544659     0.4127568607845454                   0.05                   0.05     0.2928117270010761                      4
      1552.000073716044     0.5214786451589259     0.3181209958303635                   0.05                   0.05     0.2595938379932083                      4
      1556.000073906034     0.5255032826046887     0.3493858443538346                   0.05                   0.05     0.2791352162255601                      4
      1560.000074096024     0.4722849640260097     0.3097088302190567                   0.05                   0.05     0.1726316695966248                      4
      1564.000074286014     0.5247272591980006     0.3320058332921096                   0.05                   0.05     0.2569252409226613                      4
      1568.000074476004     0.4739618545464253     0.2927371365172601                   0.05                   0.05     0.1621879723447771                      4
      1572.000074665993     0.5455273971326949     0.3331050783109952                   0.05                   0.05     0.2963783442812313                      4
      1576.000074855983     0.5583972809163453     0.3497755064997961                   0.05                   0.05     0.3111107560622505                      4
      1580.000075045973     0.5997473598505225     0.3821901264574476                   0.05                   0.05      0.331507738952235                      4
      1584.000075235963     0.5719859611593038     0.3755894950894988                   0.05                   0.05     0.2961765218819427                      4
      1588.000075425953     0.5758820223792621     0.3657699630935978                   0.05                   0.05     0.3031147335342806                      4
      1592.000075615942     0.6080334480783123     0.4157373517630842                   0.05                   0.05     0.2598313033982526                      4
      1596.000075805932     0.5402456890253411     0.3680180970207486                   0.05                   0.05     0.2551508091707901                      4
      1600.000075995922     0.4809448635610855     0.4420848249045029                   0.05                   0.05     0.2842793699202142                      4
      1604.000076185912     0.4754095443137447      0.263119546818856                   0.05                   0.05     0.1947181592761538                      4
      1608.000076375902         0.498829976642     0.3036501472737577                   0.05                   0.05     0.1785092264748394                      4
      1612.000076565892     0.4740904390902571     0.2786989905094533                   0.05                   0.05     0.1607590634607708                      4
      1616.000076755881     0.5283931446137705     0.3249399357310002                   0.05                   0.05      0.223230627760514                      4
      1620.000076945871     0.4958335119158805     0.2913142236086203                   0.05                   0.05     0.1701958501997574                      4
      1624.000077135861     0.4743928687760408     0.2922627201895967                   0.05                   0.05     0.1459351421828182                      4
      1628.000077325851     0.5334637514373536     0.3243709175545387                   0.05                   0.05        0.2245311965372                      4
      1632.000077515841     0.4520244677047791     0.2700491354609978                   0.05                   0.05     0.1540317980551152                      4
       1636.00007770583     0.4395206707425937     0.2541186567918173                   0.05                   0.05     0.1856002412233519                      4
       1640.00007789582     0.4706984256589217     0.2794565685511364                   0.05                   0.05     0.1442151040739187                      4
       1644.00007808581     0.4502473582920794     0.2762774515476912                   0.05                   0.05     0.1396121508769963                      4
        1648.0000782758     0.4639629709085894     0.2702840257794751                   0.05                   0.05     0.1478670125814495                      4
       1652.00007846579     0.4269624169537047      0.274370822342321                   0.05                   0.05     0.1444033004535081                      4
      1656.000078655779      0.443210970783905     0.2724088811133088                   0.05                   0.05     0.1385946700036735                      4
      1660.000078845769     0.4328185570739991     0.2679620870673438                   0.05                   0.05     0.1453763287212635                      4
      1664.000079035759     0.4183221150652688     0.2857559789873686                   0.05                   0.05     0.1371177201125693                      4
      1668.000079225749     0.4371322063772645      0.285250880054807                   0.05                   0.05     0.1261862090487171                      4
      1672.000079415739     0.3862321065191113     0.3652846831084108                   0.05                   0.05     0.2422977399662514                      4
      1676.000079605728      0.443283249784407     0.3566522093506804                   0.05                   0.05     0.2230863217797015                      4
      1680.000079795718     0.3334754479051987     0.2848886352734312                   0.05                   0.05     0.1636254137910872                      4
      1684.000079985708     0.4390516955651625     0.3834608185850682                   0.05                   0.05     0.2572409627676294                      4
      1688.000080175698     0.4247314041597154     0.3507127009244609                   0.05                   0.05     0.2080162601761183                      4
      1692.000080365688     0.4834904402686905     0.3845505694972749                   0.05                   0.05     0.2453500924087759                      4
      1696.000080555677     0.3956279620265692     0.3070860893853276                   0.05                   0.05     0.1486765265991354                      4
      1700.000080745667     0.4386380059347049      0.386237417173121                   0.05                   0.05        0.2438027474979                      4
      1704.000080935657     0.4780200128440479     0.3245190491478336                   0.05                   0.05     0.1440767246320802                      4
      1708.000081125647     0.4258598509935639     0.2883987401108239                   0.05                   0.05     0.1222875143256135                      4
      1712.000081315637     0.4473056155464083     0.3645609901849377                   0.05                   0.05     0.2099291367019993                      4
      1716.000081505626      0.409717352972581     0.3660148288063783                   0.05                   0.05      0.217894075555034                      4
      1720.000081695616     0.4640727820342671     0.3980428120461003                   0.05                   0.05     0.2379891283658765                      4
      1724.000081885606      0.413609210322036     0.2714987655065755                   0.05                   0.05      0.138308170410051                      4
      1728.000082075596       0.36552711753558     0.2794445910369429                   0.05                   0.05     0.1602497838257754                      4
      1732.000082265586     0.3708636696532802     0.4364674813192965                   0.05                   0.05     0.2134938638413552                      4
      1736.000082455575     0.2868491873775307     0.3888434240949242                   0.05                   0.05     0.1314583230850973                      4
      1740.000082645565     0.2917290704687968     0.4331838042862799                   0.05                   0.05     0.1063285172445467                      4
      1744.000082835555     0.2748664551484692     0.3153193267892648                   0.05                   0.05     0.1590790911389252                      4
      1748.000083025545      0.282817388823859     0.3755279157812883                   0.05                   0.05     0.1355643576194372                      4
      1752.000083215535     0.3012151292044288     0.3973709089408098                   0.05                   0.05      0.123752798158352                      4
      1756.000083405524      0.370125686102674     0.2695374919696253                   0.05                   0.05     0.1696577852025239                      4
      1760.000083595514     0.4109727689371633     0.2765387543492657                   0.05                   0.05     0.1295754220555748                      4
      1764.000083785504     0.4540330685267668     0.3992617753839027                   0.05                   0.05     0.2302896105606619                      4
      1768.000083975494     0.4230544103435867      0.370656378157408                   0.05                   0.05     0.2060647747697343                      4
      1772.000084165484     0.4644858797841356     0.3214493255322624                   0.05                   0.05     0.1266059716364732                      4
      1776.000084355474     0.3996115256820026      0.336960174773149                   0.05                   0.05       0.16389494641421                      4
      1780.000084545463     0.4636792802413767     0.2787384726210179                   0.05                   0.05     0.1171299058295443                      4
      1784.000084735453     0.4349035095213182      0.285017749103081                   0.05                   0.05     0.1086922478678589                      4
      1788.000084925443     0.4749172877330757     0.2640877081407945                   0.05                   0.05     0.1458272464151665                      4
      1792.000085115433     0.4199980332273329     0.3579755047027701                   0.05                   0.05     0.1824320485345964                      4
      1796.000085305423     0.4966010233041596     0.3774903629050989                   0.05                   0.05     0.2086616476894298                      4
      1800.000085495412     0.3529285560964546     0.2531554793843594                   0.05                   0.05     0.2168487895143139                      4
      1804.000085685402     0.3701589831446924     0.2832499441325509                   0.05                   0.05     0.1413682201620942                      4
      1808.000085875392     0.4403705245264398     0.2921989831660219                   0.05                   0.05     0.1019573586861322                      4
      1812.000086065382     0.4131554522821813     0.3492158141508885                   0.05                   0.05     0.1667084989953284                      4
      1816.000086255372     0.4025496536025255     0.3455757380296953                   0.05                   0.05     0.1629170251800478                      4
      1820.000086445361      0.495865341853728     0.4304301564281192                   0.05                   0.05     0.2510045253994024                      4
      1824.000086635351     0.4513072275507621     0.3441705389096397                   0.05                   0.05      0.144012246425168                      4
      1828.000086825341     0.5508455636643124     0.4833590635700865                   0.05                   0.05     0.2931864759035402                      4
      1832.000087015331     0.5435299614196892     0.5142153915528129                   0.05                   0.05     0.3046516420958684                      4
      1836.000087205321     0.4840759317947065     0.4718732792802133                   0.05                   0.05     0.2580521617596888                      4
       1840.00008739531     0.4703170511299845     0.4889320347175561                   0.05                   0.05     0.2519997576363893                      4
        1844.0000875853     0.3776960685446747     0.2869270299421109                   0.05                   0.05     0.1304326226463516                      4
       1848.00008777529     0.3882475471222089     0.2824996064602912                   0.05                   0.05     0.1252397278334163                      4
       1852.00008796528     0.3732704229299292     0.2634579067047828                   0.05                   0.05     0.1609479482768326                      4
       1856.00008815527     0.3720090991943064     0.2788635753015393                   0.05                   0.05     0.1348101030127575                      4
      1860.000088345259     0.4685638492840793     0.2845080796348924                   0.05                   0.05     0.1067994680013805                      4
      1864.000088535249     0.5036730566335746     0.2909787726954292                   0.05                   0.05     0.1469928022094404                      4
      1868.000088725239     0.4594930328255565     0.2685090617151209                   0.05                   0.05     0.1161751510774013                      4
      1872.000088915229     0.4238261664045539     0.2661783302414399                   0.05                   0.05     0.1169719530814281                      4
      1876.000089105219     0.3776253406760641     0.3923670680737291                   0.05                   0.05     0.2042478933467451                      4
      1880.000089295208     0.3486028228821624     0.3424169577026965                   0.05                   0.05     0.1477470770571603                      4
      1884.000089485198     0.4601574315904871     0.4044777074860104                   0.05                   0.05     0.2062680184016464                      4
      1888.000089675188     0.4818853299749187     0.4684365448780218                   0.05                   0.05     0.2410589577374014                      4
      1892.000089865178     0.4214732899460478     0.4173262483681898                   0.05                   0.05     0.2042994990561167                      4
      1896.000090055168     0.3238074829394403     0.2699650753809987                   0.05                   0.05     0.1692458850777202                      4
      1900.000090245157     0.3687344517981356     0.2663544307994334                   0.05                   0.05     0.1495440473234554                      4
      1904.000090435147     0.3992836635958126     0.3579147663090564                   0.05                   0.05     0.1653486727092718                      4
      1908.000090625137     0.4878164586328901     0.4865612610077611                   0.05                   0.05     0.2451081966484787                      4
      1912.000090815127     0.5542027668651457      0.451031931148735                   0.05                   0.05     0.2468050694149662                      4
      1916.000091005117     0.4764619342092635     0.4449333375169449                   0.05                   0.05     0.2146154555359658                      4
      1920.000091195107      0.515474793126961     0.4848241794583492                   0.05                   0.05     0.2468722689652185                      4
      1924.000091385096     0.4466096146320399     0.4678710276065776                   0.05                   0.05     0.2113051311606127                      4
      1928.000091575086     0.3710930273718282     0.3942247028915605                   0.05                   0.05     0.1896695674031608                      4
      1932.000091765076     0.4517587275625621     0.4084122272451092                   0.05                   0.05     0.1875414433908432                      4
      1936.000091955066     0.4873823695213844     0.4452777275010547                   0.05                   0.05     0.2067092926654165                      4
      1940.000092145056     0.4819739418687439     0.4383695281306164                   0.05                   0.05     0.1977850926947333                      4
      1944.000092335045     0.4350392371346584     0.4014075452829073                   0.05                   0.05     0.1780057376178712                      4
      1948.000092525035     0.5891917499926312     0.4026953188686535                   0.05                   0.05     0.2428300543427864                      4
      1952.000092715025     0.6400499004802119     0.4494215623671584                   0.05                   0.05     0.2358415808885524                      4
      1956.000092905015     0.5586497137211865     0.3707743339708282                   0.05                   0.05     0.2287081493543787                      4
      1960.000093095005     0.5681950176064218     0.3788809220599376                   0.05                   0.05     0.2307381606303784                      4
      1964.000093284994     0.5375880800354373     0.3399512172958791                   0.05                   0.05     0.1952235583712648                      4
      1968.000093474984     0.5608725194499909     0.3784835982092971                   0.05                   0.05     0.2148127582897609                      4
      1972.000093664974     0.5606200067261968     0.4255526855779908                   0.05                   0.05     0.2095095149292868                      4
      1976.000093854964     0.5825658926362346     0.4036939268439625                   0.05                   0.05     0.2127641001172204                      4
      1980.000094044954     0.6072032800366608     0.4073303855514828                   0.05                   0.05     0.2270647710506527                      4
      1984.000094234943     0.5629037126907279     0.3658669106802142                   0.05                   0.05     0.2112755650461752                      4
      1988.000094424933     0.5762014298588645     0.3815103910576425                   0.05                   0.05     0.2105991421998939                      4
      1992.000094614923      0.499880465569419     0.3156212259478359                   0.05                   0.05     0.1259934534338173                      4
      1996.000094804913     0.4493311988578582     0.2753909707618514                   0.05                   0.05    0.09971240268326294                      4
      2000.000094994903     0.4610993467569946     0.2713215041509213                   0.05                   0.05     0.1076161352005207                      4
      2004.000095184892     0.4937862206423479      0.290767227756683                   0.05                   0.05     0.1197192612804985                      4
      2008.000095374882     0.5317710103225888     0.3212048670857175                   0.05                   0.05     0.1743872869732247                      4
      2012.000095564872     0.6148624277154001      0.403930587706076                   0.05                   0.05     0.2308815505428642                      4
      2016.000095754862     0.5160853092594144     0.3028872489738448                   0.05                   0.05     0.1481454099777502                      4
      2020.000095944852     0.3826340434498217     0.2776655518275917                   0.05                   0.05     0.1203220460699382                      4
      2024.000096134841     0.3966238754082347     0.3720937795920175                   0.05                   0.05     0.1699593802673791                      4
      2028.000096324831     0.4276854869470613     0.2694165359518744                   0.05                   0.05      0.103747507521943                      4
      2032.000096514821     0.4026372647986781     0.2678532338948419                   0.05                   0.05     0.1165319383679996                      4
      2036.000096704811     0.4646947819699206     0.2779064997782126                   0.05                   0.05    0.09695416104145352                      4
      2040.000096894801     0.4301594598150492     0.2621470418616643                   0.05                   0.05     0.1112860315728351                      4
       2044.00009708479     0.2726183107390122     0.2923086874190354                   0.05                   0.05     0.1799210374825106                      4
       2048.00009727478     0.3276929969796345     0.2752245455262199                   0.05                   0.05      0.147622739588653                      4
       2052.00009746477     0.2858797773642462     0.2836000864008688                   0.05                   0.05     0.1656994134813125                      4
       2056.00009765476     0.2757580904347395     0.3094865929469414                   0.05                   0.05     0.1469712891882657                      4
       2060.00009784475     0.2677034060272305     0.3284090772506638                   0.05                   0.05     0.1522625676347403                      4
      2064.000098034739     0.2956344924628166     0.2892294652357223                   0.05                   0.05     0.1380593402768938                      4
      2068.000098224729     0.3057769962169311      0.286710512397695                   0.05                   0.05     0.1319635547366416                      4
      2072.000098414719     0.4069405092346279     0.2801747753985868                   0.05                   0.05     0.0975070965593339                      4
      2076.000098604709     0.3846869144173782     0.2642973958584613                   0.05                   0.05     0.1288455731827396                      4
      2080.000098794699     0.3251929736830986     0.2657790271447407                   0.05                   0.05     0.1591497517765887                      4
      2084.000098984689     0.3009745484144706     0.2835828234733115                   0.05                   0.05     0.1359701921787931                      4
      2088.000099174678     0.3275924321763218     0.3164042096678767                   0.05                   0.05     0.1085177561139307                      4
      2092.000099364668     0.2863193501619611     0.3207834751334583                   0.05                   0.05     0.1180556690418197                      4
      2096.000099554658     0.3124190454603236     0.2741716630555709                   0.05                   0.05     0.1410164192217634                      4
      2100.000099744648     0.4482459000010635     0.2668624966647382                   0.05                   0.05     0.1006082939054474                      4
      2104.000099934638      0.364286766685458     0.2591105243275459                   0.05                   0.05      0.147755924995215                      4
      2108.000100124627     0.3439949583875918     0.2827002252525301                   0.05                   0.05     0.1150154338421828                      4
      2112.000100314617     0.2757080669094978     0.3018308821467691                   0.05                   0.05      0.138563371159972                      4
      2116.000100504607     0.3397463643503519     0.2851464691118284                   0.05                   0.05     0.1114673709833007                      4
      2120.000100694597     0.2689031041767643      0.290949957156688                   0.05                   0.05     0.1639062207620546                      4
      2124.000100884587     0.2919304912159852     0.2767504810345073                   0.05                   0.05     0.1456694608952855                      4
      2128.000101074576     0.2968512944632881     0.2744902025568821                   0.05                   0.05     0.1425837581649148                      4
      2132.000101264566     0.3302929196028853     0.2718118240640754                   0.05                   0.05     0.1265819986664889                      4
      2136.000101454556     0.3680152997160112     0.2707558852042896                   0.05                   0.05     0.1162991647650483                      4
      2140.000101644546     0.4405665554424454     0.3523192453329063                   0.05                   0.05     0.1315360284688528                      4
      2144.000101834536     0.4139644318006513     0.2742389295268364                   0.05                   0.05    0.09232217670247117                      4
      2148.000102024525     0.5516779713705241     0.3616117687585615                   0.05                   0.05     0.1851619016324907                      4
      2152.000102214515     0.4645900617964531     0.2760515409384313                   0.05                   0.05    0.09365219351017363                      4
      2156.000102404505     0.4848505495957173     0.2882531657712618                   0.05                   0.05      0.100457927833351                      4
      2160.000102594495     0.4526329459227003      0.285466507775651                   0.05                   0.05    0.08073217042783479                      4
      2164.000102784485     0.4712138238519657     0.2966564103486851                   0.05                   0.05    0.08506576762979182                      4
      2168.000102974474     0.4445386417042639     0.2675630134665586                   0.05                   0.05    0.09296424862713283                      4
      2172.000103164464      0.463696506215875     0.2670779075855314                   0.05                   0.05       0.10031021141898                      4
      2176.000103354454     0.3729051950306428     0.2833342426401454                   0.05                   0.05    0.09908860876078053                      4
      2180.000103544444     0.4174786096917193      0.279436429410914                   0.05                   0.05    0.08296491332461672                      4
      2184.000103734434      0.454099176944366     0.2735139739136691                   0.05                   0.05    0.08580927334492516                      4
      2188.000103924423     0.5058227251054965     0.3019816820146013                   0.05                   0.05      0.118676928743415                      4
      2192.000104114413     0.4270593993965923     0.2652795652361268                   0.05                   0.05    0.09275842557380762                      4
      2196.000104304403     0.4528739993541437     0.2881180235316487                   0.05                   0.05     0.0748555753477331                      4
      2200.000104494393     0.4384769167585034     0.2912812207416148                   0.05                   0.05     0.0728799173080743                      4
      2204.000104684383     0.4442402959447012     0.2819866493055948                   0.05                   0.05    0.07476373387229554                      4
      2208.000104874372     0.5009272650133314     0.3028772436550544                   0.05                   0.05     0.1080083406491066                      4
      2212.000105064362     0.5481619472368154     0.3451471836191156                   0.05                   0.05     0.1805830678686777                      4
      2216.000105254352     0.4874000841045744     0.2978830888604637                   0.05                   0.05    0.09054336420354987                      4
      2220.000105444342     0.4495408094135975     0.3003031897410192                   0.05                   0.05    0.07189619113072722                      4
      2224.000105634332     0.4609083815764982     0.2926271069050204                   0.05                   0.05    0.07290928865409288                      4
      2228.000105824322     0.5374279706568841     0.3477331980560516                   0.05                   0.05     0.1599511643959541                      4
      2232.000106014311     0.4971710301722979     0.2984881707645005                   0.05                   0.05    0.09920029935900204                      4
      2236.000106204301     0.4921673240392228      0.312178256028799                   0.05                   0.05    0.09297719704904074                      4
      2240.000106394291     0.4551209439281519     0.4294520521247491                   0.05                   0.05      0.175935745126841                      4
      2244.000106584281     0.5036770520449572     0.2988039272482745                   0.05                   0.05     0.1064116489072937                      4
      2248.000106774271     0.5533157715634656     0.3626388140230616                   0.05                   0.05     0.1735031954409254                      4
       2252.00010696426     0.5784128806507015      0.413291748208057                   0.05                   0.05     0.1829680774317241                      4
       2256.00010715425     0.4945715931533738     0.2991136979926355                   0.05                   0.05    0.09249976543355062                      4
       2260.00010734424     0.5631288807836641     0.3662996896928376                   0.05                   0.05     0.1791649522518951                      4
       2264.00010753423     0.5200051387176308     0.3102632228070502                   0.05                   0.05     0.1263749041723495                      4
       2268.00010772422     0.5304517557894793     0.3166504019893573                   0.05                   0.05     0.1423890913613644                      4
      2272.000107914209     0.5582976733637134     0.3607953320467409                   0.05                   0.05     0.1699511880145294                      4
      2276.000108104199     0.5941944762757483     0.4036537664539796                   0.05                   0.05     0.1874172724651066                      4
      2280.000108294189      0.526266744335359       0.32217484125288                   0.05                   0.05     0.1289949725178841                      4
      2284.000108484179     0.5659381994697933     0.3559472032505944                   0.05                   0.05     0.1788076603731237                      4
      2288.000108674169     0.5995478078617296     0.4472918629328151                   0.05                   0.05     0.1910984326742959                      4
      2292.000108864158     0.5930539034070784     0.4702851128342151                   0.05                   0.05     0.2143266289308277                      4
      2296.000109054148     0.6489856008646583     0.5066150856890157                   0.05                   0.05     0.2767367283941817                      4
      2300.000109244138     0.6916327272095938      0.478865676741714                   0.05                   0.05     0.3058339946544122                      4
      2304.000109434128      0.651531025054552     0.4457200851637016                   0.05                   0.05     0.2203212584962075                      4
      2308.000109624118     0.6592598954387122     0.4515381888171908                   0.05                   0.05     0.2256808445125889                      4
      2312.000109814107     0.6500849038860418     0.4571146339966077                   0.05                   0.05      0.204767911462898                      4
      2316.000110004097     0.6960611476462617     0.4834999609989217                   0.05                   0.05      0.297641279408085                      4
      2320.000110194087     0.5374487676880176     0.3221379973613452                   0.05                   0.05     0.1460976981475045                      4
      2324.000110384077     0.5947657972970217     0.3971831636293142                   0.05                   0.05     0.1782918153274826                      4
      2328.000110574067       0.60403614122515     0.4018259258711057                   0.05                   0.05     0.1816302731831375                      4
      2332.000110764056     0.6705296794231672     0.4561341067466747                   0.05                   0.05     0.2296393898108428                      4
      2336.000110954046      0.616546947772226     0.4211327312926215                   0.05                   0.05     0.1736535975779369                      4
      2340.000111144036     0.6272156152494396     0.4359004791256633                   0.05                   0.05     0.1714788309477256                      4
      2344.000111334026     0.5325657319940947     0.3711698813151613                   0.05                   0.05     0.1382478574212079                      4
      2348.000111524016     0.5574154569317483        0.4192499432038                   0.05                   0.05     0.1579512285564194                      4
      2352.000111714005     0.5196757901956485     0.4271496243167588                   0.05                   0.05     0.1724228042869936                      4
      2356.000111903995     0.5093171854251478     0.4926043441239638                   0.05                   0.05     0.2231140025473079                      4
      2360.000112093985      0.528573998131763     0.4333393096520745                   0.05                   0.05     0.1704697913377576                      4
      2364.000112283975     0.5593623199913981     0.5066525588730331                   0.05                   0.05     0.2525209507284832                      4
      2368.000112473965      0.620888093726504     0.4993397068038118                   0.05                   0.05     0.2282733839178344                      4
      2372.000112663954     0.5635625577281334      0.483390346701682                   0.05                   0.05     0.2094222171630621                      4
      2376.000112853944     0.6361607862188937     0.5303132745389249                   0.05                   0.05     0.2885202458818853                      4
      2380.000113043934     0.6077614555304487     0.4995218048851912                   0.05                   0.05      0.219640994376277                      4
      2384.000113233924     0.5791922417259043     0.5036036533108146                   0.05                   0.05     0.2292056049032775                      4
      2388.000113423914     0.4641016063825583     0.4535744227692236                   0.05                   0.05      0.177259714920466                      4
      2392.000113613904     0.4589583260737346     0.4598139876213533                   0.05                   0.05     0.1783499363350156                      4
      2396.000113803893      0.597082763640247     0.5141831009063006                   0.05                   0.05     0.2410634549416836                      4
      2400.000113993883     0.3843884248397256     0.4023271399329106                   0.05                   0.05     0.1800366529731923                      4
      2404.000114183873     0.5051819485761209     0.4774112800589947                   0.05                   0.05     0.1897589366744419                      4
      2408.000114373863     0.4932100826888953     0.4266234963332438                   0.05                   0.05     0.1589531384254485                      4
      2412.000114563853     0.4718593900966938     0.4313897836076437                   0.05                   0.05     0.1573397973034185                      4
      2416.000114753842     0.4295580011652529      0.348432445090236                   0.05                   0.05     0.1147590759183808                      4
      2420.000114943832     0.3608826342740116      0.404860192362734                   0.05                   0.05     0.1695343695926448                      4
      2424.000115133822     0.4636699307065056      0.282237786460194                   0.05                   0.05    0.07253182899419515                      4
      2428.000115323812     0.5402167670709618     0.3560939923193107                   0.05                   0.05     0.1322521682999488                      4
      2432.000115513802     0.6641540364505539     0.4726986638625807                   0.05                   0.05     0.1974397472782495                      4
      2436.000115703791     0.5415586100577729     0.3331694506016526                   0.05                   0.05     0.1390229491636966                      4
      2440.000115893781      0.498175698761558     0.2973817386327712                   0.05                   0.05    0.08923970430130479                      4
      2444.000116083771     0.4478166168938009     0.2777965667643783                   0.05                   0.05    0.07110089439053574                      4
      2448.000116273761     0.4716484819498725     0.2693833972452696                   0.05                   0.05    0.08765476321679549                      4
      2452.000116463751     0.4658976958108013     0.2701678310326389                   0.05                   0.05    0.08227429189267871                      4
       2456.00011665374     0.4131515817973048     0.2772034980766379                   0.05                   0.05    0.07794681603908576                      4
       2460.00011684373      0.270470360444368     0.2745938309050203                   0.05                   0.05     0.1846989550566202                      4
       2464.00011703372     0.2989905618710214      0.279108106776397                   0.05                   0.05     0.1246639495487093                      4
       2468.00011722371     0.2789780567215314      0.290258218791033                   0.05                   0.05     0.1319861538714167                      4
        2472.0001174137     0.3761745439114562     0.2813665585934987                   0.05                   0.05    0.09280045408687707                      4
      2476.000117603689     0.4107069527882815     0.2861889270399225                   0.05                   0.05    0.07360323286181594                      4
      2480.000117793679     0.3588502237683063     0.2613909958218634                   0.05                   0.05      0.125945505711457                      4
      2484.000117983669     0.3893040969128188     0.2802601201766915                   0.05                   0.05    0.08494489333753394                      4
      2488.000118173659     0.3580224456774073      0.279686633140055                   0.05                   0.05    0.09761464152164398                      4
      2492.000118363649     0.3119982106642403     0.2661188038645644                   0.05                   0.05     0.1351203591204218                      4
      2496.000118553638     0.3898022177137713     0.2625568514327433                   0.05                   0.05       0.10210339858304                      4
      2500.000118743628     0.3919620458720047     0.2829931320693891                   0.05                   0.05    0.07986625831170149                      4
      2504.000118933618     0.3917381498962164     0.2905201408873973                   0.05                   0.05    0.07747489092751134                      4
      2508.000119123608     0.3502428417331811     0.2779731733931524                   0.05                   0.05    0.09769716983299538                      4
      2512.000119313598     0.3599979380213615     0.2658805827663065                   0.05                   0.05     0.1090422691358015                      4
      2516.000119503587     0.3850727034418636     0.2811257192848705                   0.05                   0.05    0.08115094645275781                      4
      2520.000119693577     0.3138470156936561     0.2727931898544113                   0.05                   0.05     0.1153407877205843                      4
      2524.000119883567     0.3079472905983943     0.2647069499410414                   0.05                   0.05     0.1353157272338047                      4
      2528.000120073557     0.2536506098516895     0.3793602208100983                   0.05                   0.05     0.1692890941946165                      4
      2532.000120263547     0.3045005427854391     0.2804854562043617                   0.05                   0.05     0.1067225183732783                      4
      2536.000120453537     0.3566293273475999     0.2777757815639128                   0.05                   0.05    0.09129973567046865                      4
      2540.000120643526     0.3726447156151003     0.2685299166638993                   0.05                   0.05    0.09495909538718218                      4
      2544.000120833516      0.301800946957166     0.4122552605699516                   0.05                   0.05     0.1071302091756401                      4
      2548.000121023506     0.2783707946000469     0.3961883280985624                   0.05                   0.05     0.1161677390460433                      4
      2552.000121213496     0.3093361947090579      0.292532491549678                   0.05                   0.05    0.09011258740871855                      4
      2556.000121403486     0.2990841044368936     0.3735299464368165                   0.05                   0.05     0.1098149622395172                      4
      2560.000121593475      0.310733152869144       0.29498212045824                   0.05                   0.05     0.0870899501096993                      4
      2564.000121783465     0.3728720480484445     0.2823922850393462                   0.05                   0.05    0.08111939895769441                      4
      2568.000121973455     0.3722399309870573     0.2736211333005232                   0.05                   0.05     0.0870306065636629                      4
      2572.000122163445     0.4026951276491176     0.2754083645176897                   0.05                   0.05    0.07381810346684956                      4
      2576.000122353435     0.3461189395512116     0.2848499187151382                   0.05                   0.05    0.08387920566653478                      4
      2580.000122543424     0.3726035025118155     0.2835250711565048                   0.05                   0.05    0.07825444148304031                      4
      2584.000122733414     0.3117366742724397     0.2844109275961546                   0.05                   0.05    0.09188394161018022                      4
      2588.000122923404     0.3736572649789399     0.2644908031025315                   0.05                   0.05    0.09473772312356121                      4
      2592.000123113394     0.3755480162534299     0.2629619889231029                   0.05                   0.05    0.09543990577581014                      4
      2596.000123303384     0.4325556054878736     0.2677855481130335                   0.05                   0.05    0.07232350647159148                      4
      2600.000123493373     0.4765259574473856     0.2925320344285988                   0.05                   0.05    0.06859508092408595                      4
      2604.000123683363     0.4856221548463622     0.3100039582156414                   0.05                   0.05    0.07379313198280077                      4
      2608.000123873353     0.4207947416934901     0.2741793232106682                   0.05                   0.05    0.06684282794583729                      4
      2612.000124063343     0.5273103376859082     0.3247297919069984                   0.05                   0.05     0.1161768063553169                      4
      2616.000124253333     0.6045986073386611      0.392033529900967                   0.05                   0.05     0.1764204912427087                      4
      2620.000124443322     0.5187964820737033     0.3147473373767623                   0.05                   0.05     0.1049382074112889                      4
      2624.000124633312     0.5553092283799704     0.4211852372841435                   0.05                   0.05     0.1410667531057498                      4
      2628.000124823302     0.6364689919760717     0.4295648933768232                   0.05                   0.05     0.1700201677322705                      4
      2632.000125013292     0.5385278441543105      0.325365329890687                   0.05                   0.05     0.1307586087396576                      4
      2636.000125203282     0.4996309583393248     0.3060872901669123                   0.05                   0.05    0.08154165209481393                      4
      2640.000125393271     0.4828088384690413     0.2929182652287741                   0.05                   0.05       0.06960887186792                      4
      2644.000125583261     0.4615298571730185     0.3511503193892665                   0.05                   0.05     0.1014458597166697                      4
      2648.000125773251     0.4139968323860432     0.2777279515976419                   0.05                   0.05    0.06501708521601164                      4
      2652.000125963241      0.397755316650998     0.2669151580678768                   0.05                   0.05    0.07866053267534402                      4
      2656.000126153231     0.4484294812023794     0.2551100303410569                   0.05                   0.05    0.09064201910274396                      4
       2660.00012634322     0.3454312046566734     0.2774645919830901                   0.05                   0.05    0.08526972254192003                      4
       2664.00012653321     0.3753540450499775     0.2686255715912709                   0.05                   0.05    0.08390322068420199                      4
        2668.0001267232     0.3553967001681291     0.2644726804266914                   0.05                   0.05    0.09681663996635675                      4
       2672.00012691319     0.4180936275692271     0.3591067828983883                   0.05                   0.05     0.1212107634507041                      4
       2676.00012710318     0.4343398775777894     0.2639959252691687                   0.05                   0.05    0.07227500918345986                      4
      2680.000127293169     0.4147226251330442     0.2648966909351789                   0.05                   0.05    0.07292757490685077                      4
      2684.000127483159     0.4216073555553566     0.2770636726540868                   0.05                   0.05    0.06060813482099141                      4
      2688.000127673149      0.367287396239163     0.2774816395520967                   0.05                   0.05    0.07610808695756537                      4
      2692.000127863139     0.4728825906422534     0.2737307270447976                   0.05                   0.05    0.07284524017248671                      4
      2696.000128053129     0.3570701601216085     0.2734266307830216                   0.05                   0.05    0.08217481308000008                      4
      2700.000128243119     0.3831147492241047     0.2719667078013464                   0.05                   0.05    0.07375547881791915                      4
      2704.000128433108     0.3849228213602024     0.2687291726550923                   0.05                   0.05    0.07564616575895648                      4
      2708.000128623098     0.5074681486644611     0.3582785902807475                   0.05                   0.05     0.1076494772892835                      4
      2712.000128813088     0.4916500242543218     0.2870755886155639                   0.05                   0.05    0.07712368455365694                      4
      2716.000129003078     0.4416766995824004     0.2695874908585941                   0.05                   0.05    0.06347516974196471                      4
      2720.000129193068     0.2914228009143717     0.2812957221048697                   0.05                   0.05     0.1086487011017164                      4
      2724.000129383057     0.3812609927200328     0.3234227506387548                   0.05                   0.05    0.08326696047037886                      4
      2728.000129573047     0.3155635377896132     0.2749924021251054                   0.05                   0.05    0.09431503404258229                      4
      2732.000129763037     0.3193365116879517     0.2901324505650053                   0.05                   0.05    0.07780304893233518                      4
      2736.000129953027      0.533990143128916     0.4571150766983087                   0.05                   0.05     0.1656267878837505                      4
      2740.000130143017     0.6050101655038287     0.5299345315940186                   0.05                   0.05     0.2622569746162024                      4
      2744.000130333006      0.617733341614038     0.5421107293997284                   0.05                   0.05     0.2801631372997476                      4
      2748.000130522996     0.7636694833259842     0.6298338125989409                   0.05                   0.05     0.5602059103422408                      4
      2752.000130712986     0.7056293462086205     0.5633996599940089                   0.05                   0.05     0.3985360993607028                      4
      2756.000130902976     0.8234144913302046     0.6999621678253609                   0.05                   0.05     0.6339755747064042                      4
      2760.000131092966     0.7586433631006642     0.5977592240782524                   0.05                   0.05     0.5178461616867935                      4
      2764.000131282955     0.8681185503541597     0.6761043855906868                   0.05                   0.05     0.6322048196530043                      4
      2768.000131472945     0.8042793470779513     0.6374090746627414                   0.05                   0.05     0.5521127671219772                      4
      2772.000131662935     0.8580292312947213     0.7157987637474051                   0.05                   0.05     0.5931186092820426                      4
      2776.000131852925     0.7703472580722015     0.6225257217300338                   0.05                   0.05     0.4839371985656314                      4
      2780.000132042915     0.8334546650036355     0.6721418623396547                   0.05                   0.05     0.5220907684425606                      4
      2784.000132232904     0.8312398182326636     0.6419461137747876                   0.05                   0.05     0.5080045671942778                      4
      2788.000132422894     0.8629766871567022     0.6696780205317237                   0.05                   0.05     0.5094737610646061                      4
      2792.000132612884     0.8370356431197304     0.6698866413972923                   0.05                   0.05     0.4562091536557379                      4
      2796.000132802874     0.7637577397926975     0.6632048658002574                   0.05                   0.05     0.4429949443357157                      4
      2800.000132992864     0.7571634091380918     0.6407614076822583                   0.05                   0.05     0.4120437435729543                      4
      2804.000133182853      0.741835566955785     0.6158725211477019                   0.05                   0.05     0.3963855363795447                      4
      2808.000133372843     0.7255577313193018     0.5891335074268854                   0.05                   0.05     0.3837550118998789                      4
      2812.000133562833     0.7737402174461551     0.6483786323447812                   0.05                   0.05     0.3835057223282978                      4
      2816.000133752823      0.892200975628504     0.7105942003812793                   0.05                   0.05     0.5432330947746958                      4
      2820.000133942813     0.8237430154984487     0.7280264789544567                   0.05                   0.05     0.4928926061356242                      4
      2824.000134132802     0.7120477127533748     0.6205301765719597                   0.05                   0.05     0.3510179493559494                      4
      2828.000134322792     0.9343862989346482      0.752243869908466                   0.05                   0.05     0.6241323113078409                      4
      2832.000134512782     0.9153610115415008     0.7170751358846886                   0.05                   0.05     0.5358189968831498                      4
      2836.000134702772      0.853954510006349     0.6349472032525112                   0.05                   0.05     0.4584128285909229                      4
      2840.000134892762     0.8082365880005878     0.6376241973091105                   0.05                   0.05     0.3763933728030437                      4
      2844.000135082752     0.7976047758245979     0.6584429558978179                   0.05                   0.05     0.3512866606323035                      4
      2848.000135272741     0.7463193564008965     0.5528391361293641                   0.05                   0.05     0.4140323333601671                      4
      2852.000135462731      0.738062393286917     0.5618503630720799                   0.05                   0.05     0.3732665598663741                      4
      2856.000135652721     0.8181634340965982     0.6520843248561973                   0.05                   0.05     0.3462793904594781                      4
      2860.000135842711     0.7122423703417676     0.5839296708043403                   0.05                   0.05     0.3241374988320188                      4
      2864.000136032701     0.7415452299034198     0.6808416505173625                   0.05                   0.05     0.3831740706718084                      4
       2868.00013622269     0.7194951372327881     0.5494454012391388                   0.05                   0.05     0.3238929546182132                      4
       2872.00013641268     0.7468521305142516     0.6116397358490283                   0.05                   0.05     0.3094339439393253                      4
       2876.00013660267     0.7647631442872378       0.57499460000284                   0.05                   0.05     0.3657965411465771                      4
       2880.00013679266     0.7286528303054873     0.5395172490598733                   0.05                   0.05     0.3216522643244873                      4
       2884.00013698265     0.6992287637584219     0.5401696971463577                   0.05                   0.05     0.2711252511086573                      4
      2888.000137172639     0.6489252576309288     0.5212271495189303                   0.05                   0.05     0.2209444911634191                      4
      2892.000137362629     0.7897654734411284     0.6337829535304258                   0.05                   0.05     0.3072454172937749                      4
      2896.000137552619     0.7254914490426025     0.5587593381644063                   0.05                   0.05     0.2888140329131829                      4
      2900.000137742609      0.724167634225812     0.5447578919534908                   0.05                   0.05     0.2834961409114185                      4
      2904.000137932599     0.6209434357583188     0.5516050661542109                   0.05                   0.05     0.2709954184042715                      4
      2908.000138122588     0.7743826655046651     0.6157500508203539                   0.05                   0.05     0.2922727066847443                      4
      2912.000138312578     0.7384521888586432     0.5785694602891241                   0.05                   0.05     0.2741429177812182                      4
      2916.000138502568      0.771074253505086     0.5910889579557387                   0.05                   0.05     0.3002985420664088                      4
      2920.000138692558     0.8224635975043106     0.6106008446596751                   0.05                   0.05      0.366407019825497                      4
      2924.000138882548      0.769509880699432     0.5939418316670443                   0.05                   0.05      0.279534095411352                      4
      2928.000139072537     0.9176373601851624     0.7105775122807545                   0.05                   0.05     0.5032396992452668                      4
      2932.000139262527        0.8070549157731     0.6092253690357063                   0.05                   0.05     0.3152407952339488                      4
      2936.000139452517     0.8654941613323953      0.717435206109636                   0.05                   0.05     0.4135550372479969                      4
      2940.000139642507     0.8756285561252481     0.7794554106292922                   0.05                   0.05     0.5574497000161789                      4
      2944.000139832497     0.8644167659750001     0.6905735106564691                   0.05                   0.05     0.3564440897019387                      4
      2948.000140022486     0.8460358651069227     0.7026279341541946                   0.05                   0.05     0.3417176914856753                      4
      2952.000140212476     0.7965259201942201     0.5941577364320049                   0.05                   0.05     0.3102977040661798                      4
      2956.000140402466     0.7486411589372332     0.5607306587584088                   0.05                   0.05      0.274158572083705                      4
      2960.000140592456     0.6364803216484481     0.4802685806236669                   0.05                   0.05     0.1578501586525691                      4
      2964.000140782446     0.7121594973174847     0.5334230254804103                   0.05                   0.05     0.2434261765650116                      4
      2968.000140972435     0.6877672696631593     0.5272672067909684                   0.05                   0.05     0.2170572875793416                      4
      2972.000141162425     0.6232052273247995     0.4527688682084186                   0.05                   0.05     0.1398236225248404                      4
      2976.000141352415     0.7029608671203581     0.5462583840882712                   0.05                   0.05      0.225560291525317                      4
      2980.000141542405     0.7311619918717944     0.5459748302412977                   0.05                   0.05      0.244617877952946                      4
      2984.000141732395     0.7051191398408839     0.5578481271262535                   0.05                   0.05     0.2187247375792502                      4
      2988.000141922385     0.7902825963028541     0.6197998166938918                   0.05                   0.05     0.2505921350103242                      4
      2992.000142112374     0.7147979426336145     0.5164140873648673                   0.05                   0.05     0.2314881281596915                      4
      2996.000142302364     0.6761384921078424     0.5457075779727864                   0.05                   0.05     0.2095831593945133                      4
      3000.000142492354     0.6790058635050177      0.552159675512642                   0.05                   0.05       0.20953646837663                      4
      3004.000142682344     0.7238364285220985     0.6576493040411752                   0.05                   0.05     0.2960827095100141                      4
      3008.000142872334     0.7782616690009053     0.6484975152963518                   0.05                   0.05     0.2429820521387027                      4
      3012.000143062323     0.7878701208675424     0.7480603756462766                   0.05                   0.05      0.485215608854591                      4
      3016.000143252313     0.8028999132597977     0.7241399369858208                   0.05                   0.05     0.3835016244881362                      4
      3020.000143442303     0.6724975115723482     0.6446420993949172                   0.05                   0.05     0.3034910673991478                      4
      3024.000143632293     0.6931278161498259     0.6318287757814243                   0.05                   0.05      0.263430735898757                      4
      3028.000143822283     0.8056131349384765     0.6102614363203301                   0.05                   0.05     0.2693638720236832                      4
      3032.000144012272     0.7016883140047323     0.5799492718697228                   0.05                   0.05     0.2060960565821657                      4
      3036.000144202262     0.4548376702603065     0.5316192646057917                   0.05                   0.05     0.2171399753302769                      4
      3040.000144392252     0.7568019918310022     0.6450522335015438                   0.05                   0.05     0.2255998647457918                      4
      3044.000144582242      0.743193451335455     0.6603332677781562                   0.05                   0.05     0.2536635667926538                      4
      3048.000144772232     0.7173118467342188     0.6960832363926583                   0.05                   0.05     0.3508485300671258                      4
      3052.000144962221     0.7508062589718827     0.7206236513579442                   0.05                   0.05     0.3917665418516663                      4
      3056.000145152211     0.7318672126255148     0.6639948323727068                   0.05                   0.05      0.251399550530891                      4
      3060.000145342201     0.8051002316021677     0.7622731827044891                   0.05                   0.05     0.4608153412699847                      4
      3064.000145532191     0.8318500524930993     0.6367123410790698                   0.05                   0.05     0.2747815387336864                      4
      3068.000145722181     0.8857507053024223     0.6715492212596136                   0.05                   0.05     0.3680855219896542                      4
       3072.00014591217     0.7708276798316152     0.5594093195102996                   0.05                   0.05     0.2752744890240477                      4
       3076.00014610216     0.8180738452305852     0.6025464636370819                   0.05                   0.05     0.2884692866516158                      4
       3080.00014629215     0.8125333763635403     0.5973107108496932                   0.05                   0.05     0.2780705810625754                      4
       3084.00014648214       0.74904304432515      0.561556394625678                   0.05                   0.05     0.2161528588332284                      4
       3088.00014667213     0.7685299792002258     0.5738484801810281                   0.05                   0.05     0.2236708302740847                      4
      3092.000146862119     0.7340231461133339     0.5706714189433119                   0.05                   0.05     0.1860854154748058                      4
      3096.000147052109      0.724640661808775     0.5459873979724242                   0.05                   0.05     0.1930407816389981                      4
      3100.000147242099     0.7284841924330696     0.5368298211124332                   0.05                   0.05     0.2020827224590976                      4
      3104.000147432089       0.83799262178367     0.6422365442828831                   0.05                   0.05     0.2576331699786293                      4
      3108.000147622079     0.8161318209649362     0.6053563641169261                   0.05                   0.05     0.2510314831698058                      4
      3112.000147812068     0.8503094627983073     0.6346991220756457                   0.05                   0.05      0.284041116745415                      4
      3116.000148002058     0.8496748456563593     0.6465098207293574                   0.05                   0.05     0.2619710694975508                      4
      3120.000148192048     0.7555692485273822     0.5654867982366595                   0.05                   0.05     0.1986423834472368                      4
      3124.000148382038     0.7339379009308459     0.5251612006313394                   0.05                   0.05     0.2191350031969773                      4
      3128.000148572028      0.673996622649449     0.4973530225668738                   0.05                   0.05     0.1658473492613681                      4
      3132.000148762017     0.7147942769574219     0.5019049846802903                   0.05                   0.05     0.2119989687161195                      4
      3136.000148952007     0.7383735416681129     0.5289209903859344                   0.05                   0.05     0.2117143710161755                      4
      3140.000149141997     0.7623461399949132     0.5539712594561035                   0.05                   0.05     0.2148888898016796                      4
      3144.000149331987     0.7347263963887695     0.5342761987299656                   0.05                   0.05     0.1901759505561518                      4
      3148.000149521977     0.6971128009993978     0.4966289265763386                   0.05                   0.05     0.1788948271874634                      4
      3152.000149711967     0.6147972935194872     0.5192119995245926                   0.05                   0.05     0.1959965749981492                      4
      3156.000149901956     0.7229088701850095     0.6428179718696948                   0.05                   0.05     0.2085361798558836                      4
      3160.000150091946     0.6016269303323106      0.558711583971241                   0.05                   0.05     0.2610368231302482                      4
      3164.000150281936     0.6395037389485917     0.5565991110053428                   0.05                   0.05     0.2181985226751531                      4
      3168.000150471926     0.6688532642968318     0.6383067548331143                   0.05                   0.05     0.2611743987433791                      4
      3172.000150661916     0.7142945114094652     0.6190153053886007                   0.05                   0.05     0.1819953705056188                      4
      3176.000150851905     0.6665087098603275     0.5464010933263376                   0.05                   0.05     0.1736117437306281                      4
      3180.000151041895      0.602423757258312     0.5050036581953609                   0.05                   0.05      0.175002495732732                      4
      3184.000151231885     0.6505306835793322     0.6018122320337931                   0.05                   0.05     0.2410121343841312                      4
      3188.000151421875     0.6949203741438144     0.5920657473387596                   0.05                   0.05     0.1727892648191694                      4
      3192.000151611865     0.6295518514488535     0.5698539573407007                   0.05                   0.05     0.2281268430603364                      4
      3196.000151801854     0.5784740736769494     0.4695850619509499                   0.05                   0.05     0.1505530225175047                      4
      3200.000151991844     0.6382269109440634     0.4906391646298199                   0.05                   0.05     0.1384082137409393                      4
      3204.000152181834     0.6600841426954717     0.6537543724411677                   0.05                   0.05     0.2671009111692568                      4
      3208.000152371824      0.833816158147722     0.7827172594431691                   0.05                   0.05     0.4941803379932575                      4
      3212.000152561814     0.7922251809536505     0.7693840129429749                   0.05                   0.05     0.4469245172073464                      4
      3216.000152751803     0.5489411104094126     0.6364050230406699                   0.05                   0.05      0.272299917586429                      4
      3220.000152941793     0.7930313424088713     0.7330679606905691                   0.05                   0.05     0.3408956427124055                      4
      3224.000153131783     0.7758804968732079     0.5850818266575752                   0.05                   0.05     0.1837540399384154                      4
      3228.000153321773     0.7355908199205815     0.5732338282184803                   0.05                   0.05     0.1487751038975022                      4
      3232.000153511763     0.8085521455960542     0.6077246605888877                   0.05                   0.05     0.2069786187302591                      4
      3236.000153701752     0.8141816478117867     0.6342121190665418                   0.05                   0.05     0.1907894938436851                      4
      3240.000153891742     0.8486201960465344     0.6369221425426629                   0.05                   0.05      0.251443717824665                      4
      3244.000154081732      0.746251327869643      0.556798284186085                   0.05                   0.05     0.1643641644302079                      4
      3248.000154271722     0.9055028299630141     0.6870538329226674                   0.05                   0.05     0.3815623090539373                      4
      3252.000154461712     0.8352069435350925     0.8136579846818739                   0.05                   0.05     0.5379104246989834                      4
      3256.000154651701     0.7038006952928726      0.745118182224196                   0.05                   0.05     0.4261208678471732                      4
      3260.000154841691     0.6445462901968664     0.7839103028782699                   0.05                   0.05     0.4111089669877928                      4
      3264.000155031681     0.7165682271317965     0.7228042421726758                   0.05                   0.05     0.3529358303602562                      4
      3268.000155221671      0.744009957016194      0.730728001602957                   0.05                   0.05     0.3471647262518625                      4
      3272.000155411661     0.7176024412440791     0.7083730254217719                   0.05                   0.05     0.3007833019552248                      4
       3276.00015560165     0.8549020850515169     0.7849711034270519                   0.05                   0.05     0.4467255643412421                      4
       3280.00015579164     0.7062401978937441     0.6639941845896267                   0.05                   0.05     0.2232115078658109                      4
       3284.00015598163     0.7883969193573377     0.7761678875295679                   0.05                   0.05     0.4016405982429925                      4
       3288.00015617162     0.7354155621770717     0.8105873635319821                   0.05                   0.05     0.5173925695595833                      4
       3292.00015636161     0.7876902805245556     0.8041412229045571                   0.05                   0.05      0.447169143499296                      4
        3296.0001565516     0.7550655045897655     0.7759788342047063                   0.05                   0.05     0.3852657587007971                      4
      3300.000156741589     0.7541281265668005     0.7253724805247643                   0.05                   0.05     0.2886572149072622                      4
      3304.000156931579     0.9239975701473493     0.8186815764917753                   0.05                   0.05     0.5931600131938931                      4
      3308.000157121569     0.9353826700548958     0.8048399107831522                   0.05                   0.05     0.5541295973644221                      4
      3312.000157311559     0.8595755352226235     0.8203053980042637                   0.05                   0.05     0.4845467573712028                      4
      3316.000157501549     0.8883372424179711     0.8590680293856198                   0.05                   0.05     0.5682991290614058                      4
      3320.000157691538      0.889912600549566     0.7690388250204162                   0.05                   0.05     0.3919187389595757                      4
      3324.000157881528     0.8075245715405541     0.8175053775057936                   0.05                   0.05     0.4305521384339326                      4
      3328.000158071518     0.8605925292147512     0.8983913033707247                   0.05                   0.05     0.6053878451497379                      4
      3332.000158261508     0.7874074083762863     0.7905802398320143                   0.05                   0.05     0.3562401977608505                      4
      3336.000158451498     0.6901486408129922     0.6886508937275289                   0.05                   0.05     0.2611642859814119                      4
      3340.000158641487     0.6522500152404622     0.6419925846078847                   0.05                   0.05     0.2439551917163338                      4
      3344.000158831477     0.8008261518943306     0.7230095650382531                   0.05                   0.05     0.2521235035124579                      4
      3348.000159021467     0.7731067440112825     0.7375266043467041                   0.05                   0.05     0.2720060748543736                      4
      3352.000159211457     0.7013771625783932     0.8485601068104419                   0.05                   0.05     0.5351170869935894                      4
      3356.000159401447     0.8758195150258772     0.8521079196341919                   0.05                   0.05      0.485706992562228                      4
      3360.000159591436     0.8487005697096484     0.7859567947757397                   0.05                   0.05     0.3354280065542494                      4
      3364.000159781426     0.7961991834188892      0.746291667291146                   0.05                   0.05     0.2615297378142737                      4
      3368.000159971416     0.7556009128621846     0.6755775424343891                   0.05                   0.05     0.1910156698453804                      4
      3372.000160161406     0.8410976244474481     0.7999139210174909                   0.05                   0.05       0.33690571215681                      4
      3376.000160351396     0.8616427215007824     0.7741059225998413                   0.05                   0.05     0.3104626165056049                      4
      3380.000160541385     0.8259769089284547     0.8175603623297043                   0.05                   0.05     0.3525887772308887                      4
      3384.000160731375     0.8841611582290314     0.8780305673245373                   0.05                   0.05     0.5041348791168889                      4
      3388.000160921365     0.8831847367656109     0.7942591690116835                   0.05                   0.05     0.3433330616918568                      4
      3392.000161111355     0.9388057866211624     0.7665803782148775                   0.05                   0.05     0.4491590929548286                      4
      3396.000161301345     0.9201891835688226     0.7147238841752351                   0.05                   0.05     0.3781176164739936                      4
      3400.000161491334     0.9287665339466391     0.8015871663661689                   0.05                   0.05     0.4205177621566892                      4
      3404.000161681324     0.9682680781735116     0.8024243669693207                   0.05                   0.05     0.5125248754870307                      4
      3408.000161871314     0.7503396600598818     0.7348423440316719                   0.05                   0.05     0.2657996578299751                      4
      3412.000162061304      0.729637523522527     0.7045325828728243                   0.05                   0.05      0.236935350025522                      4
      3416.000162251294     0.7316187735295783     0.7591329190866636                   0.05                   0.05     0.3106642732743889                      4
      3420.000162441283     0.7021870640694643     0.7612565652590161                   0.05                   0.05      0.340045947905058                      4
      3424.000162631273        0.6846931962937     0.6852075264961293                   0.05                   0.05     0.2376216689004493                      4
      3428.000162821263     0.5835529588433084     0.5668843953170035                   0.05                   0.05     0.2531483031142754                      4
      3432.000163011253     0.6100496454228189     0.6978307623912184                   0.05                   0.05     0.2790888135328774                      4
      3436.000163201243     0.6469803088380981      0.727002073884074                   0.05                   0.05     0.2950459060917047                      4
      3440.000163391232     0.6931237083201996     0.7530807461449361                   0.05                   0.05     0.3127563589186164                      4
      3444.000163581222     0.7643823523046097     0.7805369287825062                   0.05                   0.05     0.2896431192723746                      4
      3448.000163771212     0.6412811125301591     0.6537338880660647                   0.05                   0.05     0.2416316490497933                      4
      3452.000163961202     0.8165699381043886     0.8612015312819657                   0.05                   0.05     0.4558484143503936                      4
      3456.000164151192     0.5674746556046157     0.6482052464683199                   0.05                   0.05     0.2646331076299935                      4
      3460.000164341182     0.6409384726721075     0.6915460960129046                   0.05                   0.05     0.2485132936475822                      4
      3464.000164531171     0.7214761818280426     0.6824311568545812                   0.05                   0.05     0.1944111748156404                      4
      3468.000164721161     0.5441965968198555     0.6181039126153514                   0.05                   0.05      0.254523958471632                      4
      3472.000164911151     0.6599592943391428     0.7740011353485423                   0.05                   0.05     0.3423986224073613                      4
      3476.000165101141     0.6063631669381024     0.6990021405018368                   0.05                   0.05     0.2513844850021939                      4
      3480.000165291131     0.7418771906778633      0.557076881794375                   0.05                   0.05     0.1552914607947948                      4
       3484.00016548112     0.8216206087358466      0.627482597878074                   0.05                   0.05     0.1911084470054369                      4
       3488.00016567111     0.7273328969967343      0.531712568663862                   0.05                   0.05     0.1629333232618032                      4
        3492.0001658611     0.7103740415542537     0.5253049191046218                   0.05                   0.05     0.1507068941417607                      4
       3496.00016605109     0.7556216069938281     0.5699369377054186                   0.05                   0.05     0.1529720305727759                      4
       3500.00016624108     0.9625693040749885     0.7525268612829522                   0.05                   0.05     0.4639713880698624                      4
      3504.000166431069     0.8850066580709998     0.6849156720668871                   0.05                   0.05     0.2805295853234234                      4
      3508.000166621059     0.8817269127637422     0.6984973494121406                   0.05                   0.05     0.2610510057724938                      4
      3512.000166811049      0.843565731901518     0.6357413898874165                   0.05                   0.05     0.2172921784249696                      4
      3516.000167001039     0.8900845703272552     0.6686220923175575                   0.05                   0.05     0.2909273723677949                      4
      3520.000167191029      0.789389901208465     0.5809063849899854                   0.05                   0.05     0.1897974392943173                      4
      3524.000167381018     0.8299999697143067     0.6192122724147584                   0.05                   0.05      0.202632166890879                      4
      3528.000167571008      0.827173113902209     0.6088571895858782                   0.05                   0.05     0.2099716154169583                      4
      3532.000167760998     0.8662172926902116     0.6596152958521637                   0.05                   0.05     0.2268994912026505                      4
      3536.000167950988     0.6388355216796727     0.6151602293027725                   0.05                   0.05     0.2211807871809661                      4
      3540.000168140978     0.8120754427195811     0.6216396330396782                   0.05                   0.05     0.1612372967772147                      4
      3544.000168330967     0.8550588124772426     0.6497764618000614                   0.05                   0.05     0.2043255989888657                      4
      3548.000168520957     0.9495927732220204     0.7459485932257047                   0.05                   0.05     0.4008761204201634                      4
      3552.000168710947     0.8734824785398472     0.6566679718452245                   0.05                   0.05     0.2349220984505994                      4
      3556.000168900937     0.8466362369249466     0.6392121907764687                   0.05                   0.05     0.1893903294147299                      4
      3560.000169090927      0.863113540385988     0.6618411099231934                   0.05                   0.05     0.1997548278734942                      4
      3564.000169280916     0.9170635492632901     0.7039860622279243                   0.05                   0.05     0.3080673636598266                      4
      3568.000169470906     0.9451237589931368     0.7325193778625927                   0.05                   0.05      0.367155276690577                      4
      3572.000169660896     0.9584348676195054     0.7574081583831124                   0.05                   0.05     0.3903102792760121                      4
      3576.000169850886     0.8466195461963788     0.6375543054266231                   0.05                   0.05     0.1832502646562652                      4
      3580.000170040876     0.7975565764522029     0.5853284819174085                   0.05                   0.05     0.1821688216529162                      4
      3584.000170230865     0.7361640932781135     0.5283509682156421                   0.05                   0.05     0.1706858425021922                      4
      3588.000170420855     0.7747333888338056     0.5718362065838207                   0.05                   0.05     0.1634005821680283                      4
      3592.000170610845     0.7793588989232689     0.5701022362482279                   0.05                   0.05     0.1710444503737413                      4
      3596.000170800835      0.829079448228867     0.6273016202392262                   0.05                   0.05     0.1605125610853545                      4
      3600.000170990825     0.8640508323719549     0.6482518565840732                   0.05                   0.05     0.1984481297593683                      4
      3604.000171180815     0.8136175880237226     0.6153547611708713                   0.05                   0.05     0.1488847902781076                      4
      3608.000171370804     0.7347011792077675     0.5628136807063056                   0.05                   0.05     0.1282723223131981                      4
      3612.000171560794      0.777657327222314     0.5919456002117044                   0.05                   0.05     0.1341978866510836                      4
      3616.000171750784     0.8006371484619078     0.6361304942792854                   0.05                   0.05     0.1260031971623473                      4
      3620.000171940774     0.6872408179857161     0.5018360226950567                   0.05                   0.05     0.1450891359000096                      4
      3624.000172130764     0.6656856822271764     0.4818082658084803                   0.05                   0.05     0.1384060920150166                      4
      3628.000172320753     0.7886834522785815     0.5904186963967228                   0.05                   0.05     0.1440220136753413                      4
      3632.000172510743     0.8271054073500216     0.6368581454760771                   0.05                   0.05     0.1409817465545489                      4
      3636.000172700733     0.7966180323370944     0.6104573677251897                   0.05                   0.05     0.1281541645004712                      4
      3640.000172890723     0.8010459202865654     0.5862198319827266                   0.05                   0.05     0.1630570800711128                      4
      3644.000173080713     0.8594874768458802     0.6752034240819424                   0.05                   0.05     0.1720533053659687                      4
      3648.000173270702     0.7061403222828134     0.5350175728464822                   0.05                   0.05     0.1304792155417989                      4
      3652.000173460692     0.9277749638246888     0.7160429036360028                   0.05                   0.05     0.3022492404931928                      4
      3656.000173650682     0.7379185193820527     0.5377356429811111                   0.05                   0.05     0.1459110621716979                      4
      3660.000173840672     0.6226269299799815     0.4198675605182233                   0.05                   0.05     0.1491468260165247                      4
      3664.000174030662     0.7416580665125655     0.5383763237019471                   0.05                   0.05     0.1472872012288269                      4
      3668.000174220651      0.845543544138983     0.6820230188048592                   0.05                   0.05      0.157586331742504                      4
      3672.000174410641     0.6899941404168004     0.5050016885165253                   0.05                   0.05      0.137365855121176                      4
      3676.000174600631     0.7727646696046853     0.5782587754198544                   0.05                   0.05     0.1318751570990348                      4
      3680.000174790621     0.8428104508742795      0.639538143009672                   0.05                   0.05      0.150662925714473                      4
      3684.000174980611     0.8530580670828126     0.6433847878574901                   0.05                   0.05     0.1620545067327762                      4
        3688.0001751706     0.8169823072575929     0.6105640570639317                   0.05                   0.05     0.1398574367500885                      4
       3692.00017536059     0.9489828972931098     0.7367809666474142                   0.05                   0.05     0.3404216844750697                      4
       3696.00017555058      1.075142005558889     0.8699418608843326                   0.05                   0.05     0.6641326596998173                      4
       3700.00017574057       1.04962564272823     0.8351220760529003                   0.05                   0.05     0.6181075463460708                      4
       3704.00017593056     0.9155423469878593     0.7092388418771145                   0.05                   0.05      0.257676949412605                      4
      3708.000176120549      0.971710463483324     0.7595300479488063                   0.05                   0.05     0.3922372586574553                      4
      3712.000176310539      0.969124902807314     0.8302534382314491                   0.05                   0.05     0.4763481379257093                      4
      3716.000176500529      1.013396238852116     0.8257244205965821                   0.05                   0.05     0.5281875394076314                      4
      3720.000176690519      0.960674693105151     0.8268603890758752                   0.05                   0.05     0.4176404361354682                      4
      3724.000176880509     0.9090867439265842     0.7070169510982348                   0.05                   0.05     0.2352087574573632                      4
      3728.000177070498      1.119842774435817     0.9069014639861707                   0.05                   0.05       0.63787270659392                      4
      3732.000177260488      1.041458862611258      0.840690366540115                   0.05                   0.05     0.5321514919402699                      4
      3736.000177450478     0.9060548500190282     0.7427487491130111                   0.05                   0.05     0.2336398114981007                      4
      3740.000177640468      1.114899003228992      0.940292290245928                   0.05                   0.05     0.6183022397020813                      4
      3744.000177830458       1.02839796864873     0.8481184713919491                   0.05                   0.05     0.4978055313900785                      4
      3748.000178020447      1.094772846375794     0.9176329349334579                   0.05                   0.05     0.5579385323980145                      4
      3752.000178210437      1.045135742757389     0.8597005714424302                   0.05                   0.05     0.4836610703012383                      4
      3756.000178400427      1.003829554862396     0.8210627200152938                   0.05                   0.05     0.4204604400943771                      4
      3760.000178590417       1.01854248044067     0.8440615659909373                   0.05                   0.05     0.4268733558002331                      4
      3764.000178780407     0.9991874732491987      0.862395487457844                   0.05                   0.05     0.4371172184152242                      4
      3768.000178970397      1.060343451515021       0.96520260352914                   0.05                   0.05     0.6016110308087101                      4
      3772.000179160386      1.006704191413314      1.035860721439185                   0.05                   0.05      0.657036383744904                      4
      3776.000179350376      1.023163357267363     0.8971486372350674                   0.05                   0.05     0.4814086849085042                      4
      3780.000179540366     0.9814793736708357     0.8768119896847626                   0.05                   0.05     0.4462565852836116                      4
      3784.000179730356     0.9001752560984798     0.7950254502872642                   0.05                   0.05     0.2765052714094891                      4
      3788.000179920346     0.9659388928444425     0.9147036329190684                   0.05                   0.05     0.5379868095652438                      4
      3792.000180110335     0.9797703101591299     0.9557358849231714                   0.05                   0.05     0.5792474826010214                      4
      3796.000180300325      1.087337321224194     0.9685645754243716                   0.05                   0.05     0.5472952702726048                      4
      3800.000180490315      1.137559494872118     0.9590950879618997                   0.05                   0.05     0.5577809886195867                      4
      3804.000180680305      1.124035056265747     0.9352484136821425                   0.05                   0.05      0.492386583245123                      4
      3808.000180870295      1.131718268020736     0.9268153702417018                   0.05                   0.05     0.4791055639075641                      4
      3812.000181060284      1.028287673924416     0.8428093705977252                   0.05                   0.05      0.372478304591092                      4
      3816.000181250274      1.020285060183644     0.8432801752886647                   0.05                   0.05     0.3523705218089515                      4
      3820.000181440264     0.8753643418324365     0.8713988315076839                   0.05                   0.05     0.4187235490511597                      4
      3824.000181630254      0.997031908421748     0.7949564825513008                   0.05                   0.05     0.3535271111966339                      4
      3828.000181820244       1.08319908693737     0.9047855497387157                   0.05                   0.05     0.4147085581010133                      4
      3832.000182010233     0.9856945809109661     0.8222363782355372                   0.05                   0.05     0.3159131149049771                      4
      3836.000182200223     0.9745509060551095     0.7892848416512704                   0.05                   0.05     0.3036635975942911                      4
      3840.000182390213     0.9699409138166591     0.7611508998587072                   0.05                   0.05      0.305428702586872                      4
      3844.000182580203     0.9560252555518588     0.7525843577003791                   0.05                   0.05     0.2750974415522109                      4
      3848.000182770193     0.9221199534451027     0.7625966653439619                   0.05                   0.05     0.2297402123915839                      4
      3852.000182960182     0.8211829517975143     0.8306151742075873                   0.05                   0.05     0.3343981030085516                      4
      3856.000183150172      0.777883307837857     0.8414490924378739                   0.05                   0.05     0.4098050881064533                      4
      3860.000183340162     0.8538140143320953     0.9777398238057713                   0.05                   0.05     0.6403268979371328                      4
      3864.000183530152     0.7776483587861199     0.9249784933257703                   0.05                   0.05     0.6049790810533423                      4
      3868.000183720142      0.952294855566706      0.870451835481344                   0.05                   0.05     0.3787102323895715                      4
      3872.000183910131      0.929275968965126      0.915119760232868                   0.05                   0.05     0.4864994289860559                      4
      3876.000184100121     0.9808138348317409     0.9591895996729132                   0.05                   0.05     0.5264576609785427                      4
      3880.000184290111      1.024468114425748     0.9706353367694398                   0.05                   0.05     0.4998243595555559                      4
      3884.000184480101     0.8750285366155987      0.975555299504527                   0.05                   0.05     0.5810680349541335                      4
      3888.000184670091     0.8287955236887495     0.9018713429685727                   0.05                   0.05     0.4718514806932868                      4
       3892.00018486008     0.8971950565856084      1.078681732019843                   0.05                   0.05     0.6546708611501391                      4
       3896.00018505007      1.197850626166736       1.19903457141045                   0.05                   0.05     0.6666666666666666                      4
       3900.00018524006      1.132716310429939      1.161175126128251                   0.05                   0.05     0.6523452163340414                      4
       3904.00018543005     0.9779790288080753      1.045874929575402                   0.05                   0.05     0.5933329174606321                      4
       3908.00018562004     0.9593042072810888       1.01658380798894                   0.05                   0.05      0.544069011418955                      4
       3912.00018581003      1.059411240949275       1.06996230095385                   0.05                   0.05     0.6165365970930382                      4
      3916.000186000019      1.083384360681958      1.125653743784501                   0.05                   0.05     0.6215745492123925                      4
      3920.000186190009      1.125710606135025      1.184505119660346                   0.05                   0.05      0.600198861673836                      4
      3924.000186379999      1.070241891340705      1.112944853020055                   0.05                   0.05     0.5745406802240758                      4
      3928.000186569989      1.061977127263975      1.150839718505301                   0.05                   0.05      0.567753005904843                      4
      3932.000186759979      1.056242873611908      1.100067910311147                   0.05                   0.05     0.5253777063285594                      4
      3936.000186949968       1.03129535793353      1.098743533011617                   0.05                   0.05     0.5158097493387853                      4
      3940.000187139958      1.010068784772598      1.048453269483991                   0.05                   0.05     0.4930442684471736                      4
      3944.000187329948     0.9922738339617513      1.058726483929331                   0.05                   0.05      0.484675386006943                      4
      3948.000187519938      1.086304300553621      1.095973710853761                   0.05                   0.05     0.4860629003976166                      4
      3952.000187709928      1.109761475037062      1.113809804366498                   0.05                   0.05     0.4913871110591337                      4
      3956.000187899917      1.000747903583394      1.084516967823542                   0.05                   0.05     0.4695908431843006                      4
      3960.000188089907      1.060672624582246      1.104809307828168                   0.05                   0.05     0.4207531936755367                      4
      3964.000188279897     0.9685043473267623       0.96629491389955                   0.05                   0.05     0.4633364018758145                      4
      3968.000188469887      1.044094828300665      1.065708217294817                   0.05                   0.05     0.4110922439997892                      4
      3972.000188659877      1.033087923650016      1.080652194190281                   0.05                   0.05     0.3904214163862343                      4
      3976.000188849866      1.049353580185899      1.041395909420262                   0.05                   0.05     0.4092699924089868                      4
      3980.000189039856      1.122614220060872      1.097111715624203                   0.05                   0.05     0.4804126531663229                      4
      3984.000189229846      1.150127359945077      1.112475050097927                   0.05                   0.05     0.5184752726896702                      4
      3988.000189419836     0.9022971132145509     0.8973476872301296                   0.05                   0.05     0.4099887728462506                      4
      3992.000189609826     0.9650013863477259     0.9286559970331799                   0.05                   0.05     0.4139217573311477                      4
      3996.000189799815      1.109161475420935      1.086965507558068                   0.05                   0.05      0.419314167281529                      4
      4000.000189989805      1.046339192228045       1.02787521132753                   0.05                   0.05     0.3976318038478806                      4
      4004.000190179795      1.108247959599411      1.087913283797317                   0.05                   0.05     0.3956137210649555                      4
      4008.000190369785      1.074494319496877      1.034691542043967                   0.05                   0.05     0.3977883953212987                      4
      4012.000190559775      1.026934736650503      1.010836453142774                   0.05                   0.05     0.3805954827429916                      4
      4016.000190749764      1.147488560271817      1.176277565293464                   0.05                   0.05      0.509518932702419                      4
      4020.000190939754      1.082100333388128      1.149880101322834                   0.05                   0.05     0.4053074733423628                      4
      4024.000191129744      1.110235982903455      1.160260647686595                   0.05                   0.05     0.4135260829948113                      4
      4028.000191319734      1.145283807958241       1.19051661815393                   0.05                   0.05     0.4845494552620615                      4
      4032.000191509724      1.126083250266831      1.202680709315136                   0.05                   0.05     0.4790998288937279                      4
      4036.000191699713      1.089760435295867      1.104929563069932                   0.05                   0.05      0.319816702986461                      4
      4040.000191889703      1.088928969833285      1.112736373632678                   0.05                   0.05     0.3101112041709885                      4
      4044.000192079693      1.162273169929566      1.148437269441104                   0.05                   0.05     0.4357493527013697                      4
      4048.000192269683      1.122759923311556      1.095650047300097                   0.05                   0.05     0.3523541680699576                      4
      4052.000192459673      1.102480106980849      1.101393992553858                   0.05                   0.05     0.3004311188064297                      4
      4056.000192649662      1.109316780849027      1.153719565580878                   0.05                   0.05     0.3285147843577306                      4
      4060.000192839652     0.9586335327674176      1.019005360012178                   0.05                   0.05     0.4388029921928426                      4
      4064.000193029642      1.060344387734463      1.092963106439014                   0.05                   0.05     0.2818881516775841                      4
      4068.000193219632      0.921640228910992     0.9870378291042635                   0.05                   0.05     0.4744537665510382                      4
      4072.000193409622     0.9366631876423335     0.9924353913278418                   0.05                   0.05     0.4330208541591085                      4
      4076.000193599612     0.9773708992304366      1.006462093745293                   0.05                   0.05     0.3688036572645425                      4
      4080.000193789601     0.9091828132338046     0.9561499339989169                   0.05                   0.05     0.4292929896190067                      4
      4084.000193979591     0.8825882650647752     0.9266894418030296                   0.05                   0.05     0.4159295588823013                      4
      4088.000194169581     0.9482499387592047     0.9731770535864861                   0.05                   0.05     0.3699966945531636                      4
      4092.000194359571     0.9985602070232728      1.045088677180626                   0.05                   0.05     0.3315331509168205                      4
      4096.000194549561     0.8944333574509007     0.9541415691216444                   0.05                   0.05     0.4042130938469327                      4
       4100.00019473955     0.9370962542883986     0.9561486507876519                   0.05                   0.05     0.3510356872511925                      4
       4104.00019492954     0.9141484888571658     0.8918606651315051                   0.05                   0.05     0.3397921921266842                      4
       4108.00019511953     0.8405748780723099      0.816301294984857                   0.05                   0.05     0.2692282474032873                      4
       4112.00019530952      0.868677607235957     0.8711373206691803                   0.05                   0.05     0.3248767925599958                      4
       4116.00019549951     0.9699061184196023     0.9894736314465985                   0.05                   0.05     0.3280018063811891                      4
      4120.000195689499     0.8699463399656058     0.9567394060186507                   0.05                   0.05     0.4100996599923932                      4
      4124.000195879489     0.9076396412769884     0.8971049256880185                   0.05                   0.05      0.318604220022981                      4
      4128.000196069479     0.9900419869460767     0.9428013061743433                   0.05                   0.05     0.3365885662559556                      4
      4132.000196259469     0.9890155208642996     0.9791601786169877                   0.05                   0.05     0.3127385866027806                      4
      4136.000196449459     0.8366170933767263     0.8983698020066251                   0.05                   0.05     0.3793887725587491                      4
      4140.000196639448     0.7778111763318785     0.8531337869777071                   0.05                   0.05     0.3980058800736129                      4
      4144.000196829438     0.8527813971492398     0.8742934260339496                   0.05                   0.05     0.3083626396269539                      4
      4148.000197019428     0.9219862112864334     0.9170183825888006                   0.05                   0.05     0.3023129619821595                      4
      4152.000197209418     0.9929116289142498     0.9497217014350193                   0.05                   0.05     0.3141612890498346                      4
      4156.000197399408      0.986320675735666     0.9447702576893351                   0.05                   0.05     0.3006323273921466                      4
      4160.000197589397      1.100022533541142      1.038485577627499                   0.05                   0.05     0.3814959421590152                      4
      4164.000197779387      1.015684569052597     0.9734262464636013                   0.05                   0.05     0.3109766360280411                      4
      4168.000197969377     0.9172487369559835     0.9471416489791422                   0.05                   0.05     0.2969017489915153                      4
      4172.000198159367     0.9373477021665553     0.8629681505967179                   0.05                   0.05     0.2803483731747635                      4
      4176.000198349357     0.8633634191476032     0.9735265969282106                   0.05                   0.05     0.4081099265875151                      4
      4180.000198539346     0.9328264605920864      1.009961400415939                   0.05                   0.05     0.3387232102999831                      4
      4184.000198729336     0.9099852045369695     0.9924053046071055                   0.05                   0.05     0.3330835835908094                      4
      4188.000198919326     0.8718350707375934     0.9633004992956202                   0.05                   0.05     0.3457498835410964                      4
      4192.000199109316     0.8963979474076768      0.971262551954638                   0.05                   0.05     0.3028610213970423                      4
      4196.000199299306     0.9834241606315669     0.9203195579734864                   0.05                   0.05     0.2828972789314893                      4
      4200.000199489295     0.9540245563850727     0.9294366298410482                   0.05                   0.05     0.2543041640771929                      4
      4204.000199679285     0.8007351287936125     0.8227344551178207                   0.05                   0.05     0.2826563851520461                      4
      4208.000199869275     0.8590343768007941     0.8556470093442498                   0.05                   0.05     0.2658513684199311                      4
      4212.000200059265     0.7953802327856762     0.9137863369811624                   0.05                   0.05     0.4488616588432759                      4
      4216.000200249255     0.8338231112264877     0.9410797480337663                   0.05                   0.05     0.3753312667626865                      4
      4220.000200439245     0.7603163179812643     0.8836630290575886                   0.05                   0.05     0.4533387145014953                      4
      4224.000200629234     0.7869216772795736     0.8946268835189858                   0.05                   0.05     0.3948555492320009                      4
      4228.000200819224     0.7941638937621822     0.8931788749935038                   0.05                   0.05     0.3626917475719059                      4
      4232.000201009214      0.773381725324895     0.8953074189554898                   0.05                   0.05     0.3955667415660719                      4
      4236.000201199204     0.7524388446018228     0.8685823366545103                   0.05                   0.05     0.3899238899795023                      4
      4240.000201389194     0.7896799857115236     0.9203353350690348                   0.05                   0.05      0.382526424673855                      4
      4244.000201579183     0.6939969753133973     0.8171794916043448                   0.05                   0.05     0.3971831954148859                      4
      4248.000201769173     0.7943094550697656     0.8923883578588537                   0.05                   0.05     0.3164506440599381                      4
      4252.000201959163     0.7886585516492347     0.9298781063158658                   0.05                   0.05     0.3802938757244708                      4
      4256.000202149153     0.7949305737998562     0.9072528327591244                   0.05                   0.05     0.3149527162412133                      4
      4260.000202339143     0.9363000899311517      1.055235059473161                   0.05                   0.05     0.4106327888031623                      4
      4264.000202529132     0.8855622221092768     0.9843561795456967                   0.05                   0.05     0.3155731605197462                      4
      4268.000202719122     0.9795995730019129      1.071835938831721                   0.05                   0.05     0.3539649826140413                      4
      4272.000202909112     0.9135615526212175     0.9903758319834843                   0.05                   0.05     0.2781162359702476                      4
      4276.000203099102     0.9426341612602048     0.9317036111537691                   0.05                   0.05     0.2373199270065132                      4
      4280.000203289092      1.042475980594464      1.042279829824187                   0.05                   0.05      0.281834872296652                      4
      4284.000203479081      1.100300097389967      1.036074146587592                   0.05                   0.05     0.3649131135309519                      4
      4288.000203669071      1.041515251630854     0.9792414455761858                   0.05                   0.05     0.3163698622770493                      4
      4292.000203859061      1.005019187123867      0.963620501738798                   0.05                   0.05     0.2634976689794788                      4
      4296.000204049051      1.053193414207973      0.995961508531311                   0.05                   0.05      0.308418865477058                      4
      4300.000204239041      0.879166498020883     0.8529524554031612                   0.05                   0.05      0.240271241402656                      4
       4304.00020442903     0.8566174793254775     0.8444503244105289                   0.05                   0.05      0.228828625147393                      4
       4308.00020461902      0.862804663630782     0.8383007700905765                   0.05                   0.05     0.2231788172772226                      4
       4312.00020480901      0.807203784515154      0.802484930561987                   0.05                   0.05     0.2219047973039867                      4
         4316.000204999     0.9357925583727124     0.8922485818650254                   0.05                   0.05     0.2455918713055731                      4
       4320.00020518899     0.7730900578302394     0.7823227483696016                   0.05                   0.05     0.2349957014025952                      4
      4324.000205378979     0.8323459962611279     0.8524103506714726                   0.05                   0.05     0.2212157517272122                      4
      4328.000205568969     0.8034357571880081     0.8324545967139604                   0.05                   0.05     0.2265709932284651                      4
      4332.000205758959     0.8142347104677216     0.8414316936368476                   0.05                   0.05      0.216838907532578                      4
      4336.000205948949      0.859545996402919     0.8960891211393759                   0.05                   0.05     0.2279936203403126                      4
      4340.000206138939     0.8407156253549056     0.8607967692861553                   0.05                   0.05     0.2067814444934458                      4
      4344.000206328928     0.8620432584586819     0.8999377321954966                   0.05                   0.05     0.2215368201183134                      4
      4348.000206518918     0.7807433099931862     0.7979441508890426                   0.05                   0.05     0.2228027147390843                      4
      4352.000206708908     0.8165928520150584     0.8930086905760951                   0.05                   0.05       0.23555218525569                      4
      4356.000206898898     0.7506849827241631     0.8582744169458478                   0.05                   0.05     0.3192352086731738                      4
      4360.000207088888     0.6614819368591635     0.7970743085256145                   0.05                   0.05     0.3513365116136351                      4
      4364.000207278877      0.702629769631962      0.807422792013795                   0.05                   0.05     0.3385257540765807                      4
      4368.000207468867     0.6376337253392771     0.7585395568340201                   0.05                   0.05      0.286752384982031                      4
      4372.000207658857     0.6454094040807684     0.7270202331223697                   0.05                   0.05     0.2493379616823268                      4
      4376.000207848847      0.584099361921839     0.7017114143036232                   0.05                   0.05     0.2425676464767151                      4
      4380.000208038837     0.7453365531539398     0.7505840443993484                   0.05                   0.05      0.222023113318308                      4
      4384.000208228827     0.6135110906785437     0.7313879298640266                   0.05                   0.05     0.2453456146929802                      4
      4388.000208418816      0.586871168806662     0.7090104733175496                   0.05                   0.05     0.2334494489353633                      4
      4392.000208608806     0.6375626147791166     0.7654760797766759                   0.05                   0.05      0.271197198287243                      4
      4396.000208798796     0.6083053664403432     0.7245578205711226                   0.05                   0.05     0.2268465619313026                      4
      4400.000208988786     0.7499160214518407     0.8652353946435689                   0.05                   0.05     0.3124616797961465                      4
      4404.000209178776     0.8394285907483364     0.9404446262386968                   0.05                   0.05     0.2778193992843031                      4
      4408.000209368765     0.7308187609535582      0.885847080619423                   0.05                   0.05     0.3786367162433952                      4
      4412.000209558755     0.8909208041231865     0.9195932192381613                   0.05                   0.05     0.2159126610815613                      4
      4416.000209748745     0.9168976120307856     0.8864283228110911                   0.05                   0.05     0.2213617879925329                      4
      4420.000209938735     0.8683830919588926     0.8836408376835868                   0.05                   0.05     0.1955928732432871                      4
      4424.000210128725     0.8392842032146776     0.8289454645325871                   0.05                   0.05     0.1837470205518978                      4
      4428.000210318714     0.8400960171531784     0.8291523665917361                   0.05                   0.05     0.1804183386260382                      4
      4432.000210508704     0.8225820168334159       0.82550298199655                   0.05                   0.05     0.1789137356613039                      4
      4436.000210698694       0.85207115311087     0.8711149949762498                   0.05                   0.05     0.1805923606811916                      4
      4440.000210888684      1.018500421595609       1.04734751966701                   0.05                   0.05        0.2572156884851                      4
      4444.000211078674     0.8281656623552975     0.8376789278190754                   0.05                   0.05      0.172649484453237                      4
      4448.000211268663     0.8877001764480265     0.9407053334460524                   0.05                   0.05     0.2164773762865837                      4
      4452.000211458653     0.9291757736767621      1.009402295585624                   0.05                   0.05     0.2743518398741097                      4
      4456.000211648643      0.913658825387598     0.9638937701782981                   0.05                   0.05      0.215633561898391                      4
      4460.000211838633     0.8564830977502762     0.9224838619091894                   0.05                   0.05     0.2089439893342429                      4
      4464.000212028623     0.9116581847800769      1.008909970556672                   0.05                   0.05     0.2840134837709891                      4
      4468.000212218612     0.8831351859259859     0.9609748249397427                   0.05                   0.05      0.225130290396303                      4
      4472.000212408602     0.7730239121598893     0.8181722322661028                   0.05                   0.05     0.2135375509723002                      4
      4476.000212598592     0.7379488380870922     0.8533351412241882                   0.05                   0.05     0.2990871851073615                      4
      4480.000212788582     0.8426015921463494     0.9517321764990533                   0.05                   0.05      0.261818558384787                      4
      4484.000212978572     0.8165309998041995     0.9369831116038605                   0.05                   0.05     0.2675862014805645                      4
      4488.000213168561     0.8107851899329344     0.9707329721222528                   0.05                   0.05     0.3682929345765465                      4
      4492.000213358551     0.7664712063431434      0.921146648125841                   0.05                   0.05     0.3217499890332553                      4
      4496.000213548541     0.9206649036112923       1.08328626162198                   0.05                   0.05     0.4726517343574326                      4
      4500.000213738531     0.7865017339076016     0.9464001592497477                   0.05                   0.05     0.3298748858471512                      4
      4504.000213928521     0.8686467939994885     0.9765070220518303                   0.05                   0.05     0.2508517555593237                      4
       4508.00021411851     0.7792917939026895     0.9363527151620865                   0.05                   0.05     0.3070563677460343                      4
        4512.0002143085     0.8434859647895868      1.017217550105751                   0.05                   0.05     0.4174438535043342                      4
       4516.00021449849     0.7295245143588255     0.8912306195930241                   0.05                   0.05     0.3464686399412964                      4
       4520.00021468848     0.7647015955351905     0.9253681730786932                   0.05                   0.05     0.3003819231649669                      4
       4524.00021487847     0.6916341019505675     0.8599965769441015                   0.05                   0.05      0.380995118638113                      4
       4528.00021506846     0.6716684964193159     0.8374198510430911                   0.05                   0.05      0.356827122649594                      4
      4532.000215258449     0.6538767622373848     0.7799203826659731                   0.05                   0.05     0.2737034276532897                      4
      4536.000215448439     0.6308809779531359     0.7300105150392865                   0.05                   0.05     0.2205480604057422                      4
      4540.000215638429     0.7138594505334344     0.8116778004428546                   0.05                   0.05     0.2744073304649916                      4
      4544.000215828419     0.7162725662622289     0.8669975732833006                   0.05                   0.05      0.312294635636438                      4
      4548.000216018409      0.679928488525137      0.803400551116396                   0.05                   0.05     0.2799948741113654                      4
      4552.000216208398     0.6401369478766132     0.6784364405224655                   0.05                   0.05     0.2056035884602038                      4
      4556.000216398388     0.6113059052180534      0.645082599620177                   0.05                   0.05      0.224531035807212                      4
      4560.000216588378     0.6838434791132153     0.6511702842362899                   0.05                   0.05     0.1766203048274799                      4
      4564.000216778368     0.6786698157082015     0.7018268999351964                   0.05                   0.05     0.1962596634615535                      4
      4568.000216968358     0.6496528576213901     0.6396776450638252                   0.05                   0.05     0.1933947268088633                      4
      4572.000217158347     0.6419056616999481     0.6844075474946448                   0.05                   0.05     0.1905199773983666                      4
      4576.000217348337     0.6360386186325958     0.6615760877182475                   0.05                   0.05     0.1912025990162069                      4
      4580.000217538327     0.6570482884297042     0.6701686189016975                   0.05                   0.05     0.1787079551626553                      4
      4584.000217728317     0.6408134272952557     0.6891032557363851                   0.05                   0.05     0.1815394234202904                      4
      4588.000217918307      0.744055724864477      0.798537562074725                   0.05                   0.05      0.219402746629841                      4
      4592.000218108296      0.692866100423973     0.7447003236529977                   0.05                   0.05     0.2132318471106573                      4
      4596.000218298286     0.6363899813666564     0.6474005258705735                   0.05                   0.05     0.1854749249313505                      4
      4600.000218488276     0.7319893299589522     0.7196033573484012                   0.05                   0.05      0.189247244416154                      4
      4604.000218678266     0.6309429952665933     0.6469228228310415                   0.05                   0.05     0.1855723455122032                      4
      4608.000218868256       0.62531828128429     0.6729862749646495                   0.05                   0.05     0.1775609922274212                      4
      4612.000219058245     0.7670127557404004     0.8374209765698772                   0.05                   0.05     0.1987673029480064                      4
      4616.000219248235     0.7408451948533551     0.8524861892421637                   0.05                   0.05     0.2362712574491184                      4
      4620.000219438225      0.808364938381566     0.9053438497141528                   0.05                   0.05     0.1883252992763398                      4
      4624.000219628215       0.75314484904512     0.8517638973084075                   0.05                   0.05     0.2111388002106933                      4
      4628.000219818205     0.7220094430835075      0.807193669906823                   0.05                   0.05     0.2288705799935693                      4
      4632.000220008194     0.7683669083625848     0.8290701098908789                   0.05                   0.05     0.1813230509193852                      4
      4636.000220198184     0.7677845525387298      0.795823999327317                   0.05                   0.05     0.1780154485326874                      4
      4640.000220388174     0.7131809371900288       0.79448547804375                   0.05                   0.05     0.2215890977849413                      4
      4644.000220578164     0.8628894345684422     0.9084293815177167                   0.05                   0.05     0.1692911129755922                      4
      4648.000220768154      0.737450653024786     0.8191701524473332                   0.05                   0.05     0.2019958303571719                      4
      4652.000220958143     0.7375360717348687     0.7705746207206775                   0.05                   0.05     0.1887764189317704                      4
      4656.000221148133     0.7819612985358337     0.8729542613471898                   0.05                   0.05     0.1751764603127897                      4
      4660.000221338123     0.6870712649038065       0.76248204220224                   0.05                   0.05     0.2088265563935655                      4
      4664.000221528113     0.7603736378960625     0.8151071187198247                   0.05                   0.05     0.1709833749709195                      4
      4668.000221718103     0.7386803261256014       0.86142294994487                   0.05                   0.05     0.2162561689976973                      4
      4672.000221908092     0.8492752158112976     0.9712635683950085                   0.05                   0.05     0.2477202195657496                      4
      4676.000222098082     0.7687567372727226     0.8572276472515491                   0.05                   0.05      0.170496714270751                      4
      4680.000222288072     0.7612582266760179     0.8564395256860167                   0.05                   0.05     0.1745297970796682                      4
      4684.000222478062      0.641803592187713      0.687254344428326                   0.05                   0.05     0.1674935965612542                      4
      4688.000222668052     0.7093573240606482     0.7797375828555404                   0.05                   0.05     0.1985092967125483                      4
      4692.000222858042     0.6299529724941721     0.6632164994484893                   0.05                   0.05      0.171239817224809                      4
      4696.000223048031     0.6213033377071694     0.7059685091370882                   0.05                   0.05      0.173627755003553                      4
      4700.000223238021     0.6893450853947994     0.7620473341829187                   0.05                   0.05     0.1967337031030314                      4
      4704.000223428011      0.709936839381756     0.8048678979786786                   0.05                   0.05     0.2022171909398564                      4
      4708.000223618001      0.710284027873752      0.823777971655123                   0.05                   0.05     0.2103757821061775                      4
      4712.000223807991     0.7243388365570338     0.7318251148753643                   0.05                   0.05     0.1731748676220674                      4
       4716.00022399798     0.6801090144562025     0.7539815739114675                   0.05                   0.05     0.1855477267768117                      4
       4720.00022418797     0.6575634801599805     0.6801043339464103                   0.05                   0.05     0.1542316343487517                      4
       4724.00022437796     0.6885916481931721     0.7603653904548097                   0.05                   0.05     0.1819622766951615                      4
       4728.00022456795     0.6799631680821655     0.6664684514667979                   0.05                   0.05     0.1492637660029515                      4
       4732.00022475794     0.6190516620522444     0.6318180182588153                   0.05                   0.05     0.1871804420361206                      4
      4736.000224947929     0.6168290022077283     0.6326950001593528                   0.05                   0.05     0.1849594737359598                      4
      4740.000225137919     0.5909048597669043     0.6468698504980385                   0.05                   0.05     0.1947310907865927                      4
      4744.000225327909     0.6811431621341155     0.5860377849463662                   0.05                   0.05     0.1390021851157624                      4
      4748.000225517899     0.6091515403512368     0.6146478881585425                   0.05                   0.05      0.196223039146204                      4
      4752.000225707889      0.674963506456624     0.5507503734857869                   0.05                   0.05      0.132663049603231                      4
      4756.000225897878     0.6618447900866697     0.6743689598420409                   0.05                   0.05     0.1438444499449702                      4
      4760.000226087868     0.6513930214671629     0.5988316430404753                   0.05                   0.05       0.16132386061859                      4
      4764.000226277858     0.5986042073134744     0.5658628318970936                   0.05                   0.05     0.2106074885691304                      4
      4768.000226467848     0.6516493810071697     0.6740852927346987                   0.05                   0.05     0.1417722419045424                      4
      4772.000226657838     0.6794935647430645     0.6849288161915661                   0.05                   0.05     0.1423927893506316                      4
      4776.000226847827     0.7201947408752043     0.6588225508803954                   0.05                   0.05       0.13513068270237                      4
      4780.000227037817     0.7136126403412024     0.7468775042458593                   0.05                   0.05     0.1648329134462186                      4
      4784.000227227807     0.7020930089412502     0.7998147397684822                   0.05                   0.05      0.190800914204923                      4
      4788.000227417797     0.7550330802400681     0.8649719323000225                   0.05                   0.05     0.1792956744704217                      4
      4792.000227607787     0.6697326562587871     0.8198110312322703                   0.05                   0.05     0.2437773501909025                      4
      4796.000227797776     0.7068627317955439     0.7821016939072679                   0.05                   0.05     0.1705196997764179                      4
      4800.000227987766     0.6697167421908291     0.7291847801593804                   0.05                   0.05     0.1548651318340598                      4
      4804.000228177756      0.678590464252101     0.7595789989933696                   0.05                   0.05     0.1681279553091726                      4
      4808.000228367746     0.6607688912271937     0.7003977096912791                   0.05                   0.05     0.1384726355131816                      4
      4812.000228557736     0.6638437587471107     0.7482873057639639                   0.05                   0.05     0.1620721120430773                      4
      4816.000228747725     0.6172466309266368     0.6796987196388542                   0.05                   0.05      0.148672165892962                      4
      4820.000228937715     0.5924968890778828     0.5639933947473362                   0.05                   0.05     0.2104653195066444                      4
      4824.000229127705     0.5916351423168517     0.6426611635660264                   0.05                   0.05     0.1809643403361446                      4
      4828.000229317695     0.5726947726935606     0.5874686908939789                   0.05                   0.05     0.2204299024293722                      4
      4832.000229507685      0.572039722219744     0.6155690171630434                   0.05                   0.05     0.2056836258651317                      4
      4836.000229697675     0.5893356670305937     0.5980782896546365                   0.05                   0.05     0.1965950353201522                      4
      4840.000229887664     0.6256720136897315      0.672335768106584                   0.05                   0.05      0.137711352435479                      4
      4844.000230077654     0.6359665532349048     0.6713666799032821                   0.05                   0.05     0.1314443711270145                      4
      4848.000230267644     0.6476054032751015     0.7099423169540384                   0.05                   0.05     0.1357485482308612                      4
      4852.000230457634     0.6548955772885556     0.7198884839095887                   0.05                   0.05     0.1381382262995361                      4
      4856.000230647624     0.6941851238899653      0.762112039298413                   0.05                   0.05     0.1555477985627135                      4
      4860.000230837613     0.6745841251348873     0.8227298484720373                   0.05                   0.05     0.2277488475627387                      4
      4864.000231027603     0.5381126203461066     0.6443350136742094                   0.05                   0.05     0.2058003280205118                      4
      4868.000231217593     0.6123122501586187     0.7264322320471235                   0.05                   0.05     0.1605644202972458                      4
      4872.000231407583     0.5509368315301427     0.6751546799511577                   0.05                   0.05     0.1954508587244709                      4
      4876.000231597573     0.5151388210301779     0.6531157918937606                   0.05                   0.05     0.2039944581851575                      4
      4880.000231787562     0.5317858037788997     0.6646815100591211                   0.05                   0.05     0.1977793060105298                      4
      4884.000231977552     0.5111685516662072     0.6360315607858202                   0.05                   0.05     0.1965809203719016                      4
      4888.000232167542     0.5582748881911749     0.6710839693621466                   0.05                   0.05     0.1774947059828011                      4
      4892.000232357532     0.5692261796095182     0.6448336454419198                   0.05                   0.05     0.1708589424718961                      4
      4896.000232547522     0.5738886645312645     0.6695219313899675                   0.05                   0.05     0.1602271237588407                      4
      4900.000232737511     0.6321263767166725     0.7483424838156013                   0.05                   0.05     0.1638540547039136                      4
      4904.000232927501     0.6218109391189736     0.6327362471800214                   0.05                   0.05     0.1420296150593289                      4
      4908.000233117491     0.6193628327248949     0.6280341273848707                   0.05                   0.05     0.1440601248077918                      4
      4912.000233307481     0.7165598820730188     0.7138666469211465                   0.05                   0.05     0.1425160427881438                      4
      4916.000233497471     0.5385613339435746     0.6518018207753179                   0.05                   0.05     0.1779263598655095                      4
       4920.00023368746      0.605751894908614     0.7258775541167261                   0.05                   0.05     0.1552666430521428                      4
       4924.00023387745       0.55619041017747     0.6765103494545928                   0.05                   0.05     0.1667021466607138                      4
       4928.00023406744     0.7490844086947952     0.7058394115173738                   0.05                   0.05     0.1517099036016943                      4
       4932.00023425743     0.8519198357777888     0.7119092533108363                   0.05                   0.05     0.1661275708432011                      4
       4936.00023444742     0.6195397128329373     0.6274883983669942                   0.05                   0.05     0.1405826809811137                      4
      4940.000234637409     0.6212087930450522     0.6587239490403102                   0.05                   0.05     0.1225030115223215                      4
      4944.000234827399     0.5721473103668616     0.6831958699641902                   0.05                   0.05      0.151420265026501                      4
      4948.000235017389     0.5664968147406917     0.6841956309457731                   0.05                   0.05     0.1542326338716706                      4
      4952.000235207379     0.6567730499911754     0.7365944069862106                   0.05                   0.05     0.1366557011284451                      4
      4956.000235397369     0.6092241749132482     0.6696939157718882                   0.05                   0.05     0.1209368334858776                      4
      4960.000235587358      0.610360428617856      0.607107436824682                   0.05                   0.05     0.1540597234336569                      4
      4964.000235777348      0.597736005978006     0.6322969006691039                   0.05                   0.05     0.1391839244892536                      4
      4968.000235967338     0.5541533704194139     0.6047486126625282                   0.05                   0.05     0.1843284948399622                      4
      4972.000236157328     0.6071781720298254      0.651906074043153                   0.05                   0.05     0.1215613924849357                      4
      4976.000236347318     0.6386010593338893     0.6618796041617618                   0.05                   0.05     0.1100881308519511                      4
      4980.000236537308     0.6461533752801867     0.6318734328761195                   0.05                   0.05     0.1204327869270329                      4
      4984.000236727297     0.6478760988325322     0.5988581131017795                   0.05                   0.05     0.1361670226305362                      4
      4988.000236917287     0.7443971750555652     0.6757659724448799                   0.05                   0.05      0.134043758649115                      4
      4992.000237107277     0.8211544846328137     0.7463081825730967                   0.05                   0.05     0.1714249305647705                      4
      4996.000237297267     0.8022387554739879     0.7197254321131852                   0.05                   0.05     0.1600676975920859                      4
      5000.000237487257     0.8539501005649938     0.7915972379496976                   0.05                   0.05     0.1729450362817734                      4
      5004.000237677246     0.8917707905668684     0.8101643109294824                   0.05                   0.05     0.1943654838487106                      4
      5008.000237867236     0.9080914277822132     0.7926538199937772                   0.05                   0.05     0.2029200238444951                      4
      5012.000238057226     0.8379098630619625     0.7691607211838503                   0.05                   0.05     0.1652936930288012                      4
      5016.000238247216     0.8520474777472113     0.7564931331099067                   0.05                   0.05      0.170150099841985                      4
      5020.000238437206     0.8442623343143041     0.7950328125158386                   0.05                   0.05     0.1549289961572761                      4
      5024.000238627195     0.9834685453249832     0.8584439136173729                   0.05                   0.05     0.2577328439887797                      4
      5028.000238817185     0.9740090980898223     0.8641389189922906                   0.05                   0.05     0.2453249048784015                      4
      5032.000239007175      1.146346681363092      1.032477666912942                   0.05                   0.05     0.4804009565708155                      4
      5036.000239197165     0.9433641238884106     0.8270152837833228                   0.05                   0.05     0.2209667997021805                      4
      5040.000239387155      1.016310990305141     0.9372436981045957                   0.05                   0.05     0.2724875652578364                      4
      5044.000239577144      1.060626105874491     0.9451020130734555                   0.05                   0.05     0.3240413908733319                      4
      5048.000239767134      1.109502929689906      1.017341352765322                   0.05                   0.05     0.3724320071963797                      4
      5052.000239957124      1.085445853749091     0.9754355104994786                   0.05                   0.05      0.333586752302551                      4
      5056.000240147114      0.985684159837824      0.865125767707463                   0.05                   0.05     0.2413384055425182                      4
      5060.000240337104      1.059697306491702     0.9258389841352893                   0.05                   0.05     0.3106706989315735                      4
      5064.000240527093      1.055179783251366     0.9606422627024419                   0.05                   0.05     0.2828487212632941                      4
      5068.000240717083      1.048114128021157     0.9807973635636883                   0.05                   0.05      0.261302611476654                      4
      5072.000240907073      1.084018965461687      1.004821107677047                   0.05                   0.05     0.2965860067973493                      4
      5076.000241097063     0.9362076828197924     0.8905309466483783                   0.05                   0.05     0.2000624021428767                      4
      5080.000241287053      1.008073194124563     0.9645699965052651                   0.05                   0.05      0.220162411021292                      4
      5084.000241477042       1.00553453400454      1.004394515595227                   0.05                   0.05     0.2155667845259511                      4
      5088.000241667032     0.8990469754726969      1.036717221149671                   0.05                   0.05     0.3458102526575675                      4
      5092.000241857022      1.044636080521368      1.162436107690887                   0.05                   0.05     0.4215630491923901                      4
      5096.000242047012      1.022424556643694      1.155661144603258                   0.05                   0.05     0.4422084296208176                      4
      5100.000242237002       0.91605303772834      1.049949039758491                   0.05                   0.05     0.3445130068917748                      4
      5104.000242426991     0.8952230574163434      1.054098048855112                   0.05                   0.05      0.381388044612409                      4
      5108.000242616981     0.9508892608488333      1.077781368043198                   0.05                   0.05     0.3532117999084819                      4
      5112.000242806971      1.094385623229578      1.173489787390602                   0.05                   0.05     0.3488897830781109                      4
      5116.000242996961      1.027217181761517      1.140871890864735                   0.05                   0.05     0.3622670640232152                      4
      5120.000243186951      1.049911727504026      1.147375405264993                   0.05                   0.05     0.3162379453625779                      4
       5124.00024337694      1.017370025681026      1.111655784772313                   0.05                   0.05      0.299221351464016                      4
       5128.00024356693      1.004008232712842      1.123513514157256                   0.05                   0.05     0.3473429945272924                      4
       5132.00024375692     0.9636798723803806       1.06430413280532                   0.05                   0.05     0.2816647461306967                      4
       5136.00024394691     0.9589313744572784      1.025946563976118                   0.05                   0.05     0.2191296522231979                      4
        5140.0002441369     0.9280513474637633     0.9907617462302933                   0.05                   0.05     0.1921515405110448                      4
       5144.00024432689     0.9709977244141046       1.04109533435281                   0.05                   0.05         0.223817061682                      4
      5148.000244516879     0.9467831700088107     0.9855568169418356                   0.05                   0.05      0.179264078451041                      4
      5152.000244706869     0.9886073065091114      1.135762732126475                   0.05                   0.05      0.402411077386322                      4
      5156.000244896859     0.9819456226244538      1.095449851684227                   0.05                   0.05     0.2977113265052326                      4
      5160.000245086849     0.8125626340083535     0.9685479805772828                   0.05                   0.05     0.2924040842937813                      4
      5164.000245276839     0.7501189998162893     0.9289486031869265                   0.05                   0.05     0.3030166463859182                      4
      5168.000245466828     0.8515647747264908     0.9607931747637335                   0.05                   0.05     0.2067235623382039                      4
      5172.000245656818     0.8473886784917073      1.005779381820854                   0.05                   0.05     0.3145865586471471                      4
      5176.000245846808     0.8730455951354741      1.008987698124117                   0.05                   0.05     0.2625585033897748                      4
      5180.000246036798     0.7862934700565154     0.7853166517260048                   0.05                   0.05     0.1408773759300553                      4
      5184.000246226788     0.9170279112124528       0.82019034870705                   0.05                   0.05     0.1951463311869739                      4
      5188.000246416777     0.8824995346824036      0.828354760096527                   0.05                   0.05     0.1655901760760594                      4
      5192.000246606767     0.8946058859869614     0.8598316140377101                   0.05                   0.05     0.1678481237950119                      4
      5196.000246796757     0.9307807602546009     0.8095678421493645                   0.05                   0.05     0.1967278452182195                      4
      5200.000246986747     0.8711744748715358     0.8046889162101832                   0.05                   0.05     0.1571102933806566                      4
      5204.000247176737      0.839252661274015     0.7729617053188069                   0.05                   0.05     0.1518158899673865                      4
      5208.000247366726      1.036231546368748      0.943784458956341                   0.05                   0.05     0.2457089507065006                      4
      5212.000247556716     0.9750165171117584     0.9147585359151256                   0.05                   0.05      0.203354057622667                      4
      5216.000247746706     0.7822108360159751     0.7804883746534349                   0.05                   0.05     0.1380927159447622                      4
      5220.000247936696     0.8912926850281124     0.8736170215558953                   0.05                   0.05     0.1583351930532643                      4
      5224.000248126686     0.7817478113200883     0.7060937208680717                   0.05                   0.05     0.1466478194048393                      4
      5228.000248316675     0.8619087504611332     0.8102721830070273                   0.05                   0.05     0.1451746428881905                      4
      5232.000248506665     0.7460428238526344      0.761556720185975                   0.05                   0.05     0.1397247644484153                      4
      5236.000248696655     0.8362974668545602     0.8474361513895515                   0.05                   0.05     0.1310074278936338                      4
      5240.000248886645     0.8672676159703601     0.8609425219101953                   0.05                   0.05     0.1400657502323396                      4
      5244.000249076635     0.9412500678322229     0.9115694568870667                   0.05                   0.05     0.1778440919665818                      4
      5248.000249266624     0.9871212908454312     0.9588059752117881                   0.05                   0.05     0.1834418663917097                      4
      5252.000249456614     0.9657199026926505     0.9469744361486158                   0.05                   0.05     0.1713112808143337                      4
      5256.000249646604     0.9158756190930945     0.8543214798311604                   0.05                   0.05      0.170540984588335                      4
      5260.000249836594     0.8458531843819291     0.7437271378924766                   0.05                   0.05     0.1547252797450495                      4
      5264.000250026584     0.8064790808459896     0.7666119784586575                   0.05                   0.05     0.1380824765880337                      4
      5268.000250216573     0.8110715216687753     0.8563577628212119                   0.05                   0.05      0.129511321554356                      4
      5272.000250406563     0.7306432628395252     0.8872221900657211                   0.05                   0.05     0.2380927298815355                      4
      5276.000250596553     0.9330401738798416      1.034303160243286                   0.05                   0.05     0.2272625272546461                      4
      5280.000250786543     0.8122199359762232     0.9224637435733613                   0.05                   0.05     0.1749069666269247                      4
      5284.000250976533     0.8890430560018229     0.9954076392116022                   0.05                   0.05     0.2020322171290266                      4
      5288.000251166523     0.8226270024429214      0.978230768499919                   0.05                   0.05     0.2685209171564112                      4
      5292.000251356512       0.76589050653443     0.9317496081961358                   0.05                   0.05     0.2522843128667495                      4
      5296.000251546502     0.8109856402241552     0.9675742469360042                   0.05                   0.05     0.2532398316847378                      4
      5300.000251736492      0.719051617002964     0.8719447380194787                   0.05                   0.05     0.2258092483807494                      4
      5304.000251926482     0.6327429555261489     0.7411626113325968                   0.05                   0.05     0.1445331673902291                      4
      5308.000252116472      0.571560900036105      0.744641135826874                   0.05                   0.05     0.2062139595506642                      4
      5312.000252306461     0.7231302469094533     0.6541084977025063                   0.05                   0.05     0.1199046152726531                      4
      5316.000252496451     0.7158495379502157      0.671134634361784                   0.05                   0.05     0.1226316685579328                      4
      5320.000252686441     0.6424282235041453     0.6229257237248292                   0.05                   0.05     0.1217849510548301                      4
      5324.000252876431     0.7049692510764799     0.6675471783271233                   0.05                   0.05     0.1175815735313325                      4
      5328.000253066421     0.7119395162048573     0.6814378073564924                   0.05                   0.05     0.1206459808861043                      4
       5332.00025325641     0.7906518039076392     0.7324143930124604                   0.05                   0.05     0.1434368939085268                      4
        5336.0002534464     0.7875472406446306     0.7855340847938818                   0.05                   0.05     0.1271705424456824                      4
       5340.00025363639     0.7197701582314707     0.7782312433290109                   0.05                   0.05     0.1398039730210346                      4
       5344.00025382638     0.8232433215135597     0.9156516693450482                   0.05                   0.05     0.1502624098697757                      4
       5348.00025401637     0.8260191736727245     0.9200439023181149                   0.05                   0.05     0.1505093264806048                      4
      5352.000254206359     0.8266267786351275     0.9462348512041918                   0.05                   0.05     0.1777669022211663                      4
      5356.000254396349     0.7359371099067934      0.835275680601262                   0.05                   0.05     0.1545685713160216                      4
      5360.000254586339     0.7513589080743474      0.862181121197335                   0.05                   0.05      0.155276863783311                      4
      5364.000254776329     0.8137749128118537     0.8930431110599701                   0.05                   0.05      0.131761454420999                      4
      5368.000254966319     0.8592223342093871     0.8760537956995775                   0.05                   0.05     0.1276116862664438                      4
      5372.000255156308     0.8499761841877926     0.8783528412699669                   0.05                   0.05     0.1236141777928455                      4
      5376.000255346298     0.8308600365408898     0.8050273656839525                   0.05                   0.05     0.1227906100065124                      4
      5380.000255536288     0.8206722884703873     0.8360622365632475                   0.05                   0.05     0.1146739790484036                      4
      5384.000255726278     0.9127687090871326     0.9525653290885271                   0.05                   0.05     0.1493697302030529                      4
      5388.000255916268     0.8367166624094182     0.8496153766494753                   0.05                   0.05     0.1150586100857831                      4
      5392.000256106257     0.9116332644851897     0.9446329210010593                   0.05                   0.05     0.1458398005212469                      4
      5396.000256296247     0.9914780317329291      1.038913273294435                   0.05                   0.05     0.1968996133576424                      4
      5400.000256486237     0.8908523045451525     0.9109464002060487                   0.05                   0.05     0.1369225881426647                      4
      5404.000256676227     0.9400096468419514     0.9878927539005841                   0.05                   0.05     0.1580191752044391                      4
      5408.000256866217     0.9240139875540744     0.9662186785214203                   0.05                   0.05      0.145827809548426                      4
      5412.000257056206     0.9317598772767542      1.011985519808586                   0.05                   0.05     0.1782368464038032                      4
      5416.000257246196      1.001148087526359      1.057747991181169                   0.05                   0.05     0.2045196678754522                      4
      5420.000257436186     0.9508457929015944      1.006220759113828                   0.05                   0.05     0.1624227882160239                      4
      5424.000257626176     0.9085663974108283     0.9976368544380371                   0.05                   0.05     0.1677611224727084                      4
      5428.000257816166     0.8926125000300877     0.9291640229684635                   0.05                   0.05     0.1332083156213514                      4
      5432.000258006155     0.9005221152538936     0.8998532232651238                   0.05                   0.05     0.1371448198337776                      4
      5436.000258196145     0.8758566978681968      0.836141143753512                   0.05                   0.05     0.1309480251555993                      4
      5440.000258386135     0.8431445894815556     0.8497476961663837                   0.05                   0.05     0.1125935175247865                      4
      5444.000258576125     0.7670130628195557     0.8606454641145058                   0.05                   0.05     0.1338654675884443                      4
      5448.000258766115     0.9172430718566524     0.9334462396649963                   0.05                   0.05     0.1351362102848037                      4
      5452.000258956105     0.8569179527900174     0.9013410650874657                   0.05                   0.05     0.1191036959521902                      4
      5456.000259146094     0.8843154158685828     0.9001184246230207                   0.05                   0.05     0.1237914428205995                      4
      5460.000259336084     0.8081211985214971     0.8309928315926589                   0.05                   0.05     0.1093920944265002                      4
      5464.000259526074     0.9250320895546404     0.9426206884890204                   0.05                   0.05     0.1329628955364887                      4
      5468.000259716064     0.8687024914825255     0.8241912696144921                   0.05                   0.05     0.1249617457473169                      4
      5472.000259906054     0.9098388005631423     0.8812885440646709                   0.05                   0.05     0.1394258729467028                      4
      5476.000260096043     0.8847553386685394     0.8600037201484223                   0.05                   0.05      0.123612791222241                      4
      5480.000260286033       0.83058324756736     0.8498312719405071                   0.05                   0.05     0.1048866237566088                      4
      5484.000260476023     0.8152329344872896     0.8961401640113992                   0.05                   0.05     0.1190527670217554                      4
      5488.000260666013     0.9178847215975471      1.043408225172175                   0.05                   0.05     0.2381949798159321                      4
      5492.000260856003     0.9403848785120446      1.057143626510038                   0.05                   0.05     0.2363866901645511                      4
      5496.000261045992     0.9780578001624963      1.017829203107721                   0.05                   0.05     0.1631647278664411                      4
      5500.000261235982     0.8950884031082118     0.8970727746312223                   0.05                   0.05     0.1223284431195189                      4
      5504.000261425972     0.8938868609824671     0.8352891435737436                   0.05                   0.05     0.1342691271696191                      4
      5508.000261615962     0.9052553231309037     0.7625167196478928                   0.05                   0.05     0.1710378395036953                      4
      5512.000261805952     0.8268361787755997     0.6895095990265337                   0.05                   0.05     0.1298094891788101                      4
      5516.000261995941     0.8733995650357346     0.8346236859672409                   0.05                   0.05     0.1170474650699333                      4
      5520.000262185931     0.8558597366974416     0.8347463723361219                   0.05                   0.05     0.1072825598366902                      4
      5524.000262375921     0.8846734520456948     0.9435913586684241                   0.05                   0.05     0.1239606976289708                      4
      5528.000262565911     0.9438205274690682      1.014776396422913                   0.05                   0.05     0.1574077761108918                      4
      5532.000262755901     0.9570519800805628      1.011562760236118                   0.05                   0.05     0.1505616255544303                      4
       5536.00026294589     0.9847453436654123      1.007430688627035                   0.05                   0.05     0.1544453229063107                      4
       5540.00026313588       1.02714793396251      1.060060890219598                   0.05                   0.05     0.1930938697276511                      4
       5544.00026332587     0.8740290765040793     0.8912069478797834                   0.05                   0.05     0.1090419797652571                      4
       5548.00026351586     0.9117107213230095     0.9283995465897572                   0.05                   0.05     0.1214474984809361                      4
       5552.00026370585     0.9356550598677775     0.9614863600916442                   0.05                   0.05     0.1250214397059253                      4
      5556.000263895839      0.884063642562558     0.9434036714716293                   0.05                   0.05     0.1189378888774692                      4
      5560.000264085829     0.9170958143977983      1.037565678153286                   0.05                   0.05     0.2063907399651462                      4
      5564.000264275819     0.8294843834931198     0.8981586081834371                   0.05                   0.05     0.1098349342252446                      4
      5568.000264465809     0.8987951984052058      1.014152458641433                   0.05                   0.05     0.1799783917854461                      4
      5572.000264655799     0.9238910789597411     0.9211808650247451                   0.05                   0.05     0.1242388320390396                      4
      5576.000264845788     0.9097833893721513     0.9326226575205677                   0.05                   0.05     0.1143148491161892                      4
      5580.000265035778     0.9302862575970374     0.9504951725986882                   0.05                   0.05     0.1175967386840245                      4
      5584.000265225768      0.879333419023194     0.8935222822314375                   0.05                   0.05     0.1050635163959415                      4
      5588.000265415758     0.8743849505395779     0.8684905773193123                   0.05                   0.05     0.1039612332113696                      4
      5592.000265605748     0.9724675436538881     0.9895378242360944                   0.05                   0.05     0.1357185772119599                      4
      5596.000265795738     0.8394764321512131     0.8528039056935114                   0.05                   0.05     0.0968960925925334                      4
      5600.000265985727     0.8658964254216004     0.8927241673742452                   0.05                   0.05    0.09954329848105584                      4
      5604.000266175717     0.9320768617552966     0.9146001590258103                   0.05                   0.05     0.1260705435322674                      4
      5608.000266365707       0.81301593994317     0.7849788020808217                   0.05                   0.05     0.1163548122155628                      4
      5612.000266555697     0.8989727214141054     0.8848162463413357                   0.05                   0.05      0.111070744473778                      4
      5616.000266745687      0.882206089608071     0.8432014257620913                   0.05                   0.05     0.1106495387555212                      4
      5620.000266935676     0.9230161870897868     0.9500336495211942                   0.05                   0.05     0.1108188163697283                      4
      5624.000267125666     0.9052109144588456     0.8623019230102896                   0.05                   0.05     0.1202895326501549                      4
      5628.000267315656     0.8806990225503001     0.8996162470393705                   0.05                   0.05    0.09833543773415078                      4
      5632.000267505646     0.8272319921747607     0.8278812314755171                   0.05                   0.05     0.0975584737829652                      4
      5636.000267695636     0.8881752814785946      1.024887892486628                   0.05                   0.05     0.2133667485324848                      4
      5640.000267885625     0.7321545088921189     0.8936259336805673                   0.05                   0.05     0.2192357974076731                      4
      5644.000268075615     0.8735660038672801     0.9787558229103204                   0.05                   0.05     0.1433274185797319                      4
      5648.000268265605      0.862435186249507      1.003764635354807                   0.05                   0.05     0.2049557753902646                      4
      5652.000268455595     0.8409433071984649      0.954777494302965                   0.05                   0.05     0.1434265128692152                      4
      5656.000268645585     0.8427244131857727     0.9598172138564215                   0.05                   0.05     0.1463780167783784                      4
      5660.000268835574       0.90524282687073      1.013838670051945                   0.05                   0.05     0.1565620303108833                      4
      5664.000269025564     0.8864150946147356      1.014272263176068                   0.05                   0.05     0.1777490319966555                      4
      5668.000269215554     0.9608505241267712      1.035479427479378                   0.05                   0.05     0.1571525624873744                      4
      5672.000269405544     0.9473316665254441      1.005662477898348                   0.05                   0.05     0.1253967048139268                      4
      5676.000269595534     0.9291143643948364     0.9984175110023406                   0.05                   0.05     0.1190436348855802                      4
      5680.000269785523     0.8674845552038243      0.948408594349622                   0.05                   0.05     0.1092740866334721                      4
      5684.000269975513     0.9143545774022722      1.004482290705345                   0.05                   0.05     0.1277304073891004                      4
      5688.000270165503     0.8705562208799895     0.9719400992735895                   0.05                   0.05      0.124273644104816                      4
      5692.000270355493     0.8806632254362813     0.9527279067387125                   0.05                   0.05     0.1024887648177055                      4
      5696.000270545483     0.9957912820218938      1.029731031013641                   0.05                   0.05     0.1554316013205592                      4
      5700.000270735472     0.9429714508992471     0.9088578362986628                   0.05                   0.05     0.1298055363446668                      4
      5704.000270925462      1.107701280159138      1.109766891757448                   0.05                   0.05     0.2474337417597986                      4
      5708.000271115452      1.050685600681813      1.108928884002486                   0.05                   0.05     0.2127629870820607                      4
      5712.000271305442     0.8733213371623069     0.9461734889342234                   0.05                   0.05     0.1009822615767758                      4
      5716.000271495432      1.014097196942147      1.042201432487526                   0.05                   0.05     0.1686844279644046                      4
      5720.000271685421     0.8896070789742903     0.9579346515416791                   0.05                   0.05    0.09914884089631827                      4
      5724.000271875411     0.8401875141183313     0.8400992000777951                   0.05                   0.05    0.09314959720239431                      4
      5728.000272065401     0.9463444433075414      1.025493328128141                   0.05                   0.05     0.1363360248158144                      4
      5732.000272255391     0.8485368296300049     0.9564104627444268                   0.05                   0.05      0.124656240996031                      4
      5736.000272445381     0.9516727304724995      1.048557574397311                   0.05                   0.05     0.1678809962615302                      4
       5740.00027263537     0.9239775819546047     0.9618941854857306                   0.05                   0.05    0.09680986236290567                      4
       5744.00027282536     0.9819699026857429     0.9485527156694969                   0.05                   0.05     0.1417746605418251                      4
       5748.00027301535       1.01520105270546     0.8806761235234973                   0.05                   0.05     0.2341775280294242                      4
       5752.00027320534     0.9556092153535927      0.888828269274231                   0.05                   0.05       0.15107417271699                      4
       5756.00027339533        1.0262663436969     0.9868274960720264                   0.05                   0.05     0.1779275406757863                      4
       5760.00027358532      1.021726720425858     0.9265251474173154                   0.05                   0.05     0.2069983406554319                      4
      5764.000273775309      1.142142418914173       1.05605370744167                   0.05                   0.05     0.3854780792317006                      4
      5768.000273965299      0.964804183616277     0.8796964500146442                   0.05                   0.05     0.1636671402666835                      4
      5772.000274155289     0.9522490397268789     0.9076816223979599                   0.05                   0.05     0.1294657616793338                      4
      5776.000274345279     0.9867475252125375     0.9861117795431635                   0.05                   0.05     0.1266832591776028                      4
      5780.000274535269     0.9112379151473646     0.9077615071946005                   0.05                   0.05    0.09765836624116128                      4
      5784.000274725258     0.9238264993328795     0.9079270901166359                   0.05                   0.05     0.1037515420074364                      4
      5788.000274915248      0.992314917572598     0.9675859973347646                   0.05                   0.05     0.1338151985316695                      4
      5792.000275105238      1.005508290882707      1.001548566486364                   0.05                   0.05     0.1415106448967889                      4
      5796.000275295228      1.009220144265566     0.9934906192834407                   0.05                   0.05     0.1437307968015928                      4
      5800.000275485218     0.9625368551660324     0.9259027885791895                   0.05                   0.05     0.1219718420870402                      4
      5804.000275675207     0.8997724031646429     0.9026741298001228                   0.05                   0.05    0.09167185310219222                      4
      5808.000275865197     0.8509679537921837     0.8191964961382611                   0.05                   0.05     0.1009381545573216                      4
      5812.000276055187     0.8581966546747876     0.8092443782099894                   0.05                   0.05     0.1076877500836854                      4
      5816.000276245177     0.8727383966120803      0.862489399242241                   0.05                   0.05    0.09045358620676903                      4
      5820.000276435167     0.9482380569037647     0.8698444507770038                   0.05                   0.05     0.1437957577630971                      4
      5824.000276625156     0.8538451862158678     0.8121295935888031                   0.05                   0.05     0.1026322887990639                      4
      5828.000276815146     0.7788522807168663     0.8015130525450769                   0.05                   0.05     0.1108198473050017                      4
      5832.000277005136     0.8087227703622429     0.8208629287115857                   0.05                   0.05    0.09621680409210304                      4
      5836.000277195126     0.7381354833105708     0.8642431479297468                   0.05                   0.05     0.1594588237981206                      4
      5840.000277385116     0.8762232656983018     0.9772093996826492                   0.05                   0.05     0.1148648492388884                      4
      5844.000277575105     0.8113482636415087     0.9126230393390066                   0.05                   0.05       0.11514869109533                      4
      5848.000277765095     0.7582503838980297     0.8639000646572921                   0.05                   0.05     0.1300290830941327                      4
      5852.000277955085     0.8680103211172105     0.8794345973919607                   0.05                   0.05    0.08405684920358777                      4
      5856.000278145075     0.8827970476142514     0.8719258868826959                   0.05                   0.05     0.0885801271115762                      4
      5860.000278335065     0.8497914342217786     0.8145037467950037                   0.05                   0.05     0.0970316663066892                      4
      5864.000278525054      0.882818590072973     0.8404346310042935                   0.05                   0.05    0.09830455474441507                      4
      5868.000278715044     0.9521573590351559     0.9088007365194818                   0.05                   0.05     0.1190333072081196                      4
      5872.000278905034     0.9249904036710297     0.8497785323714139                   0.05                   0.05     0.1274837363582685                      4
      5876.000279095024     0.9096200715543605     0.8475001852014282                   0.05                   0.05     0.1126867668561675                      4
      5880.000279285014     0.9554367423889425     0.8375794516951998                   0.05                   0.05     0.1645049029622188                      4
      5884.000279475003     0.8100724578329257     0.7672432262046628                   0.05                   0.05     0.1183595245690028                      4
      5888.000279664993     0.8728356874441363     0.8507187283911929                   0.05                   0.05    0.08628654985459623                      4
      5892.000279854983     0.9086810808981398     0.8492795142453283                   0.05                   0.05      0.107749354953468                      4
      5896.000280044973     0.8650093675429392     0.8205451435417744                   0.05                   0.05     0.0945489292618332                      4
      5900.000280234963     0.8456914313665234     0.7922391708110511                   0.05                   0.05     0.1048885339347865                      4
      5904.000280424953     0.9172401956202711     0.8067016486282326                   0.05                   0.05      0.138933871622854                      4
      5908.000280614942     0.9571560971435366     0.8451363996166805                   0.05                   0.05     0.1559879677342658                      4
      5912.000280804932      0.904272163972174      0.827583214291598                   0.05                   0.05     0.1113559501617102                      4
      5916.000280994922     0.8471095230197305     0.7011941835413968                   0.05                   0.05     0.1362170034111679                      4
      5920.000281184912     0.8793231959300212     0.7702452685509942                   0.05                   0.05     0.1324101857962265                      4
      5924.000281374902     0.8935260457884474     0.8113041503711476                   0.05                   0.05      0.110946615342587                      4
      5928.000281564891     0.8937413364031479     0.8036125847817688                   0.05                   0.05      0.114877602935482                      4
      5932.000281754881     0.8326582891070711     0.8223299554685485                   0.05                   0.05    0.08436883276548229                      4
      5936.000281944871      0.931857039703916     0.9048969839423217                   0.05                   0.05    0.09888710172040861                      4
      5940.000282134861     0.8270324907740896     0.8509272479915291                   0.05                   0.05    0.08037879594487636                      4
      5944.000282324851     0.9620755458574102      1.005053130987495                   0.05                   0.05     0.1094979273465161                      4
       5948.00028251484     0.8681599179550762     0.9082644728738775                   0.05                   0.05    0.07959055241807986                      4
       5952.00028270483     0.9049838749939759     0.9213293979501178                   0.05                   0.05    0.08151381069393507                      4
       5956.00028289482     0.9892698247287072      1.004188204054106                   0.05                   0.05     0.1217562781151776                      4
       5960.00028308481     0.9151077621569312     0.9464828554360765                   0.05                   0.05    0.08282439440327893                      4
        5964.0002832748     0.8057152800459048     0.7912625668322572                   0.05                   0.05    0.09962218312589556                      4
      5968.000283464789     0.7615515637255286     0.6868159687478763                   0.05                   0.05     0.1269425425937814                      4
      5972.000283654779     0.8378700858116069     0.8096312176685174                   0.05                   0.05    0.08714053180278072                      4
      5976.000283844769     0.8564599760885364      0.854720766377519                   0.05                   0.05    0.07507730063596091                      4
      5980.000284034759     0.8381250056416438     0.7945308123580928                   0.05                   0.05    0.09440628886177932                      4
      5984.000284224749     0.8450155877585698     0.8454315092292337                   0.05                   0.05    0.07504426642072411                      4
      5988.000284414738     0.8773810566037016     0.9415600136598603                   0.05                   0.05    0.08484185050325715                      4
      5992.000284604728     0.9094817959019494     0.9328286525385319                   0.05                   0.05    0.08008751660544443                      4
      5996.000284794718     0.9593910641021386     0.9832482412246253                   0.05                   0.05    0.09768920974624554                      4
      6000.000284984708     0.9139368105474093     0.9305738237660492                   0.05                   0.05    0.08022720992052493                      4
      6004.000285174698     0.9063030458752961     0.9070075791834931                   0.05                   0.05    0.07973257695784688                      4
      6008.000285364687     0.9582868147260846     0.9647085500123546                   0.05                   0.05    0.09471529007405752                      4
      6012.000285554677     0.9525785830393928     0.9810565710206269                   0.05                   0.05    0.09228018379199004                      4
      6016.000285744667     0.9414474261591305     0.9550980149466495                   0.05                   0.05    0.08541947074046696                      4
      6020.000285934657     0.8794725508929842     0.9026955353243605                   0.05                   0.05    0.07382023040693524                      4
      6024.000286124647     0.8535506294803278     0.9179869221200214                   0.05                   0.05    0.08226427863175836                      4
      6028.000286314636     0.8133807307385509     0.9059789012011908                   0.05                   0.05      0.100780965034996                      4
      6032.000286504626     0.8989311603903585     0.9632967762578643                   0.05                   0.05    0.08281343488009335                      4
      6036.000286694616     0.8924315552975224     0.9809817802786693                   0.05                   0.05    0.09709277491342747                      4
      6040.000286884606     0.9514860686816214      1.072264632029784                   0.05                   0.05     0.2142479631226551                      4
      6044.000287074596     0.7747098638395742     0.8948477643699804                   0.05                   0.05     0.1299884689752148                      4
      6048.000287264585     0.6739294663957337     0.8159873740026181                   0.05                   0.05     0.1982827129392556                      4
      6052.000287454575      0.782405039057633     0.9179007611128932                   0.05                   0.05     0.1466849721510568                      4
      6056.000287644565      1.040319416788881      1.158987031076234                   0.05                   0.05     0.3231203755642442                      4
      6060.000287834555     0.9878744951581542      1.048381071170451                   0.05                   0.05     0.1465181476956082                      4
      6064.000288024545      1.053317600854663      1.099530188184225                   0.05                   0.05     0.1918143208387627                      4
      6068.000288214535      1.035627521986511      1.114161224545799                   0.05                   0.05     0.2123997607454176                      4
      6072.000288404524      1.123704055045912      1.183431994844538                   0.05                   0.05     0.3494901965105249                      4
      6076.000288594514      1.098089429937592      1.176341175097061                   0.05                   0.05     0.3068581947034665                      4
      6080.000288784504     0.9963085176491199       1.07161964101507                   0.05                   0.05      0.172810597931373                      4
      6084.000288974494     0.9375836188511145     0.9895678270063671                   0.05                   0.05    0.08857244007458116                      4
      6088.000289164484      1.060688621812407        1.1750204339353                   0.05                   0.05     0.3188232152574563                      4
      6092.000289354473      1.063509404684356      1.097755478309085                   0.05                   0.05     0.1798372833256921                      4
      6096.000289544463     0.9290630556037327      1.005579212283938                   0.05                   0.05    0.09986254015824081                      4
      6100.000289734453      1.045808500491785      1.126102294617713                   0.05                   0.05     0.2061170114905558                      4
      6104.000289924443      1.068008848161613      1.130674277765865                   0.05                   0.05     0.1961573809982709                      4
      6108.000290114433     0.9952799141836337       1.11924215374252                   0.05                   0.05     0.2650147862297748                      4
      6112.000290304422     0.8915191690628195     0.9543700182953453                   0.05                   0.05    0.07874705162990607                      4
      6116.000290494412      1.020788984806406     0.9228665404844555                   0.05                   0.05     0.1892129300653628                      4
      6120.000290684402      1.022766270504171     0.9193167640800669                   0.05                   0.05     0.1918005134372611                      4
      6124.000290874392      1.007283579649643     0.9072826897113115                   0.05                   0.05     0.1727578236857912                      4
      6128.000291064382      1.000578668793785     0.8877080031773694                   0.05                   0.05     0.1734823702899957                      4
      6132.000291254371      0.986101520883691     0.9897278569981051                   0.05                   0.05      0.106081055865026                      4
      6136.000291444361      1.011793292665023     0.9098894546598194                   0.05                   0.05     0.1715751649959648                      4
      6140.000291634351      1.040392868332774     0.9443665597327744                   0.05                   0.05     0.1916813392378707                      4
      6144.000291824341      1.021036977463058     0.9407017150663405                   0.05                   0.05     0.1589277130139235                      4
      6148.000292014331      1.008228411311623     0.8932600941809856                   0.05                   0.05     0.1715362525124486                      4
       6152.00029220432     0.9968624490717222     0.9423744366337174                   0.05                   0.05     0.1222014770013339                      4
       6156.00029239431      1.036931540749579     0.9529795619356773                   0.05                   0.05     0.1719995154308414                      4
        6160.0002925843     0.9887084379628794     0.8392276396775852                   0.05                   0.05     0.1851838932996676                      4
       6164.00029277429      0.964921797651586     0.8174642973209488                   0.05                   0.05     0.1718565403210825                      4
       6168.00029296428     0.9795111716038276     0.8804068891459724                   0.05                   0.05     0.1385999884836195                      4
      6172.000293154269     0.9557063775551136      0.860327457961333                   0.05                   0.05     0.1268479482609736                      4
      6176.000293344259     0.9682437301767266     0.8808663693322063                   0.05                   0.05     0.1241730036617779                      4
      6180.000293534249     0.9884328132519085     0.8617876704918233                   0.05                   0.05     0.1553515586235389                      4
      6184.000293724239      1.000461292757457     0.9117133600615582                   0.05                   0.05     0.1365559836218298                      4
      6188.000293914229     0.9315518737889161     0.8927198757233433                   0.05                   0.05    0.08768019376662245                      4
      6192.000294104218      0.929703836964919     0.8604224870264562                   0.05                   0.05     0.1004479835873041                      4
      6196.000294294208     0.8053087469971381     0.7504799898806498                   0.05                   0.05     0.1205393317019421                      4
      6200.000294484198     0.8701070429633194      0.783231068517991                   0.05                   0.05     0.1095772463285285                      4
      6204.000294674188     0.8263151898792617     0.7751021599765235                   0.05                   0.05     0.1030426934921915                      4
      6208.000294864178     0.9484052269781292      0.909562046272644                   0.05                   0.05    0.08932346897490169                      4
      6212.000295054168     0.9444486665513596     0.8727644255297156                   0.05                   0.05     0.1029788251179894                      4
      6216.000295244157     0.9285279666227843      0.823983464929634                   0.05                   0.05     0.1188384451003142                      4
      6220.000295434147     0.9004233386675068     0.8519983380041662                   0.05                   0.05    0.08253554484562756                      4
      6224.000295624137     0.8385747432084052     0.8234742188584215                   0.05                   0.05    0.07638913267986444                      4
      6228.000295814127     0.9153484698499434     0.8260648118177174                   0.05                   0.05     0.1044614111254786                      4
      6232.000296004117     0.9523417252300127     0.8730033242314178                   0.05                   0.05     0.1059397500359526                      4
      6236.000296194106     0.9395245713064356     0.8564867936986329                   0.05                   0.05     0.1035818386048739                      4
      6240.000296384096     0.8879149313776502      0.798364232461074                   0.05                   0.05     0.1029597147073662                      4
      6244.000296574086     0.8237015109485325      0.781935722322029                   0.05                   0.05    0.09612351235498937                      4
      6248.000296764076     0.8889545114804973     0.7855681413220039                   0.05                   0.05     0.1119353600811236                      4
      6252.000296954066     0.8346699675139999      0.774482463746252                   0.05                   0.05     0.1001684787276109                      4
      6256.000297144055      1.084011277513979      1.011955289755783                   0.05                   0.05     0.2466011405167845                      4
      6260.000297334045       1.16640277110915      1.084626473239537                   0.05                   0.05     0.4188885917952434                      4
      6264.000297524035      1.163698570886708      1.077337701048572                   0.05                   0.05     0.3995094356711398                      4
      6268.000297714025      1.146251955030861      1.068233813750497                   0.05                   0.05     0.3344425357095886                      4
      6272.000297904015      1.122649381279542       1.01622645535661                   0.05                   0.05     0.3267328630264532                      4
      6276.000298094004       1.19155576238173      1.050975864800447                   0.05                   0.05     0.4988739546269092                      4
      6280.000298283994      1.133816884975457      1.021388028839421                   0.05                   0.05     0.3348064058823377                      4
      6284.000298473984      1.096657932538156     0.9580489649749117                   0.05                   0.05     0.2737795232979421                      4
      6288.000298663974      1.065706970474225     0.9709066973938445                   0.05                   0.05     0.2022324172903385                      4
      6292.000298853964      1.110290945251326      1.018211126742564                   0.05                   0.05     0.2656958459187128                      4
      6296.000299043953      1.095078704274658      1.003960434739853                   0.05                   0.05     0.2369813343662436                      4
      6300.000299233943      1.191100706866225      1.071231639194052                   0.05                   0.05     0.4482921527385686                      4
      6304.000299423933      1.124891089038238        1.0256219918849                   0.05                   0.05     0.2762663692875036                      4
      6308.000299613923      1.188850883939719      1.069881362060477                   0.05                   0.05     0.4177399447362777                      4
      6312.000299803913      1.022388682454716     0.9040537857852213                   0.05                   0.05     0.1652405342606932                      4
      6316.000299993902     0.9827873627374181     0.8729065308748386                   0.05                   0.05     0.1300443388401283                      4
      6320.000300183892      1.014071590724574      0.877814679308485                   0.05                   0.05     0.1654214934178989                      4
      6324.000300373882      1.106385108680055      1.006943418695893                   0.05                   0.05     0.2435215563779534                      4
      6328.000300563872        1.1361491241094      1.016232327474045                   0.05                   0.05     0.2949990707821779                      4
      6332.000300753862      1.060580059373579     0.9978083551306626                   0.05                   0.05     0.1714681635933841                      4
      6336.000300943851      1.145789268443391      1.038690289494646                   0.05                   0.05     0.2867016981693039                      4
      6340.000301133841      1.132120499732653      1.062456026096373                   0.05                   0.05     0.2318471302160617                      4
      6344.000301323831      1.147598185537306      1.032647180214484                   0.05                   0.05     0.2836581563672162                      4
      6348.000301513821      1.044747969669354     0.9692684899980821                   0.05                   0.05     0.1550108041263928                      4
      6352.000301703811      1.110117691404833      1.077139086569065                   0.05                   0.05     0.1841213784805365                      4
        6356.0003018938      1.020357419110795     0.9987747421078881                   0.05                   0.05      0.123606067599489                      4
       6360.00030208379     0.9638616312671753      0.940640327459199                   0.05                   0.05    0.08416138509826772                      4
       6364.00030227378     0.9131599659181568     0.9056850536206282                   0.05                   0.05    0.07060712667333019                      4
       6368.00030246377     0.9711117731324781     0.9121115971067291                   0.05                   0.05    0.09631819600971386                      4
       6372.00030265376      1.068420992297877     0.9682204152400403                   0.05                   0.05      0.182373170212517                      4
       6376.00030284375       1.12632796086092      1.054305591662769                   0.05                   0.05     0.2112356011088692                      4
      6380.000303033739      1.116598579299653      1.045661881892892                   0.05                   0.05     0.1974580977337162                      4
      6384.000303223729      0.982972907907655     0.9464651735144094                   0.05                   0.05    0.09288078121872387                      4
      6388.000303413719      1.015382416718626     0.9193770933955884                   0.05                   0.05     0.1345822258433167                      4
      6392.000303603709     0.9530333045781756     0.9060526498143167                   0.05                   0.05    0.08487044763996589                      4
      6396.000303793699      1.036334516998447     0.9546461558343426                   0.05                   0.05     0.1408184596428535                      4
      6400.000303983688      1.009059774177257     0.9401402938413176                   0.05                   0.05     0.1136325726247552                      4
      6404.000304173678      1.001749266868443     0.8784457143038269                   0.05                   0.05     0.1389244398506246                      4
      6408.000304363668      1.057965533316324     0.8995086589008084                   0.05                   0.05     0.2171395058979406                      4
      6412.000304553658      1.040654815429168      0.998736682624804                   0.05                   0.05     0.1347307342088416                      4
      6416.000304743648     0.9949961271580055     0.9421361673604726                   0.05                   0.05    0.09716120407944785                      4
      6420.000304933637      1.094771958684921      1.009217253175809                   0.05                   0.05     0.1875017621902261                      4
      6424.000305123627      1.044948688773447     0.9744130208177688                   0.05                   0.05     0.1369951295696528                      4
      6428.000305313617      1.037309436927644     0.9770689854809691                   0.05                   0.05       0.12668737672452                      4
      6432.000305503607      1.071964324755525     0.9580683115866047                   0.05                   0.05     0.1752936804237483                      4
      6436.000305693597     0.9257383256041025     0.8697528095336466                   0.05                   0.05    0.08293801006355619                      4
      6440.000305883586      1.003315008620842     0.9497363414190466                   0.05                   0.05    0.09832568462095725                      4
      6444.000306073576      1.007104850988747     0.9227721071210976                   0.05                   0.05     0.1110012409769482                      4
      6448.000306263566      1.088876903601064      1.040162849935304                   0.05                   0.05     0.1621875704701968                      4
      6452.000306453556      1.070147975322345     0.9624284832370217                   0.05                   0.05      0.164861804181756                      4
      6456.000306643546      1.126823668802965      1.072673260578087                   0.05                   0.05     0.1934069395036132                      4
      6460.000306833535      1.034965107479265      0.989175442847207                   0.05                   0.05     0.1178018161016452                      4
      6464.000307023525      1.090557790849275      1.012782354329339                   0.05                   0.05     0.1670202392639064                      4
      6468.000307213515      1.142612629931292      1.007068615079742                   0.05                   0.05     0.2677925472320085                      4
      6472.000307403505      1.054426844084825     0.9637100520754852                   0.05                   0.05       0.13784618246459                      4
      6476.000307593495      1.049920363566642     0.9241928181957667                   0.05                   0.05      0.158563451404701                      4
      6480.000307783484      1.112898926067387     0.9804582306963738                   0.05                   0.05     0.2149419575463128                      4
      6484.000307973474      1.189371016579606      1.075001695817746                   0.05                   0.05     0.3647295466079415                      4
      6488.000308163464      1.099163866327441      1.074842069663404                   0.05                   0.05     0.1528360982746199                      4
      6492.000308353454      1.088582138353053      1.015135007828338                   0.05                   0.05     0.1536306683589061                      4
      6496.000308543444     0.9973625136481375     0.8808602929426694                   0.05                   0.05     0.1244187222078122                      4
      6500.000308733433      1.112087860178325     0.9718559614631984                   0.05                   0.05     0.2138829323570526                      4
      6504.000308923423      1.133778299807458     0.9913836703266616                   0.05                   0.05     0.2412051314439618                      4
      6508.000309113413      1.153432092262358      1.014419354597764                   0.05                   0.05     0.2640892444089499                      4
      6512.000309303403      1.041339944998326     0.9574321900732657                   0.05                   0.05      0.119435316166476                      4
      6516.000309493393      1.023017696317832      1.008557325729845                   0.05                   0.05     0.1067790528155369                      4
      6520.000309683383      1.054370224544777     0.9897478945361847                   0.05                   0.05     0.1210962337308718                      4
      6524.000309873372     0.9611313232336747      1.074057514192558                   0.05                   0.05     0.1894177127847831                      4
      6528.000310063362     0.9593687310432094       1.05551539263478                   0.05                   0.05     0.1466183448824165                      4
      6532.000310253352     0.9494044584719705     0.9997201361887386                   0.05                   0.05    0.08278720601803841                      4
      6536.000310443342      1.034051879980232      1.029279914250907                   0.05                   0.05     0.1157212749599219                      4
      6540.000310633332      0.984703269825445     0.9481986277657961                   0.05                   0.05    0.08058260049540075                      4
      6544.000310823321      1.022592228012457      1.014255770435217                   0.05                   0.05     0.1039030127357342                      4
      6548.000311013311      1.017793483187758      1.011373771567492                   0.05                   0.05    0.09973374924168704                      4
      6552.000311203301      1.019733520366505     0.9748324307319259                   0.05                   0.05    0.09381223136624957                      4
      6556.000311393291      1.065320929222174      1.068507909151025                   0.05                   0.05     0.1317352414716024                      4
      6560.000311583281      1.074568492849627      1.108939043739701                   0.05                   0.05     0.1501230698008599                      4
       6564.00031177327      1.022103271688587      1.061333337669933                   0.05                   0.05     0.1261537198550992                      4
       6568.00031196326      1.040209139448862      1.083835708106569                   0.05                   0.05      0.136587626495178                      4
       6572.00031215325      1.004238667760759      1.020603345195309                   0.05                   0.05    0.09576421420717252                      4
       6576.00031234324      1.072291800694148       1.10864760418505                   0.05                   0.05     0.1453367672097022                      4
       6580.00031253323      1.072375926069526      1.134861229591931                   0.05                   0.05     0.1753860525301136                      4
      6584.000312723219      1.106442979714045      1.131371287728662                   0.05                   0.05     0.1802208022216432                      4
      6588.000312913209      1.108013601315634      1.099939328665078                   0.05                   0.05     0.1516822531780973                      4
      6592.000313103199      1.101175630368187      1.135255961231291                   0.05                   0.05     0.1754912289363358                      4
      6596.000313293189      1.148036171309793      1.197862212718603                   0.05                   0.05     0.3818096801506619                      4
      6600.000313483179      1.159581371353082       1.17985336249703                   0.05                   0.05     0.3499734574490596                      4
      6604.000313673168      1.138475695409817      1.193036093928839                   0.05                   0.05     0.3272827725442576                      4
      6608.000313863158      1.128683685064118      1.174351210359914                   0.05                   0.05     0.2580630943767097                      4
      6612.000314053148      1.164551643139716      1.192491579048175                   0.05                   0.05     0.3593047669204508                      4
      6616.000314243138       1.16578128977346      1.188921990147076                   0.05                   0.05     0.3424474518797135                      4
      6620.000314433128      1.179351047012271      1.163118044927738                   0.05                   0.05     0.3405891296007184                      4
      6624.000314623117       1.18674829295504       1.14607246302991                   0.05                   0.05     0.3479638142366244                      4
      6628.000314813107      1.187455947342318      1.143198193394907                   0.05                   0.05     0.3377070785164886                      4
      6632.000315003097      1.172473664850018      1.147303420449255                   0.05                   0.05      0.277881859811015                      4
      6636.000315193087      1.168486936464314      1.105906609498835                   0.05                   0.05     0.2494732810476508                      4
      6640.000315383077      1.159535047811721      1.110307072080388                   0.05                   0.05     0.2193764663817278                      4
      6644.000315573066      1.091924213259414     0.9987550470130251                   0.05                   0.05     0.1453832793743271                      4
      6648.000315763056     0.9827822261037195     0.8919013956476327                   0.05                   0.05       0.10186460520438                      4
      6652.000315953046      1.021854907547704     0.9293330086946382                   0.05                   0.05     0.1097728690013362                      4
      6656.000316143036      1.021795939784886     0.8767828312020715                   0.05                   0.05     0.1534690367506247                      4
      6660.000316333026      1.039291456452466     0.9419120669028781                   0.05                   0.05     0.1164551362691879                      4
      6664.000316523015      1.055859524965783     0.9574500091102497                   0.05                   0.05     0.1225583335197629                      4
      6668.000316713005      1.012362330686237     0.8931229956350694                   0.05                   0.05     0.1227262281667175                      4
      6672.000316902995     0.9320701947645581     0.7738987801796421                   0.05                   0.05     0.1556588833464354                      4
      6676.000317092985      1.086989702579471      1.015626638750115                   0.05                   0.05      0.131627749347053                      4
      6680.000317282975      1.061595858589943      1.007057100040646                   0.05                   0.05     0.1127487703783185                      4
      6684.000317472965       1.08989050900412      1.111210983707973                   0.05                   0.05     0.1314181326778069                      4
      6688.000317662954      1.005259079342665      1.021410684566845                   0.05                   0.05    0.09316990531290127                      4
      6692.000317852944      1.086791629714557      1.094882211609348                   0.05                   0.05     0.1228422981453365                      4
      6696.000318042934       1.12207251297741      1.109884669718721                   0.05                   0.05     0.1468762408493919                      4
      6700.000318232924      1.036779710775089      1.047027110479928                   0.05                   0.05     0.1085522059649738                      4
      6704.000318422914     0.9946720665148464     0.9542048962105184                   0.05                   0.05    0.07794828525739109                      4
      6708.000318612903     0.9775505881518478     0.9753439740432357                   0.05                   0.05    0.07170780029979949                      4
      6712.000318802893     0.9104167424983547     0.8965463784215564                   0.05                   0.05    0.06762591003881482                      4
      6716.000318992883     0.8645051811601767     0.8865466942781094                   0.05                   0.05    0.06617703077700002                      4
      6720.000319182873     0.9096723746586488     0.9309615685847097                   0.05                   0.05    0.06440217329984493                      4
      6724.000319372863     0.8727943497599475     0.8928142378182005                   0.05                   0.05    0.06494714601288262                      4
      6728.000319562852     0.9476918913122011     0.9870176077842807                   0.05                   0.05    0.07212456899216564                      4
      6732.000319752842     0.8704310601762979     0.8381250004328354                   0.05                   0.05    0.07039535570355686                      4
      6736.000319942832     0.9403073894584254     0.9411940905586185                   0.05                   0.05    0.06465073762405699                      4
      6740.000320132822     0.9351256387023817     0.9493363984192305                   0.05                   0.05    0.06377456913692975                      4
      6744.000320322812     0.9060155643153465     0.9785351421258547                   0.05                   0.05    0.07809077998637237                      4
      6748.000320512801     0.8653903718896018     0.9712186450298383                   0.05                   0.05     0.1031799511790891                      4
      6752.000320702791     0.7795105485853174     0.8967609153199154                   0.05                   0.05     0.1214131721818881                      4
      6756.000320892781      0.772869375180439     0.9038688508653561                   0.05                   0.05     0.1366909726799339                      4
      6760.000321082771     0.7894867596413347     0.8123359539706033                   0.05                   0.05    0.08981687758647651                      4
      6764.000321272761     0.7975696508372055     0.8081476652347994                   0.05                   0.05    0.08641207800408668                      4
       6768.00032146275     0.7668756382684581     0.8044732996796258                   0.05                   0.05      0.101859342260922                      4
       6772.00032165274     0.8950247877664586      0.908557313562972                   0.05                   0.05     0.0624855655891464                      4
       6776.00032184273      1.008892602705537     0.9795024267062207                   0.05                   0.05    0.07995440222137748                      4
       6780.00032203272     0.8881281767747821     0.9025693766632803                   0.05                   0.05    0.06228452858600812                      4
       6784.00032222271     0.8782486446152242      0.838524014336099                   0.05                   0.05    0.07076585608483905                      4
      6788.000322412699     0.7524277376546959     0.7903335827401861                   0.05                   0.05      0.111110125045611                      4
      6792.000322602689     0.8023668859724902     0.8054157653683683                   0.05                   0.05    0.08329219619690695                      4
      6796.000322792679     0.7946044452627119     0.8259728816445636                   0.05                   0.05    0.08182911578467009                      4
      6800.000322982669     0.7666671563830616     0.8068425697487185                   0.05                   0.05    0.09828780598845124                      4
      6804.000323172659     0.8565475970093014     0.8452633044217983                   0.05                   0.05    0.06468217984543594                      4
      6808.000323362648     0.9172937278931946     0.8753651331658601                   0.05                   0.05    0.07149448245564924                      4
      6812.000323552638     0.9343883587269429     0.8653740226844047                   0.05                   0.05    0.08304850474553963                      4
      6816.000323742628      1.015362887603229     0.9760610340722614                   0.05                   0.05    0.08215870993633841                      4
      6820.000323932618      1.131990496697648       1.06768927028684                   0.05                   0.05     0.1574413006460685                      4
      6824.000324122608      1.032414278912924     0.9742036779043838                   0.05                   0.05    0.09108122253546609                      4
      6828.000324312598      1.035495413057476      1.010023536899902                   0.05                   0.05     0.0938734953839028                      4
      6832.000324502587      1.029679851206244      1.029065830055977                   0.05                   0.05     0.0967377469674304                      4
      6836.000324692577     0.8761601614760097     0.9042352328548527                   0.05                   0.05    0.06210535192089762                      4
      6840.000324882567     0.8414753952653796     0.8682809319031577                   0.05                   0.05    0.06460397638665878                      4
      6844.000325072557     0.6726137683949143     0.7875078516758885                   0.05                   0.05      0.161679276157721                      4
      6848.000325262547     0.7624887904522158     0.8088001417958444                   0.05                   0.05    0.09924063614525785                      4
      6852.000325452536     0.7366027739900154     0.8920649527483843                   0.05                   0.05     0.1823308949026581                      4
      6856.000325642526     0.8082678613817433     0.9321192484654466                   0.05                   0.05     0.1221922005713825                      4
      6860.000325832516     0.8111934571512597     0.9449168358218134                   0.05                   0.05     0.1364263371990942                      4
      6864.000326022506     0.8221365684538456     0.9409020493800073                   0.05                   0.05     0.1135535852579423                      4
      6868.000326212496     0.7230328835639627     0.8750585786904346                   0.05                   0.05      0.181160452289212                      4
      6872.000326402485     0.7906376640788582     0.9661943330080883                   0.05                   0.05     0.2276202654518193                      4
      6876.000326592475     0.7896623202775787     0.9836577186255758                   0.05                   0.05     0.2871702661757582                      4
      6880.000326782465     0.7493830325507196     0.9034743816353207                   0.05                   0.05     0.1646925541522627                      4
      6884.000326972455     0.8056903702970176     0.9553580687398472                   0.05                   0.05     0.1549320505572147                      4
      6888.000327162445      0.672501977220947     0.8687105940019321                   0.05                   0.05     0.2955992768040315                      4
      6892.000327352434     0.7545859277022707     0.6982749157812741                   0.05                   0.05       0.12690936323746                      4
      6896.000327542424     0.7196596002454614      0.672750983555865                   0.05                   0.05     0.1158818181452011                      4
      6900.000327732414     0.8045396764111256     0.7738537018319772                   0.05                   0.05    0.09488493374552921                      4
      6904.000327922404     0.7514210395848057     0.7083160080143788                   0.05                   0.05     0.1248242372685118                      4
      6908.000328112394     0.7025814727052558     0.6825702898044718                   0.05                   0.05     0.1116475655225055                      4
      6912.000328302383     0.7057907556181096     0.6755569300985387                   0.05                   0.05     0.1104101382991875                      4
      6916.000328492373     0.6583677605581781       0.68835098492916                   0.05                   0.05     0.1016541019601668                      4
      6920.000328682363     0.8262300666632628     0.7427794148511209                   0.05                   0.05     0.1148535850142273                      4
      6924.000328872353     0.7462778634042724     0.6782590170448698                   0.05                   0.05       0.11463695536923                      4
      6928.000329062343     0.8425865666876318     0.8438997750687444                   0.05                   0.05    0.06313348301756908                      4
      6932.000329252332     0.8998335199515946     0.8922401089103821                   0.05                   0.05    0.06094985583997461                      4
      6936.000329442322     0.7949864240765869     0.7925918952941429                   0.05                   0.05    0.08495909283819421                      4
      6940.000329632312     0.8598001909673635     0.8007716068518056                   0.05                   0.05    0.07996525358987214                      4
      6944.000329822302     0.8658846407358415     0.8186146414759832                   0.05                   0.05    0.07147286804584546                      4
      6948.000330012292     0.8793696475872034     0.8916210732401948                   0.05                   0.05    0.05867895270823092                      4
      6952.000330202281     0.8552036349095978     0.8513212548467638                   0.05                   0.05    0.06010351441989227                      4
      6956.000330392271     0.8237192707200637     0.8457988272133797                   0.05                   0.05    0.06452393471574465                      4
      6960.000330582261     0.7602473218396768     0.7863872173338153                   0.05                   0.05    0.09932672911762991                      4
      6964.000330772251     0.7183348719532494     0.7257390510176293                   0.05                   0.05     0.1159452069326703                      4
      6968.000330962241     0.7782972811299532     0.7816613976150611                   0.05                   0.05    0.09215296405091979                      4
      6972.000331152231     0.7858923800175045     0.7616516487128855                   0.05                   0.05    0.09925950628843883                      4
       6976.00033134222     0.8149951709679212     0.8177647524558499                   0.05                   0.05    0.06876081508016105                      4
       6980.00033153221      0.742956691400659     0.7535713233544215                   0.05                   0.05     0.1102684061327864                      4
        6984.0003317222     0.8868090934586528     0.9075430557082145                   0.05                   0.05    0.05836307935012887                      4
       6988.00033191219     0.8103666558068859      0.829526308009203                   0.05                   0.05    0.06761825580575204                      4
       6992.00033210218     0.8145941331219874     0.8236347348714803                   0.05                   0.05    0.06669644408148051                      4
      6996.000332292169     0.8267367399171578       0.86516198875405                   0.05                   0.05    0.06291040607482072                      4
      7000.000332482159      0.734194274079828     0.7869618709127477                   0.05                   0.05     0.1088155257639994                      4
      7004.000332672149     0.7657273456805589     0.8259473654960237                   0.05                   0.05    0.08780137142725181                      4
      7008.000332862139     0.7972303101070681     0.7942910948521686                   0.05                   0.05    0.07731596585513562                      4
      7012.000333052129     0.7659418709853091     0.7969794066940037                   0.05                   0.05    0.08768778736825455                      4
      7016.000333242118     0.8280779176790538     0.8411248459490299                   0.05                   0.05    0.06048783725973531                      4
      7020.000333432108     0.7756856310946767     0.8418175621411922                   0.05                   0.05    0.08122304755760767                      4
      7024.000333622098     0.8509907932819951      0.858631398396669                   0.05                   0.05    0.05699099075948645                      4
      7028.000333812088     0.9803223869401596     0.8697066481453087                   0.05                   0.05     0.1074076809041932                      4
      7032.000334002078     0.8212303585235101      0.864111357335172                   0.05                   0.05    0.06262025602226032                      4
      7036.000334192067     0.8535864896929805     0.9692259423312453                   0.05                   0.05     0.1058898450924203                      4
      7040.000334382057     0.8405911612614335      0.938165694561895                   0.05                   0.05    0.08448514653667621                      4
      7044.000334572047     0.8610312891640625     0.9520539717211061                   0.05                   0.05    0.07989636298463709                      4
      7048.000334762037     0.7618598391656733     0.8608830315356671                   0.05                   0.05    0.09699201136122343                      4
      7052.000334952027     0.7974890447870923     0.9284095558123231                   0.05                   0.05     0.1153353014808392                      4
      7056.000335142016     0.9290813747763902      1.032491454074879                   0.05                   0.05     0.1204448280511612                      4
      7060.000335332006     0.9007454244313374     0.9885198887383696                   0.05                   0.05    0.08400536292971711                      4
      7064.000335521996     0.7533606281632975     0.8722663381967717                   0.05                   0.05     0.1119019619804772                      4
      7068.000335711986     0.8569598533270946     0.9692047341871947                   0.05                   0.05    0.09845467349219733                      4
      7072.000335901976     0.8256023455531387     0.8162911354577101                   0.05                   0.05    0.06310276266565183                      4
      7076.000336091965     0.8679371466668188     0.8760034901450479                   0.05                   0.05    0.05517566342573597                      4
      7080.000336281955     0.8126624419009778     0.7924401003231252                   0.05                   0.05    0.07295016142041613                      4
      7084.000336471945     0.8166433893587045     0.7762167694472893                   0.05                   0.05    0.08190254085323598                      4
      7088.000336661935     0.7700055645953241     0.7654249558769017                   0.05                   0.05    0.09382544118316166                      4
      7092.000336851925     0.8646290340961651     0.8757051254327548                   0.05                   0.05    0.05470814796232158                      4
      7096.000337041914     0.8399806011421798     0.8364984517560927                   0.05                   0.05    0.05674954988677784                      4
      7100.000337231904     0.8393515183914837     0.8110649137183016                   0.05                   0.05    0.06322029458915349                      4
      7104.000337421894     0.9162120440835684      1.004103449453177                   0.05                   0.05    0.08905100581587613                      4
      7108.000337611884     0.8215369615901693     0.8867282320331282                   0.05                   0.05    0.06475135239630225                      4
      7112.000337801874     0.9369725906483134      1.045918977518495                   0.05                   0.05     0.1346709261816351                      4
      7116.000337991863      1.008985322525245      1.132621736077952                   0.05                   0.05     0.2427124947429167                      4
      7120.000338181853     0.9304133956869428      1.038955748665158                   0.05                   0.05     0.1257939492099292                      4
      7124.000338371843     0.9952222117289001       1.11906593699772                   0.05                   0.05     0.2314147331592159                      4
      7128.000338561833     0.9675284103761944      1.097176439420727                   0.05                   0.05     0.2195588467876244                      4
      7132.000338751823      1.015844915661884      1.130072581555351                   0.05                   0.05     0.2082679977556345                      4
      7136.000338941813     0.9254930167770674      1.059312054589735                   0.05                   0.05     0.1739106427331581                      4
      7140.000339131802     0.7248591223854282     0.8942977973334665                   0.05                   0.05      0.193096172215792                      4
      7144.000339321792     0.6608891376296021     0.7996592196004934                   0.05                   0.05     0.1771864380173776                      4
      7148.000339511782     0.8467857500492278     0.9349646637167278                   0.05                   0.05     0.0741488257705879                      4
      7152.000339701772      0.822371604653977     0.9007953333560663                   0.05                   0.05    0.06871585199613932                      4
      7156.000339891762     0.7848318622706559      0.919658413661172                   0.05                   0.05     0.1150823303388183                      4
      7160.000340081751     0.7253542776063318     0.8564020046364437                   0.05                   0.05     0.1354053514282272                      4
      7164.000340271741     0.6329763143228389     0.6736796884363342                   0.05                   0.05     0.1006225745260714                      4
      7168.000340461731     0.6185184361638498     0.7132107237213368                   0.05                   0.05     0.1175469154036873                      4
      7172.000340651721     0.6839000386119076     0.8038418858473964                   0.05                   0.05     0.1508776238243291                      4
      7176.000340841711     0.9138547774268581       1.05837325412808                   0.05                   0.05     0.1888070898080634                      4
        7180.0003410317     0.8562833892081707       0.94905189767717                   0.05                   0.05    0.07653919820164459                      4
       7184.00034122169     0.9179353717414254      1.060362980551735                   0.05                   0.05     0.1831747039189457                      4
       7188.00034141168     0.8151168648459094     0.9708311527918722                   0.05                   0.05     0.1585993068056066                      4
       7192.00034160167     0.8799456045551608        1.0180346237008                   0.05                   0.05     0.1448972202826339                      4
       7196.00034179166      0.918118979684034      1.060274551684259                   0.05                   0.05     0.1778174470848025                      4
      7200.000341981649      1.085091119841234      1.183732175792415                   0.05                   0.05     0.2553080250024896                      4
      7204.000342171639     0.9895887052273175       1.06903913754614                   0.05                   0.05     0.1243173711897547                      4
      7208.000342361629      1.028263199394224      1.133307002012904                   0.05                   0.05     0.1867929426148032                      4
      7212.000342551619      1.012906344394278      1.116819986436556                   0.05                   0.05      0.174461112867627                      4
      7216.000342741609      0.994586781259666      1.084628776193848                   0.05                   0.05     0.1393571746399589                      4
      7220.000342931598      1.001306517468061      1.043651459039933                   0.05                   0.05    0.09316679723578315                      4
      7224.000343121588     0.9261551003894144      1.056528618381938                   0.05                   0.05     0.1505790438875187                      4
      7228.000343311578     0.8731263087972112      1.005305029209589                   0.05                   0.05     0.1261634530346905                      4
      7232.000343501568     0.9029172233080004      1.015946719779218                   0.05                   0.05     0.1032558343984162                      4
      7236.000343691558     0.8149166052730468     0.9600488880942918                   0.05                   0.05     0.1320110414442651                      4
      7240.000343881547     0.8552189693154415      0.869618037582751                   0.05                   0.05    0.05288401566899282                      4
      7244.000344071537     0.9629447353746091      1.021451294858195                   0.05                   0.05    0.07762207963055809                      4
      7248.000344261527     0.9957957005808132      1.026476113479212                   0.05                   0.05      0.081057762220371                      4
      7252.000344451517     0.9816254895851223      1.073725221947872                   0.05                   0.05     0.1272810887980541                      4
      7256.000344641507      1.142465007055423      1.187522686547845                   0.05                   0.05     0.2532602363629861                      4
      7260.000344831496      1.044015891863852      1.001708817634039                   0.05                   0.05    0.09241445806418089                      4
      7264.000345021486      1.142350807135188      1.092429804124436                   0.05                   0.05      0.166938768301483                      4
      7268.000345211476     0.9607045705999464     0.9371439450452679                   0.05                   0.05    0.06374451688835975                      4
      7272.000345401466     0.9505896312184108     0.9204286117207816                   0.05                   0.05    0.06436292737566093                      4
      7276.000345591456     0.8951631570698741      0.868427607159221                   0.05                   0.05    0.05883686715604737                      4
      7280.000345781446     0.8220355072044387     0.8500428020299777                   0.05                   0.05    0.05633024239366086                      4
      7284.000345971435     0.8113441328203445     0.8285140873278514                   0.05                   0.05    0.05950405271417217                      4
      7288.000346161425     0.7053261461150083     0.7089873733767654                   0.05                   0.05     0.1077995622099698                      4
      7292.000346351415     0.7610931959076441     0.7817988014126506                   0.05                   0.05     0.0879057884897131                      4
      7296.000346541405     0.8124745322392045     0.8304879415023605                   0.05                   0.05    0.05847141250574292                      4
      7300.000346731395     0.7660760226052113     0.7707358567258387                   0.05                   0.05    0.08928381485525538                      4
      7304.000346921384     0.7891206429030808     0.7775357970336899                   0.05                   0.05    0.07937720250974145                      4
      7308.000347111374     0.8611348075192099     0.8820104250014825                   0.05                   0.05    0.05199620486844903                      4
      7312.000347301364     0.9177561663522749     0.8847377916428759                   0.05                   0.05    0.06217535026846294                      4
      7316.000347491354      0.864363201107931     0.8557941530053303                   0.05                   0.05    0.05260667498954091                      4
      7320.000347681344       1.05156167926667     0.9845113742980721                   0.05                   0.05    0.09796621061653484                      4
      7324.000347871333     0.9718591888796129     0.8245891009011035                   0.05                   0.05     0.1417403588013673                      4
      7328.000348061323     0.9625258443488294     0.8781601274619074                   0.05                   0.05    0.08606156894432421                      4
      7332.000348251313      1.017070238818519     0.9756380411076825                   0.05                   0.05    0.07679692940539125                      4
      7336.000348441303     0.9413218514685465     0.9358012678315953                   0.05                   0.05    0.05775876022951588                      4
      7340.000348631293      0.881145821888376     0.9892966980091386                   0.05                   0.05    0.08917272071387086                      4
      7344.000348821282     0.7866931071861482     0.9326582140490727                   0.05                   0.05     0.1263228728092103                      4
      7348.000349011272     0.8641455669164048     0.9567282195917203                   0.05                   0.05    0.07201026614800467                      4
      7352.000349201262     0.8037783995313236     0.9284159004271962                   0.05                   0.05    0.09652881219832012                      4
      7356.000349391252     0.7937312265117759     0.9091319582233705                   0.05                   0.05    0.08749599190655671                      4
      7360.000349581242     0.7909970070867771      0.893235578121075                   0.05                   0.05    0.07840453890003644                      4
      7364.000349771231     0.7924233148372082     0.9095670342073521                   0.05                   0.05    0.08763510608850039                      4
      7368.000349961221     0.8921542070935783     0.9781076513611805                   0.05                   0.05    0.07005475570544692                      4
      7372.000350151211     0.8280678569545342     0.9427093500463527                   0.05                   0.05    0.08515780119172853                      4
      7376.000350341201     0.8573498497199105     0.9580078614389379                   0.05                   0.05    0.07526421668180897                      4
      7380.000350531191     0.8030976868985129     0.9291221796224401                   0.05                   0.05    0.09387684049716084                      4
       7384.00035072118     0.8778554740353131     0.9969786955757973                   0.05                   0.05     0.0990733847632044                      4
       7388.00035091117     0.8668409774098546     0.9471660966948252                   0.05                   0.05    0.06204631781339547                      4
       7392.00035110116     0.8823469611409982     0.9974974668616476                   0.05                   0.05    0.09367345881991618                      4
       7396.00035129115     0.8281210803011793     0.9478380062171394                   0.05                   0.05    0.08747102358201134                      4
       7400.00035148114       0.77965013622638     0.8963009931895919                   0.05                   0.05    0.08747636619423085                      4
      7404.000351671129     0.8152312826523471     0.9356043951425007                   0.05                   0.05     0.0859012213305253                      4
      7408.000351861119     0.8283384155537662     0.9535138486864125                   0.05                   0.05     0.0918923997001054                      4
      7412.000352051109     0.7438003697465337     0.8915350497230871                   0.05                   0.05     0.1323803238298178                      4
      7416.000352241099     0.7344313876942904     0.8875581164986029                   0.05                   0.05      0.144073847887834                      4
      7420.000352431089     0.8184725674710076     0.9397482301444338                   0.05                   0.05    0.08511538287784448                      4
      7424.000352621078     0.7566078313174511     0.8735439785831428                   0.05                   0.05    0.09435992470617717                      4
      7428.000352811068     0.6910559967357766     0.8294524440806508                   0.05                   0.05      0.159740195746373                      4
      7432.000353001058     0.7927457828084207     0.9168503383520503                   0.05                   0.05    0.08652290193634291                      4
      7436.000353191048     0.8322397406043021     0.9397650832113733                   0.05                   0.05    0.07292615958284426                      4
      7440.000353381038     0.7570461144319849     0.8953452254353165                   0.05                   0.05     0.1084767699191284                      4
      7444.000353571028     0.9067661698160535     0.9213038002027065                   0.05                   0.05    0.05128543020245094                      4
      7448.000353761017     0.9158165585286944     0.8839124350781608                   0.05                   0.05    0.05919983826592948                      4
      7452.000353951007     0.8878818382600331     0.8690347685933602                   0.05                   0.05    0.05313442930651789                      4
      7456.000354140997     0.7670054642542002     0.8084206558631239                   0.05                   0.05    0.07526119779656586                      4
      7460.000354330987     0.8040873184093771     0.8050964118723508                   0.05                   0.05     0.0627069629416472                      4
      7464.000354520977     0.8103605970776581      0.927060437343005                   0.05                   0.05    0.07779729769608303                      4
      7468.000354710966     0.7303303655314174     0.8750657190478329                   0.05                   0.05     0.1305933520876704                      4
      7472.000354900956     0.7189842749295675     0.8592609715094697                   0.05                   0.05      0.134284092446133                      4
      7476.000355090946     0.7850129002897003     0.9163108929669638                   0.05                   0.05    0.09071119830630521                      4
      7480.000355280936      0.806884509195966     0.9245755115798686                   0.05                   0.05    0.07701344085582762                      4
      7484.000355470926     0.8416426566987644     0.9680389484884833                   0.05                   0.05    0.09227957368756974                      4
      7488.000355660915     0.6811801944128113     0.8293940624665739                   0.05                   0.05     0.1702975374973965                      4
      7492.000355850905       0.66966625143136     0.8470917309106368                   0.05                   0.05     0.2176254248549363                      4
      7496.000356040895     0.7193644287251003     0.8857958848051911                   0.05                   0.05     0.1614968802334432                      4
      7500.000356230885     0.6695746796823344     0.8246814763618071                   0.05                   0.05     0.1768596669269787                      4
      7504.000356420875     0.6328834338686853     0.7895906328626421                   0.05                   0.05     0.1842753445127668                      4
      7508.000356610864     0.6749965553050621     0.8301111369938594                   0.05                   0.05     0.1697087237613625                      4
      7512.000356800854     0.6548171163060047     0.8239583503780689                   0.05                   0.05     0.1926512619719256                      4
      7516.000356990844     0.7907367301045312     0.8879083903832404                   0.05                   0.05    0.06592100916174443                      4
      7520.000357180834     0.6972985450334559     0.8432444185391471                   0.05                   0.05     0.1428182237325954                      4
      7524.000357370824     0.7015674746742713     0.8446327019779176                   0.05                   0.05     0.1355356597994931                      4
      7528.000357560813     0.7666645675830226     0.9279790649237067                   0.05                   0.05     0.1303966967973304                      4
      7532.000357750803     0.6812352630468342     0.8683143889753935                   0.05                   0.05     0.2112784821278925                      4
      7536.000357940793      0.665676690703803     0.8595132711234776                   0.05                   0.05     0.2263876917612513                      4
      7540.000358130783     0.7047431903692739     0.8568612924264237                   0.05                   0.05     0.1358691941351409                      4
      7544.000358320773     0.6182030230637012     0.7991885887530316                   0.05                   0.05     0.2100173224379545                      4
      7548.000358510762      0.621349215694754     0.8122872860291244                   0.05                   0.05     0.2211234018139497                      4
      7552.000358700752     0.7910063009907775     0.9003272771983196                   0.05                   0.05    0.06960677883683745                      4
      7556.000358890742     0.5916065592605572     0.7565666507233079                   0.05                   0.05     0.1819375603367655                      4
      7560.000359080732     0.7071189942910742     0.8247736850866094                   0.05                   0.05     0.1087960395350801                      4
      7564.000359270722     0.7109015007123961     0.8355446578792728                   0.05                   0.05     0.1081698950633616                      4
      7568.000359460711     0.7395187185604964     0.8617837257139461                   0.05                   0.05    0.09082902375072296                      4
      7572.000359650701      0.667374546033892     0.8037690273516421                   0.05                   0.05      0.135421764822758                      4
      7576.000359840691     0.7125139859331863     0.7534965654562692                   0.05                   0.05     0.1023734162057701                      4
      7580.000360030681     0.6586133251252322     0.7212762831044138                   0.05                   0.05     0.1035067192274157                      4
      7584.000360220671     0.7267445358749236      0.759851715725712                   0.05                   0.05    0.09679703635277523                      4
      7588.000360410661     0.7899714466277601     0.7837390304775225                   0.05                   0.05     0.0719711229160285                      4
       7592.00036060065     0.6351550451096747     0.7061684936615092                   0.05                   0.05     0.1011904155709901                      4
       7596.00036079064     0.5171568037014063     0.5460932100755129                   0.05                   0.05     0.2190641576994981                      4
       7600.00036098063     0.5678739502044335     0.5877672109178416                   0.05                   0.05     0.1816480961693394                      4
       7604.00036117062     0.6208982419660267     0.6767696191491599                   0.05                   0.05    0.09946964488449352                      4
       7608.00036136061       0.59630416612207     0.6164851661022943                   0.05                   0.05     0.1375717149318529                      4
      7612.000361550599     0.5781196077082479      0.591967498390902                   0.05                   0.05     0.1667362606194117                      4
      7616.000361740589     0.5888105510281489     0.5894605161156969                   0.05                   0.05     0.1594603268523362                      4
      7620.000361930579     0.6401785593803724     0.6008923490392158                   0.05                   0.05     0.1271480360424887                      4
      7624.000362120569     0.6285331685030492       0.63181339840738                   0.05                   0.05     0.1082958118696201                      4
      7628.000362310559     0.6963927959187747     0.6379482714096464                   0.05                   0.05     0.1037983031454649                      4
      7632.000362500548     0.7057887317181131     0.6780367652017146                   0.05                   0.05     0.1012450684188681                      4
      7636.000362690538     0.6716837346647153     0.6828188188833867                   0.05                   0.05     0.0926088173788209                      4
      7640.000362880528     0.7272485036989801      0.663944809335906                   0.05                   0.05     0.1027825612428991                      4
      7644.000363070518     0.7459464303047154     0.6547112169752355                   0.05                   0.05     0.1008462156631388                      4
      7648.000363260508      0.615815651115479     0.6272637085419821                   0.05                   0.05     0.1126541739290383                      4
      7652.000363450497     0.6585410863213763     0.6744583294584651                   0.05                   0.05    0.08927932798129397                      4
      7656.000363640487     0.6980339967789166      0.616383718014362                   0.05                   0.05     0.1030209437266975                      4
      7660.000363830477     0.6315204766688827     0.5915050784681466                   0.05                   0.05     0.1305055265220901                      4
      7664.000364020467     0.6956066878120335      0.586812357944811                   0.05                   0.05     0.1061065204813476                      4
      7668.000364210457     0.6718500401108756     0.6393075092373711                   0.05                   0.05    0.09599068085779225                      4
      7672.000364400446     0.6547994112446002     0.6195741055012981                   0.05                   0.05     0.1040716110498181                      4
      7676.000364590436     0.6855659991752315     0.6101385393895608                   0.05                   0.05      0.102455972814046                      4
      7680.000364780426     0.7218206352005343     0.6559915413185261                   0.05                   0.05    0.09665973596830221                      4
      7684.000364970416     0.6851936207216928     0.6149944628095168                   0.05                   0.05    0.09969833199989256                      4
      7688.000365160406       0.73891676490577     0.6180599553238217                   0.05                   0.05    0.09198033332195524                      4
      7692.000365350395      0.731017337781904     0.6950090077213519                   0.05                   0.05     0.1018776965952208                      4
      7696.000365540385     0.7667909811405899     0.7157240604839201                   0.05                   0.05     0.1075008904839277                      4
      7700.000365730375     0.7253022570908607     0.6539151585345739                   0.05                   0.05    0.09361359325234042                      4
      7704.000365920365     0.7673243817622405     0.7256994005191153                   0.05                   0.05      0.103211023245542                      4
      7708.000366110355     0.8178166176221948     0.7140272434065535                   0.05                   0.05     0.1129232742147176                      4
      7712.000366300344      0.788720368693437     0.7297739107036282                   0.05                   0.05     0.1017643795961715                      4
      7716.000366490334      0.705930201114178     0.8193352662203205                   0.05                   0.05     0.1028677762432053                      4
      7720.000366680324     0.7067405713689171     0.8126406023815942                   0.05                   0.05    0.09945858361907334                      4
      7724.000366870314     0.7046633797220181     0.8411841613334398                   0.05                   0.05     0.1125211175690741                      4
      7728.000367060304     0.7358676559142927     0.8620109465042184                   0.05                   0.05    0.09133148783439932                      4
      7732.000367250293     0.6331173562185997     0.7220890857905581                   0.05                   0.05     0.1040186716807041                      4
      7736.000367440283     0.6907537940601389     0.6804792479614304                   0.05                   0.05    0.08827187662475856                      4
      7740.000367630273     0.6612538035274304     0.6465837054035937                   0.05                   0.05    0.08791317631113696                      4
      7744.000367820263     0.6193766018023495     0.6068664464415058                   0.05                   0.05     0.1183970045903932                      4
      7748.000368010253     0.5768136916427764     0.6803836542052588                   0.05                   0.05     0.1227845443558079                      4
      7752.000368200243     0.8404521505546941     0.7480777387644945                   0.05                   0.05     0.1013531954771736                      4
      7756.000368390232     0.7138437206898808     0.6776648219037972                   0.05                   0.05    0.09147553663134053                      4
      7760.000368580222     0.6163260018786741     0.6247098370192103                   0.05                   0.05     0.1055146611985718                      4
      7764.000368770212     0.6616319481619516     0.6842048393170123                   0.05                   0.05    0.08246166913395887                      4
      7768.000368960202     0.7115438168118874      0.693702651909871                   0.05                   0.05    0.09112128502919403                      4
      7772.000369150192     0.7036601279537201     0.6858664661804912                   0.05                   0.05    0.08771585493768803                      4
      7776.000369340181     0.6710916987206635      0.668809542794496                   0.05                   0.05    0.08088350505335939                      4
      7780.000369530171     0.6952371700342196     0.6517066442010779                   0.05                   0.05    0.08503600381045556                      4
      7784.000369720161     0.7173572952768336     0.6142110882523756                   0.05                   0.05    0.08928295380726083                      4
      7788.000369910151      0.787017819118197     0.6794928059111548                   0.05                   0.05     0.1019810368376873                      4
      7792.000370100141     0.7056932420114095     0.6231746087328555                   0.05                   0.05    0.08821754011914858                      4
       7796.00037029013     0.6745770004374875     0.6180573233169703                   0.05                   0.05    0.09227107995180509                      4
       7800.00037048012      0.695233523130616     0.6904408809866591                   0.05                   0.05    0.08363911735191634                      4
       7804.00037067011     0.6654103312237308     0.6455602695021536                   0.05                   0.05    0.08148541091302675                      4
        7808.0003708601     0.7247662072242121     0.6833697431186035                   0.05                   0.05    0.08850057817358303                      4
       7812.00037105009     0.7554067814604534     0.6796279034908139                   0.05                   0.05    0.09444874887027144                      4
      7816.000371240079     0.7272943944261969      0.666237622180498                   0.05                   0.05    0.08539192090950082                      4
      7820.000371430069     0.7899496408562117     0.7236426415729104                   0.05                   0.05      0.100136102453581                      4
      7824.000371620059     0.6806264974860642     0.6253412825884077                   0.05                   0.05    0.08632766759995138                      4
      7828.000371810049     0.6748464236986461     0.6367713217347556                   0.05                   0.05    0.08194283556872797                      4
      7832.000372000039     0.8131653375345668     0.7218189774516997                   0.05                   0.05     0.1041541442394851                      4
      7836.000372190028     0.8440645934676799     0.7343397392773616                   0.05                   0.05     0.1083751828081472                      4
      7840.000372380018     0.8299763366387721     0.7494333632014407                   0.05                   0.05     0.0926990642031363                      4
      7844.000372570008     0.9065291367921439     0.7767884716584507                   0.05                   0.05     0.1179284351674665                      4
      7848.000372759998     0.9799636609972442     0.8096682873319636                   0.05                   0.05     0.1700337707857388                      4
      7852.000372949988     0.9241576139223764     0.8277630451091436                   0.05                   0.05    0.08944132341373313                      4
      7856.000373139977     0.9487800730022091     0.8741533214210256                   0.05                   0.05    0.07731511098386838                      4
      7860.000373329967     0.9000148419804205     0.8014113188841205                   0.05                   0.05     0.0895733919299211                      4
      7864.000373519957      0.887692399937153     0.8254539958250664                   0.05                   0.05    0.06599330084647827                      4
      7868.000373709947     0.9376158566183508     0.8914529933948152                   0.05                   0.05    0.06386285334846986                      4
      7872.000373899937     0.8812629587422429     0.8501173583071018                   0.05                   0.05     0.0534826321272249                      4
      7876.000374089926      1.007506221621026     0.8845342590427684                   0.05                   0.05     0.1148365136815671                      4
      7880.000374279916     0.9731509202976126     0.8182376617303391                   0.05                   0.05     0.1423943237950798                      4
      7884.000374469906     0.9374609437816825     0.7740795152309192                   0.05                   0.05     0.1475155563452111                      4
      7888.000374659896     0.8640382898899842     0.7050820303743398                   0.05                   0.05     0.1273290911696604                      4
      7892.000374849886     0.8404187081858754     0.7095569263907111                   0.05                   0.05      0.110753652045487                      4
      7896.000375039876     0.8153196278742028     0.6936026845128668                   0.05                   0.05     0.1027227723658043                      4
      7900.000375229865     0.8385806427057418     0.7150494409811864                   0.05                   0.05     0.1069133762505675                      4
      7904.000375419855     0.9019724369428411     0.7282182335188643                   0.05                   0.05     0.1488170531429255                      4
      7908.000375609845      0.969705922478558     0.8167216357377829                   0.05                   0.05     0.1365828153275577                      4
      7912.000375799835     0.9220477979090698     0.7454670543255348                   0.05                   0.05     0.1544847875209216                      4
      7916.000375989825     0.8781715876332451     0.8019531544042352                   0.05                   0.05    0.07202971648624495                      4
      7920.000376179814       1.00766801843516      0.872930529831742                   0.05                   0.05      0.122050563177108                      4
      7924.000376369804     0.9282138194712193     0.8662835188359398                   0.05                   0.05    0.06649970065690392                      4
      7928.000376559794     0.9994412730386275      0.912310788233848                   0.05                   0.05    0.08617593115164229                      4
      7932.000376749784       1.00667067774116     0.9382289121296712                   0.05                   0.05    0.07862219792638406                      4
      7936.000376939774       1.01804328458813     0.9968403969355281                   0.05                   0.05    0.07597822998284398                      4
      7940.000377129763      1.118368682929907     0.9836356548527563                   0.05                   0.05     0.1864442152303391                      4
      7944.000377319753      1.132865826807297     0.9976682799515325                   0.05                   0.05     0.2019593684360811                      4
      7948.000377509743     0.9764338262092255     0.8377868452800719                   0.05                   0.05     0.1173203724091375                      4
      7952.000377699733      1.022056451252253      0.857560052702853                   0.05                   0.05     0.1562654015076114                      4
      7956.000377889723     0.9652551779209848     0.8337724335648262                   0.05                   0.05     0.1082790934750969                      4
      7960.000378079712     0.8976646009972049     0.8716474646464423                   0.05                   0.05    0.05191104580582252                      4
      7964.000378269702      1.026009795298719     0.8922483078733825                   0.05                   0.05     0.1241970113650296                      4
      7968.000378459692     0.9602349511563519     0.9090674828201301                   0.05                   0.05    0.06384815699509735                      4
      7972.000378649682     0.8344138095363378     0.8636968362742434                   0.05                   0.05    0.04681741917876221                      4
      7976.000378839672     0.9467833186975284     0.8953025484981728                   0.05                   0.05    0.06224957818663766                      4
      7980.000379029661     0.9966533312471088     0.8790204188703475                   0.05                   0.05     0.0978669726551102                      4
      7984.000379219651      1.116723121546174      1.002330806390832                   0.05                   0.05     0.1596077025017849                      4
      7988.000379409641      1.009944119393482     0.8884049469723662                   0.05                   0.05      0.103902286026211                      4
      7992.000379599631      1.007717578032494     0.8803396890064037                   0.05                   0.05     0.1060375691255359                      4
      7996.000379789621      1.025015874575278     0.9225351918786144                   0.05                   0.05    0.09603249620484741                      4
       8000.00037997961      1.047752409532791     0.9308668946641219                   0.05                   0.05     0.1150641653173791                      4
        8004.0003801696      0.986308260641553     0.9137769327625936                   0.05                   0.05    0.07066381855384099                      4
       8008.00038035959     0.9776075380702044     0.9023981733643596                   0.05                   0.05    0.06995888108649648                      4
       8012.00038054958     0.8728185988676965     0.8333025392521982                   0.05                   0.05    0.05384811673837104                      4
       8016.00038073957     0.7769840872563137     0.8128407583409444                   0.05                   0.05    0.06178583529749822                      4
      8020.000380929559      0.750558645768475     0.8199960398798939                   0.05                   0.05    0.07089989126744378                      4
      8024.000381119549     0.8908371804687545     0.9339144991388446                   0.05                   0.05    0.04865521244511543                      4
      8028.000381309539     0.9566055753339404      1.026143424147241                   0.05                   0.05    0.07800812826022528                      4
      8032.000381499529     0.8577742052217441     0.9899805972651563                   0.05                   0.05     0.1057308909206531                      4
      8036.000381689519     0.8482190083017001     0.9269681919301502                   0.05                   0.05    0.05396400050035464                      4
      8040.000381879508     0.8977358028160918     0.9030436387134176                   0.05                   0.05    0.04684994486925659                      4
      8044.000382069498     0.9971862034538036     0.9940383284293635                   0.05                   0.05    0.06606771848381147                      4
      8048.000382259488       0.99974306270028     0.9139780265352677                   0.05                   0.05    0.07687066076308087                      4
      8052.000382449478     0.9492577111363349     0.9378387387034463                   0.05                   0.05    0.05273052652553707                      4
      8056.000382639468     0.9165148342923105     0.8717770060287759                   0.05                   0.05    0.05590277337260927                      4
      8060.000382829458     0.9442474234716393     0.8686718249639253                   0.05                   0.05    0.06750617171241258                      4
      8064.000383019447     0.9584289448473678     0.8124740750241147                   0.05                   0.05     0.1185601160263511                      4
      8068.000383209437     0.9165334225121082     0.7539158289786057                   0.05                   0.05     0.1350965223794182                      4
      8072.000383399427     0.9641077864264047       0.82880463566785                   0.05                   0.05     0.1051337562693903                      4
      8076.000383589417      1.031037150310294     0.9324287996550792                   0.05                   0.05     0.0922643530261656                      4
      8080.000383779407     0.8807514167075521     0.7732367862028278                   0.05                   0.05    0.09087831572581245                      4
      8084.000383969396     0.9412598597584368     0.8471446622867712                   0.05                   0.05    0.07510740315845599                      4
      8088.000384159386     0.9942013169132352     0.9121278211503049                   0.05                   0.05    0.07224357485597364                      4
      8092.000384349376     0.9630657154029155     0.8182011690314996                   0.05                   0.05     0.1128613090279614                      4
      8096.000384539366     0.9735729719394666     0.8368707277460476                   0.05                   0.05     0.1023650290140638                      4
      8100.000384729356     0.9759491947640316     0.8499661015607162                   0.05                   0.05    0.09200797227048316                      4
      8104.000384919345     0.9640105906339712     0.8230295003959947                   0.05                   0.05     0.1056031655547829                      4
      8108.000385109335     0.9432470009533531     0.8484237889030996                   0.05                   0.05    0.07226984283256481                      4
      8112.000385299325     0.9448902158373277      0.783669559460462                   0.05                   0.05     0.1281034016901924                      4
      8116.000385489315     0.9214201044488303     0.8183931883341856                   0.05                   0.05    0.07775679301001523                      4
      8120.000385679305     0.9500245193220503     0.8042333533120262                   0.05                   0.05     0.1084559923274179                      4
      8124.000385869294     0.9086831039013094     0.8002822646060319                   0.05                   0.05     0.0819903071985072                      4
      8128.000386059284     0.9863560647723488     0.8992388331652161                   0.05                   0.05    0.07061579025954388                      4
      8132.000386249274      1.000556225301855     0.8829112448071795                   0.05                   0.05    0.08751076378052548                      4
      8136.000386439264     0.9083784662305951     0.7985669346204403                   0.05                   0.05    0.08232475554592357                      4
      8140.000386629254     0.9669994017225979     0.8100477148769532                   0.05                   0.05     0.1170447506825598                      4
      8144.000386819243     0.9419321448632336     0.7968449503519721                   0.05                   0.05     0.1046898212309982                      4
      8148.000387009233      1.033731256011025     0.9022426435647358                   0.05                   0.05     0.1129559643215632                      4
      8152.000387199223       1.04459407084377     0.9034404388108869                   0.05                   0.05     0.1279167979936143                      4
      8156.000387389213      1.012083955470305     0.8800531218866475                   0.05                   0.05    0.09820617513248139                      4
      8160.000387579203     0.9738747603826464     0.8980133104636953                   0.05                   0.05    0.06256226894336253                      4
      8164.000387769192     0.9872196140898931     0.9233111378459472                   0.05                   0.05     0.0616663759949856                      4
      8168.000387959182     0.9761746839343566     0.9566566968216617                   0.05                   0.05    0.05502815533200564                      4
      8172.000388149172     0.9094204747789281     0.8754315338204559                   0.05                   0.05    0.04892841279735594                      4
      8176.000388339162     0.9212567430438218     0.8911211353934054                   0.05                   0.05    0.04878025160164975                      4
      8180.000388529152     0.8949214886407064     0.8433027119474693                   0.05                   0.05    0.05238622118225413                      4
      8184.000388719141     0.9208461326324262     0.8724472633155419                   0.05                   0.05     0.0515295940125758                      4
      8188.000388909131     0.9110073118553741     0.8781997581253905                   0.05                   0.05    0.04790927018108574                      4
      8192.000389099121       1.02869091881071     0.9936196080122247                   0.05                   0.05    0.07588182891186965                      4
      8196.000389289111     0.9581732815721338     0.9094710268612524                   0.05                   0.05    0.05361383466765366                      4
      8200.000389479101      1.078327493637521     0.9833976176333825                   0.05                   0.05     0.1131376596214708                      4
      8204.000389669091      1.149171598043771      1.034605488638517                   0.05                   0.05     0.1981094360174259                      4
       8208.00038985908      1.041390206525846      1.039150768242691                   0.05                   0.05    0.09067124272262081                      4
       8212.00039004907     0.9615163892277139     0.9352503276692995                   0.05                   0.05    0.05144012454708076                      4
       8216.00039023906      1.021591814913291     0.8930756856134127                   0.05                   0.05    0.09795815119056851                      4
       8220.00039042905      1.015715515137492     0.8857592589459663                   0.05                   0.05    0.09487747871929064                      4
       8224.00039061904      0.991205816169397     0.8978822939908863                   0.05                   0.05    0.06771453274406877                      4
      8228.000390809029       1.02760264504472     0.8833092448939128                   0.05                   0.05     0.1112543525172621                      4
      8232.000390999019     0.9467696925448296      1.048506962132568                   0.05                   0.05     0.1056077857029035                      4
      8236.000391189009     0.9593403222243003       1.02437070138988                   0.05                   0.05    0.07339078810025318                      4
      8240.000391378999     0.8570457584650939     0.9096511591719845                   0.05                   0.05    0.04608700370973105                      4
      8244.000391568989     0.9925792855188144      1.020729107082574                   0.05                   0.05    0.07052110160255151                      4
      8248.000391758978     0.9260749951005215     0.9817720197442975                   0.05                   0.05    0.05504801533438387                      4
      8252.000391948968     0.9105254768289821      0.972283807544673                   0.05                   0.05    0.05372686587671397                      4
      8256.000392138958      1.030474936344563      1.091871182107183                   0.05                   0.05     0.1157456302721374                      4
      8260.000392328948     0.9006413973879166      1.010416167554045                   0.05                   0.05    0.08718892400574585                      4
      8264.000392518938     0.8985538757863781     0.9808357600201646                   0.05                   0.05     0.0607688089937175                      4
      8268.000392708927     0.9496733759757454     0.9839145908692304                   0.05                   0.05    0.05302762763199535                      4
      8272.000392898917     0.9204844878939276     0.9609944914176102                   0.05                   0.05    0.04813016800263983                      4
      8276.000393088907     0.8804585729948434     0.9404354368356915                   0.05                   0.05    0.04792113862650711                      4
      8280.000393278897     0.8148769887095211     0.8465260761608089                   0.05                   0.05    0.04841002330878683                      4
      8284.000393468887     0.9885100554613195      1.033607630628758                   0.05                   0.05    0.07589205870621121                      4
      8288.000393658876      1.009324327612762      1.093343570506428                   0.05                   0.05     0.1289731994196984                      4
      8292.000393848866      1.031698114349016      1.093862927290906                   0.05                   0.05     0.1138551808962727                      4
      8296.000394038856     0.9763016314309515      1.042382493502442                   0.05                   0.05    0.08190791319211642                      4
      8300.000394228846     0.9945499288891049      1.077375880977756                   0.05                   0.05     0.1139893002287099                      4
      8304.000394418836       1.00724820940922      1.054735887177413                   0.05                   0.05    0.08727801288157638                      4
      8308.000394608825      1.055057024976263      1.087379185736219                   0.05                   0.05     0.1012321710586333                      4
      8312.000394798815      0.984167251200687      1.088758673130377                   0.05                   0.05     0.1377861858973098                      4
      8316.000394988805     0.8743208488227697     0.9149090310439454                   0.05                   0.05    0.04379841608601542                      4
      8320.000395178795     0.8258950580036123     0.8420444407092598                   0.05                   0.05    0.04660529347943657                      4
      8324.000395368785     0.8396429041399708     0.8022729677537185                   0.05                   0.05     0.0560747009263776                      4
      8328.000395558774     0.9586348840193631     0.9916835674512304                   0.05                   0.05     0.0539673189742058                      4
      8332.000395748764     0.9349342985814149     0.9744801110996589                   0.05                   0.05    0.04956949378518456                      4
      8336.000395938754     0.8584608317848559     0.9163871483964288                   0.05                   0.05    0.04603899955230829                      4
      8340.000396128744       1.03673784445406       1.08581508497262                   0.05                   0.05     0.1012333959296948                      4
      8344.000396318734      1.018366783135473      1.077747356252914                   0.05                   0.05    0.09925635845686699                      4
      8348.000396508723      1.068021025960773      1.150771939008647                   0.05                   0.05     0.1643817825925953                      4
      8352.000396698713      1.060484431253826      1.122213564327504                   0.05                   0.05      0.120373430532594                      4
      8356.000396888703     0.8632411307259453       0.90009495144796                   0.05                   0.05    0.04281268176895407                      4
      8360.000397078693     0.8962610814806042      0.904501355719074                   0.05                   0.05    0.04219666339639916                      4
      8364.000397268683     0.9560673953052262     0.9818129861877015                   0.05                   0.05    0.05087476779151096                      4
      8368.000397458673     0.8017035468186393     0.8798316138320711                   0.05                   0.05    0.05385176898802813                      4
      8372.000397648662     0.8485161781461924     0.8521378764233349                   0.05                   0.05    0.04321766761241212                      4
      8376.000397838652      0.797329682187404      0.789509654766424                   0.05                   0.05    0.06171398535410187                      4
      8380.000398028642     0.8391390206390296       0.86533123507474                   0.05                   0.05    0.04303545060529363                      4
      8384.000398218632     0.9003538039889271     0.9072673469027654                   0.05                   0.05    0.04204284536511314                      4
      8388.000398408622     0.8649534943377566     0.9219920692272074                   0.05                   0.05     0.0450049909956443                      4
      8392.000398598611     0.8244666690014573     0.8828882451405414                   0.05                   0.05    0.04652343372310812                      4
      8396.000398788601     0.9081381267418068     0.9371057562236954                   0.05                   0.05    0.04322651865637276                      4
      8400.000398978591     0.9159092084845845     0.9263301839224145                   0.05                   0.05    0.04266754164689197                      4
      8404.000399168581     0.9986292758039744      1.116008477476031                   0.05                   0.05     0.1704933999371701                      4
      8408.000399358571     0.9608596631957037      1.022508131385641                   0.05                   0.05    0.06596390190772376                      4
       8412.00039954856      0.908905069354093      0.916234190146873                   0.05                   0.05    0.04188891396706357                      4
       8416.00039973855     0.8774951824841872     0.8674162795510604                   0.05                   0.05    0.04178330400572471                      4
       8420.00039992854     0.8087979041834049      0.787918048864316                   0.05                   0.05    0.06072934103943631                      4
       8424.00040011853     0.9401326555448712     0.9704060651004738                   0.05                   0.05    0.04735644749693779                      4
       8428.00040030852     0.9375035341928764     0.9430891134772055                   0.05                   0.05    0.04422590594144984                      4
      8432.000400498509     0.8153636945287526     0.7915147229681258                   0.05                   0.05    0.05849133444004612                      4
      8436.000400688499     0.8038401030246968     0.7677751247022545                   0.05                   0.05     0.0703971877860865                      4
      8440.000400878489      1.045627729479419      1.038082523296484                   0.05                   0.05    0.08404331935672039                      4
      8444.000401068479     0.8674586246270369     0.8245588054469787                   0.05                   0.05     0.0496459020274846                      4
      8448.000401258469     0.8068177814025724     0.7608634074766709                   0.05                   0.05    0.07383667985144299                      4
      8452.000401448458     0.8202283539371837     0.7601617509720908                   0.05                   0.05    0.07474377124955951                      4
      8456.000401638448     0.8431944643869032     0.7344166938592346                   0.05                   0.05     0.0952375912728219                      4
      8460.000401828438     0.8810261697632987     0.7303870815570369                   0.05                   0.05     0.1160810769828562                      4
      8464.000402018428     0.7648084599947409     0.7899084621041211                   0.05                   0.05    0.06712998302311017                      4
      8468.000402208418     0.9075050887728536       1.00503117758472                   0.05                   0.05    0.07193137772428131                      4
      8472.000402398407     0.8239309403388845     0.8698176499272574                   0.05                   0.05    0.04457661172083272                      4
      8476.000402588397      0.757977965834753     0.8769137667041864                   0.05                   0.05    0.07673561199785879                      4
      8480.000402778387     0.7596225514002436     0.8632222257335755                   0.05                   0.05    0.06889406379524178                      4
      8484.000402968377     0.9285052868510772     0.9692924427793794                   0.05                   0.05    0.04667774870888553                      4
      8488.000403158367     0.8153864091031884     0.9033992681116543                   0.05                   0.05     0.0531381677923899                      4
      8492.000403348356     0.6653458588290816     0.7794837715651103                   0.05                   0.05     0.1166215276492429                      4
      8496.000403538346     0.8096194691420636     0.9066324803889243                   0.05                   0.05    0.05674622027175438                      4
      8500.000403728336     0.8232360155448686     0.9439700873104575                   0.05                   0.05     0.0737451859234244                      4
      8504.000403918326     0.8249533965170628     0.9406288208993805                   0.05                   0.05    0.06872143559885631                      4
      8508.000404108316     0.8108577418787444     0.9375931588073679                   0.05                   0.05    0.07679298392539022                      4
      8512.000404298306      0.701035798873725     0.8472829967771055                   0.05                   0.05     0.1171768216942322                      4
      8516.000404488295     0.6301254018677791     0.8171634773823067                   0.05                   0.05     0.1965347641867204                      4
      8520.000404678285     0.6915507165019331     0.8106574671848431                   0.05                   0.05      0.103856668337252                      4
      8524.000404868275     0.6276060728859555     0.8291966105734814                   0.05                   0.05     0.2200004644736192                      4
      8528.000405058265     0.6216955494553428     0.7911529146445367                   0.05                   0.05     0.1676033831743924                      4
      8532.000405248255     0.6051439089531052     0.7691817080134287                   0.05                   0.05     0.1640705190906729                      4
      8536.000405438244     0.5035141660389445     0.6462059169785774                   0.05                   0.05     0.1752434184073242                      4
      8540.000405628234     0.4830267898071063     0.6478182342520747                   0.05                   0.05     0.1840893433349789                      4
      8544.000405818224      0.629086906169333     0.7625222292459642                   0.05                   0.05     0.1270342489812118                      4
      8548.000406008214     0.5884637081682805     0.7220164716553114                   0.05                   0.05     0.1300103996054513                      4
      8552.000406198204     0.6891412371091299     0.8239218718595961                   0.05                   0.05     0.1086541020938921                      4
      8556.000406388193      0.688158001658572     0.8145225249430809                   0.05                   0.05     0.1036146868774657                      4
      8560.000406578183     0.5633771047100018     0.7407199204437664                   0.05                   0.05     0.1864963358794245                      4
      8564.000406768173     0.4758839979176565     0.6201453012062019                   0.05                   0.05     0.1795562003082669                      4
      8568.000406958163      0.482583690930904     0.6296377293717339                   0.05                   0.05     0.1736988596699195                      4
      8572.000407148153     0.3248863562775965     0.5214945355959726                   0.05                   0.05     0.1849619430311057                      4
      8576.000407338142     0.3558346341073981     0.5672689470476526                   0.05                   0.05     0.2476536567257666                      4
      8580.000407528132      0.369413656907113      0.520840818513312                   0.05                   0.05     0.1996892106769099                      4
      8584.000407718122     0.3489666029324807     0.5098324384687009                   0.05                   0.05     0.1725879110456795                      4
      8588.000407908112     0.3077913362057667     0.4185631717314657                   0.05                   0.05      0.104276287961747                      4
      8592.000408098102     0.4587409499797762     0.5242412243799005                   0.05                   0.05     0.2032359173177072                      4
      8596.000408288091     0.4685078160136957     0.5458614032508057                   0.05                   0.05     0.2016595325400871                      4
      8600.000408478081     0.2840351139256657     0.4218616045852353                   0.05                   0.05     0.1003176226415598                      4
      8604.000408668071     0.3386240821973163     0.3929671223643851                   0.05                   0.05     0.1352991311446455                      4
      8608.000408858061     0.2775903241491708     0.3908449853609243                   0.05                   0.05      0.112500203842354                      4
      8612.000409048051     0.2685060307898936     0.4246901845450477                   0.05                   0.05     0.1124034468845869                      4
       8616.00040923804     0.3068642734612082     0.3935535101089342                   0.05                   0.05     0.1047750382238358                      4
       8620.00040942803     0.2772569186062949     0.3837212223937812                   0.05                   0.05     0.1111170828346777                      4
       8624.00040961802     0.2876896996997493     0.3354213323765705                   0.05                   0.05    0.09284840770618104                      4
       8628.00040980801     0.2767096998838823     0.4339707368459689                   0.05                   0.05    0.09877301354532181                      4
         8632.000409998     0.2687619059703099     0.4381649778660954                   0.05                   0.05     0.1076554816224268                      4
      8636.000410187989      0.281225448575766     0.3710342957952936                   0.05                   0.05     0.1054578294475409                      4
      8640.000410377979     0.3048711262270972     0.2974710479660724                   0.05                   0.05    0.07878077342397979                      4
      8644.000410567969     0.2748114435802244     0.3209145162276179                   0.05                   0.05     0.1030640558173072                      4
      8648.000410757959     0.2935150212705395     0.3802393690138587                   0.05                   0.05    0.09804351260165686                      4
      8652.000410947949     0.2966928059111862     0.4188223576216605                   0.05                   0.05    0.09046522125506581                      4
      8656.000411137938     0.2638297778644797     0.3451484305145331                   0.05                   0.05     0.1238597637451582                      4
      8660.000411327928     0.2640007269292708     0.4087179341988069                   0.05                   0.05     0.1149247021178453                      4
      8664.000411517918      0.358218550874104      0.519578233958579                   0.05                   0.05     0.1829503267362414                      4
      8668.000411707908     0.3658894617263924     0.4721555122319431                   0.05                   0.05      0.166860534342453                      4
      8672.000411897898     0.3751401648078196     0.5257932659638686                   0.05                   0.05     0.1905784534314789                      4
      8676.000412087888     0.2775502373701922     0.4071075174590456                   0.05                   0.05      0.096683430513993                      4
      8680.000412277877     0.2701911717357213     0.4133584438102046                   0.05                   0.05     0.1019239857309197                      4
      8684.000412467867      0.272559866754623     0.4598166755413126                   0.05                   0.05     0.1056947720579004                      4
      8688.000412657857     0.2735063186647914     0.3921690092687937                   0.05                   0.05     0.1021790516416115                      4
      8692.000412847847     0.2727666795320058     0.3673673725998737                   0.05                   0.05      0.105952004176744                      4
      8696.000413037837     0.2662295439299907      0.330836089960831                   0.05                   0.05     0.1131982816060375                      4
      8700.000413227826     0.2689252239928634     0.4078870720606465                   0.05                   0.05     0.1011159399327032                      4
      8704.000413417816     0.2781123478098015     0.4367101190572224                   0.05                   0.05    0.08800534796203494                      4
      8708.000413607806     0.2651837317376504     0.3850708473331195                   0.05                   0.05     0.1110226451203326                      4
      8712.000413797796     0.2629923232796369     0.3714998226105259                   0.05                   0.05     0.1163744458194167                      4
      8716.000413987786     0.2706424253110035     0.4033479317181674                   0.05                   0.05     0.0964374336255539                      4
      8720.000414177775     0.3444664856345984     0.5569105634312895                   0.05                   0.05     0.2240153667328576                      4
      8724.000414367765     0.2837929681279296     0.4881056041737447                   0.05                   0.05     0.1221199819752659                      4
      8728.000414557755     0.2681942597324791       0.44901015971022                   0.05                   0.05    0.09953831527115073                      4
      8732.000414747745       0.27025233510693     0.4714529967947164                   0.05                   0.05     0.1140853917398579                      4
      8736.000414937735     0.2780052335386428     0.4211365542301721                   0.05                   0.05    0.08375233986449399                      4
      8740.000415127724     0.2689764869869143     0.4682008402210394                   0.05                   0.05     0.1105342056260951                      4
      8744.000415317714     0.2744725321258774     0.3887355169107892                   0.05                   0.05     0.0931163262357263                      4
      8748.000415507704      0.277980052371537     0.4136694396044686                   0.05                   0.05    0.08310813735586511                      4
      8752.000415697694      0.287560271937115     0.3777525161970908                   0.05                   0.05    0.08586191898521157                      4
      8756.000415887684     0.3148275362787506      0.502570231313931                   0.05                   0.05     0.1271458559571476                      4
      8760.000416077673     0.2981957710804553     0.4750411227772737                   0.05                   0.05    0.09120534973936942                      4
      8764.000416267663     0.4436849875677852     0.5875586028758272                   0.05                   0.05     0.1798871331271346                      4
      8768.000416457653     0.3849642310818306     0.5667392170522147                   0.05                   0.05     0.1967141171283547                      4
      8772.000416647643     0.3306913819989124     0.5077116152901859                   0.05                   0.05     0.1365616129395558                      4
      8776.000416837633     0.3049053152383457      0.491471724842124                   0.05                   0.05     0.1067308281127474                      4
      8780.000417027622     0.2835429952513607     0.3959109050520738                   0.05                   0.05    0.08262287070359378                      4
      8784.000417217612     0.2697909308692951     0.3816654902238197                   0.05                   0.05    0.09663049489991989                      4
      8788.000417407602     0.2720193290800225     0.4689240595990571                   0.05                   0.05      0.101060290006628                      4
      8792.000417597592     0.2827757633367783     0.3878138099859311                   0.05                   0.05    0.08324415834197815                      4
      8796.000417787582     0.2786413198995955     0.3225772763599705                   0.05                   0.05    0.08841994459474173                      4
      8800.000417977571     0.2811300072783107     0.3419199885655807                   0.05                   0.05     0.0852514785588479                      4
      8804.000418167561      0.297065361860045     0.2920786197658237                   0.05                   0.05    0.08198515513450672                      4
      8808.000418357551     0.2763856164330827     0.2987383782948781                   0.05                   0.05    0.09965180042873685                      4
      8812.000418547541     0.2830569050255715     0.4024987984406731                   0.05                   0.05    0.07810096367845684                      4
      8816.000418737531      0.274866079998867     0.4108900161382851                   0.05                   0.05    0.08052676345797069                      4
      8820.000418927521     0.2576931890065163     0.4138112459512043                   0.05                   0.05     0.1028112423362925                      4
       8824.00041911751     0.3915016292415237     0.5761597264043233                   0.05                   0.05     0.1925852277198737                      4
        8828.0004193075     0.3024133040817277     0.5108372889849534                   0.05                   0.05     0.1378096501590829                      4
       8832.00041949749     0.2766114079777712     0.4811084072226869                   0.05                   0.05     0.1064433080757052                      4
       8836.00041968748     0.2818192945025165     0.4618535946635935                   0.05                   0.05    0.08086776009870933                      4
       8840.00041987747     0.2766548185513483     0.4632401091847344                   0.05                   0.05    0.08545817253894944                      4
      8844.000420067459     0.2661324587433522     0.4121458664873499                   0.05                   0.05    0.08677747180240306                      4
      8848.000420257449     0.2677968113838904      0.382342064334143                   0.05                   0.05    0.09238306913322075                      4
      8852.000420447439     0.2957124572844712     0.5115824560987019                   0.05                   0.05     0.1403431990378684                      4
      8856.000420637429     0.2740782490782922     0.4793987003162024                   0.05                   0.05     0.1031551740608052                      4
      8860.000420827419     0.2707285829626651     0.4695013804328751                   0.05                   0.05    0.09507187090526492                      4
      8864.000421017408     0.2958701990464108     0.4974528660261233                   0.05                   0.05     0.1082012394247638                      4
      8868.000421207398     0.2690420170335981     0.4686275937824693                   0.05                   0.05    0.09500713440659882                      4
      8872.000421397388     0.3672142114124455     0.5534751902795481                   0.05                   0.05     0.1855798628661821                      4
      8876.000421587378     0.4286883394298496     0.6305388512084696                   0.05                   0.05     0.1988904911365296                      4
      8880.000421777368     0.3742643667714535     0.5506605994395884                   0.05                   0.05     0.1782325456211642                      4
      8884.000421967357     0.3514153268164192     0.5358744518928701                   0.05                   0.05     0.1632550073194237                      4
      8888.000422157347     0.2976809596556497     0.5117176497631818                   0.05                   0.05     0.1305995118040034                      4
      8892.000422347337     0.3718948309884587     0.5131273439949335                   0.05                   0.05     0.1582140598134641                      4
      8896.000422537327     0.3639236968957047     0.5766306009434232                   0.05                   0.05     0.2035925034888864                      4
      8900.000422727317     0.3215959132041135     0.5260763635639063                   0.05                   0.05     0.1435505297586742                      4
      8904.000422917306     0.3590353627821453     0.5570269335977006                   0.05                   0.05      0.175394340110625                      4
      8908.000423107296     0.3185746293098474     0.5366221927007016                   0.05                   0.05     0.1637629987560208                      4
      8912.000423297286     0.3588370451196326     0.5620991891297242                   0.05                   0.05     0.1769083564440437                      4
      8916.000423487276     0.3228296176780229     0.5385942091781998                   0.05                   0.05     0.1598289456799481                      4
      8920.000423677266     0.4419974518278946     0.6444507181097667                   0.05                   0.05     0.1979734392696587                      4
      8924.000423867255     0.4503063071712843     0.6512295342782579                   0.05                   0.05     0.1953512204011122                      4
      8928.000424057245     0.4803497338549559     0.6374865380124392                   0.05                   0.05     0.1618360315082277                      4
      8932.000424247235     0.4300268240926142     0.6333411938193699                   0.05                   0.05     0.1859441037395117                      4
      8936.000424437225     0.3862490961505302     0.5815028652683737                   0.05                   0.05     0.1722628512291801                      4
      8940.000424627215     0.3438674085139503     0.5448594155861518                   0.05                   0.05     0.1543535948903836                      4
      8944.000424817204      0.386329962147339     0.5821613143389073                   0.05                   0.05      0.168394552918252                      4
      8948.000425007194     0.4432470216018989     0.6484047550446596                   0.05                   0.05     0.1879985756831913                      4
      8952.000425197184     0.4465013793702596      0.502465498777623                   0.05                   0.05     0.1788094117171894                      4
      8956.000425387174     0.5393596141793051      0.490095348806695                   0.05                   0.05     0.1731118532044253                      4
      8960.000425577164     0.4449742381954589     0.4627164267554075                   0.05                   0.05     0.1602435269926814                      4
      8964.000425767154      0.448727230463015     0.4722716261322429                   0.05                   0.05     0.1608930288791351                      4
      8968.000425957143     0.2830592160070497     0.3589802202018211                   0.05                   0.05    0.08094447964906726                      4
      8972.000426147133      0.373288936167382     0.4317543175354164                   0.05                   0.05     0.1526672651530236                      4
      8976.000426337123     0.3701127023050693     0.5603795819455133                   0.05                   0.05     0.1557503789934608                      4
      8980.000426527113     0.3881214052260472     0.5832982133833395                   0.05                   0.05     0.1617638973114381                      4
      8984.000426717103     0.3731040491100845       0.54830001165207                   0.05                   0.05     0.1441616752919907                      4
      8988.000426907092     0.2897919738795741     0.4900073443450943                   0.05                   0.05    0.09162661441201006                      4
      8992.000427097082     0.3204836611196524     0.5247990096373794                   0.05                   0.05     0.1261935899977275                      4
      8996.000427287072     0.3366365281795276     0.5282541324229685                   0.05                   0.05     0.1254521191267229                      4
      9000.000427477062     0.3093450389068053     0.4910691517379652                   0.05                   0.05    0.08451445093746823                      4
      9004.000427667052     0.2672538578893872     0.4551873494261803                   0.05                   0.05    0.08326825346929444                      4
      9008.000427857041     0.2679829553098956     0.4530542297112051                   0.05                   0.05    0.08058990460300609                      4
      9012.000428047031     0.2660836246825374     0.4599604770478721                   0.05                   0.05    0.08626577293354784                      4
      9016.000428237021     0.2785703964307418     0.4266369452509043                   0.05                   0.05    0.06703555572115034                      4
      9020.000428427011     0.3481275822257365     0.5593150064962666                   0.05                   0.05     0.1581559658215305                      4
      9024.000428617001     0.3563990538995308      0.545094083564425                   0.05                   0.05     0.1354765833215883                      4
       9028.00042880699     0.2696550305768461     0.4794967885140645                   0.05                   0.05    0.09704266396618993                      4
       9032.00042899698     0.2747050547488606     0.4813899573987218                   0.05                   0.05    0.09078482494383397                      4
       9036.00042918697     0.3946074090822604     0.6076730673408437                   0.05                   0.05     0.1767385785881458                      4
       9040.00042937696     0.3666783502689688      0.581375677148007                   0.05                   0.05     0.1665461268718138                      4
       9044.00042956695     0.3497652015661203     0.5506009622595462                   0.05                   0.05     0.1379131511424064                      4
      9048.000429756939     0.4375080118363227     0.6386600133218929                   0.05                   0.05     0.1718494618524945                      4
      9052.000429946929     0.4066008300251324      0.605443245439215                   0.05                   0.05     0.1550076389629613                      4
      9056.000430136919     0.3588636129679321     0.5582987316321624                   0.05                   0.05      0.138585775545522                      4
      9060.000430326909     0.3132809494430301     0.5246687731719963                   0.05                   0.05     0.1189844909540572                      4
      9064.000430516899     0.4298409252934396     0.6090465940891362                   0.05                   0.05     0.1441912404511907                      4
      9068.000430706888     0.3588481312213254     0.5597024867700394                   0.05                   0.05     0.1367085561465719                      4
      9072.000430896878     0.4296100985355787     0.6303948153475508                   0.05                   0.05     0.1599184223932005                      4
      9076.000431086868     0.2731553373090072     0.4261258077845342                   0.05                   0.05    0.06958246512938127                      4
      9080.000431276858     0.2902564188236028     0.4838232216347502                   0.05                   0.05    0.07674802258509505                      4
      9084.000431466848     0.2778640980424461     0.4401951808100034                   0.05                   0.05     0.0644685530944652                      4
      9088.000431656837      0.268076660652068     0.4530704047893936                   0.05                   0.05    0.07564552551604947                      4
      9092.000431846827     0.2768235879222445     0.3567769817284557                   0.05                   0.05    0.08376054468145802                      4
      9096.000432036817     0.2805340340073795     0.4113458522597573                   0.05                   0.05    0.06663893758224748                      4
      9100.000432226807     0.2620971742836545     0.4219833147656287                   0.05                   0.05    0.08064854142711217                      4
      9104.000432416797     0.3284716879523881     0.3553219382171005                   0.05                   0.05     0.0873064805822355                      4
      9108.000432606786     0.3057211896875672     0.3866787211367025                   0.05                   0.05    0.07460942700978285                      4
      9112.000432796776     0.2731754862080459     0.3458313842116233                   0.05                   0.05    0.08638757240875777                      4
      9116.000432986766     0.3093413747273561     0.4652441290125872                   0.05                   0.05    0.06479732101984406                      4
      9120.000433176756     0.4115848571168703     0.5143857858820942                   0.05                   0.05     0.1542976331029391                      4
      9124.000433366746     0.4133573082689174     0.4739455052206446                   0.05                   0.05      0.158874063756802                      4
      9128.000433556736     0.5030203522829266     0.5191508678884278                   0.05                   0.05     0.1847039818326188                      4
      9132.000433746725      0.534473356978997     0.4972057188639347                   0.05                   0.05     0.1718371781102452                      4
      9136.000433936715     0.4733068038608095     0.4465575296417606                   0.05                   0.05     0.1435858579312219                      4
      9140.000434126705     0.4648551375410824     0.4305490039969875                   0.05                   0.05     0.1392112368756618                      4
      9144.000434316695      0.548477747026595     0.4884979655602303                   0.05                   0.05     0.1605257251704085                      4
      9148.000434506685     0.5630049893380905     0.4854636150174304                   0.05                   0.05     0.1518566168837155                      4
      9152.000434696674     0.4670361500124726     0.4733720795604308                   0.05                   0.05     0.1470511912382279                      4
      9156.000434886664     0.4668161870148819     0.4159307288500396                   0.05                   0.05     0.1346611380421033                      4
      9160.000435076654     0.4376346078018817     0.4388025347601995                   0.05                   0.05     0.1393465540339159                      4
      9164.000435266644      0.416327377777695     0.3766159077742987                   0.05                   0.05      0.130293675419827                      4
      9168.000435456634     0.3799206909010736        0.4350821489931                   0.05                   0.05     0.1457507550233425                      4
      9172.000435646623     0.3523966541902088     0.4269760588365717                   0.05                   0.05     0.1167524502599889                      4
      9176.000435836613     0.3732722158676243     0.4946163514429196                   0.05                   0.05     0.1249511836160427                      4
      9180.000436026603     0.3797945357362828     0.4205273930095831                   0.05                   0.05     0.1422624166713972                      4
      9184.000436216593     0.3663769777774418     0.4718167609171706                   0.05                   0.05     0.1202208642584837                      4
      9188.000436406583     0.4038455488260766     0.5070561385941486                   0.05                   0.05     0.1415473356502021                      4
      9192.000436596572     0.4292766660947179     0.5209813044903001                   0.05                   0.05      0.149034023820763                      4
      9196.000436786562     0.4929137507140673     0.5121987792420677                   0.05                   0.05     0.1654725313166175                      4
      9200.000436976552     0.4475324505727086     0.4967841817868236                   0.05                   0.05     0.1463781832828919                      4
      9204.000437166542     0.4360712543618023     0.4810689795525646                   0.05                   0.05     0.1394455375338062                      4
      9208.000437356532     0.4289570926426661     0.5110674436874862                   0.05                   0.05     0.1424579958233203                      4
      9212.000437546521     0.4348624526660552     0.4749661401275962                   0.05                   0.05     0.1345910701459571                      4
      9216.000437736511     0.5103343879773794      0.446416018899119                   0.05                   0.05     0.1348625898659935                      4
      9220.000437926501     0.2656065137177616     0.4589863517656205                   0.05                   0.05    0.07916208992568313                      4
      9224.000438116491      0.268246815694229     0.4585901396503922                   0.05                   0.05    0.07459616528954539                      4
      9228.000438306481     0.2744768023246739     0.4531705230859035                   0.05                   0.05    0.06503730202447175                      4
       9232.00043849647     0.2798261841790771     0.4890251590880959                   0.05                   0.05    0.08646508488648443                      4
       9236.00043868646     0.2807234253660362     0.4635691957815885                   0.05                   0.05    0.06337162778716818                      4
       9240.00043887645     0.2630542842988806     0.4462724444615417                   0.05                   0.05    0.07535026382350909                      4
       9244.00043906644     0.2799524342230729     0.4699402527321842                   0.05                   0.05    0.06662416162497521                      4
       9248.00043925643     0.2655845202036233     0.4698749057947267                   0.05                   0.05    0.08301336643725844                      4
      9252.000439446419     0.3261538905010155     0.4707471943779095                   0.05                   0.05    0.07085704045451387                      4
      9256.000439636409     0.2994905235628121     0.4952234026117434                   0.05                   0.05    0.07625974628138947                      4
      9260.000439826399     0.3343996846707268     0.5222104161157544                   0.05                   0.05    0.09936470224491881                      4
      9264.000440016389     0.2819688535398331     0.4269519133513492                   0.05                   0.05    0.05699403143474592                      4
      9268.000440206379     0.2882534655612297     0.4831448320914745                   0.05                   0.05    0.06870245772054448                      4
      9272.000440396369     0.2848344588803224     0.4749718815479815                   0.05                   0.05    0.06396948578563394                      4
      9276.000440586358     0.2689797575700189     0.4343101519070005                   0.05                   0.05    0.06408345591309947                      4
      9280.000440776348     0.2947603631126999     0.4702898723624238                   0.05                   0.05    0.05712935585743066                      4
      9284.000440966338     0.2763066935808836     0.4563860674984839                   0.05                   0.05    0.05956783080093378                      4
      9288.000441156328     0.3488507129136655     0.5625508283893473                   0.05                   0.05     0.1391410334095748                      4
      9292.000441346318     0.2904149623611965     0.4914760556319153                   0.05                   0.05    0.07349756402723694                      4
      9296.000441536307     0.2695106545443469     0.4668321960974404                   0.05                   0.05     0.0705709378352453                      4
      9300.000441726297     0.2766010311875295     0.4639165853712832                   0.05                   0.05    0.06110133957405392                      4
      9304.000441916287     0.2806003610483676     0.4328967940044452                   0.05                   0.05    0.05417815510305442                      4
      9308.000442106277     0.2874554316687816     0.4980768303388257                   0.05                   0.05    0.08238037428741668                      4
      9312.000442296267     0.2788791619190762     0.4700019861633835                   0.05                   0.05    0.06149005247626144                      4
      9316.000442486256     0.3155812793988502     0.5132821598123568                   0.05                   0.05    0.08674867162360862                      4
      9320.000442676246      0.366149701813113     0.4326508049438628                   0.05                   0.05      0.121645573174318                      4
      9324.000442866236     0.4308521302970715     0.4473877429823368                   0.05                   0.05     0.1281235467579293                      4
      9328.000443056226     0.4109791539343517     0.3830472430794707                   0.05                   0.05     0.1289651754099407                      4
      9332.000443246216     0.4014090904424822     0.4332836915866371                   0.05                   0.05     0.1328205398688562                      4
      9336.000443436205     0.4032801488050045      0.510179264018343                   0.05                   0.05     0.1270852227390307                      4
      9340.000443626195     0.3587820386771464     0.4041603473674444                   0.05                   0.05     0.1176195612679562                      4
      9344.000443816185     0.4999631664556723     0.6483419955871275                   0.05                   0.05      0.151183251588433                      4
      9348.000444006175     0.4289459550082056     0.6088828119509425                   0.05                   0.05     0.1363654654443653                      4
      9352.000444196165     0.3927313225635268     0.5728166545301357                   0.05                   0.05     0.1228334954060196                      4
      9356.000444386154     0.3947013162411521     0.5817469417551081                   0.05                   0.05     0.1258787610558483                      4
      9360.000444576144     0.3959622973616716     0.6030354123480861                   0.05                   0.05     0.1437598989678053                      4
      9364.000444766134     0.3460802645978953     0.5588510531716854                   0.05                   0.05     0.1292688567945103                      4
      9368.000444956124      0.336915104582239     0.5253702651497015                   0.05                   0.05    0.09426616489554415                      4
      9372.000445146114     0.3145009618280198     0.5127045845019069                   0.05                   0.05    0.08335232451490435                      4
      9376.000445336103     0.3426072988684522     0.5386458587303248                   0.05                   0.05     0.1038858020841611                      4
      9380.000445526093     0.3058521633996082     0.5165599995693647                   0.05                   0.05     0.0910142600424534                      4
      9384.000445716083     0.2808939791403078     0.4485028743341854                   0.05                   0.05    0.05189384068572515                      4
      9388.000445906073     0.2817524708665703      0.458107386883118                   0.05                   0.05    0.05277188825522762                      4
      9392.000446096063     0.2976273693087834     0.4735194319013672                   0.05                   0.05    0.05310493352201577                      4
      9396.000446286052     0.2796398081606257     0.4552457182952223                   0.05                   0.05    0.05274094551425874                      4
      9400.000446476042      0.275997146010263     0.4745589475478131                   0.05                   0.05    0.06385641350988322                      4
      9404.000446666032     0.2688384472168903     0.4697315132177542                   0.05                   0.05    0.06818558401115507                      4
      9408.000446856022     0.2723515488930712     0.3867620242200996                   0.05                   0.05    0.07305727711374324                      4
      9412.000447046012     0.2858678244835838     0.4271795509795586                   0.05                   0.05    0.05050877303359902                      4
      9416.000447236001     0.2677452464770747     0.3840904992009395                   0.05                   0.05    0.07823312019830327                      4
      9420.000447425991     0.2630034864902346     0.3477224721004509                   0.05                   0.05    0.09775404901620466                      4
      9424.000447615981     0.2897583124480573     0.4648117234917969                   0.05                   0.05    0.04972748502339781                      4
      9428.000447805971     0.2836096843507471     0.4804697333913833                   0.05                   0.05    0.06047942023781897                      4
      9432.000447995961     0.2791618580271766     0.4575951394389992                   0.05                   0.05    0.05155796196414306                      4
      9436.000448185951     0.2832984385716359     0.4760640295225796                   0.05                   0.05    0.05692985815631466                      4
       9440.00044837594     0.2860534706442013     0.4893581764188405                   0.05                   0.05    0.06560793291879213                      4
       9444.00044856593     0.3356515587161492     0.5483829566739714                   0.05                   0.05     0.1164390083358846                      4
       9448.00044875592     0.3326358828137755     0.5263597153544421                   0.05                   0.05    0.08943505558603822                      4
       9452.00044894591     0.2783605156537822     0.4837888568751002                   0.05                   0.05    0.06586096103892669                      4
        9456.0004491359     0.3640717791931156     0.5518240172443929                   0.05                   0.05     0.1059505092700578                      4
      9460.000449325889     0.2930719272022018     0.5084012188432457                   0.05                   0.05    0.08211769763431567                      4
      9464.000449515879     0.2837000610335538     0.4848127793985466                   0.05                   0.05    0.06124589653560975                      4
      9468.000449705869     0.2748717155137808     0.4793202425210126                   0.05                   0.05     0.0641634743135213                      4
      9472.000449895859     0.2751683314953249     0.4599226122624023                   0.05                   0.05     0.0528007116794951                      4
      9476.000450085849     0.3877296136896582     0.4043408702019412                   0.05                   0.05     0.1307566930557872                      4
      9480.000450275838     0.4907885232741246     0.5158906924414403                   0.05                   0.05     0.1571915433248379                      4
      9484.000450465828     0.3869171131343365     0.3297736427031636                   0.05                   0.05     0.0821313450269779                      4
      9488.000450655818     0.4172327931438283      0.594133193531259                   0.05                   0.05     0.1228325193188182                      4
      9492.000450845808     0.3308135024501327     0.3811675880439456                   0.05                   0.05    0.08606651272935263                      4
      9496.000451035798      0.424272703448735      0.603783061646078                   0.05                   0.05     0.1257638827440175                      4
      9500.000451225787     0.3873972296457037      0.425519379739739                   0.05                   0.05     0.1261517131712081                      4
      9504.000451415777     0.2850634984434179     0.4670684333164055                   0.05                   0.05    0.04887082995071571                      4
      9508.000451605767     0.2910008283452761     0.4913119633446862                   0.05                   0.05     0.0609644547080854                      4
      9512.000451795757     0.2667067561898744     0.3949229163032373                   0.05                   0.05    0.07163896621920166                      4
      9516.000451985747     0.3615894800423806     0.4456123546808903                   0.05                   0.05     0.1007382495339866                      4
      9520.000452175736     0.2728560602123621     0.3747015842195284                   0.05                   0.05     0.0738604362642802                      4
      9524.000452365726     0.3060752578016486     0.4438724740201403                   0.05                   0.05    0.04610050372219818                      4
      9528.000452555716      0.275848000363055     0.4344678846278471                   0.05                   0.05    0.04918119819351709                      4
      9532.000452745706     0.2651676183998208     0.4430728396766458                   0.05                   0.05    0.05779791292680199                      4
      9536.000452935696     0.2804868056359769     0.3652459170657851                   0.05                   0.05    0.07024701806326825                      4
      9540.000453125685     0.2711426861115341     0.3898015269417843                   0.05                   0.05    0.06742562673836369                      4
      9544.000453315675      0.315792437749347     0.4007557119458307                   0.05                   0.05    0.06419855860340418                      4
      9548.000453505665     0.3075668907555762     0.3824773087044483                   0.05                   0.05    0.06447089196052769                      4
      9552.000453695655     0.2768160604301531      0.465654912274913                   0.05                   0.05    0.05132355954668009                      4
      9556.000453885645      0.323653382279897     0.5246861006919775                   0.05                   0.05    0.08514197356450384                      4
      9560.000454075634     0.2835392100416352     0.4679802196558947                   0.05                   0.05    0.04777867751930501                      4
      9564.000454265624      0.347185391802189     0.5114141268424314                   0.05                   0.05    0.07903223492016567                      4
      9568.000454455614     0.3729040019862007     0.5806116839938149                   0.05                   0.05     0.1251949625139896                      4
      9572.000454645604     0.2807382618133955     0.4613839517415892                   0.05                   0.05    0.04660313256919757                      4
      9576.000454835594     0.2696855712267865     0.4605161322742033                   0.05                   0.05    0.05460709853603413                      4
      9580.000455025584     0.3112801335012384     0.5154208094101282                   0.05                   0.05    0.07573058496591419                      4
      9584.000455215573     0.3137287100563625     0.5299721766002621                   0.05                   0.05    0.09464831335071135                      4
      9588.000455405563     0.3533645284287564       0.56892990234061                   0.05                   0.05     0.1230050106271949                      4
      9592.000455595553     0.3787866368370563     0.5828612135260447                   0.05                   0.05      0.120424175084142                      4
      9596.000455785543     0.3923934004424166     0.6058887467919771                   0.05                   0.05     0.1387274757077083                      4
      9600.000455975533     0.4350557097247029     0.6467010916494244                   0.05                   0.05     0.1662921483497428                      4
      9604.000456165522     0.3612242312538502     0.5355431722696982                   0.05                   0.05    0.08930013688914908                      4
      9608.000456355512      0.258289798995786     0.4355807045832364                   0.05                   0.05    0.06500783287617289                      4
      9612.000456545502     0.2726152487843166     0.4703275835011495                   0.05                   0.05     0.0552432792668664                      4
      9616.000456735492     0.2651540373155399     0.4627420856618624                   0.05                   0.05    0.05954713732847866                      4
      9620.000456925482     0.3703696415112305     0.5858188521900619                   0.05                   0.05     0.1266745726104559                      4
      9624.000457115471      0.331457564213701     0.5390235547199937                   0.05                   0.05    0.09331313510824224                      4
      9628.000457305461     0.4159901678777703     0.6239251755472093                   0.05                   0.05      0.140534241938039                      4
      9632.000457495451     0.4228996423559093     0.5973831456730152                   0.05                   0.05     0.1136094604183054                      4
      9636.000457685441     0.3836620876275863     0.5994553273904273                   0.05                   0.05     0.1295899967983349                      4
      9640.000457875431     0.3852092779923741     0.5909910662430939                   0.05                   0.05     0.1159103113378367                      4
       9644.00045806542     0.4041750474304742     0.6162502864638933                   0.05                   0.05     0.1326887059333956                      4
       9648.00045825541     0.3568682675518567     0.5456738985446421                   0.05                   0.05    0.08962594131051539                      4
        9652.0004584454     0.2850726846842909     0.4002886069191081                   0.05                   0.05    0.05334979646098188                      4
       9656.00045863539     0.2795403898298422     0.3088484641590999                   0.05                   0.05    0.08222917947969743                      4
       9660.00045882538     0.2610562184680448     0.3940021395492282                   0.05                   0.05    0.07457251532364034                      4
      9664.000459015369     0.3483738780922851      0.528362291393249                   0.05                   0.05    0.07965395010087969                      4
      9668.000459205359     0.2646773048583351     0.4524863536620354                   0.05                   0.05    0.05584746352654645                      4
      9672.000459395349     0.2623413786899911     0.4596334200474761                   0.05                   0.05     0.0608816189361229                      4
      9676.000459585339     0.2738741995228385     0.3809514518421085                   0.05                   0.05    0.06586321647262763                      4
      9680.000459775329       0.26315808238783     0.3853297034782764                   0.05                   0.05    0.07472270953466599                      4
      9684.000459965318     0.3337372603985793     0.4000208015918812                   0.05                   0.05    0.07882165905954708                      4
      9688.000460155308     0.4127273298395352     0.2985807878807391                   0.05                   0.05    0.05582090810290653                      4
      9692.000460345298     0.3141765937498464     0.2856731225411593                   0.05                   0.05    0.07351946975069977                      4
      9696.000460535288     0.3636388213969904     0.3678425110665085                   0.05                   0.05     0.1064353400038841                      4
      9700.000460725278     0.3723076801134773     0.4198039550521842                   0.05                   0.05      0.113253826422746                      4
      9704.000460915267      0.267139316390879     0.3556809263954663                   0.05                   0.05     0.0811332466918458                      4
      9708.000461105257     0.3257184936793112     0.3604873243129803                   0.05                   0.05    0.07361172083742704                      4
      9712.000461295247     0.3715842635352534     0.3071845882554172                   0.05                   0.05    0.06477786490146806                      4
      9716.000461485237     0.2708465259374886     0.3746367716086191                   0.05                   0.05    0.06892003892197288                      4
      9720.000461675227     0.2795489085917451     0.3012071177404258                   0.05                   0.05    0.08460546726409741                      4
      9724.000461865216     0.2880021796113122     0.2778845516783062                   0.05                   0.05     0.1015690039775177                      4
      9728.000462055206     0.2665768401279334     0.3507652491456937                   0.05                   0.05    0.08131052774257694                      4
      9732.000462245196     0.2741326690021549     0.2852644395190521                   0.05                   0.05     0.1098273942498155                      4
      9736.000462435186      0.264340244291451     0.3195237758719364                   0.05                   0.05    0.09438599847919939                      4
      9740.000462625176     0.2940468234689548     0.2698867253432256                   0.05                   0.05     0.1068112069476373                      4
      9744.000462815166     0.2961003246451921     0.2980562456673945                   0.05                   0.05    0.06797859773861564                      4
      9748.000463005155     0.2851762670313436     0.3046671277713929                   0.05                   0.05    0.07173640428698969                      4
      9752.000463195145     0.2819510996195835     0.2794782622216314                   0.05                   0.05     0.1019259860298902                      4
      9756.000463385135     0.2861724275343393     0.2871650504790311                   0.05                   0.05      0.084266479360327                      4
      9760.000463575125     0.3029925561553323     0.2784092808413551                   0.05                   0.05    0.08040532205397116                      4
      9764.000463765115     0.2865831986690454     0.2861708527309993                   0.05                   0.05    0.08366558616089605                      4
      9768.000463955104     0.2966261814090712     0.3020147387849028                   0.05                   0.05     0.0625801964580058                      4
      9772.000464145094     0.2850086906250639     0.2912133103094529                   0.05                   0.05    0.07866307735825837                      4
      9776.000464335084     0.2742922274879235     0.4029075972613119                   0.05                   0.05    0.05307595779126961                      4
      9780.000464525074      0.274062054685651     0.4094310856262791                   0.05                   0.05    0.05066797310702818                      4
      9784.000464715064     0.2604749647074636     0.3919528711455907                   0.05                   0.05     0.0709042076392221                      4
      9788.000464905053     0.2809016083135317     0.4495978915410516                   0.05                   0.05    0.04102163173529411                      4
      9792.000465095043     0.2897834634120704     0.4418564398708171                   0.05                   0.05    0.03865300700348161                      4
      9796.000465285033     0.2775853387931049     0.4304929078249008                   0.05                   0.05    0.04277742706103625                      4
      9800.000465475023     0.2922160014674743     0.4412465425031181                   0.05                   0.05    0.03829590590274824                      4
      9804.000465665013     0.2637803092438454     0.3696238919290273                   0.05                   0.05    0.07458197568758523                      4
      9808.000465855002     0.2993648541573138     0.5025530631116011                   0.05                   0.05     0.0610766742293453                      4
      9812.000466044992     0.2730193425241373     0.4470186047412854                   0.05                   0.05     0.0442451069851971                      4
      9816.000466234982     0.2743249612292206     0.3928635488326558                   0.05                   0.05    0.05475849119873231                      4
      9820.000466424972     0.2693521534103034     0.3849601476970788                   0.05                   0.05    0.06134661486059795                      4
      9824.000466614962     0.2761141188402427     0.3691637594036512                   0.05                   0.05    0.06091790885402545                      4
      9828.000466804951     0.2926581325958957     0.3667011036427187                   0.05                   0.05    0.05549397187465761                      4
      9832.000466994941      0.277943419621916     0.4507058775503522                   0.05                   0.05    0.04110432149019808                      4
      9836.000467184931     0.3023747381299893     0.4870434904344516                   0.05                   0.05    0.04752879774863511                      4
      9840.000467374921     0.3192121522299181     0.5134802823121862                   0.05                   0.05    0.06592909703971932                      4
      9844.000467564911      0.276559916458651     0.4533164706631145                   0.05                   0.05    0.04185452495948905                      4
        9848.0004677549     0.2871022385931957     0.4752540307268185                   0.05                   0.05    0.04393723281641732                      4
       9852.00046794489     0.2682162280111302     0.4413475340583017                   0.05                   0.05    0.04633569329063968                      4
       9856.00046813488     0.2862230885092567       0.48999560868183                   0.05                   0.05    0.05407014601205909                      4
       9860.00046832487     0.2757914145109557     0.4900700425414903                   0.05                   0.05    0.06297297261338258                      4
       9864.00046851486     0.3386601402914988     0.5197296443780623                   0.05                   0.05    0.07081095565630346                      4
      9868.000468704849     0.2952440473624031     0.5037771639255372                   0.05                   0.05    0.06170919631033334                      4
      9872.000468894839     0.2736385897324941      0.445992745020821                   0.05                   0.05    0.04173576365027934                      4
[truncated: 3,650,185 more chars]
