# Supplementary material for: How well do force fields capture the strength of salt bridges in proteins?
Source: PeerJ. 2018 Jun 11;6:e4967. doi: 10.7717/peerj.4967 (PMC6001725; doi:10.7717/peerj.4967)
Supplement: Data S1 — Raw data including input files for simulations (Gromacs and PLUMED) and output from PLUMED (bias and free energy surfaces). [file peerj-06-4967-s003.bz2 › raw_data/A99SB-disp/K58/fes.dat]

    0.070490400    0.071705800   53.435408131   -0.000023421   -0.000023175
    0.087994928    0.071705800   53.435406823   -0.000120408   -0.000127361
    0.105499456    0.071705800   53.435402442   -0.000413581   -0.000476265
    0.123003984    0.071705800   53.435389140   -0.001210667   -0.001535091
    0.140508512    0.071705800   53.435353518   -0.003092928   -0.004369844
    0.158013040    0.071705800   53.435268747   -0.006983263   -0.011111984
    0.175517568    0.071705800   53.435090596   -0.013913330   -0.025273380
    0.193022096    0.071705800   53.434759815   -0.024458329   -0.051548836
    0.210526624    0.071705800   53.434215692   -0.038044803   -0.094724543
    0.228031152    0.071705800   53.433422082   -0.052493411   -0.157596017
    0.245535680    0.071705800   53.432390783   -0.064665173   -0.239094167
    0.263040208    0.071705800   53.431186452   -0.071976093   -0.333902332
    0.280544736    0.071705800   53.429902293   -0.073909881   -0.434421748
    0.298049264    0.071705800   53.428620521   -0.072128544   -0.533984253
    0.315553792    0.071705800   53.427384695   -0.068998769   -0.629132775
    0.333058320    0.071705800   53.426206315   -0.065551266   -0.719155674
    0.350562848    0.071705800   53.425098400   -0.060577011   -0.803422061
    0.368067376    0.071705800   53.424110400   -0.051350316   -0.878553204
    0.385571904    0.071705800   53.423341378   -0.035198541   -0.937273861
    0.403076432    0.071705800   53.422926108   -0.010904098   -0.969384159
    0.420580960    0.071705800   53.423001154    0.020411771   -0.964304318
    0.438085488    0.071705800   53.423659646    0.054889690   -0.914541704
    0.455590016    0.071705800   53.424905153    0.086315366   -0.819330570
    0.473094544    0.071705800   53.426623414    0.107760558   -0.687007064
    0.490599072    0.071705800   53.428591928    0.114406045   -0.534494570
    0.508103600    0.071705800   53.430539623    0.105725143   -0.382808564
    0.525608128    0.071705800   53.432228617    0.085844376   -0.250672546
    0.543112656    0.071705800   53.433520196    0.061500092   -0.149227739
    0.560617184    0.071705800   53.434394025    0.038918338   -0.080357830
    0.578121712    0.071705800   53.434917331    0.021773813   -0.038988511
    0.595626240    0.071705800   53.435194900    0.010771687   -0.016987190
    0.613130768    0.071705800   53.435325699    0.004677960   -0.006596263
    0.630635296    0.071705800   53.435380080    0.001775022   -0.002264870
    0.648139824    0.071705800   53.435400166    0.000564593   -0.000662351
    0.665644352    0.071705800   53.435406762    0.000121769   -0.000133905
    0.683148880    0.071705800   53.435408348    0.000005649   -0.000006085
    0.700653408    0.071705800   53.435408421   -0.000000000   -0.000000000
    0.718157936    0.071705800   53.435408421   -0.000000000   -0.000000000
    0.735662464    0.071705800   53.435408421   -0.000000000   -0.000000000
    0.753166992    0.071705800   53.435408421   -0.000000000   -0.000000000
    0.770671520    0.071705800   53.435408421   -0.000000000   -0.000000000
    0.788176048    0.071705800   53.435408421   -0.000000000   -0.000000000
    0.805680576    0.071705800   53.435408421   -0.000000000   -0.000000000
    0.823185104    0.071705800   53.435408421   -0.000000000   -0.000000000
    0.840689632    0.071705800   53.435408421   -0.000000000   -0.000000000
    0.858194160    0.071705800   53.435408421   -0.000000000   -0.000000000
    0.875698688    0.071705800   53.435408421   -0.000000000   -0.000000000
    0.893203216    0.071705800   53.435408421   -0.000000000   -0.000000000
    0.910707744    0.071705800   53.435408421   -0.000000000   -0.000000000
    0.928212272    0.071705800   53.435408421   -0.000000000   -0.000000000
    0.945716800    0.071705800   53.435408421   -0.000000000   -0.000000000
    0.963221328    0.071705800   53.435408421   -0.000000000   -0.000000000
    0.980725856    0.071705800   53.435408421   -0.000000000   -0.000000000
    0.998230384    0.071705800   53.435408421   -0.000000000   -0.000000000
    1.015734912    0.071705800   53.435408421   -0.000000000   -0.000000000
    1.033239440    0.071705800   53.435408421   -0.000000000   -0.000000000
    1.050743968    0.071705800   53.435408421   -0.000000000   -0.000000000
    1.068248496    0.071705800   53.435408421   -0.000000000   -0.000000000
    1.085753024    0.071705800   53.435408421   -0.000000000   -0.000000000
    1.103257552    0.071705800   53.435408421   -0.000000000   -0.000000000
    1.120762080    0.071705800   53.435408421   -0.000000000   -0.000000000
    1.138266608    0.071705800   53.435408421   -0.000000000   -0.000000000
    1.155771136    0.071705800   53.435408421   -0.000000000   -0.000000000
    1.173275664    0.071705800   53.435408421   -0.000000000   -0.000000000
    1.190780192    0.071705800   53.435408421   -0.000000000   -0.000000000
    1.208284720    0.071705800   53.435408421   -0.000000000   -0.000000000
    1.225789248    0.071705800   53.435408421   -0.000000000   -0.000000000
    1.243293776    0.071705800   53.435408421   -0.000000000   -0.000000000
    1.260798304    0.071705800   53.435408421   -0.000000000   -0.000000000
    1.278302832    0.071705800   53.435408421   -0.000000000   -0.000000000
    1.295807360    0.071705800   53.435408421   -0.000000000   -0.000000000
    1.313311888    0.071705800   53.435408421   -0.000000000   -0.000000000
    1.330816416    0.071705800   53.435408421   -0.000000000   -0.000000000
    1.348320944    0.071705800   53.435408421   -0.000000000   -0.000000000
    1.365825472    0.071705800   53.435408421   -0.000000000   -0.000000000
    1.383330000    0.071705800   53.435408421   -0.000000000   -0.000000000

    0.070490400    0.089196656   53.435406806   -0.000129396   -0.000121474
    0.087994928    0.089196656   53.435400049   -0.000626315   -0.000626685
    0.105499456    0.089196656   53.435377563   -0.002117875   -0.002306213
    0.123003984    0.089196656   53.435310243   -0.006108312   -0.007327626
    0.140508512    0.089196656   53.435131738   -0.015428026   -0.020627919
    0.158013040    0.089196656   53.434712312   -0.034384691   -0.051833321
    0.175517568    0.089196656   53.433841918   -0.067585790   -0.116495783
    0.193022096    0.089196656   53.432248009   -0.117048124   -0.234705328
    0.210526624    0.089196656   53.429668197   -0.178868804   -0.425609936
    0.228031152    0.089196656   53.425978518   -0.241424497   -0.697840355
    0.245535680    0.089196656   53.421302142   -0.289001508   -1.041425741
    0.263040208    0.089196656   53.416018112   -0.309646807   -1.427270887
    0.280544736    0.089196656   53.410623471   -0.302604438   -1.817624846
    0.298049264    0.089196656   53.405522823   -0.278572469   -2.182035586
    0.315553792    0.089196656   53.400884342   -0.251946017   -2.508342190
    0.333058320    0.089196656   53.396669932   -0.230472022   -2.800612611
    0.350562848    0.089196656   53.392805339   -0.210495592   -3.066467083
    0.368067376    0.089196656   53.389359999   -0.180339586   -3.303482013
    0.385571904    0.089196656   53.386624276   -0.127675281   -3.493063919
    0.403076432    0.089196656   53.385063919   -0.045524045   -3.603303569
    0.420580960    0.089196656   53.385196378    0.064724008   -3.597476956
    0.438085488    0.089196656   53.387430867    0.191952683   -3.445201155
    0.455590016    0.089196656   53.391896552    0.315538202   -3.134797222
    0.473094544    0.089196656   53.398306427    0.409390724   -2.683748596
    0.490599072    0.089196656   53.405931468    0.451577964   -2.141760508
    0.508103600    0.089196656   53.413768915    0.433888268   -1.579727854
    0.525608128    0.089196656   53.420835145    0.366653803   -1.068982243
    0.543112656    0.089196656   53.426459169    0.273634154   -0.659573550
    0.560617184    0.089196656   53.430422861    0.180626938   -0.369165345
    0.578121712    0.089196656   53.432898916    0.105567672   -0.186671964
    0.595626240    0.089196656   53.434270955    0.054648850   -0.084991474
    0.613130768    0.089196656   53.434946776    0.024953121   -0.034656843
    0.630635296    0.089196656   53.435241561    0.010022582   -0.012587431
    0.648139824    0.089196656   53.435355986    0.003452436   -0.003982308
    0.665644352    0.089196656   53.435395703    0.000901168   -0.000978098
    0.683148880    0.089196656   53.435406806    0.000119929   -0.000128537
    0.700653408    0.089196656   53.435408402    0.000001456   -0.000001615
    0.718157936    0.089196656   53.435408421   -0.000000000   -0.000000000
    0.735662464    0.089196656   53.435408421   -0.000000000   -0.000000000
    0.753166992    0.089196656   53.435408421   -0.000000000   -0.000000000
    0.770671520    0.089196656   53.435408421   -0.000000000   -0.000000000
    0.788176048    0.089196656   53.435408421   -0.000000000   -0.000000000
    0.805680576    0.089196656   53.435408421   -0.000000000   -0.000000000
    0.823185104    0.089196656   53.435408421   -0.000000000   -0.000000000
    0.840689632    0.089196656   53.435408421   -0.000000000   -0.000000000
    0.858194160    0.089196656   53.435408421   -0.000000000   -0.000000000
    0.875698688    0.089196656   53.435408421   -0.000000000   -0.000000000
    0.893203216    0.089196656   53.435408421   -0.000000000   -0.000000000
    0.910707744    0.089196656   53.435408421   -0.000000000   -0.000000000
    0.928212272    0.089196656   53.435408421   -0.000000000   -0.000000000
    0.945716800    0.089196656   53.435408421   -0.000000000   -0.000000000
    0.963221328    0.089196656   53.435408421   -0.000000000   -0.000000000
    0.980725856    0.089196656   53.435408421   -0.000000000   -0.000000000
    0.998230384    0.089196656   53.435408421   -0.000000000   -0.000000000
    1.015734912    0.089196656   53.435408421   -0.000000000   -0.000000000
    1.033239440    0.089196656   53.435408421   -0.000000000   -0.000000000
    1.050743968    0.089196656   53.435408421   -0.000000000   -0.000000000
    1.068248496    0.089196656   53.435408421   -0.000000000   -0.000000000
    1.085753024    0.089196656   53.435408421   -0.000000000   -0.000000000
    1.103257552    0.089196656   53.435408421   -0.000000000   -0.000000000
    1.120762080    0.089196656   53.435408421   -0.000000000   -0.000000000
    1.138266608    0.089196656   53.435408421   -0.000000000   -0.000000000
    1.155771136    0.089196656   53.435408421   -0.000000000   -0.000000000
    1.173275664    0.089196656   53.435408421   -0.000000000   -0.000000000
    1.190780192    0.089196656   53.435408421   -0.000000000   -0.000000000
    1.208284720    0.089196656   53.435408421   -0.000000000   -0.000000000
    1.225789248    0.089196656   53.435408421   -0.000000000   -0.000000000
    1.243293776    0.089196656   53.435408421   -0.000000000   -0.000000000
    1.260798304    0.089196656   53.435408421   -0.000000000   -0.000000000
    1.278302832    0.089196656   53.435408421   -0.000000000   -0.000000000
    1.295807360    0.089196656   53.435408421   -0.000000000   -0.000000000
    1.313311888    0.089196656   53.435408421   -0.000000000   -0.000000000
    1.330816416    0.089196656   53.435408421   -0.000000000   -0.000000000
    1.348320944    0.089196656   53.435408421   -0.000000000   -0.000000000
    1.365825472    0.089196656   53.435408421   -0.000000000   -0.000000000
    1.383330000    0.089196656   53.435408421   -0.000000000   -0.000000000

    0.070490400    0.106687512   53.435402432   -0.000479514   -0.000414084
    0.087994928    0.106687512   53.435377759   -0.002291085   -0.002106716
    0.105499456    0.106687512   53.435295812   -0.007716849   -0.007721808
    0.123003984    0.106687512   53.435051118   -0.022187914   -0.024461405
    0.140508512    0.106687512   53.434403865   -0.055886215   -0.068680543
    0.158013040    0.106687512   53.432887789   -0.124139018   -0.172071853
    0.175517568    0.106687512   53.429752317   -0.243072463   -0.385504070
    0.193022096    0.106687512   53.424034027   -0.419006326   -0.773896716
    0.210526624    0.106687512   53.414828210   -0.636384145   -1.397400222
    0.228031152    0.106687512   53.401756016   -0.851737609   -2.279429390
    0.245535680    0.106687512   53.385353803   -1.007411158   -3.380205775
    0.263040208    0.106687512   53.367085951   -1.060769711   -4.596479262
    0.280544736    0.106687512   53.348817781   -1.011474512   -5.798380238
    0.298049264    0.106687512   53.332023221   -0.902232105   -6.884561449
    0.315553792    0.106687512   53.317243204   -0.789862178   -7.820016850
    0.333058320    0.106687512   53.304190736   -0.706792093   -8.629341886
    0.350562848    0.106687512   53.292380399   -0.642976593   -9.353531303
    0.368067376    0.106687512   53.281805529   -0.557665212  -10.002943852
    0.385571904    0.106687512   53.273248419   -0.405903449  -10.534891901
    0.403076432    0.106687512   53.268151257   -0.159766467  -10.860772527
    0.420580960    0.106687512   53.268217233    0.181646068  -10.871010140
    0.438085488    0.106687512   53.274894208    0.587689924  -10.467651054
    0.455590016    0.106687512   53.288806105    0.995285039   -9.601329200
    0.473094544    0.106687512   53.309261500    1.319434585   -8.305415236
    0.490599072    0.106687512   53.334080393    1.483468326   -6.711526176
    0.508103600    0.106687512   53.360063577    1.451676078   -5.022985847
    0.525608128    0.106687512   53.383916760    1.249446284   -3.456220101
    0.543112656    0.106687512   53.403254869    0.950412938   -2.173439833
    0.560617184    0.106687512   53.417150977    0.640332453   -1.243088436
    0.578121712    0.106687512   53.426016032    0.382726143   -0.644267364
    0.595626240    0.106687512   53.431043431    0.203156549   -0.301718585
    0.613130768    0.106687512   53.433583978    0.095520878   -0.127151696
    0.630635296    0.106687512   53.434725499    0.039715722   -0.048017111
    0.648139824    0.106687512   53.435183562    0.014327489   -0.015988379
    0.665644352    0.106687512   53.435348563    0.004098770   -0.004340764
    0.683148880    0.106687512   53.435397935    0.000749348   -0.000796029
    0.700653408    0.106687512   53.435407314    0.000081316   -0.000089153
    0.718157936    0.106687512   53.435408398    0.000001733   -0.000001891
    0.735662464    0.106687512   53.435408421   -0.000000000   -0.000000000
    0.753166992    0.106687512   53.435408421   -0.000000000   -0.000000000
    0.770671520    0.106687512   53.435408421   -0.000000000   -0.000000000
    0.788176048    0.106687512   53.435408421   -0.000000000   -0.000000000
    0.805680576    0.106687512   53.435408421   -0.000000000   -0.000000000
    0.823185104    0.106687512   53.435408421   -0.000000000   -0.000000000
    0.840689632    0.106687512   53.435408421   -0.000000000   -0.000000000
    0.858194160    0.106687512   53.435408421   -0.000000000   -0.000000000
    0.875698688    0.106687512   53.435408421   -0.000000000   -0.000000000
    0.893203216    0.106687512   53.435408421   -0.000000000   -0.000000000
    0.910707744    0.106687512   53.435408421   -0.000000000   -0.000000000
    0.928212272    0.106687512   53.435408421   -0.000000000   -0.000000000
    0.945716800    0.106687512   53.435408421   -0.000000000   -0.000000000
    0.963221328    0.106687512   53.435408421   -0.000000000   -0.000000000
    0.980725856    0.106687512   53.435408421   -0.000000000   -0.000000000
    0.998230384    0.106687512   53.435408421   -0.000000000   -0.000000000
    1.015734912    0.106687512   53.435408421   -0.000000000   -0.000000000
    1.033239440    0.106687512   53.435408421   -0.000000000   -0.000000000
    1.050743968    0.106687512   53.435408421   -0.000000000   -0.000000000
    1.068248496    0.106687512   53.435408421   -0.000000000   -0.000000000
    1.085753024    0.106687512   53.435408421   -0.000000000   -0.000000000
    1.103257552    0.106687512   53.435408421   -0.000000000   -0.000000000
    1.120762080    0.106687512   53.435408421   -0.000000000   -0.000000000
    1.138266608    0.106687512   53.435408421   -0.000000000   -0.000000000
    1.155771136    0.106687512   53.435408421   -0.000000000   -0.000000000
    1.173275664    0.106687512   53.435408421   -0.000000000   -0.000000000
    1.190780192    0.106687512   53.435408421   -0.000000000   -0.000000000
    1.208284720    0.106687512   53.435408421   -0.000000000   -0.000000000
    1.225789248    0.106687512   53.435408421   -0.000000000   -0.000000000
    1.243293776    0.106687512   53.435408421   -0.000000000   -0.000000000
    1.260798304    0.106687512   53.435408421   -0.000000000   -0.000000000
    1.278302832    0.106687512   53.435408421   -0.000000000   -0.000000000
    1.295807360    0.106687512   53.435408421   -0.000000000   -0.000000000
    1.313311888    0.106687512   53.435408421   -0.000000000   -0.000000000
    1.330816416    0.106687512   53.435408421   -0.000000000   -0.000000000
    1.348320944    0.106687512   53.435408421   -0.000000000   -0.000000000
    1.365825472    0.106687512   53.435408421   -0.000000000   -0.000000000
    1.383330000    0.106687512   53.435408421   -0.000000000   -0.000000000

    0.070490400    0.124178368   53.435389141   -0.001542004   -0.001211691
    0.087994928    0.124178368   53.435310744   -0.007289046   -0.006091865
    0.105499456    0.124178368   53.435050915   -0.024460298   -0.022241027
    0.123003984    0.124178368   53.434277100   -0.070117129   -0.070240506
    0.140508512    0.124178368   53.432234996   -0.176146074   -0.196694254
    0.158013040    0.124178368   53.427465690   -0.390071768   -0.491373534
    0.175517568    0.124178368   53.417632452   -0.761200029   -1.097514930
    0.193022096    0.124178368   53.399763072   -1.306960161   -2.195995845
    0.210526624    0.124178368   53.371123101   -1.975068281   -3.950414806
    0.228031152    0.124178368   53.330687373   -2.625887961   -6.415957605
    0.245535680    0.124178368   53.280348159   -3.076976046   -9.465368178
    0.263040208    0.124178368   53.224906926   -3.196478074  -12.791690435
    0.280544736    0.124178368   53.170356126   -2.989105078  -16.017454294
    0.298049264    0.124178368   53.121329968   -2.597653470  -18.855361583
    0.315553792    0.124178368   53.079370193   -2.210208656  -21.217512085
    0.333058320    0.124178368   53.043254006   -1.937404900  -23.195735776
    0.350562848    0.124178368   53.010999544   -1.754291384  -24.936485965
    0.368067376    0.124178368   52.982036160   -1.536756529  -26.504325874
    0.385571904    0.124178368   52.958230975   -1.144171706  -27.815313676
    0.403076432    0.124178368   52.943554420   -0.484336870  -28.653425238
    0.420580960    0.124178368   52.942940432    0.457968926  -28.734757443
    0.438085488    0.124178368   52.960819460    1.608078136  -27.790196596
    0.455590016    0.124178368   52.999468815    2.794732839  -25.660835454
    0.473094544    0.124178368   53.057483037    3.773514038  -22.392740946
    0.490599072    0.124178368   53.129056616    4.311031076  -18.291184885
    0.508103600    0.124178368   53.205140306    4.282867614  -13.865941543
    0.525608128    0.124178368   53.276032558    3.742295391   -9.686389497
    0.543112656    0.124178368   53.334388186    2.892146177   -6.201510062
    0.560617184    0.124178368   53.377013364    1.983042127   -3.623922692
    0.578121712    0.124178368   53.404712308    1.209441457   -1.927569049
    0.595626240    0.124178368   53.420761910    0.657620032   -0.931660644
    0.613130768    0.124178368   53.429082077    0.318599535   -0.408252009
    0.630635296    0.124178368   53.432940655    0.137550212   -0.161829536
    0.648139824    0.124178368   53.434549287    0.052262969   -0.057453248
    0.665644352    0.124178368   53.435156417    0.016389678   -0.017373941
    0.683148880    0.124178368   53.435352249    0.003787649   -0.004100880
    0.700653408    0.124178368   53.435397968    0.000726008   -0.000812236
    0.718157936    0.124178368   53.435406780    0.000119295   -0.000132253
    0.735662464    0.124178368   53.435408341    0.000006100   -0.000006716
    0.753166992    0.124178368   53.435408421   -0.000000000   -0.000000000
    0.770671520    0.124178368   53.435408421   -0.000000000   -0.000000000
    0.788176048    0.124178368   53.435408421   -0.000000000   -0.000000000
    0.805680576    0.124178368   53.435408421   -0.000000000   -0.000000000
    0.823185104    0.124178368   53.435408421   -0.000000000   -0.000000000
    0.840689632    0.124178368   53.435408421   -0.000000000   -0.000000000
    0.858194160    0.124178368   53.435408421   -0.000000000   -0.000000000
    0.875698688    0.124178368   53.435408421   -0.000000000   -0.000000000
    0.893203216    0.124178368   53.435408421   -0.000000000   -0.000000000
    0.910707744    0.124178368   53.435408421   -0.000000000   -0.000000000
    0.928212272    0.124178368   53.435408421   -0.000000000   -0.000000000
    0.945716800    0.124178368   53.435408421   -0.000000000   -0.000000000
    0.963221328    0.124178368   53.435408421   -0.000000000   -0.000000000
    0.980725856    0.124178368   53.435408421   -0.000000000   -0.000000000
    0.998230384    0.124178368   53.435408421   -0.000000000   -0.000000000
    1.015734912    0.124178368   53.435408421   -0.000000000   -0.000000000
    1.033239440    0.124178368   53.435408421   -0.000000000   -0.000000000
    1.050743968    0.124178368   53.435408421   -0.000000000   -0.000000000
    1.068248496    0.124178368   53.435408421   -0.000000000   -0.000000000
    1.085753024    0.124178368   53.435408421   -0.000000000   -0.000000000
    1.103257552    0.124178368   53.435408421   -0.000000000   -0.000000000
    1.120762080    0.124178368   53.435408421   -0.000000000   -0.000000000
    1.138266608    0.124178368   53.435408421   -0.000000000   -0.000000000
    1.155771136    0.124178368   53.435408421   -0.000000000   -0.000000000
    1.173275664    0.124178368   53.435408421   -0.000000000   -0.000000000
    1.190780192    0.124178368   53.435408421   -0.000000000   -0.000000000
    1.208284720    0.124178368   53.435408421   -0.000000000   -0.000000000
    1.225789248    0.124178368   53.435408421   -0.000000000   -0.000000000
    1.243293776    0.124178368   53.435408421   -0.000000000   -0.000000000
    1.260798304    0.124178368   53.435408421   -0.000000000   -0.000000000
    1.278302832    0.124178368   53.435408421   -0.000000000   -0.000000000
    1.295807360    0.124178368   53.435408421   -0.000000000   -0.000000000
    1.313311888    0.124178368   53.435408421   -0.000000000   -0.000000000
    1.330816416    0.124178368   53.435408421   -0.000000000   -0.000000000
    1.348320944    0.124178368   53.435408421   -0.000000000   -0.000000000
    1.365825472    0.124178368   53.435408421   -0.000000000   -0.000000000
    1.383330000    0.124178368   53.435408421   -0.000000000   -0.000000000

    0.070490400    0.141669224   53.435353459   -0.004392214   -0.003105154
    0.087994928    0.141669224   53.435132476   -0.020568702   -0.015448936
    0.105499456    0.141669224   53.434401592   -0.068788321   -0.056195009
    0.123003984    0.141669224   53.432230034   -0.196645715   -0.176972845
    0.140508512    0.141669224   53.426511375   -0.492825175   -0.494363973
    0.158013040    0.141669224   53.413191062   -1.088292151   -1.231690061
    0.175517568    0.141669224   53.385805609   -2.117082334   -2.743238258
    0.193022096    0.141669224   53.336204564   -3.621538928   -5.471803161
    0.210526624    0.141669224   53.257038669   -5.446977599   -9.808238743
    0.228031152    0.141669224   53.145875533   -7.195881498  -15.863336958
    0.245535680    0.141669224   53.008530154   -8.355971505  -23.285955621
    0.263040208    0.141669224   52.858914981   -8.565012032  -31.278372589
    0.280544736    0.141669224   52.714082222   -7.851438260  -38.879528956
    0.298049264    0.141669224   52.586955933   -6.636270264  -45.375430553
    0.315553792    0.141669224   52.481412277   -5.469028856  -50.575503204
    0.333058320    0.141669224   52.393195426   -4.680552795  -54.761682709
    0.350562848    0.141669224   52.315593428   -4.217332011  -58.370006415
    0.368067376    0.141669224   52.245613517   -3.741797490  -61.642594190
    0.385571904    0.141669224   52.186983108   -2.861855248  -64.454455333
    0.403076432    0.141669224   52.149391892   -1.308310542  -66.346151398
    0.420580960    0.141669224   52.145582814    0.992191334  -66.669972994
    0.438085488    0.141669224   52.187632635    3.884604837  -64.774832661
    0.455590016    0.141669224   52.282686011    6.957742951  -60.222906052
    0.473094544    0.141669224   52.428729836    9.586168739  -53.020216706
    0.490599072    0.141669224   52.612171077   11.137975067  -43.773652392
    0.508103600    0.141669224   52.810274637   11.236258042  -33.600409625
    0.525608128    0.141669224   52.997615536    9.964173079  -23.815310381
    0.543112656    0.141669224   53.154104362    7.816926984  -15.507891644
    0.560617184    0.141669224   53.270165445    5.446763616   -9.246079892
    0.578121712    0.141669224   53.346857744    3.382656528   -5.038017779
    0.595626240    0.141669224   53.392155498    1.878823463   -2.507304529
    0.613130768    0.141669224   53.416173557    0.934453339   -1.138947953
    0.630635296    0.141669224   53.427626576    0.416931692   -0.471955693
    0.648139824    0.141669224   53.432565420    0.165616640   -0.177370432
    0.665644352    0.141669224   53.434507935    0.055874352   -0.058476077
    0.683148880    0.141669224   53.435175216    0.014982460   -0.016145908
    0.700653408    0.141669224   53.435354239    0.003599682   -0.003995908
    0.718157936    0.141669224   53.435396961    0.000799245   -0.000879749
    0.735662464    0.141669224   53.435406933    0.000107458   -0.000119239
    0.753166992    0.141669224   53.435408327    0.000007046   -0.000007722
    0.770671520    0.141669224   53.435408421   -0.000000000   -0.000000000
    0.788176048    0.141669224   53.435408421   -0.000000000   -0.000000000
    0.805680576    0.141669224   53.435408421   -0.000000000   -0.000000000
    0.823185104    0.141669224   53.435408421   -0.000000000   -0.000000000
    0.840689632    0.141669224   53.435408421   -0.000000000   -0.000000000
    0.858194160    0.141669224   53.435408421   -0.000000000   -0.000000000
    0.875698688    0.141669224   53.435408421   -0.000000000   -0.000000000
    0.893203216    0.141669224   53.435408421   -0.000000000   -0.000000000
    0.910707744    0.141669224   53.435408421   -0.000000000   -0.000000000
    0.928212272    0.141669224   53.435408421   -0.000000000   -0.000000000
    0.945716800    0.141669224   53.435408421   -0.000000000   -0.000000000
    0.963221328    0.141669224   53.435408421   -0.000000000   -0.000000000
    0.980725856    0.141669224   53.435408421   -0.000000000   -0.000000000
    0.998230384    0.141669224   53.435408421   -0.000000000   -0.000000000
    1.015734912    0.141669224   53.435408421   -0.000000000   -0.000000000
    1.033239440    0.141669224   53.435408421   -0.000000000   -0.000000000
    1.050743968    0.141669224   53.435408421   -0.000000000   -0.000000000
    1.068248496    0.141669224   53.435408421   -0.000000000   -0.000000000
    1.085753024    0.141669224   53.435408421   -0.000000000   -0.000000000
    1.103257552    0.141669224   53.435408421   -0.000000000   -0.000000000
    1.120762080    0.141669224   53.435408421   -0.000000000   -0.000000000
    1.138266608    0.141669224   53.435408421   -0.000000000   -0.000000000
    1.155771136    0.141669224   53.435408421   -0.000000000   -0.000000000
    1.173275664    0.141669224   53.435408421   -0.000000000   -0.000000000
    1.190780192    0.141669224   53.435408421   -0.000000000   -0.000000000
    1.208284720    0.141669224   53.435408421   -0.000000000   -0.000000000
    1.225789248    0.141669224   53.435408421   -0.000000000   -0.000000000
    1.243293776    0.141669224   53.435408421   -0.000000000   -0.000000000
    1.260798304    0.141669224   53.435408421   -0.000000000   -0.000000000
    1.278302832    0.141669224   53.435408421   -0.000000000   -0.000000000
    1.295807360    0.141669224   53.435408421   -0.000000000   -0.000000000
    1.313311888    0.141669224   53.435408421   -0.000000000   -0.000000000
    1.330816416    0.141669224   53.435408421   -0.000000000   -0.000000000
    1.348320944    0.141669224   53.435408421   -0.000000000   -0.000000000
    1.365825472    0.141669224   53.435408421   -0.000000000   -0.000000000
    1.383330000    0.141669224   53.435408421   -0.000000000   -0.000000000

    0.070490400    0.159160080   53.435268432   -0.011177799   -0.007026387
    0.087994928    0.159160080   53.434712224   -0.051833617   -0.034566744
    0.105499456    0.159160080   53.432876471   -0.172731911   -0.125240856
    0.123003984    0.159160080   53.427435382   -0.492392191   -0.393243680
    0.140508512    0.159160080   53.413138298   -1.230925473   -1.095628020
    0.158013040    0.159160080   53.379927952   -2.710325537   -2.721929792
    0.175517568    0.159160080   53.311852787   -5.255264210   -6.043857246
    0.193022096    0.159160080   53.188980526   -8.955135008  -12.015089962
    0.210526624    0.159160080   52.993722517  -13.402664441  -21.454750047
    0.228031152    0.159160080   52.721099531  -17.588868615  -34.544681939
    0.245535680    0.159160080   52.386913714  -20.232024273  -50.437343828
    0.263040208    0.159160080   52.027039451  -20.447077699  -67.310131820
    0.280544736    0.159160080   51.684662820  -18.345325123  -83.013098267
    0.298049264    0.159160080   51.391825640  -15.031216746  -95.990896198
    0.315553792    0.159160080   51.157031463  -11.930709892 -105.895297199
    0.333058320    0.159160080   50.967591818   -9.915766040 -113.465065495
    0.350562848    0.159160080   50.803990954   -8.885783837 -119.809798095
    0.368067376    0.159160080   50.655542579   -8.017021354 -125.629297552
    0.385571904    0.159160080   50.528136378   -6.333916388 -130.821259613
    0.403076432    0.159160080   50.442685670   -3.142810781 -134.540677337
    0.420580960    0.159160080   50.428452172    1.803999034 -135.496183843
    0.438085488    0.159160080   50.514649962    8.239906051 -132.312280270
    0.455590016    0.159160080   50.720694280   15.298990163 -123.955150457
    0.473094544    0.159160080   51.045926979   21.567007131 -110.217278093
    0.490599072    0.159160080   51.462721892   25.530563421  -92.099708765
    0.508103600    0.159160080   51.920708741   26.191672802  -71.708878617
    0.525608128    0.159160080   52.360871147   23.603458111  -51.681337765
    0.543112656    0.159160080   52.734471106   18.822711139  -34.322649049
    0.560617184    0.159160080   53.016217725   13.349249111  -20.950660739
    0.578121712    0.159160080   53.205858233    8.458049390  -11.744232754
    0.595626240    0.159160080   53.320276942    4.810364525   -6.049829180
    0.613130768    0.159160080   53.382496813    2.463516285   -2.866442415
    0.630635296    0.159160080   53.413106671    1.140266713   -1.250329057
    0.648139824    0.159160080   53.426819711    0.475472639   -0.500731453
    0.665644352    0.159160080   53.432467813    0.172875295   -0.180308569
    0.683148880    0.159160080   53.434541227    0.052863546   -0.057004660
    0.700653408    0.159160080   53.435171690    0.015010484   -0.016586770
    0.718157936    0.159160080   53.435348559    0.003999782   -0.004382808
    0.735662464    0.159160080   53.435396994    0.000794899   -0.000877933
    0.753166992    0.159160080   53.435406693    0.000126425   -0.000137376
    0.770671520    0.159160080   53.435408363    0.000004465   -0.000004821
    0.788176048    0.159160080   53.435408421   -0.000000000   -0.000000000
    0.805680576    0.159160080   53.435408421   -0.000000000   -0.000000000
    0.823185104    0.159160080   53.435408421   -0.000000000   -0.000000000
    0.840689632    0.159160080   53.435408421   -0.000000000   -0.000000000
    0.858194160    0.159160080   53.435408421   -0.000000000   -0.000000000
    0.875698688    0.159160080   53.435408421   -0.000000000   -0.000000000
    0.893203216    0.159160080   53.435408421   -0.000000000   -0.000000000
    0.910707744    0.159160080   53.435408421   -0.000000000   -0.000000000
    0.928212272    0.159160080   53.435408421   -0.000000000   -0.000000000
    0.945716800    0.159160080   53.435408421   -0.000000000   -0.000000000
    0.963221328    0.159160080   53.435408421   -0.000000000   -0.000000000
    0.980725856    0.159160080   53.435408421   -0.000000000   -0.000000000
    0.998230384    0.159160080   53.435408421   -0.000000000   -0.000000000
    1.015734912    0.159160080   53.435408421   -0.000000000   -0.000000000
    1.033239440    0.159160080   53.435408421   -0.000000000   -0.000000000
    1.050743968    0.159160080   53.435408421   -0.000000000   -0.000000000
    1.068248496    0.159160080   53.435408421   -0.000000000   -0.000000000
    1.085753024    0.159160080   53.435408421   -0.000000000   -0.000000000
    1.103257552    0.159160080   53.435408421   -0.000000000   -0.000000000
    1.120762080    0.159160080   53.435408421   -0.000000000   -0.000000000
    1.138266608    0.159160080   53.435408421   -0.000000000   -0.000000000
    1.155771136    0.159160080   53.435408421   -0.000000000   -0.000000000
    1.173275664    0.159160080   53.435408421   -0.000000000   -0.000000000
    1.190780192    0.159160080   53.435408421   -0.000000000   -0.000000000
    1.208284720    0.159160080   53.435408421   -0.000000000   -0.000000000
    1.225789248    0.159160080   53.435408421   -0.000000000   -0.000000000
    1.243293776    0.159160080   53.435408421   -0.000000000   -0.000000000
    1.260798304    0.159160080   53.435408421   -0.000000000   -0.000000000
    1.278302832    0.159160080   53.435408421   -0.000000000   -0.000000000
    1.295807360    0.159160080   53.435408421   -0.000000000   -0.000000000
    1.313311888    0.159160080   53.435408421   -0.000000000   -0.000000000
    1.330816416    0.159160080   53.435408421   -0.000000000   -0.000000000
    1.348320944    0.159160080   53.435408421   -0.000000000   -0.000000000
    1.365825472    0.159160080   53.435408421   -0.000000000   -0.000000000
    1.383330000    0.159160080   53.435408421   -0.000000000   -0.000000000

    0.070490400    0.176650936   53.435088973   -0.025486226   -0.014054180
    0.087994928    0.176650936   53.433835682   -0.116949877   -0.068281412
    0.105499456    0.176650936   53.429708634   -0.388227296   -0.246297711
    0.123003984    0.176650936   53.417507530   -1.103338867   -0.770785435
    0.140508512    0.176650936   53.385524752   -2.750741411   -2.141138211
    0.158013040    0.176650936   53.311451110   -6.037861485   -5.302261708
    0.175517568    0.176650936   53.160100824  -11.666084286  -11.732718472
    0.193022096    0.176650936   52.887942721  -19.796708938  -23.236142759
    0.210526624    0.176650936   52.457475022  -29.472002351  -41.312458856
    0.228031152    0.176650936   51.860099873  -38.403518671  -66.183703675
    0.245535680    0.176650936   51.133982065  -43.729275733  -96.054675858
    0.263040208    0.176650936   50.361644104  -43.525713377 -127.264392250
    0.280544736    0.176650936   49.640590229  -38.139629548 -155.592569637
    0.298049264    0.176650936   49.041485906  -30.156564779 -178.079533329
    0.315553792    0.176650936   48.580410051  -22.870319640 -194.211636081
    0.333058320    0.176650936   48.224406947  -18.311606193 -205.661265290
    0.350562848    0.176650936   47.924068845  -16.310427924 -214.863273589
    0.368067376    0.176650936   47.648957288  -15.059014737 -223.476702850
    0.385571904    0.176650936   47.405276749  -12.388761252 -231.613191016
    0.403076432    0.176650936   47.232918359   -6.719506451 -237.941302264
    0.420580960    0.176650936   47.191628975    2.617647455 -240.223269598
    0.438085488    0.176650936   47.344127849   15.266669758 -235.933978345
    0.455590016    0.176650936   47.736448768   29.637050976 -222.977447497
    0.473094544    0.176650936   48.375975520   42.909767983 -200.559070304
    0.490599072    0.176650936   49.214606535   51.882319446 -169.973687565
    0.508103600    0.176650936   50.154292608   54.236527696 -134.582840530
    0.525608128    0.176650936   51.073899318   49.766315504  -98.934128758
    0.543112656    0.176650936   51.868568570   40.424124023  -67.257502871
    0.560617184    0.176650936   52.479249667   29.247161442  -42.209433628
    0.578121712    0.176650936   52.898959608   18.955339626  -24.456339812
    0.595626240    0.176650936   53.158353478   11.071341063  -13.103100687
    0.613130768    0.176650936   53.303463898    5.856318200   -6.504117015
    0.630635296    0.176650936   53.377344474    2.820176291   -2.995990629
    0.648139824    0.176650936   53.411828191    1.236432879   -1.279201604
    0.665644352    0.176650936   53.426728525    0.482907892   -0.499720214
    0.683148880    0.176650936   53.432562307    0.164850883   -0.176259446
    0.700653408    0.176650936   53.434534277    0.052965827   -0.057740700
    0.718157936    0.176650936   53.435159272    0.015936985   -0.017271357
    0.735662464    0.176650936   53.435350396    0.003867392   -0.004244804
    0.753166992    0.176650936   53.435396516    0.000833516   -0.000908241
    0.770671520    0.176650936   53.435406877    0.000111725   -0.000123867
    0.788176048    0.176650936   53.435408295    0.000009536   -0.000010452
    0.805680576    0.176650936   53.435408421   -0.000000000   -0.000000000
    0.823185104    0.176650936   53.435408421   -0.000000000   -0.000000000
    0.840689632    0.176650936   53.435408421   -0.000000000   -0.000000000
    0.858194160    0.176650936   53.435408421   -0.000000000   -0.000000000
    0.875698688    0.176650936   53.435408421   -0.000000000   -0.000000000
    0.893203216    0.176650936   53.435408421   -0.000000000   -0.000000000
    0.910707744    0.176650936   53.435408421   -0.000000000   -0.000000000
    0.928212272    0.176650936   53.435408421   -0.000000000   -0.000000000
    0.945716800    0.176650936   53.435408421   -0.000000000   -0.000000000
    0.963221328    0.176650936   53.435408421   -0.000000000   -0.000000000
    0.980725856    0.176650936   53.435408421   -0.000000000   -0.000000000
    0.998230384    0.176650936   53.435408421   -0.000000000   -0.000000000
    1.015734912    0.176650936   53.435408421   -0.000000000   -0.000000000
    1.033239440    0.176650936   53.435408421   -0.000000000   -0.000000000
    1.050743968    0.176650936   53.435408421   -0.000000000   -0.000000000
    1.068248496    0.176650936   53.435408421   -0.000000000   -0.000000000
    1.085753024    0.176650936   53.435408421   -0.000000000   -0.000000000
    1.103257552    0.176650936   53.435408421   -0.000000000   -0.000000000
    1.120762080    0.176650936   53.435408421   -0.000000000   -0.000000000
    1.138266608    0.176650936   53.435408421   -0.000000000   -0.000000000
    1.155771136    0.176650936   53.435408421   -0.000000000   -0.000000000
    1.173275664    0.176650936   53.435408421   -0.000000000   -0.000000000
    1.190780192    0.176650936   53.435408421   -0.000000000   -0.000000000
    1.208284720    0.176650936   53.435408421   -0.000000000   -0.000000000
    1.225789248    0.176650936   53.435408421   -0.000000000   -0.000000000
    1.243293776    0.176650936   53.435408421   -0.000000000   -0.000000000
    1.260798304    0.176650936   53.435408421   -0.000000000   -0.000000000
    1.278302832    0.176650936   53.435408421   -0.000000000   -0.000000000
    1.295807360    0.176650936   53.435408421   -0.000000000   -0.000000000
    1.313311888    0.176650936   53.435408421   -0.000000000   -0.000000000
    1.330816416    0.176650936   53.435408421   -0.000000000   -0.000000000
    1.348320944    0.176650936   53.435408421   -0.000000000   -0.000000000
    1.365825472    0.176650936   53.435408421   -0.000000000   -0.000000000
    1.383330000    0.176650936   53.435408421   -0.000000000   -0.000000000

    0.070490400    0.194141792   53.434754396   -0.052137617   -0.024795144
    0.087994928    0.194141792   53.432222210   -0.236625768   -0.118827747
    0.105499456    0.194141792   53.423904435   -0.782249065   -0.426474305
    0.123003984    0.194141792   53.399379542   -2.216029169   -1.329722749
    0.140508512    0.194141792   53.335258716   -5.508669124   -3.681382052
    0.158013040    0.194141792   53.187216900  -12.051149145   -9.083356190
    0.175517568    0.194141792   52.885778822  -23.196388088  -20.020386984
    0.193022096    0.194141792   52.345923296  -39.186220689  -39.477514980
    0.210526624    0.194141792   51.496351129  -58.005174065  -69.841241708
    0.228031152    0.194141792   50.325089346  -75.007384321 -111.244048515
    0.245535680    0.194141792   48.914287656  -84.481022647 -160.350899948
    0.263040208    0.194141792   47.433596802  -82.704839776 -210.709971138
    0.280544736    0.194141792   46.079571067  -70.588135127 -255.073482349
    0.298049264    0.194141792   44.990964046  -53.543831238 -288.546850512
    0.315553792    0.194141792   44.193457003  -38.357811781 -310.583008133
    0.333058320    0.194141792   43.611792074  -29.218700519 -324.468369491
    0.350562848    0.194141792   43.136140728  -25.853693146 -334.824939435
    0.368067376    0.194141792   42.693735059  -24.684792410 -344.953537012
    0.385571904    0.194141792   42.284564061  -21.397237759 -355.522117734
    0.403076432    0.194141792   41.975930305  -12.804004705 -364.753699908
    0.420580960    0.194141792   41.876396305    2.601700920 -369.301665283
    0.438085488    0.194141792   42.105442461   24.518705010 -365.171330572
    0.455590016    0.194141792   42.758591258   50.414352110 -348.734152346
    0.473094544    0.194141792   43.866244547   75.349814125 -318.048728327
    0.490599072    0.194141792   45.358198746   93.352211394 -274.227358742
    0.508103600    0.194141792   47.067623353   99.698588184 -221.673956157
    0.525608128    0.194141792   48.775314685   93.381437210 -167.015505474
    0.543112656    0.194141792   50.281634485   77.478096410 -116.894218848
    0.560617184    0.194141792   51.464740123   57.375126280  -75.924973845
    0.578121712    0.194141792   52.297986243   38.187700576  -45.800371752
    0.595626240    0.194141792   52.827742050   23.012650667  -25.712134772
    0.613130768    0.194141792   53.134116207   12.637375060  -13.463045236
    0.630635296    0.194141792   53.296392288    6.364370222   -6.584657152
    0.648139824    0.194141792   53.375713892    2.945972545   -3.006061532
    0.665644352    0.194141792   53.411824424    1.236349403   -1.270571814
    0.683148880    0.194141792   53.426918215    0.466028932   -0.493231233
    0.700653408    0.194141792   53.432531787    0.166132432   -0.178450973
    0.718157936    0.194141792   53.434503652    0.055260924   -0.059177733
    0.735662464    0.194141792   53.435165388    0.015489591   -0.016858590
    0.753166992    0.194141792   53.435348850    0.003991641   -0.004334670
    0.770671520    0.194141792   53.435396967    0.000797816   -0.000880082
    0.788176048    0.194141792   53.435406584    0.000134577   -0.000145718
    0.805680576    0.194141792   53.435408333    0.000006711   -0.000007290
    0.823185104    0.194141792   53.435408421   -0.000000000   -0.000000000
    0.840689632    0.194141792   53.435408421   -0.000000000   -0.000000000
    0.858194160    0.194141792   53.435408421   -0.000000000   -0.000000000
    0.875698688    0.194141792   53.435408421   -0.000000000   -0.000000000
    0.893203216    0.194141792   53.435408421   -0.000000000   -0.000000000
    0.910707744    0.194141792   53.435408421   -0.000000000   -0.000000000
    0.928212272    0.194141792   53.435408421   -0.000000000   -0.000000000
    0.945716800    0.194141792   53.435408421   -0.000000000   -0.000000000
    0.963221328    0.194141792   53.435408421   -0.000000000   -0.000000000
    0.980725856    0.194141792   53.435408421   -0.000000000   -0.000000000
    0.998230384    0.194141792   53.435408421   -0.000000000   -0.000000000
    1.015734912    0.194141792   53.435408421   -0.000000000   -0.000000000
    1.033239440    0.194141792   53.435408421   -0.000000000   -0.000000000
    1.050743968    0.194141792   53.435408421   -0.000000000   -0.000000000
    1.068248496    0.194141792   53.435408421   -0.000000000   -0.000000000
    1.085753024    0.194141792   53.435408421   -0.000000000   -0.000000000
    1.103257552    0.194141792   53.435408421   -0.000000000   -0.000000000
    1.120762080    0.194141792   53.435408421   -0.000000000   -0.000000000
    1.138266608    0.194141792   53.435408421   -0.000000000   -0.000000000
    1.155771136    0.194141792   53.435408421   -0.000000000   -0.000000000
    1.173275664    0.194141792   53.435408421   -0.000000000   -0.000000000
    1.190780192    0.194141792   53.435408421   -0.000000000   -0.000000000
    1.208284720    0.194141792   53.435408421   -0.000000000   -0.000000000
    1.225789248    0.194141792   53.435408421   -0.000000000   -0.000000000
    1.243293776    0.194141792   53.435408421   -0.000000000   -0.000000000
    1.260798304    0.194141792   53.435408421   -0.000000000   -0.000000000
    1.278302832    0.194141792   53.435408421   -0.000000000   -0.000000000
    1.295807360    0.194141792   53.435408421   -0.000000000   -0.000000000
    1.313311888    0.194141792   53.435408421   -0.000000000   -0.000000000
    1.330816416    0.194141792   53.435408421   -0.000000000   -0.000000000
    1.348320944    0.194141792   53.435408421   -0.000000000   -0.000000000
    1.365825472    0.194141792   53.435408421   -0.000000000   -0.000000000
    1.383330000    0.194141792   53.435408421   -0.000000000   -0.000000000

    0.070490400    0.211632648   53.434202875   -0.096025325   -0.038601023
    0.087994928    0.211632648   53.429600859   -0.430710380   -0.182112270
    0.105499456    0.211632648   53.414525712   -1.417379906   -0.649711448
    0.123003984    0.211632648   53.370203499   -4.001371678   -2.016991673
    0.140508512    0.211632648   53.254653222   -9.914739345   -5.561664978
    0.158013040    0.211632648   52.988782444  -21.610966990  -13.663213742
    0.175517568    0.211632648   52.449490203  -41.423810796  -29.972435780
    0.193022096    0.211632648   51.487957411  -69.632071631  -58.792761270
    0.210526624    0.211632648   49.983184589 -102.426845561 -103.392999645
    0.228031152    0.211632648   47.923533004 -131.342628916 -163.548335647
    0.245535680    0.211632648   45.467245806 -146.168104558 -233.820140099
    0.263040208    0.211632648   42.926905787 -140.491298508 -304.250310221
    0.280544736    0.211632648   40.657088366 -116.376623697 -363.989437669
    0.298049264    0.211632648   38.900633318  -83.990553757 -406.059865378
    0.315553792    0.211632648   37.690556130  -55.835979140 -430.251188399
    0.333058320    0.211632648   36.874537470  -39.583671826 -442.194113642
    0.350562848    0.211632648   36.236678626  -34.779784644 -449.494471046
    0.368067376    0.211632648   35.627297824  -35.014197675 -457.723455228
    0.385571904    0.211632648   35.026868722  -32.582434165 -468.504660676
    0.403076432    0.211632648   34.536014728  -21.780938409 -479.864492748
    0.420580960    0.211632648   34.330549657    0.278618857 -487.529137702
    0.438085488    0.211632648   34.612504124   33.658755964 -486.120977078
    0.455590016    0.211632648   35.555810072   74.896578970 -470.328114592
    0.473094544    0.211632648   37.238919837  116.417826867 -436.534214128
    0.490599072    0.211632648   39.580029130  148.433761582 -384.780687308
    0.508103600    0.211632648   42.333043577  162.509125728 -319.475475236
    0.525608128    0.211632648   45.149725163  155.893905988 -248.496760178
    0.543112656    0.211632648   47.694657734  132.612161131 -180.568599858
    0.560617184    0.211632648   49.745862807  100.962148858 -122.504994162
    0.578121712    0.211632648   51.233393770   69.377470126  -77.666634051
    0.595626240    0.211632648   52.211824238   43.400946265  -46.088879660
    0.613130768    0.211632648   52.800559350   24.905257453  -25.634790327
    0.630635296    0.211632648   53.127087196   13.198196118  -13.368225097
    0.648139824    0.211632648   53.295218494    6.478320631   -6.527325425
    0.665644352    0.211632648   53.376187751    2.920083615   -2.967564955
    0.683148880    0.211632648   53.412309718    1.202538476   -1.249179173
    0.700653408    0.211632648   53.426930462    0.467684147   -0.489867893
    0.718157936    0.211632648   53.432522833    0.168880480   -0.176444291
    0.735662464    0.211632648   53.434548261    0.052679555   -0.055983863
    0.753166992    0.211632648   53.435172050    0.015229962   -0.016214436
    0.770671520    0.211632648   53.435353946    0.003652742   -0.003961706
    0.788176048    0.211632648   53.435397237    0.000787107   -0.000846517
    0.805680576    0.211632648   53.435407009    0.000101958   -0.000112723
    0.823185104    0.211632648   53.435408290    0.000009899   -0.000010815
    0.840689632    0.211632648   53.435408421   -0.000000000   -0.000000000
    0.858194160    0.211632648   53.435408421   -0.000000000   -0.000000000
    0.875698688    0.211632648   53.435408421   -0.000000000   -0.000000000
    0.893203216    0.211632648   53.435408421   -0.000000000   -0.000000000
    0.910707744    0.211632648   53.435408421   -0.000000000   -0.000000000
    0.928212272    0.211632648   53.435408421   -0.000000000   -0.000000000
    0.945716800    0.211632648   53.435408421   -0.000000000   -0.000000000
    0.963221328    0.211632648   53.435408421   -0.000000000   -0.000000000
    0.980725856    0.211632648   53.435408421   -0.000000000   -0.000000000
    0.998230384    0.211632648   53.435408421   -0.000000000   -0.000000000
    1.015734912    0.211632648   53.435408421   -0.000000000   -0.000000000
    1.033239440    0.211632648   53.435408421   -0.000000000   -0.000000000
    1.050743968    0.211632648   53.435408421   -0.000000000   -0.000000000
    1.068248496    0.211632648   53.435408421   -0.000000000   -0.000000000
    1.085753024    0.211632648   53.435408421   -0.000000000   -0.000000000
    1.103257552    0.211632648   53.435408421   -0.000000000   -0.000000000
    1.120762080    0.211632648   53.435408421   -0.000000000   -0.000000000
    1.138266608    0.211632648   53.435408421   -0.000000000   -0.000000000
    1.155771136    0.211632648   53.435408421   -0.000000000   -0.000000000
    1.173275664    0.211632648   53.435408421   -0.000000000   -0.000000000
    1.190780192    0.211632648   53.435408421   -0.000000000   -0.000000000
    1.208284720    0.211632648   53.435408421   -0.000000000   -0.000000000
    1.225789248    0.211632648   53.435408421   -0.000000000   -0.000000000
    1.243293776    0.211632648   53.435408421   -0.000000000   -0.000000000
    1.260798304    0.211632648   53.435408421   -0.000000000   -0.000000000
    1.278302832    0.211632648   53.435408421   -0.000000000   -0.000000000
    1.295807360    0.211632648   53.435408421   -0.000000000   -0.000000000
    1.313311888    0.211632648   53.435408421   -0.000000000   -0.000000000
    1.330816416    0.211632648   53.435408421   -0.000000000   -0.000000000
    1.348320944    0.211632648   53.435408421   -0.000000000   -0.000000000
    1.365825472    0.211632648   53.435408421   -0.000000000   -0.000000000
    1.383330000    0.211632648   53.435408421   -0.000000000   -0.000000000

    0.070490400    0.229123504   53.433399502   -0.159878358   -0.053043436
    0.087994928    0.229123504   53.425847008   -0.708038580   -0.245587396
    0.105499456    0.229123504   53.401183782   -2.318190305   -0.869673893
    0.123003984    0.229123504   53.328896974   -6.519466176   -2.685379207
    0.140508512    0.229123504   53.141046529  -16.095994093   -7.367109136
    0.158013040    0.229123504   52.710457207  -34.941591334  -17.999770074
    0.175517568    0.229123504   51.840780181  -66.663647879  -39.249111975
    0.193022096    0.229123504   50.297918360 -111.439919148  -76.478958277
    0.210526624    0.229123504   47.898319155 -162.781123993 -133.480250826
    0.228031152    0.229123504   44.640120781 -206.796154434 -209.295741623
    0.245535680    0.229123504   40.797256227 -227.087477613 -296.143158617
    0.263040208    0.229123504   36.887606642 -213.808105327 -380.607467319
    0.280544736    0.229123504   33.485136042 -171.082711135 -448.623928461
    0.298049264    0.229123504   30.969152670 -116.103267294 -491.743345045
    0.315553792    0.229123504   29.368995906  -69.534834129 -510.711901225
    0.333058320    0.229123504   28.409643879  -43.877808566 -513.955844371
    0.350562848    0.229123504   27.713604403  -38.298107765 -512.311128092
    0.368067376    0.229123504   27.012276792  -42.353070912 -513.761827514
    0.385571904    0.229123504   26.247661444  -43.654505296 -521.082575409
    0.403076432    0.229123504   25.553846666  -33.128539992 -532.486762329
    0.420580960    0.229123504   25.185275906   -6.029519784 -543.394496740
    0.438085488    0.229123504   25.445172913   38.464315587 -547.797948538
    0.455590016    0.229123504   26.611579320   96.343449300 -539.276702709
    0.473094544    0.229123504   28.841722250  157.504875404 -512.502304168
    0.490599072    0.229123504   32.069742417  207.927600016 -465.474990748
    0.508103600    0.229123504   35.985400015  234.441723984 -400.777600197
    0.525608128    0.229123504   40.106450253  231.361614644 -325.396305175
    0.543112656    0.229123504   43.937964699  202.776362945 -248.434565757
    0.560617184    0.229123504   47.123759736  159.632641058 -178.198926357
    0.578121712    0.229123504   49.517403417  114.009535146 -120.082806621
    0.595626240    0.229123504   51.157724227   74.585449142  -76.037718307
    0.613130768    0.229123504   52.192339547   45.055827986  -45.230971733
    0.630635296    0.229123504   52.797519753   25.288675740  -25.246933705
    0.648139824    0.229123504   53.127758458   13.221395346  -13.197086918
    0.665644352    0.229123504   53.296719926    6.401974501   -6.435869639
    0.683148880    0.229123504   53.377229920    2.861340697   -2.916869261
    0.700653408    0.229123504   53.412467176    1.203994780   -1.230815136
    0.718157936    0.229123504   53.427014985    0.469100245   -0.478474790
    0.735662464    0.229123504   53.432667833    0.160914752   -0.166876570
    0.753166992    0.229123504   53.434579235    0.051321666   -0.053461208
    0.770671520    0.229123504   53.435190148    0.014098058   -0.014974102
    0.788176048    0.229123504   53.435356193    0.003542750   -0.003754647
    0.805680576    0.229123504   53.435399090    0.000652780   -0.000712198
    0.823185104    0.229123504   53.435407038    0.000101061   -0.000109292
    0.840689632    0.229123504   53.435408344    0.000005775   -0.000006365
    0.858194160    0.229123504   53.435408421   -0.000000000   -0.000000000
    0.875698688    0.229123504   53.435408421   -0.000000000   -0.000000000
    0.893203216    0.229123504   53.435408421   -0.000000000   -0.000000000
    0.910707744    0.229123504   53.435408421   -0.000000000   -0.000000000
    0.928212272    0.229123504   53.435408421   -0.000000000   -0.000000000
    0.945716800    0.229123504   53.435408421   -0.000000000   -0.000000000
    0.963221328    0.229123504   53.435408421   -0.000000000   -0.000000000
    0.980725856    0.229123504   53.435408421   -0.000000000   -0.000000000
    0.998230384    0.229123504   53.435408421   -0.000000000   -0.000000000
    1.015734912    0.229123504   53.435408421   -0.000000000   -0.000000000
    1.033239440    0.229123504   53.435408421   -0.000000000   -0.000000000
    1.050743968    0.229123504   53.435408421   -0.000000000   -0.000000000
    1.068248496    0.229123504   53.435408421   -0.000000000   -0.000000000
    1.085753024    0.229123504   53.435408421   -0.000000000   -0.000000000
    1.103257552    0.229123504   53.435408421   -0.000000000   -0.000000000
    1.120762080    0.229123504   53.435408421   -0.000000000   -0.000000000
    1.138266608    0.229123504   53.435408421   -0.000000000   -0.000000000
    1.155771136    0.229123504   53.435408421   -0.000000000   -0.000000000
    1.173275664    0.229123504   53.435408421   -0.000000000   -0.000000000
    1.190780192    0.229123504   53.435408421   -0.000000000   -0.000000000
    1.208284720    0.229123504   53.435408421   -0.000000000   -0.000000000
    1.225789248    0.229123504   53.435408421   -0.000000000   -0.000000000
    1.243293776    0.229123504   53.435408421   -0.000000000   -0.000000000
    1.260798304    0.229123504   53.435408421   -0.000000000   -0.000000000
    1.278302832    0.229123504   53.435408421   -0.000000000   -0.000000000
    1.295807360    0.229123504   53.435408421   -0.000000000   -0.000000000
    1.313311888    0.229123504   53.435408421   -0.000000000   -0.000000000
    1.330816416    0.229123504   53.435408421   -0.000000000   -0.000000000
    1.348320944    0.229123504   53.435408421   -0.000000000   -0.000000000
    1.365825472    0.229123504   53.435408421   -0.000000000   -0.000000000
    1.383330000    0.229123504   53.435408421   -0.000000000   -0.000000000

    0.070490400    0.246614360   53.432364491   -0.242018789   -0.064466574
    0.087994928    0.246614360   53.421110788   -1.056956050   -0.291493140
    0.105499456    0.246614360   53.384491759   -3.440785620   -1.022228424
    0.123003984    0.246614360   53.277532874   -9.635274369   -3.134229614
    0.140508512    0.246614360   53.000600105  -23.691213415   -8.540055151
    0.158013040    0.246614360   52.368530570  -51.193265624  -20.713065519
    0.175517568    0.246614360   51.098113793  -97.153103953  -44.801677952
    0.193022096    0.246614360   48.857075329 -161.390340325  -86.516292738
    0.210526624    0.246614360   45.396004843 -233.884911073 -149.456657947
    0.228031152    0.246614360   40.738898840 -294.013670895 -231.576143339
    0.245535680    0.246614360   35.314244390 -318.031273259 -323.103310556
    0.263040208    0.246614360   29.897124215 -292.448968405 -408.336986782
    0.280544736    0.246614360   25.324472172 -224.610733417 -471.649965130
    0.298049264    0.246614360   22.125983860 -140.821726028 -504.602505045
    0.315553792    0.246614360   20.304279861  -71.850804919 -509.614188895
    0.333058320    0.246614360   19.413279193  -35.873208311 -497.716490061
    0.350562848    0.246614360   18.862296341  -31.248744810 -482.230378135
    0.368067376    0.246614360   18.226654704  -42.413094241 -472.809301363
    0.385571904    0.246614360   17.391617831  -51.339992359 -473.058432392
    0.403076432    0.246614360   16.518648137  -45.162085744 -481.657491427
    0.420580960    0.246614360   15.938542342  -17.194005503 -494.606782126
    0.438085488    0.246614360   16.055454272   34.374117459 -506.633141649
    0.455590016    0.246614360   17.259261798  105.682241043 -511.681020345
    0.473094544    0.246614360   19.809458559  185.124300495 -503.632209268
    0.490599072    0.246614360   23.696416526  255.307353651 -478.088617362
    0.508103600    0.246614360   28.595057866  298.364979801 -433.898716439
    0.525608128    0.246614360   33.930534804  304.743745346 -374.150327751
    0.543112656    0.246614360   39.066920948  277.009347700 -305.276976838
    0.560617184    0.246614360   43.503494862  227.182982070 -235.052678947
    0.578121712    0.246614360   46.984321338  170.035854865 -170.428473654
    0.595626240    0.246614360   49.490466752  117.316522304 -116.149099108
    0.613130768    0.246614360   51.161167628   75.180110341  -74.265052066
    0.630635296    0.246614360   52.199154278   44.959842412  -44.464176507
    0.648139824    0.246614360   52.802576440   25.122014825  -24.882284302
    0.665644352    0.246614360   53.131625222   13.059844899  -12.988041718
    0.683148880    0.246614360   53.299109243    6.299791537   -6.310668130
    0.700653408    0.246614360   53.377963842    2.851471646   -2.855208131
    0.718157936    0.246614360   53.412895268    1.194477195   -1.194978638
    0.735662464    0.246614360   53.427410962    0.447560142   -0.455317753
    0.753166992    0.246614360   53.432763891    0.156305396   -0.160261539
    0.770671520    0.246614360   53.434627505    0.048290240   -0.050558494
    0.788176048    0.246614360   53.435196694    0.013751586   -0.014460537
    0.805680576    0.246614360   53.435361236    0.003170959   -0.003437874
    0.823185104    0.246614360   53.435398948    0.000667129   -0.000720121
    0.840689632    0.246614360   53.435407081    0.000098015   -0.000106756
    0.858194160    0.246614360   53.435408370    0.000003863   -0.000004268
    0.875698688    0.246614360   53.435408421   -0.000000000   -0.000000000
    0.893203216    0.246614360   53.435408421   -0.000000000   -0.000000000
    0.910707744    0.246614360   53.435408421   -0.000000000   -0.000000000
    0.928212272    0.246614360   53.435408421   -0.000000000   -0.000000000
    0.945716800    0.246614360   53.435408421   -0.000000000   -0.000000000
    0.963221328    0.246614360   53.435408421   -0.000000000   -0.000000000
    0.980725856    0.246614360   53.435408421   -0.000000000   -0.000000000
    0.998230384    0.246614360   53.435408421   -0.000000000   -0.000000000
    1.015734912    0.246614360   53.435408421   -0.000000000   -0.000000000
    1.033239440    0.246614360   53.435408421   -0.000000000   -0.000000000
    1.050743968    0.246614360   53.435408421   -0.000000000   -0.000000000
    1.068248496    0.246614360   53.435408421   -0.000000000   -0.000000000
    1.085753024    0.246614360   53.435408421   -0.000000000   -0.000000000
    1.103257552    0.246614360   53.435408421   -0.000000000   -0.000000000
    1.120762080    0.246614360   53.435408421   -0.000000000   -0.000000000
    1.138266608    0.246614360   53.435408421   -0.000000000   -0.000000000
    1.155771136    0.246614360   53.435408421   -0.000000000   -0.000000000
    1.173275664    0.246614360   53.435408421   -0.000000000   -0.000000000
    1.190780192    0.246614360   53.435408421   -0.000000000   -0.000000000
    1.208284720    0.246614360   53.435408421   -0.000000000   -0.000000000
    1.225789248    0.246614360   53.435408421   -0.000000000   -0.000000000
    1.243293776    0.246614360   53.435408421   -0.000000000   -0.000000000
    1.260798304    0.246614360   53.435408421   -0.000000000   -0.000000000
    1.278302832    0.246614360   53.435408421   -0.000000000   -0.000000000
    1.295807360    0.246614360   53.435408421   -0.000000000   -0.000000000
    1.313311888    0.246614360   53.435408421   -0.000000000   -0.000000000
    1.330816416    0.246614360   53.435408421   -0.000000000   -0.000000000
    1.348320944    0.246614360   53.435408421   -0.000000000   -0.000000000
    1.365825472    0.246614360   53.435408421   -0.000000000   -0.000000000
    1.383330000    0.246614360   53.435408421   -0.000000000   -0.000000000

    0.070490400    0.264105216   53.431179938   -0.335831065   -0.069776069
    0.087994928    0.264105216   53.415834668   -1.444120366   -0.305758418
    0.105499456    0.264105216   53.366106952   -4.670478437   -1.057937717
    0.123003984    0.264105216   53.221426373  -13.015371367   -3.211807894
    0.140508512    0.264105216   52.848422051  -31.850762551   -8.666450275
    0.158013040    0.264105216   52.001253430  -68.461939187  -20.799523083
    0.175517568    0.264105216   50.308032582 -129.134866571  -44.465284095
    0.193022096    0.264105216   47.340625121 -212.973196796  -84.748206449
    0.210526624    0.264105216   42.794519691 -305.851087617 -144.216647858
    0.228031152    0.264105216   36.740471897 -379.879797259 -219.569788770
    0.245535680    0.264105216   29.788576822 -403.871274801 -300.021560547
    0.263040208    0.264105216   22.993611593 -361.329037917 -369.696297996
    0.280544736    0.264105216   17.461106402 -264.042266709 -413.974493594
    0.298049264    0.264105216   13.854042167 -148.680427187 -426.384056769
    0.315553792    0.264105216   12.113971124  -56.759312808 -411.536740532
    0.333058320    0.264105216   11.585560886  -11.935607947 -382.101285329
    0.350562848    0.264105216   11.435611422  -11.027257639 -352.122765773
    0.368067376    0.264105216   11.067512205  -32.634903694 -331.272459597
    0.385571904    0.264105216   10.302786217  -52.849088958 -323.028372276
    0.403076432    0.264105216    9.322325419  -55.344444077 -326.433394054
    0.420580960    0.264105216    8.516251011  -32.118746042 -338.786826643
    0.438085488    0.264105216    8.363497773   19.323593716 -357.030844430
    0.455590016    0.264105216    9.342015499   95.925194389 -377.492182834
    0.473094544    0.264105216   11.811602104  186.388643153 -395.205555005
    0.490599072    0.264105216   15.854884428  272.352458196 -404.295712352
    0.508103600    0.264105216   21.206741110  333.020212878 -399.079143342
    0.525608128    0.264105216   27.291978250  355.078321036 -376.215956514
    0.543112656    0.264105216   33.410817026  337.803313837 -336.060486880
    0.560617184    0.264105216   38.953103017  291.463940363 -282.805429030
    0.578121712    0.264105216   43.539227533  230.921289758 -223.250365287
    0.595626240    0.264105216   47.042527323  169.603245181 -164.828807328
    0.613130768    0.264105216   49.532192783  116.160254266 -113.595592489
    0.630635296    0.264105216   51.185701972   74.379065835  -72.988465755
    0.648139824    0.264105216   52.213811828   44.512467863  -43.695502232
    0.665644352    0.264105216   52.812510423   24.813832620  -24.367315952
    0.683148880    0.264105216   53.137876554   12.859465578  -12.652776573
    0.700653408    0.264105216   53.301981876    6.233925605   -6.118368449
    0.718157936    0.264105216   53.379640652    2.798206396   -2.745244451
    0.735662464    0.264105216   53.414043420    1.137100715   -1.132136167
    0.753166992    0.264105216   53.427773495    0.430928757   -0.432410362
    0.770671520    0.264105216   53.432934274    0.146869752   -0.150051537
    0.788176048    0.264105216   53.434670991    0.046122813   -0.047383785
    0.805680576    0.264105216   53.435219982    0.012268642   -0.012939185
    0.823185104    0.264105216   53.435364533    0.003006767   -0.003158669
    0.840689632    0.264105216   53.435400374    0.000576282   -0.000608756
    0.858194160    0.264105216   53.435407699    0.000053607   -0.000057554
    0.875698688    0.264105216   53.435408401    0.000001491   -0.000001628
    0.893203216    0.264105216   53.435408421   -0.000000000   -0.000000000
    0.910707744    0.264105216   53.435408421   -0.000000000   -0.000000000
    0.928212272    0.264105216   53.435408421   -0.000000000   -0.000000000
    0.945716800    0.264105216   53.435408421   -0.000000000   -0.000000000
    0.963221328    0.264105216   53.435408421   -0.000000000   -0.000000000
    0.980725856    0.264105216   53.435408421   -0.000000000   -0.000000000
    0.998230384    0.264105216   53.435408421   -0.000000000   -0.000000000
    1.015734912    0.264105216   53.435408421   -0.000000000   -0.000000000
    1.033239440    0.264105216   53.435408421   -0.000000000   -0.000000000
    1.050743968    0.264105216   53.435408421   -0.000000000   -0.000000000
    1.068248496    0.264105216   53.435408421   -0.000000000   -0.000000000
    1.085753024    0.264105216   53.435408421   -0.000000000   -0.000000000
    1.103257552    0.264105216   53.435408421   -0.000000000   -0.000000000
    1.120762080    0.264105216   53.435408421   -0.000000000   -0.000000000
    1.138266608    0.264105216   53.435408421   -0.000000000   -0.000000000
    1.155771136    0.264105216   53.435408421   -0.000000000   -0.000000000
    1.173275664    0.264105216   53.435408421   -0.000000000   -0.000000000
    1.190780192    0.264105216   53.435408421   -0.000000000   -0.000000000
    1.208284720    0.264105216   53.435408421   -0.000000000   -0.000000000
    1.225789248    0.264105216   53.435408421   -0.000000000   -0.000000000
    1.243293776    0.264105216   53.435408421   -0.000000000   -0.000000000
    1.260798304    0.264105216   53.435408421   -0.000000000   -0.000000000
    1.278302832    0.264105216   53.435408421   -0.000000000   -0.000000000
    1.295807360    0.264105216   53.435408421   -0.000000000   -0.000000000
    1.313311888    0.264105216   53.435408421   -0.000000000   -0.000000000
    1.330816416    0.264105216   53.435408421   -0.000000000   -0.000000000
    1.348320944    0.264105216   53.435408421   -0.000000000   -0.000000000
    1.365825472    0.264105216   53.435408421   -0.000000000   -0.000000000
    1.383330000    0.264105216   53.435408421   -0.000000000   -0.000000000

    0.070490400    0.281596072   53.429963354   -0.431885412   -0.068300969
    0.087994928    0.281596072   53.410609559   -1.825326899   -0.286780949
    0.105499456    0.281596072   53.348187157   -5.859434466   -0.973538107
    0.123003984    0.281596072   53.167383087  -16.238108217   -2.913250770
    0.140508512    0.281596072   52.703565639  -39.519111820   -7.746801105
    0.158013040    0.281596072   51.656100186  -84.427899550  -18.298656492
    0.175517568    0.281596072   49.576116130 -158.131616266  -38.422176978
    0.193022096    0.281596072   45.958346879 -258.628520509  -71.747304184
    0.210526624    0.281596072   40.467070545 -367.559539809 -119.212004574
    0.228031152    0.281596072   33.240911417 -450.248278572 -176.409283780
    0.245535680    0.281596072   25.078208527 -469.227673440 -232.815127685
    0.263040208    0.281596072   17.296062888 -406.466033200 -274.654838875
    0.280544736    0.281596072   11.228182142 -279.224285777 -290.808790788
    0.298049264    0.281596072    7.621072951 -134.506483815 -278.399004290
    0.315553792    0.281596072    6.315805070  -23.499232674 -244.256370483
    0.333058320    0.281596072    6.431774119   26.109702901 -201.203381508
    0.350562848    0.281596072    6.899890931   20.069079211 -161.804460493
    0.368067376    0.281596072    6.969022668  -14.197966517 -133.730948058
    0.385571904    0.281596072    6.410557134  -47.492560917 -119.015177418
    0.403076432    0.281596072    5.422794184  -61.178659011 -116.501583715
    0.420580960    0.281596072    4.430341672  -47.332584159 -124.906581626
    0.438085488    0.281596072    3.939274967   -3.857168141 -144.240996027
    0.455590016    0.281596072    4.457974823   67.080119757 -174.897108404
    0.473094544    0.281596072    6.405900033  156.417018264 -215.376155522
    0.490599072    0.281596072    9.965770611  248.267306644 -260.553840782
    0.508103600    0.281596072   15.004066919  322.417992520 -301.456318391
    0.525608128    0.281596072   21.065468825  363.569405421 -327.886468184
    0.543112656    0.281596072   27.513963097  366.754349556 -332.064167901
    0.560617184    0.281596072   33.719553404  337.302721859 -311.672202620
    0.578121712    0.281596072   39.204496746  286.335630194 -270.635607515
    0.595626240    0.281596072   43.699601985  226.088799855 -217.398006761
    0.613130768    0.281596072   47.134025927  166.613503719 -161.698368834
    0.630635296    0.281596072   49.585456791  114.648470869 -111.516595208
    0.648139824    0.281596072   51.220149769   73.571994087  -71.416690036
    0.665644352    0.281596072   52.237860868   43.929826754  -42.536556359
    0.683148880    0.281596072   52.828167989   24.383309311  -23.587123927
    0.700653408    0.281596072   53.146304900   12.628887621  -12.184401196
    0.718157936    0.281596072   53.306778778    6.063602226   -5.855913975
    0.735662464    0.281596072   53.382475436    2.661127104   -2.605508651
    0.753166992    0.281596072   53.415031748    1.090152971   -1.077292045
    0.770671520    0.281596072   53.428201857    0.406990777   -0.409430757
    0.788176048    0.281596072   53.433051859    0.140332657   -0.142672931
    0.805680576    0.281596072   53.434724749    0.042456929   -0.044384483
    0.823185104    0.281596072   53.435225376    0.011938109   -0.012542226
    0.840689632    0.281596072   53.435366485    0.002851292   -0.003039067
    0.858194160    0.281596072   53.435401359    0.000494333   -0.000544605
    0.875698688    0.281596072   53.435407253    0.000085784   -0.000092884
    0.893203216    0.281596072   53.435408403    0.000001388   -0.000001545
    0.910707744    0.281596072   53.435408421   -0.000000000   -0.000000000
    0.928212272    0.281596072   53.435408421   -0.000000000   -0.000000000
    0.945716800    0.281596072   53.435408421   -0.000000000   -0.000000000
    0.963221328    0.281596072   53.435408421   -0.000000000   -0.000000000
    0.980725856    0.281596072   53.435408421   -0.000000000   -0.000000000
    0.998230384    0.281596072   53.435408421   -0.000000000   -0.000000000
    1.015734912    0.281596072   53.435408421   -0.000000000   -0.000000000
    1.033239440    0.281596072   53.435408421   -0.000000000   -0.000000000
    1.050743968    0.281596072   53.435408421   -0.000000000   -0.000000000
    1.068248496    0.281596072   53.435408421   -0.000000000   -0.000000000
    1.085753024    0.281596072   53.435408421   -0.000000000   -0.000000000
    1.103257552    0.281596072   53.435408421   -0.000000000   -0.000000000
    1.120762080    0.281596072   53.435408421   -0.000000000   -0.000000000
    1.138266608    0.281596072   53.435408421   -0.000000000   -0.000000000
    1.155771136    0.281596072   53.435408421   -0.000000000   -0.000000000
    1.173275664    0.281596072   53.435408421   -0.000000000   -0.000000000
    1.190780192    0.281596072   53.435408421   -0.000000000   -0.000000000
    1.208284720    0.281596072   53.435408421   -0.000000000   -0.000000000
    1.225789248    0.281596072   53.435408421   -0.000000000   -0.000000000
    1.243293776    0.281596072   53.435408421   -0.000000000   -0.000000000
    1.260798304    0.281596072   53.435408421   -0.000000000   -0.000000000
    1.278302832    0.281596072   53.435408421   -0.000000000   -0.000000000
    1.295807360    0.281596072   53.435408421   -0.000000000   -0.000000000
    1.313311888    0.281596072   53.435408421   -0.000000000   -0.000000000
    1.330816416    0.281596072   53.435408421   -0.000000000   -0.000000000
    1.348320944    0.281596072   53.435408421   -0.000000000   -0.000000000
    1.365825472    0.281596072   53.435408421   -0.000000000   -0.000000000
    1.383330000    0.281596072   53.435408421   -0.000000000   -0.000000000

    0.070490400    0.299086928   53.428817119   -0.521981427   -0.062312512
    0.087994928    0.299086928   53.405921895   -2.164391479   -0.247418659
    0.105499456    0.299086928   53.332465875   -6.889972527   -0.818212932
    0.123003984    0.299086928   53.120781217  -18.974379320   -2.398340347
    0.140508512    0.299086928   52.580854087  -45.888158443   -6.240753346
    0.158013040    0.299086928   51.369366016  -97.354955665  -14.389358844
    0.175517568    0.299086928   48.981488934 -180.883234160  -29.377902116
    0.193022096    0.299086928   44.863874812 -293.038448686  -53.077110853
    0.210526624    0.299086928   38.679570624 -411.544067569  -84.727488401
    0.228031152    0.299086928   30.650945468 -496.243064176 -119.247369368
    0.245535680    0.299086928   21.750080304 -505.463320040 -147.424448754
    0.263040208    0.299086928   13.505132551 -421.565006637 -159.033906091
    0.280544736    0.299086928    7.403069875 -267.886314058 -147.748536287
    0.298049264    0.299086928    4.204544157 -100.515822127 -114.803727652
    0.315553792    0.299086928    3.615419756   22.197292476  -68.697043556
    0.333058320    0.299086928    4.540095388   70.923928779  -20.993970832
    0.350562848    0.299086928    5.715877977   55.129335939   18.932119748
    0.368067376    0.299086928    6.286559525    7.977315031   46.901310842
    0.385571904    0.299086928    6.008900667  -37.250916534   63.399667422
    0.403076432    0.299086928    5.108760712  -61.241635655   70.543897391
    0.420580960    0.299086928    4.024695806  -57.998165290   68.789840863
    0.438085488    0.299086928    3.237052927  -27.574059959   55.357089397
    0.455590016    0.299086928    3.207669576   27.925365543   25.388561539
    0.473094544    0.299086928    4.339718959  102.791662609  -24.602169473
    0.490599072    0.299086928    6.879470884  186.866894236  -92.868877868
    0.508103600    0.299086928   10.857249979  264.837877959 -170.266720329
    0.525608128    0.299086928   16.039983671  322.781755853 -242.218546144
    0.543112656    0.299086928   21.995416469  352.268431518 -293.615594864
    0.560617184    0.299086928   28.201817333  351.635096698 -314.408219518
    0.578121712    0.299086928   34.158336549  324.540532101 -302.941442253
    0.595626240    0.299086928   39.461041558  278.302520107 -265.600376330
    0.613130768    0.299086928   43.851937654  221.972038056 -213.503304673
    0.630635296    0.299086928   47.234763074  164.586171100 -158.233031279
    0.648139824    0.299086928   49.658616461  113.347779063 -108.553766968
    0.665644352    0.299086928   51.273421533   72.460100206  -69.150557823
    0.683148880    0.299086928   52.273390057   43.018672159  -40.986902726
    0.700653408    0.299086928   52.848759301   23.788611350  -22.628706413
    0.718157936    0.299086928   53.158002241   12.209894849  -11.638363404
    0.735662464    0.299086928   53.313314996    5.768438545   -5.563916573
    0.753166992    0.299086928   53.385049090    2.544479056   -2.476220905
    0.770671520    0.299086928   53.416161206    1.031906689   -1.020091530
    0.788176048    0.299086928   53.428583190    0.386918416   -0.387325293
    0.805680576    0.299086928   53.433216070    0.130117926   -0.133751036
    0.823185104    0.299086928   53.434756346    0.040655722   -0.042236639
    0.840689632    0.299086928   53.435236458    0.011182815   -0.011840588
    0.858194160    0.299086928   53.435371489    0.002475019   -0.002721515
    0.875698688    0.299086928   53.435400406    0.000565799   -0.000613303
    0.893203216    0.299086928   53.435407535    0.000064274   -0.000072236
    0.910707744    0.299086928   53.435408363    0.000004424   -0.000004916
    0.928212272    0.299086928   53.435408421   -0.000000000   -0.000000000
    0.945716800    0.299086928   53.435408421   -0.000000000   -0.000000000
    0.963221328    0.299086928   53.435408421   -0.000000000   -0.000000000
    0.980725856    0.299086928   53.435408421   -0.000000000   -0.000000000
    0.998230384    0.299086928   53.435408421   -0.000000000   -0.000000000
    1.015734912    0.299086928   53.435408421   -0.000000000   -0.000000000
    1.033239440    0.299086928   53.435408421   -0.000000000   -0.000000000
    1.050743968    0.299086928   53.435408421   -0.000000000   -0.000000000
    1.068248496    0.299086928   53.435408421   -0.000000000   -0.000000000
    1.085753024    0.299086928   53.435408421   -0.000000000   -0.000000000
    1.103257552    0.299086928   53.435408421   -0.000000000   -0.000000000
    1.120762080    0.299086928   53.435408421   -0.000000000   -0.000000000
    1.138266608    0.299086928   53.435408421   -0.000000000   -0.000000000
    1.155771136    0.299086928   53.435408421   -0.000000000   -0.000000000
    1.173275664    0.299086928   53.435408421   -0.000000000   -0.000000000
    1.190780192    0.299086928   53.435408421   -0.000000000   -0.000000000
    1.208284720    0.299086928   53.435408421   -0.000000000   -0.000000000
    1.225789248    0.299086928   53.435408421   -0.000000000   -0.000000000
    1.243293776    0.299086928   53.435408421   -0.000000000   -0.000000000
    1.260798304    0.299086928   53.435408421   -0.000000000   -0.000000000
    1.278302832    0.299086928   53.435408421   -0.000000000   -0.000000000
    1.295807360    0.299086928   53.435408421   -0.000000000   -0.000000000
    1.313311888    0.299086928   53.435408421   -0.000000000   -0.000000000
    1.330816416    0.299086928   53.435408421   -0.000000000   -0.000000000
    1.348320944    0.299086928   53.435408421   -0.000000000   -0.000000000
    1.365825472    0.299086928   53.435408421   -0.000000000   -0.000000000
    1.383330000    0.299086928   53.435408421   -0.000000000   -0.000000000

    0.070490400    0.316577784   53.427788668   -0.602349282   -0.055397915
    0.087994928    0.316577784   53.401959832   -2.447641331   -0.206875182
    0.105499456    0.316577784   53.319555012   -7.722187262   -0.663559740
    0.123003984    0.316577784   53.083391561  -21.121939080   -1.896263632
    0.140508512    0.316577784   52.484825762  -50.729931912   -4.798869706
    0.158013040    0.316577784   51.151228534 -106.811589574  -10.714928576
    0.175517568    0.316577784   48.543997462 -196.713987136  -21.038530782
    0.193022096    0.316577784   44.090455924 -315.380470964  -36.207083759
    0.210526624    0.316577784   37.478541856 -437.192255035  -54.249081094
    0.228031152    0.316577784   29.021383961 -518.113317746  -69.957404030
    0.245535680    0.316577784   19.837153262 -514.499104581  -75.847761081
    0.263040208    0.316577784   11.600429764 -410.874553411  -65.293221561
    0.280544736    0.316577784    5.868970166 -236.765725444  -36.318937051
    0.298049264    0.316577784    3.351071906  -55.444347331    6.556296396
    0.315553792    0.316577784    3.596159959   70.601260825   54.109526647
    0.333058320    0.316577784    5.323588215  112.967844838   96.802680789
    0.350562848    0.316577784    7.139107182   85.842584828  128.926882532
    0.368067376    0.316577784    8.146790825   27.588700349  150.046980140
    0.385571904    0.316577784    8.136419765  -25.774891676  163.409478466
    0.403076432    0.316577784    7.383303180  -55.802620795  172.593060276
    0.420580960    0.316577784    6.333729074  -60.111216243  178.189559569
    0.438085488    0.316577784    5.404664502  -42.785734170  176.021082929
    0.455590016    0.316577784    4.942116825   -7.468469243  158.037299619
    0.473094544    0.316577784    5.245091140   43.181059028  116.026623218
    0.490599072    0.316577784    6.547841267  106.420753102   46.754677114
    0.508103600    0.316577784    9.015411758  175.331851038  -44.055829787
    0.525608128    0.316577784   12.675162487  241.294545778 -142.047019317
    0.543112656    0.316577784   17.396722713  295.097662267 -228.654977655
    0.560617184    0.316577784   22.892376698  328.457773603 -287.681173482
    0.578121712    0.316577784   28.749645135  335.697833750 -310.663970289
    0.595626240    0.316577784   34.495429772  316.014252292 -298.652501523
    0.613130768    0.316577784   39.692442576  274.264063237 -260.338881866
    0.630635296    0.316577784   44.030217782  219.660293623 -208.013675611
    0.648139824    0.316577784   47.375949073  162.537984885 -153.350357423
    0.665644352    0.316577784   49.764347746  111.307898937 -104.764943317
    0.683148880    0.316577784   51.345162768   70.695087100  -66.509980469
    0.700653408    0.316577784   52.316796495   41.763851038  -39.295222788
    0.718157936    0.316577784   52.873728843   22.920226956  -21.626333838
    0.735662464    0.316577784   53.171785860   11.632623325  -11.081870239
    0.753166992    0.316577784   53.319310230    5.511094781   -5.290485444
    0.770671520    0.316577784   53.387758525    2.414470308   -2.347541859
    0.788176048    0.316577784   53.417207193    0.979145910   -0.964162556
    0.805680576    0.316577784   53.429023192    0.361460334   -0.364329966
    0.823185104    0.316577784   53.433330520    0.123813070   -0.126472568
    0.840689632    0.316577784   53.434797006    0.038094896   -0.039693306
    0.858194160    0.316577784   53.435254791    0.009899048   -0.010700756
    0.875698688    0.316577784   53.435369921    0.002621451   -0.002795862
    0.893203216    0.316577784   53.435401884    0.000460497   -0.000506401
    0.910707744    0.316577784   53.435407597    0.000060773   -0.000065758
    0.928212272    0.316577784   53.435408416    0.000000437   -0.000000474
    0.945716800    0.316577784   53.435408421   -0.000000000   -0.000000000
    0.963221328    0.316577784   53.435408421   -0.000000000   -0.000000000
    0.980725856    0.316577784   53.435408421   -0.000000000   -0.000000000
    0.998230384    0.316577784   53.435408421   -0.000000000   -0.000000000
    1.015734912    0.316577784   53.435408421   -0.000000000   -0.000000000
    1.033239440    0.316577784   53.435408421   -0.000000000   -0.000000000
    1.050743968    0.316577784   53.435408421   -0.000000000   -0.000000000
    1.068248496    0.316577784   53.435408421   -0.000000000   -0.000000000
    1.085753024    0.316577784   53.435408421   -0.000000000   -0.000000000
    1.103257552    0.316577784   53.435408421   -0.000000000   -0.000000000
    1.120762080    0.316577784   53.435408421   -0.000000000   -0.000000000
    1.138266608    0.316577784   53.435408421   -0.000000000   -0.000000000
    1.155771136    0.316577784   53.435408421   -0.000000000   -0.000000000
    1.173275664    0.316577784   53.435408421   -0.000000000   -0.000000000
    1.190780192    0.316577784   53.435408421   -0.000000000   -0.000000000
    1.208284720    0.316577784   53.435408421   -0.000000000   -0.000000000
    1.225789248    0.316577784   53.435408421   -0.000000000   -0.000000000
    1.243293776    0.316577784   53.435408421   -0.000000000   -0.000000000
    1.260798304    0.316577784   53.435408421   -0.000000000   -0.000000000
    1.278302832    0.316577784   53.435408421   -0.000000000   -0.000000000
    1.295807360    0.316577784   53.435408421   -0.000000000   -0.000000000
    1.313311888    0.316577784   53.435408421   -0.000000000   -0.000000000
    1.330816416    0.316577784   53.435408421   -0.000000000   -0.000000000
    1.348320944    0.316577784   53.435408421   -0.000000000   -0.000000000
    1.365825472    0.316577784   53.435408421   -0.000000000   -0.000000000
    1.383330000    0.316577784   53.435408421   -0.000000000   -0.000000000

    0.070490400    0.334068640   53.426870698   -0.673664261   -0.049837169
    0.087994928    0.334068640   53.398612839   -2.684033463   -0.178217851
    0.105499456    0.334068640   53.308954352   -8.393360759   -0.558372863
    0.123003984    0.334068640   53.053423126  -22.802172724   -1.563941885
    0.140508512    0.334068640   52.409906112  -54.384453693   -3.868150711
    0.158013040    0.334068640   50.986349027 -113.630723378   -8.404413229
    0.175517568    0.334068640   48.226088404 -207.417668073  -15.940963374
    0.193022096    0.334068640   43.556137917 -329.044645978  -26.209623379
    0.210526624    0.334068640   36.703841892 -450.137266720  -36.812169697
    0.228031152    0.334068640   28.070873917 -524.088131393  -42.897733316
    0.245535680    0.334068640   18.892551819 -506.912864247  -38.475290481
    0.263040208    0.334068640   10.935721268 -386.384998284  -19.366405118
    0.280544736    0.334068640    5.767130107 -197.913493753   13.845545865
    0.298049264    0.334068640    3.999817766  -10.156277219   55.114448220
    0.315553792    0.334068640    5.022960508  112.725859086   95.489673541
    0.333058320    0.334068640    7.406960500  145.160196036  127.402843737
    0.350562848    0.334068640    9.684321778  106.642886515  147.954317726
    0.368067376    0.334068640   10.977153243   40.172265122  159.372543809
    0.385571904    0.334068640   11.151091791  -16.506978001  166.883565887
    0.403076432    0.334068640   10.556443404  -46.745130011  175.412293985
    0.420580960    0.334068640    9.657165697  -52.680878854  186.484695111
    0.438085488    0.334068640    8.798143893  -43.706885880  196.329434975
    0.455590016    0.334068640    8.174237123  -26.732863658  196.169567719
    0.473094544    0.334068640    7.914067757   -2.992103619  175.208415143
    0.490599072    0.334068640    8.153288747   31.571047243  125.656138959
    0.508103600    0.334068640    9.109145260   79.614054447   47.575957640
    0.525608128    0.334068640   11.023233645  140.711412745  -49.547119102
    0.543112656    0.334068640   14.080141312  208.538281086 -149.188956626
    0.560617184    0.334068640   18.300044772  271.214522657 -233.187419218
    0.578121712    0.334068640   23.470542042  314.908953846 -287.565360525
    0.595626240    0.334068640   29.161786622  329.585816032 -306.230747793
    0.613130768    0.334068640   34.834243012  313.126566837 -291.652867288
    0.630635296    0.334068640   39.985766657  271.751014149 -252.758664191
    0.648139824    0.334068640   44.274273967  216.536436279 -201.211030990
    0.665644352    0.334068640   47.562211812  159.143916219 -147.966472439
    0.683148880    0.334068640   49.893176071  108.293333386 -100.869437147
    0.700653408    0.334068640   51.426061550   68.444806295  -63.877313191
    0.718157936    0.334068640   52.364576561   40.191664003  -37.641265542
    0.735662464    0.334068640   52.900440618   21.884242224  -20.660113910
    0.753166992    0.334068640   53.184335159   11.117454506  -10.571031469
    0.770671520    0.334068640   53.325106779    5.243386857   -5.042794343
    0.788176048    0.334068640   53.390138079    2.293791969   -2.236659754
    0.805680576    0.334068640   53.418160247    0.923848808   -0.920738277
    0.823185104    0.334068640   53.429288548    0.345695033   -0.350332676
    0.840689632    0.334068640   53.433414743    0.118047351   -0.122197199
    0.858194160    0.334068640   53.434834503    0.035269031   -0.037825138
    0.875698688    0.334068640   53.435246002    0.010565256   -0.011209560
    0.893203216    0.334068640   53.435372899    0.002397273   -0.002616955
    0.910707744    0.334068640   53.435401690    0.000476177   -0.000515595
    0.928212272    0.334068640   53.435407604    0.000060486   -0.000065140
    0.945716800    0.334068640   53.435408400    0.000001638   -0.000001752
    0.963221328    0.334068640   53.435408421   -0.000000000   -0.000000000
    0.980725856    0.334068640   53.435408421   -0.000000000   -0.000000000
    0.998230384    0.334068640   53.435408421   -0.000000000   -0.000000000
    1.015734912    0.334068640   53.435408421   -0.000000000   -0.000000000
    1.033239440    0.334068640   53.435408421   -0.000000000   -0.000000000
    1.050743968    0.334068640   53.435408421   -0.000000000   -0.000000000
    1.068248496    0.334068640   53.435408421   -0.000000000   -0.000000000
    1.085753024    0.334068640   53.435408421   -0.000000000   -0.000000000
    1.103257552    0.334068640   53.435408421   -0.000000000   -0.000000000
    1.120762080    0.334068640   53.435408421   -0.000000000   -0.000000000
    1.138266608    0.334068640   53.435408421   -0.000000000   -0.000000000
    1.155771136    0.334068640   53.435408421   -0.000000000   -0.000000000
    1.173275664    0.334068640   53.435408421   -0.000000000   -0.000000000
    1.190780192    0.334068640   53.435408421   -0.000000000   -0.000000000
    1.208284720    0.334068640   53.435408421   -0.000000000   -0.000000000
    1.225789248    0.334068640   53.435408421   -0.000000000   -0.000000000
    1.243293776    0.334068640   53.435408421   -0.000000000   -0.000000000
    1.260798304    0.334068640   53.435408421   -0.000000000   -0.000000000
    1.278302832    0.334068640   53.435408421   -0.000000000   -0.000000000
    1.295807360    0.334068640   53.435408421   -0.000000000   -0.000000000
    1.313311888    0.334068640   53.435408421   -0.000000000   -0.000000000
    1.330816416    0.334068640   53.435408421   -0.000000000   -0.000000000
    1.348320944    0.334068640   53.435408421   -0.000000000   -0.000000000
    1.365825472    0.334068640   53.435408421   -0.000000000   -0.000000000
    1.383330000    0.334068640   53.435408421   -0.000000000   -0.000000000

    0.070490400    0.351559496   53.426040341   -0.737940919   -0.045038657
    0.087994928    0.351559496   53.395657032   -2.891439819   -0.160880472
    0.105499456    0.351559496   53.299729185   -8.971864327   -0.501930030
    0.123003984    0.351559496   53.027656316  -24.228434073   -1.402818347
    0.140508512    0.351559496   52.346376496  -57.429094694   -3.461743355
    0.158013040    0.351559496   50.848793438 -119.176836714   -7.507261357
    0.175517568    0.351559496   47.966244134 -215.821486342  -14.218786246
    0.193022096    0.351559496   43.131035592 -339.151077885  -23.365185519
    0.210526624    0.351559496   36.110580385 -458.472346476  -32.869785207
    0.228031152    0.351559496   27.385737732 -525.290185388  -38.572907871
    0.245535680    0.351559496   18.287434772 -495.917810653  -35.443469369
    0.263040208    0.351559496   10.645695041 -361.535382397  -20.186209582
    0.280544736    0.351559496    6.010826910 -162.847910663    6.248486898
    0.298049264    0.351559496    4.891096894   27.268352646   38.228438990
    0.315553792    0.351559496    6.527684360  144.193294722   67.896746576
    0.333058320    0.351559496    9.371649140  165.884864731   89.051285100
    0.350562848    0.351559496   11.917681696  117.128539124   99.967532139
    0.368067376    0.351559496   13.336566776   45.094418156  103.634171265
    0.385571904    0.351559496   13.591891436  -11.173546337  105.740251133
    0.403076432    0.351559496   13.126737376  -36.874882411  111.809259004
    0.420580960    0.351559496   12.442193858  -38.486855400  124.557986196
    0.438085488    0.351559496   11.831841518  -30.856384717  142.076605527
    0.455590016    0.351559496   11.350014186  -25.254447180  157.458930591
    0.473094544    0.351559496   10.936436760  -23.663491229  160.426059851
    0.490599072    0.351559496   10.566680881  -17.826089646  140.955669728
    0.508103600    0.351559496   10.409248424    2.857705496   93.650763266
    0.525608128    0.351559496   10.808143080   46.700651618   20.556944961
    0.543112656    0.351559496   12.183050774  113.307340489  -68.569778368
    0.560617184    0.351559496   14.850866388  191.724608299 -158.795076092
    0.578121712    0.351559496   18.866360215  264.064171862 -234.295985934
    0.595626240    0.351559496   23.964375010  312.944669292 -282.722939618
    0.613130768    0.351559496   29.632803350  328.317064402 -298.380498050
    0.630635296    0.351559496   35.270553430  310.388846431 -283.177385951
    0.648139824    0.351559496   40.359019144  267.410649209 -245.009122163
    0.665644352    0.351559496   44.564918551  211.630023817 -194.773499833
    0.683148880    0.351559496   47.769121765  154.693188688 -142.955540887
    0.700653408    0.351559496   50.029044579  104.815029017  -97.183785645
    0.718157936    0.351559496   51.509869947   65.921706206  -61.360458396
    0.735662464    0.351559496   52.413142802   38.478702659  -36.064138454
    0.753166992    0.351559496   52.925062863   20.936621313  -19.761940443
    0.770671520    0.351559496   53.196195144   10.601099733  -10.112159712
    0.788176048    0.351559496   53.330327604    4.989141620   -4.825223828
    0.805680576    0.351559496   53.392264913    2.178049373   -2.146888161
    0.823185104    0.351559496   53.418865464    0.884474407   -0.886357649
    0.840689632    0.351559496   53.429533437    0.330833715   -0.337883120
    0.858194160    0.351559496   53.433527494    0.110578162   -0.116423035
    0.875698688    0.351559496   53.434825296    0.036363067   -0.037950421
    0.893203216    0.351559496   53.435259539    0.009660939   -0.010361296
    0.910707744    0.351559496   53.435374461    0.002307300   -0.002477490
    0.928212272    0.351559496   53.435402407    0.000424848   -0.000461310
    0.945716800    0.351559496   53.435407698    0.000052568   -0.000058360
    0.963221328    0.351559496   53.435408364    0.000004354   -0.000004730
    0.980725856    0.351559496   53.435408421   -0.000000000   -0.000000000
    0.998230384    0.351559496   53.435408421   -0.000000000   -0.000000000
    1.015734912    0.351559496   53.435408421   -0.000000000   -0.000000000
    1.033239440    0.351559496   53.435408421   -0.000000000   -0.000000000
    1.050743968    0.351559496   53.435408421   -0.000000000   -0.000000000
    1.068248496    0.351559496   53.435408421   -0.000000000   -0.000000000
    1.085753024    0.351559496   53.435408421   -0.000000000   -0.000000000
    1.103257552    0.351559496   53.435408421   -0.000000000   -0.000000000
    1.120762080    0.351559496   53.435408421   -0.000000000   -0.000000000
    1.138266608    0.351559496   53.435408421   -0.000000000   -0.000000000
    1.155771136    0.351559496   53.435408421   -0.000000000   -0.000000000
    1.173275664    0.351559496   53.435408421   -0.000000000   -0.000000000
    1.190780192    0.351559496   53.435408421   -0.000000000   -0.000000000
    1.208284720    0.351559496   53.435408421   -0.000000000   -0.000000000
    1.225789248    0.351559496   53.435408421   -0.000000000   -0.000000000
    1.243293776    0.351559496   53.435408421   -0.000000000   -0.000000000
    1.260798304    0.351559496   53.435408421   -0.000000000   -0.000000000
    1.278302832    0.351559496   53.435408421   -0.000000000   -0.000000000
    1.295807360    0.351559496   53.435408421   -0.000000000   -0.000000000
    1.313311888    0.351559496   53.435408421   -0.000000000   -0.000000000
    1.330816416    0.351559496   53.435408421   -0.000000000   -0.000000000
    1.348320944    0.351559496   53.435408421   -0.000000000   -0.000000000
    1.365825472    0.351559496   53.435408421   -0.000000000   -0.000000000
    1.383330000    0.351559496   53.435408421   -0.000000000   -0.000000000

    0.070490400    0.369050352   53.425307847   -0.794634439   -0.038050959
    0.087994928    0.369050352   53.392990139   -3.079126591   -0.142529608
    0.105499456    0.369050352   53.291361178   -9.499068349   -0.450994109
    0.123003984    0.369050352   53.004114127  -25.541157666   -1.280670852
    0.140508512    0.369050352   52.287825549  -60.267300047   -3.219568540
    0.158013040    0.369050352   50.720537904 -124.445105802   -7.146966101
    0.175517568    0.369050352   47.720023519 -224.051957310  -13.958645569
    0.193022096    0.369050352   42.718679389 -349.628461461  -23.920688542
    0.210526624    0.369050352   35.513567304 -468.459791464  -35.778710274
    0.228031152    0.369050352   26.650408201 -530.276536768  -46.318351698
    0.245535680    0.369050352   17.542621281 -491.408299739  -51.115790573
    0.263040208    0.369050352   10.079067332 -345.745033594  -46.614991599
    0.280544736    0.369050352    5.803158943 -138.469915888  -32.444868665
    0.298049264    0.369050352    5.140051764   53.813874960  -12.261774597
    0.315553792    0.369050352    7.207985919  165.911198406    7.843749444
    0.333058320    0.369050352   10.356971149  178.701772904   22.454201144
    0.350562848    0.369050352   13.049809332  121.540044398   29.421397249
    0.368067376    0.369050352   14.501559632   45.357264368   30.516033015
    0.385571904    0.369050352   14.766700278   -9.361234243   30.160800494
    0.403076432    0.369050352   14.382154710  -28.893783857   33.365207270
    0.420580960    0.369050352   13.904921035  -22.863359935   43.715009046
    0.438085488    0.369050352   13.616670452  -10.541825984   61.790082240
    0.455590016    0.369050352   13.480748416   -7.585116862   84.274581139
    0.473094544    0.369050352   13.282196072  -18.519033194  104.115853750
    0.490599072    0.369050352   12.824257853  -34.294633440  112.125568683
    0.508103600    0.369050352   12.149339609  -40.051932683   99.787433768
    0.525608128    0.369050352   11.573562502  -20.803832897   62.189233784
    0.543112656    0.369050352   11.611147163   30.003188235    0.336689935
    0.560617184    0.369050352   12.780973890  106.399209502  -78.077444344
    0.578121712    0.369050352   15.396713103  191.890905271 -160.021251708
    0.595626240    0.369050352   19.439829804  266.242601806 -230.386335837
    0.613130768    0.369050352   24.563765513  313.191118139 -276.375728688
    0.630635296    0.369050352   30.208797787  325.537886639 -291.332744082
    0.648139824    0.369050352   35.775442260  305.265409820 -276.208929878
    0.665644352    0.369050352   40.764699050  261.440363302 -238.491268919
    0.683148880    0.369050352   44.867019465  205.995419474 -188.983676102
    0.700653408    0.369050352   47.979197117  149.974748471 -138.166559695
    0.718157936    0.369050352   50.166002663  101.132985365  -93.598343501
    0.735662464    0.369050352   51.592842979   63.259479430  -58.969240027
    0.753166992    0.369050352   52.457798875   36.846291520  -34.640392703
    0.770671520    0.369050352   52.947191122   20.001673631  -19.021396211
    0.788176048    0.369050352   53.206207489   10.114269550   -9.762189920
    0.805680576    0.369050352   53.334329611    4.769747489   -4.685685649
    0.823185104    0.369050352   53.393628941    2.097192159   -2.095223229
    0.840689632    0.369050352   53.419299745    0.855456104   -0.870249408
    0.858194160    0.369050352   53.429717359    0.317104634   -0.331549653
    0.875698688    0.369050352   53.433479205    0.114104633   -0.118850026
    0.893203216    0.369050352   53.434843569    0.034832557   -0.037306057
    0.910707744    0.369050352   53.435257817    0.009710789   -0.010504618
    0.928212272    0.369050352   53.435374003    0.002308302   -0.002538290
    0.945716800    0.369050352   53.435401686    0.000469498   -0.000522030
    0.963221328    0.369050352   53.435407303    0.000082482   -0.000088834
    0.980725856    0.369050352   53.435408396    0.000001921   -0.000002076
    0.998230384    0.369050352   53.435408421   -0.000000000   -0.000000000
    1.015734912    0.369050352   53.435408421   -0.000000000   -0.000000000
    1.033239440    0.369050352   53.435408421   -0.000000000   -0.000000000
    1.050743968    0.369050352   53.435408421   -0.000000000   -0.000000000
    1.068248496    0.369050352   53.435408421   -0.000000000   -0.000000000
    1.085753024    0.369050352   53.435408421   -0.000000000   -0.000000000
    1.103257552    0.369050352   53.435408421   -0.000000000   -0.000000000
    1.120762080    0.369050352   53.435408421   -0.000000000   -0.000000000
    1.138266608    0.369050352   53.435408421   -0.000000000   -0.000000000
    1.155771136    0.369050352   53.435408421   -0.000000000   -0.000000000
    1.173275664    0.369050352   53.435408421   -0.000000000   -0.000000000
    1.190780192    0.369050352   53.435408421   -0.000000000   -0.000000000
    1.208284720    0.369050352   53.435408421   -0.000000000   -0.000000000
    1.225789248    0.369050352   53.435408421   -0.000000000   -0.000000000
    1.243293776    0.369050352   53.435408421   -0.000000000   -0.000000000
    1.260798304    0.369050352   53.435408421   -0.000000000   -0.000000000
    1.278302832    0.369050352   53.435408421   -0.000000000   -0.000000000
    1.295807360    0.369050352   53.435408421   -0.000000000   -0.000000000
    1.313311888    0.369050352   53.435408421   -0.000000000   -0.000000000
    1.330816416    0.369050352   53.435408421   -0.000000000   -0.000000000
    1.348320944    0.369050352   53.435408421   -0.000000000   -0.000000000
    1.365825472    0.369050352   53.435408421   -0.000000000   -0.000000000
    1.383330000    0.369050352   53.435408421   -0.000000000   -0.000000000

    0.070490400    0.386541208   53.424742166   -0.838544529   -0.025470748
    0.087994928    0.386541208   53.390772264   -3.237049426   -0.106978632
    0.105499456    0.386541208   53.284258577   -9.953995271   -0.348084836
    0.123003984    0.386541208   52.983678780  -26.706981752   -1.018881383
    0.140508512    0.386541208   52.235691160  -62.876291547   -2.648192702
    0.158013040    0.386541208   50.602771206 -129.511146207   -6.110538473
    0.175517568    0.386541208   47.485033406 -232.489396867  -12.500375610
    0.193022096    0.386541208   42.304982512 -361.496780464  -22.667991756
    0.210526624    0.386541208   34.872563021 -482.119567759  -36.415052493
    0.228031152    0.386541208   25.779241140 -542.203192140  -51.789737241
    0.245535680    0.386541208   16.509608844 -497.293066255  -65.163453508
    0.263040208    0.386541208    9.019315167 -342.664850703  -72.508159217
    0.280544736    0.386541208    4.875833771 -126.815782703  -71.410606090
    0.298049264    0.386541208    4.465338598   70.151824785  -62.548462752
    0.315553792    0.386541208    6.820363845  181.482114963  -49.481904819
    0.333058320    0.386541208   10.202608601  189.296567807  -36.812026661
    0.350562848    0.386541208   13.026722135  126.042597119  -27.948633081
    0.368067376    0.386541208   14.517205595   45.832816836  -23.752088975
    0.385571904    0.386541208   14.783705536   -8.932147634  -22.552197482
    0.403076432    0.386541208   14.437613085  -24.268033873  -21.037719484
    0.420580960    0.386541208   14.101031757  -11.088501564  -15.497411286
    0.438085488    0.386541208   14.086177667    8.733192889   -3.121924368
    0.455590016    0.386541208   14.333488796   16.106737519   16.743312490
    0.473094544    0.386541208   14.543673080    3.133848349   41.594627768
    0.490599072    0.386541208   14.385176001  -23.253828546   65.503031988
    0.508103600    0.386541208   13.747329009  -48.096007000   79.992946874
    0.525608128    0.386541208   12.819652912  -53.474484006   76.106860607
    0.543112656    0.386541208   12.064844443  -27.286842666   47.400231427
    0.560617184    0.386541208   12.061643313   31.360866686   -6.918556617
    0.578121712    0.386541208   13.299201026  111.959719571  -80.246332273
    0.595626240    0.386541208   16.013126409  196.880691991 -159.403997730
    0.613130768    0.386541208   20.116396513  267.717710055 -228.307274260
    0.630635296    0.386541208   25.232177704  311.053805434 -273.191587875
    0.648139824    0.386541208   30.815457994  320.842050639 -286.906434729
    0.665644352    0.386541208   36.288098771  299.423569278 -270.645889091
    0.683148880    0.386541208   41.171661626  255.404770646 -232.374307460
    0.700653408    0.386541208   45.170077576  200.308041735 -183.186994796
    0.718157936    0.386541208   48.189066573  145.010922577 -133.447405684
    0.735662464    0.386541208   50.299055032   97.229504307  -90.293176438
    0.753166992    0.386541208   51.667950700   60.639866502  -56.940463973
    0.770671520    0.386541208   52.496021119   35.277734820  -33.565708851
    0.788176048    0.386541208   52.964897911   19.152709264  -18.509689073
    0.805680576    0.386541208   53.213303747    9.728231598   -9.558189464
    0.823185104    0.386541208   53.336823733    4.616223992   -4.612481142
    0.840689632    0.386541208   53.394362660    2.041700988   -2.077790811
    0.858194160    0.386541208   53.419545823    0.830964396   -0.868713134
    0.875698688    0.386541208   53.429548590    0.325428239   -0.341824824
    0.893203216    0.386541208   53.433469799    0.112228567   -0.121712216
    0.910707744    0.386541208   53.434814984    0.035804691   -0.039646269
    0.928212272    0.386541208   53.435244301    0.010286010   -0.011645655
    0.945716800    0.386541208   53.435366655    0.002731728   -0.003117176
    0.963221328    0.386541208   53.435398560    0.000684003   -0.000758829
    0.980725856    0.386541208   53.435406816    0.000116219   -0.000128639
    0.998230384    0.386541208   53.435408314    0.000008067   -0.000008756
    1.015734912    0.386541208   53.435408421   -0.000000000   -0.000000000
    1.033239440    0.386541208   53.435408421   -0.000000000   -0.000000000
    1.050743968    0.386541208   53.435408421   -0.000000000   -0.000000000
    1.068248496    0.386541208   53.435408421   -0.000000000   -0.000000000
    1.085753024    0.386541208   53.435408421   -0.000000000   -0.000000000
    1.103257552    0.386541208   53.435408421   -0.000000000   -0.000000000
    1.120762080    0.386541208   53.435408421   -0.000000000   -0.000000000
    1.138266608    0.386541208   53.435408421   -0.000000000   -0.000000000
    1.155771136    0.386541208   53.435408421   -0.000000000   -0.000000000
    1.173275664    0.386541208   53.435408421   -0.000000000   -0.000000000
    1.190780192    0.386541208   53.435408421   -0.000000000   -0.000000000
    1.208284720    0.386541208   53.435408421   -0.000000000   -0.000000000
    1.225789248    0.386541208   53.435408421   -0.000000000   -0.000000000
    1.243293776    0.386541208   53.435408421   -0.000000000   -0.000000000
    1.260798304    0.386541208   53.435408421   -0.000000000   -0.000000000
    1.278302832    0.386541208   53.435408421   -0.000000000   -0.000000000
    1.295807360    0.386541208   53.435408421   -0.000000000   -0.000000000
    1.313311888    0.386541208   53.435408421   -0.000000000   -0.000000000
    1.330816416    0.386541208   53.435408421   -0.000000000   -0.000000000
    1.348320944    0.386541208   53.435408421   -0.000000000   -0.000000000
    1.365825472    0.386541208   53.435408421   -0.000000000   -0.000000000
    1.383330000    0.386541208   53.435408421   -0.000000000   -0.000000000

    0.070490400    0.404032064   53.424461233   -0.860514898   -0.005367277
    0.087994928    0.404032064   53.389420236   -3.335859996   -0.042182748
    0.105499456    0.404032064   53.279750021  -10.252534722   -0.149259270
    0.123003984    0.404032064   52.970121889  -27.513824896   -0.477214201
    0.140508512    0.404032064   52.199466946  -64.789104952   -1.350886496
    0.158013040    0.404032064   50.516628100 -133.484507662   -3.403863290
    0.175517568    0.404032064   47.302839346 -239.676932511   -7.633073101
    0.193022096    0.404032064   41.962106082 -372.739652916  -15.244171216
    0.210526624    0.404032064   34.298204211 -497.141240034  -27.134327121
    0.228031152    0.404032064   24.922363427 -558.962029743  -43.086362972
    0.245535680    0.404032064   15.369975403 -512.147779218  -61.111298266
    0.263040208    0.404032064    7.665821671 -351.655422017  -77.556383384
    0.280544736    0.404032064    3.435745707 -127.538541799  -88.301211869
    0.298049264    0.404032064    3.083915951   77.246190321  -90.576183486
    0.315553792    0.404032064    5.610199856  193.283705229  -84.353790612
    0.333058320    0.404032064    9.209614790  201.613085606  -72.397772008
    0.350562848    0.404032064   12.227936162  135.494816849  -58.995032613
    0.368067376    0.404032064   13.847633196   51.117350370  -48.068811524
    0.385571904    0.404032064   14.176013824   -6.797700220  -41.668547913
    0.403076432    0.404032064   13.859442806  -22.441881390  -39.284048759
    0.420580960    0.404032064   13.578737386   -5.897657218  -38.106743111
    0.438085488    0.404032064   13.708190893   20.469981876  -34.049896779
    0.455590016    0.404032064   14.229211554   35.624439800  -23.286232450
    0.473094544    0.404032064   14.837752022   28.473198301   -3.997019385
    0.490599072    0.404032064   15.135375626    2.236149480   22.140200546
    0.508103600    0.404032064   14.883004771  -31.166802376   49.237611756
    0.525608128    0.404032064   14.105452415  -54.766165579   68.010571197
    0.543112656    0.404032064   13.112634181  -53.969057160   68.117042038
    0.560617184    0.404032064   12.406099087  -21.868861914   42.010888830
    0.578121712    0.404032064   12.523612137   39.015359734  -11.312381946
    0.595626240    0.404032064   13.884919139  117.988161234  -84.451192512
    0.613130768    0.404032064   16.676661975  199.459810065 -163.011534676
    0.630635296    0.404032064   20.796784161  267.365461452 -230.152330061
    0.648139824    0.404032064   25.886539282  308.535640005 -272.215558289
    0.665644352    0.404032064   31.411728695  316.786899061 -282.997060366
    0.683148880    0.404032064   36.801152248  294.084968176 -264.753585514
    0.700653408    0.404032064   41.582161375  249.189209518 -226.023288498
    0.718157936    0.404032064   45.470312799  194.008659227 -177.704256503
    0.735662464    0.404032064   48.386386080  139.598143474 -129.509320768
    0.753166992    0.404032064   50.413880768   93.338936648  -87.853739646
    0.770671520    0.404032064   51.727271611   58.239306349  -55.646528385
    0.788176048    0.404032064   52.523749354   33.951967269  -32.955912723
    0.805680576    0.404032064   52.975940506   18.543708054  -18.275898424
    0.823185104    0.404032064   53.217118401    9.473778341   -9.489518084
    0.840689632    0.404032064   53.337739030    4.523651695   -4.615843972
    0.858194160    0.404032064   53.394466140    2.005219908   -2.100768539
    0.875698688    0.404032064   53.419032084    0.850076490   -0.901135206
    0.893203216    0.404032064   53.429397532    0.325868089   -0.357018484
    0.910707744    0.404032064   53.433348046    0.116455635   -0.130876825
    0.928212272    0.404032064   53.434755366    0.038454553   -0.044151229
    0.945716800    0.404032064   53.435214532    0.011982525   -0.013791572
    0.963221328    0.404032064   53.435354609    0.003538009   -0.003959481
    0.980725856    0.404032064   53.435396284    0.000839553   -0.000930252
    0.998230384    0.404032064   53.435406316    0.000153799   -0.000166535
    1.015734912    0.404032064   53.435408340    0.000006125   -0.000006684
    1.033239440    0.404032064   53.435408421   -0.000000000   -0.000000000
    1.050743968    0.404032064   53.435408421   -0.000000000   -0.000000000
    1.068248496    0.404032064   53.435408421   -0.000000000   -0.000000000
    1.085753024    0.404032064   53.435408421   -0.000000000   -0.000000000
    1.103257552    0.404032064   53.435408421   -0.000000000   -0.000000000
    1.120762080    0.404032064   53.435408421   -0.000000000   -0.000000000
    1.138266608    0.404032064   53.435408421   -0.000000000   -0.000000000
    1.155771136    0.404032064   53.435408421   -0.000000000   -0.000000000
    1.173275664    0.404032064   53.435408421   -0.000000000   -0.000000000
    1.190780192    0.404032064   53.435408421   -0.000000000   -0.000000000
    1.208284720    0.404032064   53.435408421   -0.000000000   -0.000000000
    1.225789248    0.404032064   53.435408421   -0.000000000   -0.000000000
    1.243293776    0.404032064   53.435408421   -0.000000000   -0.000000000
    1.260798304    0.404032064   53.435408421   -0.000000000   -0.000000000
    1.278302832    0.404032064   53.435408421   -0.000000000   -0.000000000
    1.295807360    0.404032064   53.435408421   -0.000000000   -0.000000000
    1.313311888    0.404032064   53.435408421   -0.000000000   -0.000000000
    1.330816416    0.404032064   53.435408421   -0.000000000   -0.000000000
    1.348320944    0.404032064   53.435408421   -0.000000000   -0.000000000
    1.365825472    0.404032064   53.435408421   -0.000000000   -0.000000000
    1.383330000    0.404032064   53.435408421   -0.000000000   -0.000000000

    0.070490400    0.421522920   53.424594695   -0.850335619    0.021542695
    0.087994928    0.421522920   53.389484728   -3.335538192    0.054451563
    0.105499456    0.421522920   53.279678878  -10.273310724    0.158230334
    0.123003984    0.421522920   52.968926444  -27.638262599    0.393354159
    0.140508512    0.421522920   52.193660475  -65.248849639    0.832014675
    0.158013040    0.421522920   50.496185033 -134.819423832    1.419790332
    0.175517568    0.421522920   47.244509689 -242.873781419    1.727925743
    0.193022096    0.421522920   41.821601581 -379.177508830    0.644904015
    0.210526624    0.421522920   34.006715521 -508.118473732   -3.701041460
    0.228031152    0.421522920   24.395619156 -574.771107706  -13.383425894
    0.245535680    0.421522920   14.534585156 -531.131195989  -29.391636284
    0.263040208    0.421522920    6.496817089 -370.012965165  -50.185732960
    0.280544736    0.421522920    1.986174396 -140.451740554  -71.259810165
    0.298049264    0.421522920    1.484982546   73.507696788  -86.527589746
    0.315553792    0.421522920    4.034029863  199.443117461  -91.137667873
    0.333058320    0.421522920    7.810016795  214.913452153  -84.028226085
    0.350562848    0.421522920   11.087891930  150.939782022  -68.612565159
    0.368067376    0.421522920   12.959555666   63.747316540  -51.084974934
    0.385571904    0.421522920   13.461492923    0.174141865  -37.471178763
    0.403076432    0.421522920   13.217458815  -20.804737274  -31.011006217
    0.420580960    0.421522920   12.940513673   -6.373136498  -31.056395038
    0.438085488    0.421522920   13.077599733   22.676051075  -33.650570732
    0.455590016    0.421522920   13.694256248   44.984571373  -33.275523760
    0.473094544    0.421522920   14.547279210   47.140674505  -25.043462881
    0.490599072    0.421522920   15.244058635   28.448058965   -6.752214303
    0.508103600    0.421522920   15.474646456   -3.614357032   19.455263993
    0.525608128    0.421522920   15.120886899  -35.739876252   46.874837341
    0.543112656    0.421522920   14.307189884  -54.177404327   65.237189867
    0.560617184    0.421522920   13.369444843  -48.836193612   63.799038194
    0.578121712    0.421522920   12.770638935  -15.228187942   35.447368997
    0.595626240    0.421522920   12.996694727   44.556094091  -19.662821515
    0.613130768    0.421522920   14.440234173  121.662691360  -92.872430866
    0.630635296    0.421522920   17.284048979  201.970194120 -169.254779505
    0.648139824    0.421522920   21.437880490  268.588814008 -232.540670410
    0.665644352    0.421522920   26.532544490  307.718011405 -270.498639397
    0.683148880    0.421522920   32.018477667  313.110524800 -278.360014326
    0.700653408    0.421522920   37.318699807  287.778997599 -259.100374386
    0.718157936    0.421522920   41.976470738  241.623907095 -220.968995838
    0.735662464    0.421522920   45.735291303  187.011068454 -174.067305605
    0.753166992    0.421522920   48.542883755  134.352549476 -127.280670812
    0.770671520    0.421522920   50.495101186   90.057308178  -86.692931029
    0.788176048    0.421522920   51.765175832   56.411605509  -55.120118508
    0.805680576    0.421522920   52.538546676   33.102558517  -32.783886795
    0.823185104    0.421522920   52.980666260   18.177438411  -18.268320983
    0.840689632    0.421522920   53.217733911    9.342260596   -9.550735071
    0.858194160    0.421522920   53.337259651    4.482804217   -4.688020095
    0.875698688    0.421522920   53.393290526    2.046807249   -2.166356414
    0.893203216    0.421522920   53.418613438    0.858816872   -0.932093992
    0.910707744    0.421522920   53.429147894    0.336221026   -0.371749183
    0.928212272    0.421522920   53.433240469    0.122379163   -0.136828952
    0.945716800    0.421522920   53.434707055    0.041903207   -0.046519328
    0.963221328    0.421522920   53.435198239    0.013416138   -0.014444803
    0.980725856    0.421522920   53.435355311    0.003585641   -0.003806059
    0.998230384    0.421522920   53.435397509    0.000779998   -0.000811150
    1.015734912    0.421522920   53.435407381    0.000076901   -0.000081719
    1.033239440    0.421522920   53.435408386    0.000002698   -0.000002914
    1.050743968    0.421522920   53.435408421   -0.000000000   -0.000000000
    1.068248496    0.421522920   53.435408421   -0.000000000   -0.000000000
    1.085753024    0.421522920   53.435408421   -0.000000000   -0.000000000
    1.103257552    0.421522920   53.435408421   -0.000000000   -0.000000000
    1.120762080    0.421522920   53.435408421   -0.000000000   -0.000000000
    1.138266608    0.421522920   53.435408421   -0.000000000   -0.000000000
    1.155771136    0.421522920   53.435408421   -0.000000000   -0.000000000
    1.173275664    0.421522920   53.435408421   -0.000000000   -0.000000000
    1.190780192    0.421522920   53.435408421   -0.000000000   -0.000000000
    1.208284720    0.421522920   53.435408421   -0.000000000   -0.000000000
    1.225789248    0.421522920   53.435408421   -0.000000000   -0.000000000
    1.243293776    0.421522920   53.435408421   -0.000000000   -0.000000000
    1.260798304    0.421522920   53.435408421   -0.000000000   -0.000000000
    1.278302832    0.421522920   53.435408421   -0.000000000   -0.000000000
    1.295807360    0.421522920   53.435408421   -0.000000000   -0.000000000
    1.313311888    0.421522920   53.435408421   -0.000000000   -0.000000000
    1.330816416    0.421522920   53.435408421   -0.000000000   -0.000000000
    1.348320944    0.421522920   53.435408421   -0.000000000   -0.000000000
    1.365825472    0.421522920   53.435408421   -0.000000000   -0.000000000
    1.383330000    0.421522920   53.435408421   -0.000000000   -0.000000000

    0.070490400    0.439013776   53.425233437   -0.800720397    0.051560491
    0.087994928    0.439013776   53.391456301   -3.199360307    0.173170791
    0.105499456    0.439013776   53.285763498   -9.899311106    0.546307025
    0.123003984    0.439013776   52.985408595  -26.754737395    1.521360183
    0.140508512    0.439013776   52.232891969  -63.460070308    3.744034923
    0.158013040    0.439013776   50.577127175 -131.818185701    8.073356260
    0.175517568    0.439013776   47.387367999 -238.929136659   15.160729849
    0.193022096    0.439013776   42.032100510 -375.771214484   24.561133892
    0.210526624    0.439013776   34.251476638 -508.201474295   33.747570197
    0.228031152    0.439013776   24.581892360 -581.923875101   37.973779524
    0.245535680    0.439013776   14.515941177 -547.490168700   31.891084635
    0.263040208    0.439013776    6.119487639 -393.981645249   12.760738944
    0.280544736    0.439013776    1.163630935 -166.057376290  -16.629578564
    0.298049264    0.439013776    0.259962031   54.479755046  -47.820865472
    0.315553792    0.439013776    2.583273475  193.385079590  -70.267488071
    0.333058320    0.439013776    6.379795408  222.988729275  -76.702127855
    0.350562848    0.439013776    9.892382985  168.527522838  -66.863652189
    0.368067376    0.439013776   12.098756101   83.030564441  -47.181257262
    0.385571904    0.439013776   12.899280764   14.063100036  -26.996993010
    0.403076432    0.439013776   12.823485121  -15.640215467  -13.899760458
    0.420580960    0.439013776   12.567008550   -8.628118971  -10.750412647
    0.438085488    0.439013776   12.633016214   17.809938017  -15.361378276
    0.455590016    0.439013776   13.186042892   43.623107268  -22.215618060
    0.473094544    0.439013776   14.083666108   54.313635216  -24.938897922
    0.490599072    0.439013776   14.997640802   46.010970977  -18.588515807
    0.508103600    0.439013776   15.612657765   21.901182182   -1.746170580
    0.525608128    0.439013776   15.726280742   -9.425494806   22.726319054
    0.543112656    0.439013776   15.305642643  -37.449842298   47.436956427
    0.560617184    0.439013776   14.498176375  -52.214487002   62.119457327
    0.578121712    0.439013776   13.611777430  -45.248270347   56.744755250
    0.595626240    0.439013776   13.078981632  -11.263405596   25.444945588
    0.613130768    0.439013776   13.380138892   49.080262014  -30.432782776
    0.630635296    0.439013776   14.912126763  127.352781032 -101.816510242
    0.648139824    0.439013776   17.857596657  207.510429220 -174.519230560
    0.665644352    0.439013776   22.089604930  271.577019759 -233.771291113
    0.683148880    0.439013776   27.197909467  306.149613935 -268.771468917
    0.700653408    0.439013776   32.614841813  307.073710007 -275.400688174
    0.718157936    0.439013776   37.784883090  279.288499425 -256.297830703
    0.735662464    0.439013776   42.292976989  233.383061131 -218.979004347
    0.753166992    0.439013776   45.923052488  180.709060818 -172.881922735
    0.770671520    0.439013776   48.639985993  130.385153125 -126.706594061
    0.788176048    0.439013776   50.539512255   87.811778089  -86.509767717
    0.805680576    0.439013776   51.780828816   55.328627499  -55.205627900
    0.823185104    0.439013776   52.541210262   32.617819205  -33.027134320
    0.840689632    0.439013776   52.978067943   18.016251207  -18.566005212
    0.858194160    0.439013776   53.214108146    9.331625709   -9.823747180
    0.875698688    0.439013776   53.333537221    4.588275406   -4.895680404
    0.893203216    0.439013776   53.391417967    2.098339329   -2.285027149
    0.910707744    0.439013776   53.417584678    0.898112841   -0.993215446
    0.928212272    0.439013776   53.428657549    0.359527997   -0.400771438
    0.945716800    0.439013776   53.433012053    0.135547763   -0.150062822
    0.963221328    0.439013776   53.434618377    0.047707467   -0.051637337
    0.980725856    0.439013776   53.435179371    0.014619993   -0.015716025
    0.998230384    0.439013776   53.435350964    0.003864155   -0.004130975
    1.015734912    0.439013776   53.435398077    0.000714458   -0.000795743
    1.033239440    0.439013776   53.435406549    0.000136029   -0.000149353
    1.050743968    0.439013776   53.435408339    0.000006260   -0.000006857
    1.068248496    0.439013776   53.435408421   -0.000000000   -0.000000000
    1.085753024    0.439013776   53.435408421   -0.000000000   -0.000000000
    1.103257552    0.439013776   53.435408421   -0.000000000   -0.000000000
    1.120762080    0.439013776   53.435408421   -0.000000000   -0.000000000
    1.138266608    0.439013776   53.435408421   -0.000000000   -0.000000000
    1.155771136    0.439013776   53.435408421   -0.000000000   -0.000000000
    1.173275664    0.439013776   53.435408421   -0.000000000   -0.000000000
    1.190780192    0.439013776   53.435408421   -0.000000000   -0.000000000
    1.208284720    0.439013776   53.435408421   -0.000000000   -0.000000000
    1.225789248    0.439013776   53.435408421   -0.000000000   -0.000000000
    1.243293776    0.439013776   53.435408421   -0.000000000   -0.000000000
    1.260798304    0.439013776   53.435408421   -0.000000000   -0.000000000
    1.278302832    0.439013776   53.435408421   -0.000000000   -0.000000000
    1.295807360    0.439013776   53.435408421   -0.000000000   -0.000000000
    1.313311888    0.439013776   53.435408421   -0.000000000   -0.000000000
    1.330816416    0.439013776   53.435408421   -0.000000000   -0.000000000
    1.348320944    0.439013776   53.435408421   -0.000000000   -0.000000000
    1.365825472    0.439013776   53.435408421   -0.000000000   -0.000000000
    1.383330000    0.439013776   53.435408421   -0.000000000   -0.000000000

    0.070490400    0.456504632   53.426381498   -0.711130399    0.078657204
    0.087994928    0.456504632   53.395545305   -2.910076375    0.292074886
    0.105499456    0.456504632   53.298860782   -9.066800747    0.945502171
    0.123003984    0.456504632   53.022519538  -24.665985331    2.709870968
    0.140508512    0.456504632   52.326057570  -58.894095683    6.890214101
    0.158013040    0.456504632   50.783041250 -123.251348979   15.462039010
    0.175517568    0.456504632   47.786550929 -225.366282158   30.541100316
    0.193022096    0.456504632   42.707275365 -358.228696717   52.904719510
    0.210526624    0.456504632   35.239274903 -491.061479733   79.915973723
    0.228031152    0.456504632   25.812990176 -572.652992435  104.283418705
    0.245535680    0.456504632   15.783031602 -553.674901389  115.539320648
    0.263040208    0.456504632    7.116028913 -418.581498886  104.851984937
    0.280544736    0.456504632    1.599281838 -203.994529866   70.905503749
    0.298049264    0.456504632    0.000000000   15.287435995   22.649065963
    0.315553792    0.456504632    1.726352193  166.332900645  -23.958819371
    0.333058320    0.456504632    5.219264033  215.925914483  -53.769195973
    0.350562848    0.456504632    8.780274339  180.161817587  -59.889824890
    0.368067376    0.456504632   11.293536617  104.633840426  -46.057795137
    0.385571904    0.456504632   12.478905112   34.725645656  -23.177011489
    0.403076432    0.456504632   12.695627795   -3.751733519   -2.995966103
    0.420580960    0.456504632   12.550605341   -7.650929183    7.091574183
    0.438085488    0.456504632   12.558076600   11.002351564    5.923861520
    0.455590016    0.456504632   12.967119204   35.159037671   -2.616967628
    0.473094544    0.456504632   13.748794144   50.656927924  -12.178838693
    0.490599072    0.456504632   14.675560981   51.606116628  -16.423299082
    0.508103600    0.456504632   15.481180681   37.891805328  -11.366562997
    0.525608128    0.456504632   15.945626600   13.691367093    3.697685490
    0.543112656    0.456504632   15.940534533  -14.640171343   25.270243138
    0.560617184    0.456504632   15.457107818  -39.728123201   46.032140478
    0.578121712    0.456504632   14.627444504  -52.572785567   56.421671824
    0.595626240    0.456504632   13.750040954  -43.642817941   47.557634263
    0.613130768    0.456504632   13.271612834   -6.662943333   14.634643927
    0.630635296    0.456504632   13.683615690   57.116153363  -40.617725277
    0.648139824    0.456504632   15.370514856  136.390739761 -109.752421546
    0.665644352    0.456504632   18.454504625  213.685326457 -179.743138168
    0.683148880    0.456504632   22.745640709  271.923488831 -236.841860005
    0.700653408    0.456504632   27.806451438  300.727819342 -270.615341607
    0.718157936    0.456504632   33.096450407  298.443551201 -276.648314410
    0.735662464    0.456504632   38.112133942  270.746471261 -257.178433036
    0.753166992    0.456504632   42.486852967  226.829595202 -219.518392720
    0.770671520    0.456504632   46.022387588  176.553692702 -173.231523284
    0.788176048    0.456504632   48.683257257  127.934939047 -127.064179368
    0.805680576    0.456504632   50.550525192   86.542570706  -87.025586930
    0.823185104    0.456504632   51.776346716   54.746294616  -55.870182283
    0.840689632    0.456504632   52.530934615   32.473134312  -33.702460727
    0.858194160    0.456504632   52.967872070   18.112785191  -19.129719300
    0.875698688    0.456504632   53.205798897    9.571057328  -10.208205299
    0.893203216    0.456504632   53.329235288    4.732912547   -5.103934087
    0.910707744    0.456504632   53.389326722    2.190499775   -2.377732304
    0.928212272    0.456504632   53.416698798    0.947959426   -1.029022977
    0.945716800    0.456504632   53.428300126    0.384768528   -0.413208038
    0.963221328    0.456504632   53.432903757    0.145022472   -0.152668525
    0.980725856    0.456504632   53.434617481    0.048525544   -0.050793046
    0.998230384    0.456504632   53.435187939    0.014256919   -0.014910562
    1.015734912    0.456504632   53.435360073    0.003219001   -0.003506118
    1.033239440    0.456504632   53.435397683    0.000754947   -0.000809269
    1.050743968    0.456504632   53.435407113    0.000095356   -0.000103775
    1.068248496    0.456504632   53.435408346    0.000005722   -0.000006128
    1.085753024    0.456504632   53.435408421   -0.000000000   -0.000000000
    1.103257552    0.456504632   53.435408421   -0.000000000   -0.000000000
    1.120762080    0.456504632   53.435408421   -0.000000000   -0.000000000
    1.138266608    0.456504632   53.435408421   -0.000000000   -0.000000000
    1.155771136    0.456504632   53.435408421   -0.000000000   -0.000000000
    1.173275664    0.456504632   53.435408421   -0.000000000   -0.000000000
    1.190780192    0.456504632   53.435408421   -0.000000000   -0.000000000
    1.208284720    0.456504632   53.435408421   -0.000000000   -0.000000000
    1.225789248    0.456504632   53.435408421   -0.000000000   -0.000000000
    1.243293776    0.456504632   53.435408421   -0.000000000   -0.000000000
    1.260798304    0.456504632   53.435408421   -0.000000000   -0.000000000
    1.278302832    0.456504632   53.435408421   -0.000000000   -0.000000000
    1.295807360    0.456504632   53.435408421   -0.000000000   -0.000000000
    1.313311888    0.456504632   53.435408421   -0.000000000   -0.000000000
    1.330816416    0.456504632   53.435408421   -0.000000000   -0.000000000
    1.348320944    0.456504632   53.435408421   -0.000000000   -0.000000000
    1.365825472    0.456504632   53.435408421   -0.000000000   -0.000000000
    1.383330000    0.456504632   53.435408421   -0.000000000   -0.000000000

    0.070490400    0.473995488   53.427930353   -0.589869824    0.096359116
    0.087994928    0.473995488   53.401511479   -2.482881236    0.382787956
    0.105499456    0.473995488   53.318364148   -7.806912521    1.261658667
    0.123003984    0.473995488   53.078969639  -21.419205163    3.680925699
    0.140508512    0.473995488   52.471130751  -51.574097783    9.540310207
    0.158013040    0.473995488   51.112670804 -108.965916978   21.888262963
    0.175517568    0.473995488   48.447416132 -201.501297217   44.383986172
    0.193022096    0.473995488   43.873192204 -324.755462947   79.372260450
    0.210526624    0.473995488   37.042041527 -453.163117647  124.792678546
    0.228031152    0.473995488   28.240250555 -541.444053029  171.650247599
    0.245535680    0.473995488   18.596883202 -542.878866384  204.832235269
    0.263040208    0.473995488    9.865385528 -437.527636552  208.870247133
    0.280544736    0.473995488    3.759815553 -250.923748215  176.524422998
    0.298049264    0.473995488    1.189726869  -45.559804691  114.698418917
    0.315553792    0.473995488    1.876499965  111.756518946   42.773551903
    0.333058320    0.473995488    4.595034060  183.937188718  -16.472106777
    0.350562848    0.473995488    7.839979812  175.800662248  -47.739222985
    0.368067376    0.473995488   10.475864794  121.118688614  -49.110242116
    0.385571904    0.473995488   12.037692208   58.921211367  -30.301826316
    0.403076432    0.473995488   12.652391100   15.844782395   -5.753724223
    0.420580960    0.473995488   12.756425858    0.663717144   12.566374858
    0.438085488    0.473995488   12.805852021    7.933466705   19.080516882
    0.455590016    0.473995488   13.092601852   25.322105047   14.610609119
    0.473094544    0.473995488   13.688415033   40.564809107    4.091608258
    0.490599072    0.473995488   14.479252697   47.024413791   -6.070923663
    0.508103600    0.473995488   15.282022905   42.487690493  -10.595455373
    0.525608128    0.473995488   15.912603955   27.738450264   -6.331925590
    0.543112656    0.473995488   16.213326741    5.295108048    6.695041840
    0.560617184    0.473995488   16.080623780  -21.009345568   24.979919724
    0.578121712    0.473995488   15.501807363  -44.165017908   41.808845264
    0.595626240    0.473995488   14.618215795  -53.902518758   48.607506322
    0.613130768    0.473995488   13.759474297  -40.101379220   37.367268839
    0.630635296    0.473995488   13.389755138    2.076716033    3.621243699
    0.648139824    0.473995488   13.979157139   67.856912031  -51.292005930
    0.665644352    0.473995488   15.836167246  144.357756782 -119.520619914
    0.683148880    0.473995488   19.007620675  215.446628978 -188.407861535
    0.700653408    0.473995488   23.273198560  267.642963649 -244.191781754
    0.718157936    0.473995488   28.226603478  293.212344993 -276.294110383
    0.735662464    0.473995488   33.381801996  291.012509652 -280.443917671
    0.753166992    0.473995488   38.281773079  265.021140000 -259.312334970
    0.770671520    0.473995488   42.572337207  223.033304419 -220.693454125
    0.788176048    0.473995488   46.053989918  174.030329805 -174.189811638
    0.805680576    0.473995488   48.679579490  126.434716326 -128.234374487
    0.823185104    0.473995488   50.528103393   85.851290620  -88.420389535
    0.840689632    0.473995488   51.748245802   54.698760998  -57.227997033
    0.858194160    0.473995488   52.506027505   32.824840886  -34.798442920
    0.875698688    0.473995488   52.949572136   18.628098253  -19.853625608
    0.893203216    0.473995488   53.195875925    9.919941436  -10.606650001
    0.910707744    0.473995488   53.324477452    4.942951564   -5.285211112
    0.928212272    0.473995488   53.387286427    2.301716736   -2.451321462
    0.945716800    0.473995488   53.415859069    1.003072647   -1.057436185
    0.963221328    0.473995488   53.428024459    0.405547554   -0.421711223
    0.980725856    0.473995488   53.432865130    0.148185758   -0.153885800
    0.998230384    0.473995488   53.434619536    0.048435709   -0.050574364
    1.015734912    0.473995488   53.435202348    0.013067077   -0.014198253
    1.033239440    0.473995488   53.435354680    0.003604167   -0.003859926
    1.050743968    0.473995488   53.435398263    0.000707485   -0.000772158
    1.068248496    0.473995488   53.435406875    0.000112550   -0.000121513
    1.085753024    0.473995488   53.435408370    0.000003909   -0.000004278
    1.103257552    0.473995488   53.435408421   -0.000000000   -0.000000000
    1.120762080    0.473995488   53.435408421   -0.000000000   -0.000000000
    1.138266608    0.473995488   53.435408421   -0.000000000   -0.000000000
    1.155771136    0.473995488   53.435408421   -0.000000000   -0.000000000
    1.173275664    0.473995488   53.435408421   -0.000000000   -0.000000000
    1.190780192    0.473995488   53.435408421   -0.000000000   -0.000000000
    1.208284720    0.473995488   53.435408421   -0.000000000   -0.000000000
    1.225789248    0.473995488   53.435408421   -0.000000000   -0.000000000
    1.243293776    0.473995488   53.435408421   -0.000000000   -0.000000000
    1.260798304    0.473995488   53.435408421   -0.000000000   -0.000000000
    1.278302832    0.473995488   53.435408421   -0.000000000   -0.000000000
    1.295807360    0.473995488   53.435408421   -0.000000000   -0.000000000
    1.313311888    0.473995488   53.435408421   -0.000000000   -0.000000000
    1.330816416    0.473995488   53.435408421   -0.000000000   -0.000000000
    1.348320944    0.473995488   53.435408421   -0.000000000   -0.000000000
    1.365825472    0.473995488   53.435408421   -0.000000000   -0.000000000
    1.383330000    0.473995488   53.435408421   -0.000000000   -0.000000000

    0.070490400    0.491486344   53.429673984   -0.452983747    0.100487543
    0.087994928    0.491486344   53.408640695   -1.967959192    0.422013878
    0.105499456    0.491486344   53.342056191   -6.258580023    1.413352220
    0.123003984    0.491486344   53.148620019  -17.352088814    4.184119301
    0.140508512    0.491486344   52.653088664  -42.211199846   11.009035832
    0.158013040    0.491486344   51.533893287  -90.226749294   25.689138604
    0.175517568    0.491486344   49.310470435 -169.171070772   53.117403801
    0.193022096    0.491486344   45.435621152 -277.369131862   97.184927722
    0.210526624    0.491486344   39.535232692 -395.749453502  157.041612640
    0.228031152    0.491486344   31.733617215 -487.469988892  223.436811637
    0.245535680    0.491486344   22.867479095 -511.281261976  278.485056724
    0.263040208    0.491486344   14.369362561 -444.345783705  301.362215959
    0.280544736    0.491486344    7.770187734 -299.697250800  278.477665459
    0.298049264    0.491486344    4.063670652 -123.188726020  212.215651701
    0.315553792    0.491486344    3.314943016   29.846069820  121.818234015
    0.333058320    0.491486344    4.745428255  122.046788083   34.866485652
    0.350562848    0.491486344    7.188968897  147.051754482  -25.510457854
    0.368067376    0.491486344    9.608273624  123.704463840  -49.864470195
    0.385571904    0.491486344   11.402289122   80.284102218  -43.528676385
    0.403076432    0.491486344   12.442146535   40.689067663  -20.727125097
    0.420580960    0.491486344   12.924720883   17.744711565    3.516380588
    0.438085488    0.491486344   13.168580294   12.901706217   19.182287540
    0.455590016    0.491486344   13.445135517   19.902647625   23.000221126
    0.473094544    0.491486344   13.889778296   29.952508509   17.104604429
    0.490599072    0.491486344   14.491077852   37.011416991    6.594570920
    0.508103600    0.491486344   15.160587285   37.943183963   -3.197676250
    0.525608128    0.491486344   15.781701181   31.371348791   -7.912133450
    0.543112656    0.491486344   16.219689249   17.013060962   -5.102742452
    0.560617184    0.491486344   16.341439135   -4.487917275    5.221754074
    0.578121712    0.491486344   16.049678680  -29.138223231   20.136349416
    0.595626240    0.491486344   15.356778870  -48.544827080   33.747031753
    0.613130768    0.491486344   14.448161987  -52.233175018   38.067537176
    0.630635296    0.491486344   13.675582932  -32.147391963   25.254229487
    0.648139824    0.491486344   13.476565887   12.767821605   -9.405874155
    0.665644352    0.491486344   14.239639566   76.283840730  -64.650088529
    0.683148880    0.491486344   16.197213475  147.196484151 -132.367667297
    0.700653408    0.491486344   19.369020765  213.056190695 -199.564238908
    0.718157936    0.491486344   23.566544184  262.654658979 -252.556143164
    0.735662464    0.491486344   28.430256635  288.289601502 -281.483153962
    0.753166992    0.491486344   33.507758947  286.998072415 -283.074629315
    0.770671520    0.491486344   38.343872408  261.848001300 -260.697210276
    0.788176048    0.491486344   42.583560147  220.325678648 -222.032461295
    0.805680576    0.491486344   46.024112792  172.132442982 -176.023703719
    0.823185104    0.491486344   48.625928521  125.618913026 -130.430353103
    0.840689632    0.491486344   50.470135688   86.048977189  -90.497038965
    0.858194160    0.491486344   51.699936138   55.530015085  -58.824358341
    0.875698688    0.491486344   52.472944956   33.807410345  -35.781307551
    0.893203216    0.491486344   52.932011932   19.309819661  -20.346089679
    0.910707744    0.491486344   53.188079550   10.306483648  -10.791053943
    0.928212272    0.491486344   53.321526425    5.132849493   -5.331945618
    0.945716800    0.491486344   53.386289767    2.386802927   -2.453363669
    0.963221328    0.491486344   53.415675239    1.028964974   -1.046815039
    0.980725856    0.491486344   53.428101143    0.405503359   -0.412392772
    0.998230384    0.491486344   53.432942836    0.144514160   -0.148032627
    1.015734912    0.491486344   53.434682333    0.044176700   -0.046890242
    1.033239440    0.491486344   53.435198844    0.013501609   -0.014164662
    1.050743968    0.491486344   53.435360587    0.003200751   -0.003437387
    1.068248496    0.491486344   53.435398853    0.000668274   -0.000717294
    1.085753024    0.491486344   53.435407184    0.000089359   -0.000098279
    1.103257552    0.491486344   53.435408333    0.000006671   -0.000007245
    1.120762080    0.491486344   53.435408421   -0.000000000   -0.000000000
    1.138266608    0.491486344   53.435408421   -0.000000000   -0.000000000
    1.155771136    0.491486344   53.435408421   -0.000000000   -0.000000000
    1.173275664    0.491486344   53.435408421   -0.000000000   -0.000000000
    1.190780192    0.491486344   53.435408421   -0.000000000   -0.000000000
    1.208284720    0.491486344   53.435408421   -0.000000000   -0.000000000
    1.225789248    0.491486344   53.435408421   -0.000000000   -0.000000000
    1.243293776    0.491486344   53.435408421   -0.000000000   -0.000000000
    1.260798304    0.491486344   53.435408421   -0.000000000   -0.000000000
    1.278302832    0.491486344   53.435408421   -0.000000000   -0.000000000
    1.295807360    0.491486344   53.435408421   -0.000000000   -0.000000000
    1.313311888    0.491486344   53.435408421   -0.000000000   -0.000000000
    1.330816416    0.491486344   53.435408421   -0.000000000   -0.000000000
    1.348320944    0.491486344   53.435408421   -0.000000000   -0.000000000
    1.365825472    0.491486344   53.435408421   -0.000000000   -0.000000000
    1.383330000    0.491486344   53.435408421   -0.000000000   -0.000000000

    0.070490400    0.508977200   53.431368245   -0.319640703    0.091167828
    0.087994928    0.508977200   53.415935910   -1.437243275    0.402439570
    0.105499456    0.508977200   53.366679694   -4.633624744    1.369144425
    0.123003984    0.508977200   53.222017222  -13.011434393    4.109162561
    0.140508512    0.508977200   52.847534749  -32.042165903   10.959560981
    0.158013040    0.508977200   51.991091742  -69.451413922   25.960644838
    0.175517568    0.508977200   50.264089019 -132.403137514   54.606203025
    0.193022096    0.508977200   47.198113335 -221.654409279  101.907617437
    0.210526624    0.508977200   42.417577798 -324.944975759  168.566433138
    0.228031152    0.508977200   35.894574786 -415.296560115  246.683098764
    0.245535680    0.508977200   28.148674930 -459.370237434  318.390799810
    0.263040208    0.508977200   20.221681981 -433.896013342  360.442229314
    0.280544736    0.508977200   13.359909769 -340.289370743  354.281191057
    0.298049264    0.508977200    8.547451913 -205.911431672  296.319345506
    0.315553792    0.508977200    6.154645062  -70.379705775  201.556398446
    0.333058320    0.508977200    5.892560299   33.363308526   97.459392448
    0.350562848    0.508977200    7.045843961   90.563893335   11.667461253
    0.368067376    0.508977200    8.808502104  104.743809781  -39.088019091
    0.385571904    0.508977200   10.544348616   90.365759927  -53.192853368
    0.403076432    0.508977200   11.905025629   64.605742635  -40.884620675
    0.420580960    0.508977200   12.819963614   41.237253335  -17.084042843
    0.438085488    0.508977200   13.403312675   27.297646446    5.244385987
    0.455590016    0.508977200   13.831288544   22.934525555   18.568835598
    0.473094544    0.508977200   14.243087865   24.074106467   21.056686991
    0.490599072    0.508977200   14.694337108   26.735347566   15.061994933
    0.508103600    0.508977200   15.181090468   28.147358266    4.719465954
    0.525608128    0.508977200   15.665581596   26.076422737   -5.482365645
    0.543112656    0.508977200   16.070050332   18.669499089  -11.645572993
    0.560617184    0.508977200   16.285842540    4.396815724  -11.147269091
    0.578121712    0.508977200   16.196598589  -15.574863450   -3.379747754
    0.595626240    0.508977200   15.742934793  -35.952399263    9.371861331
    0.613130768    0.508977200   14.988610234  -48.572425105   21.452379175
    0.630635296    0.508977200   14.141688791  -45.455214803   24.756494302
    0.648139824    0.508977200   13.522986048  -22.206223851   11.167306067
    0.665644352    0.508977200   13.489979624   21.167470601  -23.826965754
    0.683148880    0.508977200   14.363322378   80.346843234  -78.342597483
    0.700653408    0.508977200   16.355729291  147.480021794 -143.797519220
    0.718157936    0.508977200   19.515420662  211.617119926 -207.489177367
    0.735662464    0.508977200   23.684422495  260.980229112 -256.821606310
    0.753166992    0.508977200   28.516606236  286.170364584 -283.180766054
    0.770671520    0.508977200   33.549381829  284.164170508 -283.926510419
    0.788176048    0.508977200   38.330920808  258.533500670 -262.047084402
    0.805680576    0.508977200   42.517322143  217.759949393 -224.265370302
    0.823185104    0.508977200   45.926628529  171.182987220 -178.721384803
    0.840689632    0.508977200   48.527168433  126.246602495 -132.885723212
    0.858194160    0.508977200   50.391353370   87.597976477  -92.257866171
    0.875698688    0.508977200   51.648881461   57.158794356  -59.789840941
    0.893203216    0.508977200   52.446960253   34.922392027  -36.170224477
    0.910707744    0.508977200   52.921500788   19.905848797  -20.414102810
    0.928212272    0.508977200   53.184762768   10.573732689  -10.746775574
    0.945716800    0.508977200   53.320761432    5.238022369   -5.277779035
    0.963221328    0.508977200   53.386421396    2.407728091   -2.412123097
    0.980725856    0.508977200   53.415946275    1.020989781   -1.025095903
    0.998230384    0.508977200   53.428287563    0.395456400   -0.401096903
    1.015734912    0.508977200   53.433071646    0.135343015   -0.141893792
    1.033239440    0.508977200   53.434666653    0.045503696   -0.047432991
    1.050743968    0.508977200   53.435210775    0.012604280   -0.013509849
    1.068248496    0.508977200   53.435360590    0.003185797   -0.003440350
    1.085753024    0.508977200   53.435399122    0.000643832   -0.000710438
    1.103257552    0.508977200   53.435406819    0.000117418   -0.000126897
    1.120762080    0.508977200   53.435408385    0.000002717   -0.000002935
    1.138266608    0.508977200   53.435408421   -0.000000000   -0.000000000
    1.155771136    0.508977200   53.435408421   -0.000000000   -0.000000000
    1.173275664    0.508977200   53.435408421   -0.000000000   -0.000000000
    1.190780192    0.508977200   53.435408421   -0.000000000   -0.000000000
    1.208284720    0.508977200   53.435408421   -0.000000000   -0.000000000
    1.225789248    0.508977200   53.435408421   -0.000000000   -0.000000000
    1.243293776    0.508977200   53.435408421   -0.000000000   -0.000000000
    1.260798304    0.508977200   53.435408421   -0.000000000   -0.000000000
    1.278302832    0.508977200   53.435408421   -0.000000000   -0.000000000
    1.295807360    0.508977200   53.435408421   -0.000000000   -0.000000000
    1.313311888    0.508977200   53.435408421   -0.000000000   -0.000000000
    1.330816416    0.508977200   53.435408421   -0.000000000   -0.000000000
    1.348320944    0.508977200   53.435408421   -0.000000000   -0.000000000
    1.365825472    0.508977200   53.435408421   -0.000000000   -0.000000000
    1.383330000    0.508977200   53.435408421   -0.000000000   -0.000000000

    0.070490400    0.526468056   53.432809965   -0.205909943    0.072588089
    0.087994928    0.526468056   53.422446821   -0.960577497    0.335808908
    0.105499456    0.526468056   53.389005914   -3.147286895    1.161379156
    0.123003984    0.526468056   53.289480186   -8.975053644    3.535051744
    0.140508512    0.526468056   53.028642650  -22.428646170    9.555776191
    0.158013040    0.526468056   52.423181047  -49.433101678   22.970735619
    0.175517568    0.526468056   51.180427095  -96.138538937   49.133370953
    0.193022096    0.526468056   48.924529375 -165.030870181   93.489609216
    0.210526624    0.526468056   45.305536277 -249.930715011  158.221908130
    0.228031152    0.526468056   40.178506376 -333.651953025  237.994947170
    0.245535680    0.526468056   33.771241030 -392.059343146  317.725593391
    0.263040208    0.526468056   26.724179003 -404.177974696  375.373720484
    0.280544736    0.526468056   19.935564076 -362.834220826  390.252166376
    0.298049264    0.526468056   14.274698482 -278.306051194  353.011607685
    0.315553792    0.526468056   10.312901608 -172.865916203  271.259837751
    0.333058320    0.526468056    8.200730947  -70.714221180  166.939640231
    0.350562848    0.526468056    7.708309522    9.925695561   66.969080825
    0.368067376    0.526468056    8.367919718   60.236037759   -7.346518199
    0.385571904    0.526468056    9.639455878   80.581995641  -46.721022098
    0.403076432    0.526468056   11.055530261   78.411843650  -54.102576556
    0.420580960    0.526468056   12.314747982   64.496341230  -40.298700055
    0.438085488    0.526468056   13.299727842   48.367064957  -18.225193937
    0.455590016    0.526468056   14.025286871   35.253878274    1.526570378
    0.473094544    0.526468056   14.560383784   26.154609776   12.813035376
    0.490599072    0.526468056   14.968940295   20.492643932   14.108866760
    0.508103600    0.526468056   15.299813152   17.357152179    7.145672960
    0.525608128    0.526468056   15.587395956   15.089154469   -4.471997045
    0.543112656    0.526468056   15.827763896   11.472912299  -16.361121142
    0.560617184    0.526468056   15.973584929    3.914800805  -24.327410141
    0.578121712    0.526468056   15.943349907   -8.445062008  -25.210197679
    0.595626240    0.526468056   15.667750495  -23.418458352  -18.011154535
    0.613130768    0.526468056   15.140031044  -36.414886471   -5.102901677
    0.630635296    0.526468056   14.442195274  -42.051269145    7.494016009
    0.648139824    0.526468056   13.745621927  -35.638306750   11.288179624
    0.665644352    0.526468056   13.295022728  -13.306679879   -1.623808829
    0.683148880    0.526468056   13.391362918   27.003008079  -35.130702564
    0.700653408    0.526468056   14.343342188   83.786069160  -86.965174680
    0.718157936    0.526468056   16.385846815  149.787213051 -148.950398349
    0.735662464    0.526468056   19.577986664  212.964259370 -209.476067452
    0.753166992    0.526468056   23.754409595  260.201568425 -257.005855580
    0.770671520    0.526468056   28.550352754  283.051391392 -283.229758219
    0.788176048    0.526468056   33.515426696  279.824067098 -284.899094693
    0.805680576    0.526468056   38.226814356  255.188297582 -263.971640273
    0.823185104    0.526468056   42.374805955  216.795162440 -226.486223369
    0.840689632    0.526468056   45.788835191  172.443343230 -180.495722680
    0.858194160    0.526468056   48.422886683  128.663032064 -133.847466420
    0.875698688    0.526468056   50.329074921   89.916863408  -92.443108278
    0.893203216    0.526468056   51.621191247   58.667806063  -59.519950080
    0.910707744    0.526468056   52.439291981   35.648925589  -35.744691742
    0.928212272    0.526468056   52.921883795   20.165279714  -20.029838061
    0.945716800    0.526468056   53.186914269   10.628579684  -10.475325717
    0.963221328    0.526468056   53.322866572    5.201925933   -5.105694252
    0.980725856    0.526468056   53.387787627    2.361403065   -2.320458018
    0.998230384    0.526468056   53.416735913    0.985095670   -0.976093840
    1.015734912    0.526468056   53.428736992    0.369757687   -0.376041692
    1.033239440    0.526468056   53.433131359    0.133986342   -0.135732851
    1.050743968    0.526468056   53.434734515    0.041377820   -0.043044544
    1.068248496    0.526468056   53.435226331    0.011692958   -0.012300389
    1.085753024    0.526468056   53.435366473    0.002806294   -0.003016572
    1.103257552    0.526468056   53.435399539    0.000628310   -0.000665659
    1.120762080    0.526468056   53.435407464    0.000069427   -0.000076261
    1.138266608    0.526468056   53.435408386    0.000002732   -0.000002920
    1.155771136    0.526468056   53.435408421   -0.000000000   -0.000000000
    1.173275664    0.526468056   53.435408421   -0.000000000   -0.000000000
    1.190780192    0.526468056   53.435408421   -0.000000000   -0.000000000
    1.208284720    0.526468056   53.435408421   -0.000000000   -0.000000000
    1.225789248    0.526468056   53.435408421   -0.000000000   -0.000000000
    1.243293776    0.526468056   53.435408421   -0.000000000   -0.000000000
    1.260798304    0.526468056   53.435408421   -0.000000000   -0.000000000
    1.278302832    0.526468056   53.435408421   -0.000000000   -0.000000000
    1.295807360    0.526468056   53.435408421   -0.000000000   -0.000000000
    1.313311888    0.526468056   53.435408421   -0.000000000   -0.000000000
    1.330816416    0.526468056   53.435408421   -0.000000000   -0.000000000
    1.348320944    0.526468056   53.435408421   -0.000000000   -0.000000000
    1.365825472    0.526468056   53.435408421   -0.000000000   -0.000000000
    1.383330000    0.526468056   53.435408421   -0.000000000   -0.000000000

    0.070490400    0.543958912   53.433890923   -0.120450079    0.050932767
    0.087994928    0.543958912   53.427556529   -0.584322049    0.246622124
    0.105499456    0.543958912   53.406825163   -1.951122313    0.868291379
    0.123003984    0.543958912   53.344110840   -5.669204107    2.684099905
    0.140508512    0.543958912   53.177308572  -14.420334805    7.359702829
    0.158013040    0.543958912   52.783173035  -32.430771418   17.968315669
    0.175517568    0.543958912   51.956898208  -64.600758167   39.120117726
    0.193022096    0.543958912   50.416492368 -114.276691049   75.991526436
    0.210526624    0.543958912   47.860151855 -179.857504337  131.810398961
    0.228031152    0.543958912   44.075788918 -252.486810367  204.239569737
    0.245535680    0.543958912   39.065783501 -317.053289142  282.785337148
    0.263040208    0.543958912   33.118850370 -357.049670538  349.692971449
    0.280544736    0.543958912   26.777036607 -360.944323901  385.462956229
    0.298049264    0.543958912   20.708427523 -326.199382273  376.860417117
    0.315553792    0.543958912   15.543911576 -259.353652849  323.133378123
    0.333058320    0.543958912   11.739268292 -173.392096750  236.789079829
    0.350562848    0.543958912    9.489230278  -84.473544591  138.649398063
    0.368067376    0.543958912    8.706510361   -8.052003858   50.069839810
    0.385571904    0.543958912    9.069093335   45.195886349  -13.811907962
    0.403076432    0.543958912   10.133272308   72.303989988  -47.346124201
    0.420580960    0.543958912   11.470549608   77.568981004  -53.823632665
    0.438085488    0.543958912   12.765596895   68.834110192  -42.328763252
    0.455590016    0.543958912   13.840260828   53.372716419  -23.769249116
    0.473094544    0.543958912   14.625491249   36.183719539   -7.447477698
    0.490599072    0.543958912   15.122210134   20.758635710    1.037330289
    0.508103600    0.543958912   15.381336131    9.452710688    0.084766553
    0.525608128    0.543958912   15.484394775    2.664572438   -8.706349514
    0.543112656    0.543958912   15.499910106   -1.029763590  -21.651104082
    0.560617184    0.543958912   15.458600139   -4.314650971  -34.247437977
    0.578121712    0.543958912   15.347103454   -9.124031835  -42.103088706
    0.595626240    0.543958912   15.135066714  -15.606966234  -41.977693909
    0.613130768    0.543958912   14.802463375  -22.661047372  -33.123096810
    0.630635296    0.543958912   14.353739872  -28.656683348  -18.297195354
    0.648139824    0.543958912   13.826992793  -31.083070682   -3.930232212
    0.665644352    0.543958912   13.320233778  -25.294092083    1.575939402
    0.683148880    0.543958912   13.030555195   -5.248711567   -9.319942756
    0.700653408    0.543958912   13.251940723   33.438813104  -40.332275764
    0.718157936    0.543958912   14.308436748   89.139021988  -89.537584969
    0.735662464    0.543958912   16.429514361  153.220341574 -149.474061879
    0.753166992    0.543958912   19.652590598  212.773692787 -209.067931318
    0.770671520    0.543958912   23.791893851  256.489492869 -256.690319537
    0.788176048    0.543958912   28.505812468  277.837308613 -283.443936292
    0.805680576    0.543958912   33.388897563  276.079500053 -285.358203485
    0.823185104    0.543958912   38.061313356  254.533716586 -264.114017508
    0.840689632    0.543958912   42.223924859  218.805007521 -225.932366373
    0.858194160    0.543958912   45.684955862  175.609554907 -179.247186888
    0.875698688    0.543958912   48.371792042  131.409847403 -132.192745619
    0.893203216    0.543958912   50.316991683   91.512814265  -90.780726461
    0.910707744    0.543958912   51.628430460   59.251342186  -58.125234777
    0.928212272    0.543958912   52.451123653   35.685314040  -34.728048637
    0.945716800    0.543958912   52.931524517   20.016611969  -19.372719208
    0.963221328    0.543958912   53.193447097   10.435960960  -10.086888561
    0.980725856    0.543958912   53.326411648    5.065914466   -4.910141630
    0.998230384    0.543958912   53.389622713    2.272597190   -2.224940639
    1.015734912    0.543958912   53.417640107    0.931122909   -0.934206727
    1.033239440    0.543958912   53.428854502    0.364574421   -0.367271263
    1.050743968    0.543958912   53.433246143    0.125650160   -0.130568756
    1.068248496    0.543958912   53.434749252    0.040006050   -0.042458591
    1.085753024    0.543958912   53.435228424    0.011376553   -0.012406874
    1.103257552    0.543958912   53.435362138    0.003084464   -0.003350483
    1.120762080    0.543958912   53.435399712    0.000596276   -0.000674743
    1.138266608    0.543958912   53.435406864    0.000112716   -0.000125163
    1.155771136    0.543958912   53.435408355    0.000004972   -0.000005532
    1.173275664    0.543958912   53.435408421   -0.000000000   -0.000000000
    1.190780192    0.543958912   53.435408421   -0.000000000   -0.000000000
    1.208284720    0.543958912   53.435408421   -0.000000000   -0.000000000
    1.225789248    0.543958912   53.435408421   -0.000000000   -0.000000000
    1.243293776    0.543958912   53.435408421   -0.000000000   -0.000000000
    1.260798304    0.543958912   53.435408421   -0.000000000   -0.000000000
    1.278302832    0.543958912   53.435408421   -0.000000000   -0.000000000
    1.295807360    0.543958912   53.435408421   -0.000000000   -0.000000000
    1.313311888    0.543958912   53.435408421   -0.000000000   -0.000000000
    1.330816416    0.543958912   53.435408421   -0.000000000   -0.000000000
    1.348320944    0.543958912   53.435408421   -0.000000000   -0.000000000
    1.365825472    0.543958912   53.435408421   -0.000000000   -0.000000000
    1.383330000    0.543958912   53.435408421   -0.000000000   -0.000000000

    0.070490400    0.561449768   53.434607042   -0.063715081    0.031573329
    0.087994928    0.561449768   53.431097138   -0.322191602    0.160004411
    0.105499456    0.561449768   53.419403747   -1.099913082    0.574669140
    0.123003984    0.561449768   53.383307968   -3.269829374    1.808351246
    0.140508512    0.561449768   53.285571829   -8.498565450    5.038656780
    0.158013040    0.561449768   53.049596466  -19.589166956   12.517488457
    0.175517568    0.561449768   52.542243388  -40.160124801   27.799163484
    0.193022096    0.561449768   51.565811791  -73.629412487   55.278361354
    0.210526624    0.561449768   49.879628498 -121.190511773   98.609082501
    0.228031152    0.561449768   47.254623487 -180.008506719  158.072251445
    0.245535680    0.561449768   43.553521732 -242.529286683  228.152237911
    0.263040208    0.561449768   38.804774633 -297.748344857  296.980867523
    0.280544736    0.561449768   33.240184826 -333.885072708  348.945718866
    0.298049264    0.561449768   27.282917943 -341.302770934  369.782220811
    0.315553792    0.561449768   21.487224397 -315.111502793  351.906085488
    0.333058320    0.561449768   16.435627106 -257.309593493  297.393127529
    0.350562848    0.561449768   12.605839091 -177.724067292  217.404774065
    0.368067376    0.561449768   10.248910622  -91.850830092  128.541680604
    0.385571904    0.561449768    9.330536506  -15.775251476   47.780106062
    0.403076432    0.561449768    9.571460464   39.373407224  -12.228195110
    0.420580960    0.561449768   10.562353523   69.914740556  -46.034447251
    0.438085488    0.561449768   11.886864428   78.204721095  -55.710789882
    0.455590016    0.561449768   13.199852006   69.578903107  -48.833787094
    0.473094544    0.561449768   14.261448939   50.453951664  -35.065621058
    0.490599072    0.561449768   14.947401871   27.704994416  -22.773801656
    0.508103600    0.561449768   15.249619092    7.560886795  -17.031186160
    0.525608128    0.561449768   15.251994414   -6.395562203  -19.293663840
    0.543112656    0.561449768   15.070581339  -13.737246676  -28.043310834
    0.560617184    0.561449768   14.806316773  -16.320735645  -40.006712859
    0.578121712    0.561449768   14.522634403  -16.137798193  -51.041572334
    0.595626240    0.561449768   14.256080715  -14.486162658  -56.971628826
    0.613130768    0.561449768   14.021566303  -12.728373791  -54.737922913
    0.630635296    0.561449768   13.805509144  -12.835541726  -43.720592739
    0.648139824    0.561449768   13.562485620  -15.791867754  -26.923990185
    0.665644352    0.561449768   13.257788913  -18.894431963  -10.790367022
    0.683148880    0.561449768   12.945312465  -15.255248991   -3.670553672
    0.700653408    0.561449768   12.816592312    3.253931358  -13.091481794
    0.718157936    0.561449768   13.176911669   40.573029942  -42.852831423
    0.735662464    0.561449768   14.337646381   93.682688866  -91.119898981
    0.753166992    0.561449768   16.502626158  153.456112893 -150.354894204
    0.770671520    0.561449768   19.692800293  209.166203365 -209.172739129
    0.788176048    0.561449768   23.752861936  251.571452624 -255.761495608
    0.805680576    0.561449768   28.393222228  274.753665656 -281.187414844
    0.823185104    0.561449768   33.251227777  276.279721475 -281.791148965
    0.840689632    0.561449768   37.952460138  257.265383376 -259.637117102
    0.858194160    0.561449768   42.171267484  222.289851066 -221.137561330
    0.875698688    0.561449768   45.686630031  178.206179056 -174.717294084
    0.893203216    0.561449768   48.406786464  132.529939933 -128.346845830
    0.910707744    0.561449768   50.361486902   91.489516102  -87.811455402
    0.928212272    0.561449768   51.666834464   58.704182912  -56.022972697
    0.945716800    0.561449768   52.477965904   35.063753188  -33.363311561
    0.963221328    0.561449768   52.948306502   19.479306770  -18.558333320
    0.980725856    0.561449768   53.202294239   10.097896841   -9.663497420
    0.998230384    0.561449768   53.330898217    4.857696965   -4.700852414
    1.015734912    0.561449768   53.391723994    2.156523219   -2.133310281
    1.033239440    0.561449768   53.418114852    0.908130535   -0.906000441
    1.050743968    0.561449768   53.429161362    0.344296606   -0.353665986
    1.068248496    0.561449768   53.433313971    0.120955343   -0.127039900
    1.085753024    0.561449768   53.434766445    0.038801740   -0.041698445
    1.103257552    0.561449768   53.435223508    0.011817400   -0.012646414
    1.120762080    0.561449768   53.435365813    0.002818227   -0.003113842
    1.138266608    0.561449768   53.435398957    0.000664799   -0.000717164
    1.155771136    0.561449768   53.435407227    0.000087831   -0.000094437
    1.173275664    0.561449768   53.435408394    0.000002038   -0.000002270
    1.190780192    0.561449768   53.435408421   -0.000000000   -0.000000000
    1.208284720    0.561449768   53.435408421   -0.000000000   -0.000000000
    1.225789248    0.561449768   53.435408421   -0.000000000   -0.000000000
    1.243293776    0.561449768   53.435408421   -0.000000000   -0.000000000
    1.260798304    0.561449768   53.435408421   -0.000000000   -0.000000000
    1.278302832    0.561449768   53.435408421   -0.000000000   -0.000000000
    1.295807360    0.561449768   53.435408421   -0.000000000   -0.000000000
    1.313311888    0.561449768   53.435408421   -0.000000000   -0.000000000
    1.330816416    0.561449768   53.435408421   -0.000000000   -0.000000000
    1.348320944    0.561449768   53.435408421   -0.000000000   -0.000000000
    1.365825472    0.561449768   53.435408421   -0.000000000   -0.000000000
    1.383330000    0.561449768   53.435408421   -0.000000000   -0.000000000

    0.070490400    0.578940624   53.435027387   -0.030346220    0.017284845
    0.087994928    0.578940624   53.433271016   -0.160419321    0.091793704
    0.105499456    0.578940624   53.427289247   -0.562006252    0.337280324
    0.123003984    0.578940624   53.408352341   -1.718256185    1.084217124
    0.140508512    0.578940624   53.355934178   -4.585977701    3.078926997
    0.158013040    0.578940624   53.225979115  -10.895263407    7.807750693
    0.175517568    0.578940624   52.938009653  -23.121445788   17.748057159
    0.193022096    0.578940624   52.362493438  -44.214474659   36.277734674
    0.210526624    0.578940624   51.322011427  -76.578909729   66.888033879
    0.228031152    0.578940624   49.608878925 -120.957957919  111.578817140
    0.245535680    0.578940624   47.027294899 -175.170041464  168.975510819
    0.263040208    0.578940624   43.450061258 -233.488831627  233.036225236
    0.280544736    0.578940624   38.880851845 -286.758492521  293.405087371
    0.298049264    0.578940624   33.505243433 -323.643131807  337.593012354
    0.315553792    0.578940624   27.708175857 -333.346819025  354.429706111
    0.333058320    0.578940624   22.030297833 -309.610590116  337.578623381
    0.350562848    0.578940624   17.053574237 -254.284046433  287.950600391
    0.368067376    0.578940624   13.251790907 -177.646924425  214.049706735
    0.385571904    0.578940624   10.868508217  -94.869627835  129.914686887
    0.403076432    0.578940624    9.878133163  -20.646161613   51.076630866
    0.420580960    0.578940624   10.032371695   34.673357934  -10.032006233
    0.438085488    0.578940624   10.950066436   66.166552477  -47.361269302
    0.455590016    0.578940624   12.206927810   73.777531822  -61.989191053
    0.473094544    0.578940624   13.417897587   61.911148628  -60.247230674
    0.490599072    0.578940624   14.307740395   38.572904745  -50.482911420
    0.508103600    0.578940624   14.756462130   12.982204066  -40.115607319
    0.525608128    0.578940624   14.791988117   -7.947754799  -34.058413660
    0.543112656    0.578940624   14.527641927  -21.236584190  -34.298947448
    0.560617184    0.578940624   14.098837759  -26.993254566  -40.395993788
    0.578121712    0.578940624   13.628084422  -26.122172641  -49.963533957
    0.595626240    0.578940624   13.223328017  -19.648628737  -59.229566339
    0.613130768    0.578940624   12.965282590   -9.885506935  -63.939223232
    0.630635296    0.578940624   12.876548601   -1.339429852  -60.752504913
    0.648139824    0.578940624   12.891851950    1.408784690  -48.996273204
    0.665644352    0.578940624   12.892604672   -2.497218426  -31.682289250
    0.683148880    0.578940624   12.799069236   -8.044980065  -15.372723027
    0.700653408    0.578940624   12.659636638   -6.179990368   -8.394048528
    0.718157936    0.578940624   12.678915752   10.886821723  -17.977189740
    0.735662464    0.578940624   13.153715773   45.836781628  -47.376858085
    0.753166992    0.578940624   14.375263751   95.207201528  -94.261626157
    0.770671520    0.578940624   16.535914095  151.767239227 -150.895754629
    0.788176048    0.578940624   19.684347541  206.561970945 -206.424402053
    0.805680576    0.578940624   23.710552321  250.606190443 -249.837338230
    0.823185104    0.578940624   28.357416191  276.355814944 -273.031320278
    0.840689632    0.578940624   33.260687320  279.502569169 -272.719165570
    0.858194160    0.578940624   38.019129450  260.416924877 -250.784615679
    0.875698688    0.578940624   42.281259027  224.005987076 -213.262193962
    0.893203216    0.578940624   45.811983554  178.187139591 -168.183539266
    0.910707744    0.578940624   48.521064206  131.338831257 -123.271708157
    0.928212272    0.578940624   50.449925599   89.883457045  -84.130553479
    0.945716800    0.578940624   51.726825195   57.216273974  -53.554063474
    0.963221328    0.578940624   52.514971946   33.884255937  -31.844807979
    0.980725856    0.578940624   52.968060497   18.746226478  -17.731819199
    0.998230384    0.578940624   53.212372877    9.653903456   -9.240527932
    1.015734912    0.578940624   53.335586508    4.620133065   -4.506572552
    1.033239440    0.578940624   53.393194244    2.086720534   -2.055540968
    1.050743968    0.578940624   53.418909465    0.861680166   -0.869298653
    1.068248496    0.578940624   53.429409826    0.330014878   -0.339459780
    1.085753024    0.578940624   53.433393528    0.116671250   -0.122109016
    1.103257552    0.578940624   53.434774727    0.038877769   -0.040550611
    1.120762080    0.578940624   53.435241140    0.010658819   -0.011450277
    1.138266608    0.578940624   53.435366162    0.002852977   -0.003014319
    1.155771136    0.578940624   53.435400968    0.000521385   -0.000561885
    1.173275664    0.578940624   53.435407425    0.000071470   -0.000079634
    1.190780192    0.578940624   53.435408315    0.000008082   -0.000008678
    1.208284720    0.578940624   53.435408421   -0.000000000   -0.000000000
    1.225789248    0.578940624   53.435408421   -0.000000000   -0.000000000
    1.243293776    0.578940624   53.435408421   -0.000000000   -0.000000000
    1.260798304    0.578940624   53.435408421   -0.000000000   -0.000000000
    1.278302832    0.578940624   53.435408421   -0.000000000   -0.000000000
    1.295807360    0.578940624   53.435408421   -0.000000000   -0.000000000
    1.313311888    0.578940624   53.435408421   -0.000000000   -0.000000000
    1.330816416    0.578940624   53.435408421   -0.000000000   -0.000000000
    1.348320944    0.578940624   53.435408421   -0.000000000   -0.000000000
    1.365825472    0.578940624   53.435408421   -0.000000000   -0.000000000
    1.383330000    0.578940624   53.435408421   -0.000000000   -0.000000000

    0.070490400    0.596431480   53.435245566   -0.012991787    0.008381670
    0.087994928    0.596431480   53.434453313   -0.071992934    0.046708020
    0.105499456    0.596431480   53.431681723   -0.259913025    0.176165057
    0.123003984    0.596431480   53.422627556   -0.822332829    0.581155602
    0.140508512    0.596431480   53.396871112   -2.267505336    1.688852023
    0.158013040    0.596431480   53.330901665   -5.590521041    4.390939332
    0.175517568    0.596431480   53.179395130  -12.360009129   10.263023824
    0.193022096    0.596431480   52.863008170  -24.812715444   21.679040822
    0.210526624    0.596431480   52.260850187  -45.462742780   41.561631471
    0.228031152    0.596431480   51.207743716  -76.612189460   72.618590900
    0.245535680    0.596431480   49.509306926 -119.203915546  116.134488391
    0.263040208    0.596431480   46.974674234 -171.626937447  170.609489355
    0.280544736    0.596431480   43.472549811 -228.532252942  230.858698192
    0.298049264    0.596431480   39.000068124 -280.640544330  288.027328372
    0.315553792    0.596431480   33.742052221 -316.302755116  330.946764846
    0.333058320    0.596431480   28.082862537 -325.107944919  348.795746047
    0.350562848    0.596431480   22.546034585 -302.102179344  334.549116711
    0.368067376    0.596431480   17.676141328 -249.988072252  287.920678633
    0.385571904    0.596431480   13.908368962 -178.163141571  216.361418607
    0.403076432    0.596431480   11.476745137  -99.583224900  133.223010728
    0.420580960    0.596431480   10.381550675  -27.521588030   53.656074731
    0.438085488    0.596431480   10.407582652   26.934167430   -9.946740313
    0.455590016    0.596431480   11.178645701   56.920058529  -51.063257932
    0.473094544    0.596431480   12.251657489   61.851400164  -69.636991140
    0.490599072    0.596431480   13.230931427   47.622278005  -70.542285945
    0.508103600    0.596431480   13.863489906   23.928154958  -61.074183729
    0.525608128    0.596431480   14.066816610   -0.295095670  -48.663060725
    0.543112656    0.596431480   13.885009601  -19.601706161  -39.172203476
    0.560617184    0.596431480   13.427790830  -31.623060232  -36.064189090
    0.578121712    0.596431480   12.834233966  -34.958619855  -39.984976582
    0.595626240    0.596431480   12.264996720  -28.848378264  -48.869305532
    0.613130768    0.596431480   11.876118441  -14.897459546  -58.582821673
    0.630635296    0.596431480   11.763954142    1.375064355  -64.273649238
    0.648139824    0.596431480   11.902880826   12.635987784  -62.274338750
    0.665644352    0.596431480   12.155043790   14.160252117  -51.828567342
    0.683148880    0.596431480   12.354743005    7.496012647  -36.036978671
    0.700653408    0.596431480   12.418432860    0.144706697  -21.280317029
    0.718157936    0.596431480   12.415849675    1.202517055  -15.265292799
    0.735662464    0.596431480   12.556481856   17.273530863  -24.304906628
    0.753166992    0.596431480   13.126646027   50.222599486  -51.116508091
    0.770671520    0.596431480   14.406307682   97.601753414  -93.575229469
    0.788176048    0.596431480   16.599644773  153.401544121 -145.202954061
    0.805680576    0.596431480   19.780702909  208.790203704 -196.546805249
    0.823185104    0.596431480   23.855397601  253.758726274 -237.574058392
    0.840689632    0.596431480   28.560766270  279.633546988 -260.244717785
    0.858194160    0.596431480   33.512736205  281.713858025 -260.656188526
    0.875698688    0.596431480   38.293275032  260.717270281 -240.076971828
    0.893203216    0.596431480   42.544128006  222.380089602 -204.153771360
    0.910707744    0.596431480   46.035051968  175.354162146 -160.819912666
    0.928212272    0.596431480   48.689953150  128.167953088 -117.710915740
    0.945716800    0.596431480   50.564730387   87.037862958  -80.276164506
    0.963221328    0.596431480   51.797847793   54.990976019  -51.131048835
    0.980725856    0.596431480   52.553403163   32.480592385  -30.492688842
    0.998230384    0.596431480   52.987690594   17.903257726  -17.030138403
    1.015734912    0.596431480   53.221451519    9.215527828   -8.909460734
    1.033239440    0.596431480   53.338911522    4.463779048   -4.356125455
    1.050743968    0.596431480   53.394865597    1.997431809   -1.982438238
    1.068248496    0.596431480   53.419536466    0.829660707   -0.834903464
    1.085753024    0.596431480   53.429637048    0.319777711   -0.325068213
    1.103257552    0.596431480   53.433450379    0.115374850   -0.116742187
    1.120762080    0.596431480   53.434833185    0.035402630   -0.036715879
    1.138266608    0.596431480   53.435248586    0.010423033   -0.010684973
    1.155771136    0.596431480   53.435374557    0.002285469   -0.002412500
    1.173275664    0.596431480   53.435402229    0.000431013   -0.000468766
    1.190780192    0.596431480   53.435407397    0.000075593   -0.000079671
    1.208284720    0.596431480   53.435408383    0.000002969   -0.000003181
    1.225789248    0.596431480   53.435408421   -0.000000000   -0.000000000
    1.243293776    0.596431480   53.435408421   -0.000000000   -0.000000000
    1.260798304    0.596431480   53.435408421   -0.000000000   -0.000000000
    1.278302832    0.596431480   53.435408421   -0.000000000   -0.000000000
    1.295807360    0.596431480   53.435408421   -0.000000000   -0.000000000
    1.313311888    0.596431480   53.435408421   -0.000000000   -0.000000000
    1.330816416    0.596431480   53.435408421   -0.000000000   -0.000000000
    1.348320944    0.596431480   53.435408421   -0.000000000   -0.000000000
    1.365825472    0.596431480   53.435408421   -0.000000000   -0.000000000
    1.383330000    0.596431480   53.435408421   -0.000000000   -0.000000000

    0.070490400    0.613922336   53.435346352   -0.004959784    0.003572641
    0.087994928    0.613922336   53.435026017   -0.028952622    0.020978414
    0.105499456    0.613922336   53.433868101   -0.108299725    0.081605222
    0.123003984    0.613922336   53.429933558   -0.357409860    0.278070241
    0.140508512    0.613922336   53.418350591   -1.026066522    0.831862475
    0.158013040    0.613922336   53.387461327   -2.647553008    2.231765350
    0.175517568    0.613922336   53.313460008   -6.142506697    5.397249226
    0.193022096    0.613922336   53.150933179  -13.029722839   11.861990343
    0.210526624    0.613922336   52.823745957  -25.363680379   23.809244925
    0.228031152    0.613922336   52.214207460  -45.676089290   43.865653209
    0.245535680    0.613922336   51.162490312  -76.217968554   74.495223763
    0.263040208    0.613922336   49.478212747 -117.941182060  116.980591867
    0.280544736    0.613922336   46.976688088 -169.020700529  170.174913405
    0.298049264    0.613922336   43.536724933 -223.873477418  229.383714408
    0.315553792    0.613922336   39.168318274 -273.363554460  286.088659876
    0.333058320    0.613922336   34.058293640 -306.918386548  329.124644450
    0.350562848    0.613922336   28.566715704 -315.820083624  347.522963789
    0.368067376    0.613922336   23.169070531 -295.969355889  334.166405720
    0.385571904    0.613922336   18.362613527 -249.052103793  288.747170720
    0.403076432    0.613922336   14.565297156 -182.265538922  218.482782608
    0.420580960    0.613922336   12.028527088 -107.164547963  136.142559451
    0.438085488    0.613922336   10.779970720  -37.400316062   56.295891749
    0.455590016    0.613922336   10.613220468   14.732642249   -8.684134825
    0.473094544    0.613922336   11.150807059   42.536918997  -51.433573846
    0.490599072    0.613922336   11.963318856   46.903069268  -70.627623084
    0.508103600    0.613922336   12.694326956   34.613366458  -70.292541528
    0.525608128    0.613922336   13.126278304   13.960583530  -57.940339057
    0.543112656    0.613922336   13.174605560   -8.387485995  -42.072117014
    0.560617184    0.613922336   12.854129632  -27.524078976  -29.924580341
    0.578121712    0.613922336   12.260697058  -38.840923122  -25.813398599
    0.595626240    0.613922336   11.567680126  -38.466142673  -30.491228774
    0.613130768    0.613922336   10.991900484  -25.758064978  -41.367275673
    0.630635296    0.613922336   10.716602892   -5.600232753  -53.628462204
    0.648139824    0.613922336   10.797154600   13.364132408  -61.946403245
    0.665644352    0.613922336   11.137827739   23.346745065  -62.449806014
    0.683148880    0.613922336   11.553288452   22.142621001  -54.323839779
    0.700653408    0.613922336   11.878496797   14.169779285  -40.359904911
    0.718157936    0.613922336   12.062946223    7.386440859  -26.286045062
    0.735662464    0.613922336   12.197336761    9.572407525  -18.971622741
    0.753166992    0.613922336   12.487495306   25.822597929  -24.541618653
    0.770671520    0.613922336   13.200658275   57.865693999  -46.385435526
    0.788176048    0.613922336   14.602722393  103.999581878  -83.988477159
    0.805680576    0.613922336   16.897691228  158.609985777 -132.269205021
    0.823185104    0.613922336   20.161207694  212.879062578 -182.340307441
    0.840689632    0.613922336   24.296887670  256.544915144 -223.671571570
    0.858194160    0.613922336   29.035772935  280.693255276 -247.295302808
    0.875698688    0.613922336   33.987588975  280.659322715 -248.776223620
    0.893203216    0.613922336   38.731682059  257.552160553 -229.355952791
    0.910707744    0.613922336   42.913580962  217.763024219 -194.928824138
    0.928212272    0.613922336   46.317420635  170.247712708 -153.494345934
    0.945716800    0.613922336   48.884989079  123.487561000 -112.443444711
    0.963221328    0.613922336   50.686990862   83.330489387  -76.867954352
    0.980725856    0.613922336   51.865508319   52.598360742  -49.150259057
    0.998230384    0.613922336   52.588647119   31.043329526  -29.407011006
    1.015734912    0.613922336   53.004557245   17.159992749  -16.462636084
    1.033239440    0.613922336   53.228717558    8.907732168   -8.599808920
    1.050743968    0.613922336   53.342664453    4.296353563   -4.183675733
    1.068248496    0.613922336   53.396595354    1.923718671   -1.885700974
    1.085753024    0.613922336   53.420284533    0.800452660   -0.787013816
    1.103257552    0.613922336   53.429921169    0.310086017   -0.303161837
    1.120762080    0.613922336   53.433645146    0.104633013   -0.104453442
    1.138266608    0.613922336   53.434876892    0.033402868   -0.033187181
    1.155771136    0.613922336   53.435279017    0.008404820   -0.008681468
    1.173275664    0.613922336   53.435379857    0.001915158   -0.002047381
    1.190780192    0.613922336   53.435402467    0.000421583   -0.000443850
    1.208284720    0.613922336   53.435407713    0.000051266   -0.000056398
    1.225789248    0.613922336   53.435408385    0.000002754   -0.000003058
    1.243293776    0.613922336   53.435408421   -0.000000000   -0.000000000
    1.260798304    0.613922336   53.435408421   -0.000000000   -0.000000000
    1.278302832    0.613922336   53.435408421   -0.000000000   -0.000000000
    1.295807360    0.613922336   53.435408421   -0.000000000   -0.000000000
    1.313311888    0.613922336   53.435408421   -0.000000000   -0.000000000
    1.330816416    0.613922336   53.435408421   -0.000000000   -0.000000000
    1.348320944    0.613922336   53.435408421   -0.000000000   -0.000000000
    1.365825472    0.613922336   53.435408421   -0.000000000   -0.000000000
    1.383330000    0.613922336   53.435408421   -0.000000000   -0.000000000

    0.070490400    0.631413192   53.435387618   -0.001666116    0.001320966
    0.087994928    0.631413192   53.435272201   -0.010367122    0.008273826
    0.105499456    0.631413192   53.434837804   -0.040492231    0.033442779
    0.123003984    0.631413192   53.433286338   -0.140841573    0.118813386
    0.140508512    0.631413192   53.428516703   -0.425044009    0.369015883
    0.158013040    0.631413192   53.415145674   -1.159296611    1.030696270
    0.175517568    0.631413192   53.381494947   -2.843924596    2.599475140
    0.193022096    0.631413192   53.303286440   -6.411987275    5.990351782
    0.210526624    0.631413192   53.136199595  -13.296799703   12.673935379
    0.228031152    0.631413192   52.804254480  -25.590597134   24.757588304
    0.245535680    0.631413192   52.192595105  -45.673949695   44.798870475
    0.263040208    0.631413192   51.145359965  -75.631576969   75.250211655
    0.280544736    0.631413192   49.481582897 -116.062252889  117.432671327
    0.298049264    0.631413192   47.030393676 -164.967719581  170.185422438
    0.315553792    0.631413192   43.685283228 -217.054653951  228.742697347
    0.333058320    0.631413192   39.457865163 -264.307253390  284.566358060
    0.350562848    0.631413192   34.512072216 -297.644200612  326.777686570
    0.368067376    0.631413192   29.164677847 -309.044892889  344.985084194
    0.385571904    0.631413192   23.848927206 -293.582495243  332.613021905
    0.403076432    0.631413192   19.042957418 -251.292672173  289.344836467
    0.420580960    0.631413192   15.170624118 -188.403383037  221.683043263
    0.438085488    0.631413192   12.497298623 -116.612479535  141.476624455
    0.455590016    0.631413192   11.055518260  -49.967115544   62.884617928
    0.473094544    0.631413192   10.648739458    0.163031799   -1.299099367
    0.490599072    0.631413192   10.931683806   28.562979558  -42.884712493
    0.508103600    0.631413192   11.525730047   36.254253114  -60.084084971
    0.525608128    0.631413192   12.104813735   27.685005284  -57.257273870
    0.543112656    0.631413192   12.432201704    8.399761461  -42.749910770
    0.560617184    0.631413192   12.374332047  -15.227513078  -25.894603923
    0.578121712    0.631413192   11.921696916  -35.375485838  -14.251090338
    0.595626240    0.631413192   11.204946510  -44.354259882  -11.983659743
    0.613130768    0.631413192   10.463016563  -38.106795151  -19.327748063
    0.630635296    0.631413192    9.950934903  -19.327860140  -33.138110514
    0.648139824    0.631413192    9.819693659    3.754144752  -48.089694318
    0.665644352    0.631413192   10.059035747   21.806499084  -58.547549210
    0.683148880    0.631413192   10.527847117   29.608993162  -60.475377100
    0.700653408    0.631413192   11.046359725   28.033847459  -52.854284771
    0.718157936    0.631413192   11.491096718   22.197824339  -38.224505257
    0.735662464    0.631413192   11.842947223   18.418039164  -22.022135844
    0.753166992    0.631413192   12.187432692   22.268972846  -11.489042566
    0.770671520    0.631413192   12.697035960   37.762871019  -13.647579047
    0.788176048    0.631413192   13.598337875   67.299882717  -33.203230081
    0.805680576    0.631413192   15.138075333  110.266056396  -70.308168452
    0.823185104    0.631413192   17.519245667  162.220692865 -119.560523924
    0.840689632    0.631413192   20.829346731  214.683642695 -170.969280090
    0.858194160    0.631413192   24.982885679  256.833700041 -213.059175529
    0.875698688    0.631413192   29.710545775  279.084228319 -236.779552642
    0.893203216    0.631413192   34.614487491  276.664420337 -238.316370384
    0.910707744    0.631413192   39.269653955  251.459061200 -219.600231811
    0.928212272    0.631413192   43.333397993  210.640705494 -186.745602377
    0.945716800    0.631413192   46.613138540  163.448304152 -147.376910054
    0.963221328    0.631413192   49.073514847  117.999705045 -108.329173010
    0.980725856    0.631413192   50.794289363   79.720708930  -74.313157003
    0.998230384    0.631413192   51.923522669   50.423689442  -47.593843162
    1.015734912    0.631413192   52.618382160   29.905210461  -28.450445854
    1.033239440    0.631413192   53.019551269   16.621573580  -15.838223480
    1.050743968    0.631413192   53.237079535    8.602352743   -8.205233339
    1.068248496    0.631413192   53.347099013    4.131783090   -3.943805354
    1.085753024    0.631413192   53.398723785    1.844170667   -1.759054069
    1.103257552    0.631413192   53.421206930    0.764279942   -0.726752144
    1.120762080    0.631413192   53.430442430    0.281558389   -0.273609099
    1.138266608    0.631413192   53.433781755    0.097436739   -0.095318821
    1.155771136    0.631413192   53.434955871    0.027949567   -0.028751527
    1.173275664    0.631413192   53.435290634    0.007506770   -0.008042630
    1.190780192    0.631413192   53.435379015    0.001972198   -0.002108582
    1.208284720    0.631413192   53.435402974    0.000374108   -0.000417863
    1.225789248    0.631413192   53.435407485    0.000067735   -0.000074898
    1.243293776    0.631413192   53.435408421   -0.000000000   -0.000000000
    1.260798304    0.631413192   53.435408421   -0.000000000   -0.000000000
    1.278302832    0.631413192   53.435408421   -0.000000000   -0.000000000
    1.295807360    0.631413192   53.435408421   -0.000000000   -0.000000000
    1.313311888    0.631413192   53.435408421   -0.000000000   -0.000000000
    1.330816416    0.631413192   53.435408421   -0.000000000   -0.000000000
    1.348320944    0.631413192   53.435408421   -0.000000000   -0.000000000
    1.365825472    0.631413192   53.435408421   -0.000000000   -0.000000000
    1.383330000    0.631413192   53.435408421   -0.000000000   -0.000000000

    0.070490400    0.648904048   53.435402553   -0.000471571    0.000405631
    0.087994928    0.648904048   53.435366414   -0.003219653    0.002787331
    0.105499456    0.648904048   53.435222763   -0.013331004    0.011875551
    0.123003984    0.648904048   53.434674398   -0.049704837    0.044691456
    0.140508512    0.648904048   53.432890312   -0.159918473    0.146054952
    0.158013040    0.648904048   53.427563532   -0.467176116    0.430391574
    0.175517568    0.648904048   53.413356374   -1.222794195    1.144374052
    0.193022096    0.648904048   53.378177281   -2.948642124    2.791786978
    0.210526624    0.648904048   53.298185129   -6.529352130    6.270780183
    0.228031152    0.648904048   53.128608010  -13.427961936   13.051259888
    0.245535680    0.648904048   52.795492165  -25.580155428   25.214659577
    0.263040208    0.648904048   52.187451078  -45.197686452   45.280419375
    0.280544736    0.648904048   51.157322206  -74.051308902   75.601559519
    0.298049264    0.648904048   49.535967472 -112.640666740  117.315007410
    0.315553792    0.648904048   47.164919409 -159.204082679  169.090567367
    0.333058320    0.648904048   43.939514944 -209.302652548  226.201315553
    0.350562848    0.648904048   39.855576997 -255.977296327  280.593252779
    0.368067376    0.648904048   35.046378284 -290.672521039  322.193317077
    0.385571904    0.648904048   29.797827153 -304.907505303  341.317794692
    0.403076432    0.648904048   24.524777559 -292.881689935  331.470299038
    0.420580960    0.648904048   19.698765115 -254.262813290  291.651258227
    0.438085488    0.648904048   15.740771261 -195.295688234  227.413307202
    0.455590016    0.648904048   12.912119980 -127.360125165  150.044021962
    0.473094544    0.648904048   11.259173394  -62.946756430   73.757376492
    0.490599072    0.648904048   10.627629360  -11.942061378   11.675759476
    0.508103600    0.648904048   10.727514234   20.019532326  -27.952658873
    0.525608128    0.648904048   11.204586790   31.109421747  -43.677357286
    0.543112656    0.648904048   11.702728961   22.957818752  -40.256071657
    0.560617184    0.648904048   11.927669526    1.151939840  -26.185620804
    0.578121712    0.648904048   11.720566487  -24.606091629  -10.610826645
    0.595626240    0.648904048   11.110654285  -43.176994109   -0.823217950
    0.613130768    0.648904048   10.301723732  -46.585086782   -0.659005655
    0.630635296    0.648904048    9.578681556  -34.085327013  -10.021343332
    0.648139824    0.648904048    9.173272692  -11.765687401  -25.247144725
    0.665644352    0.648904048    9.177094069   11.293248371  -40.605700319
    0.683148880    0.648904048    9.537576937   28.164565698  -50.297417136
    0.700653408    0.648904048   10.119868937   36.557499519  -50.451400373
    0.718157936    0.648904048   10.784042290   38.030589537  -40.536568130
    0.735662464    0.648904048   11.436338738   35.719465640  -23.592929343
    0.753166992    0.648904048   12.041430718   33.431781490   -5.908367337
    0.770671520    0.648904048   12.636981677   35.327058042    4.593206018
    0.788176048    0.648904048   13.339031498   46.561627175    0.484064501
    0.805680576    0.648904048   14.353419958   71.537868799  -22.416494575
    0.823185104    0.648904048   15.940231895  111.682218483  -62.965868386
    0.840689632    0.648904048   18.337252132  162.853018441 -114.310909287
    0.858194160    0.648904048   21.656905761  215.130661713 -165.857192911
    0.875698688    0.648904048   25.809170355  256.017854784 -206.700116723
    0.893203216    0.648904048   30.500292531  275.457360317 -229.068195879
    0.910707744    0.648904048   35.312772102  269.865239286 -230.163905631
    0.928212272    0.648904048   39.828677018  242.712015176 -212.215262354
    0.945716800    0.648904048   43.736237432  201.900042632 -180.852598486
    0.963221328    0.648904048   46.876507783  156.280709319 -143.051026395
    0.980725856    0.648904048   49.230454426  113.222566136 -105.222930941
    0.998230384    0.648904048   50.885534847   76.810611978  -72.018169668
    1.015734912    0.648904048   51.976023269   48.829242977  -45.866971491
    1.033239440    0.648904048   52.649510593   29.015243577  -27.151543623
    1.050743968    0.648904048   53.038641818   16.048655410  -14.944959808
    1.068248496    0.648904048   53.248187828    8.232944615   -7.643108180
    1.085753024    0.648904048   53.352849097    3.922656184   -3.635413730
    1.103257552    0.648904048   53.401417138    1.733931453   -1.607764399
    1.120762080    0.648904048   53.422579717    0.692272164   -0.656282216
    1.138266608    0.648904048   53.430874766    0.258502611   -0.248618036
    1.155771136    0.648904048   53.434000012    0.083041670   -0.084156042
    1.173275664    0.648904048   53.434995430    0.025244938   -0.026583769
    1.190780192    0.648904048   53.435292949    0.007434743   -0.007845943
    1.208284720    0.648904048   53.435382256    0.001735822   -0.001903627
    1.225789248    0.648904048   53.435402992    0.000378059   -0.000412198
    1.243293776    0.648904048   53.435407869    0.000039315   -0.000044934
    1.260798304    0.648904048   53.435408375    0.000003477   -0.000003773
    1.278302832    0.648904048   53.435408421   -0.000000000   -0.000000000
    1.295807360    0.648904048   53.435408421   -0.000000000   -0.000000000
    1.313311888    0.648904048   53.435408421   -0.000000000   -0.000000000
    1.330816416    0.648904048   53.435408421   -0.000000000   -0.000000000
    1.348320944    0.648904048   53.435408421   -0.000000000   -0.000000000
    1.365825472    0.648904048   53.435408421   -0.000000000   -0.000000000
    1.383330000    0.648904048   53.435408421   -0.000000000   -0.000000000

    0.070490400    0.666394904   53.435407421   -0.000081484    0.000073235
    0.087994928    0.666394904   53.435399089   -0.000728397    0.000657842
    0.105499456    0.666394904   53.435361583   -0.003448681    0.003180064
    0.123003984    0.666394904   53.435199756   -0.014633917    0.013441896
    0.140508512    0.666394904   53.434622183   -0.052193186    0.048137581
    0.158013040    0.666394904   53.432729280   -0.168331465    0.154881874
    0.175517568    0.666394904   53.427274354   -0.479203669    0.445405539
    0.193022096    0.666394904   53.412681326   -1.251675946    1.173909557
    0.210526624    0.666394904   53.377109939   -2.978109713    2.838999841
    0.228031152    0.666394904   53.296351587   -6.562410722    6.354119281
    0.245535680    0.666394904   53.127130527  -13.346729862   13.169133469
    0.263040208    0.666394904   52.798062204  -25.144570285   25.320182494
    0.280544736    0.666394904   52.204302672  -43.933532883   45.198021168
    0.298049264    0.666394904   51.207144568  -71.426257369   74.961328691
    0.315553792    0.666394904   49.647082042 -108.230753306  115.588344618
    0.333058320    0.666394904   47.368593222 -153.111080971  165.806860736
    0.350562848    0.666394904   44.259827235 -202.248417394  221.349418138
    0.368067376    0.666394904   40.299586952 -249.081193730  274.878845507
    0.385571904    0.666394904   35.602055149 -284.975412666  316.939976290
    0.403076432    0.666394904   30.436322701 -301.295404728  337.954246292
    0.420580960    0.666394904   25.200116667 -292.415081364  330.932619105
    0.438085488    0.666394904   20.347296289 -257.957898347  294.171622804
    0.455590016    0.666394904   16.285608327 -203.346543162  232.771467940
    0.473094544    0.666394904   13.289290113 -138.032708340  157.891874586
    0.490599072    0.666394904   11.449302071  -73.067880067   83.717047074
    0.508103600    0.666394904   10.665121895  -19.050129171   23.165392797
    0.525608128    0.666394904   10.666102822   15.473996895  -15.741535046
    0.543112656    0.666394904   11.064909999   26.112068547  -31.521073039
    0.560617184    0.666394904   11.449948994   14.822219516  -28.597831002
    0.578121712    0.666394904   11.507163865   -9.437935985  -15.096616478
    0.595626240    0.666394904   11.120041397  -33.778287393   -0.070668330
    0.613130768    0.666394904   10.393824299  -46.769865192    9.171400067
    0.630635296    0.666394904    9.582148819  -43.537328783    8.916314588
    0.648139824    0.666394904    8.956098406  -26.568332709   -0.161422218
    0.665644352    0.666394904    8.696271751   -2.967951507  -13.853897897
    0.683148880    0.666394904    8.854356753   20.097262456  -26.326403026
    0.700653408    0.666394904    9.377003697   38.057961920  -32.421485708
    0.718157936    0.666394904   10.153682974   49.089548873  -29.533428915
    0.735662464    0.666394904   11.059007490   52.659924008  -18.320480660
    0.753166992    0.666394904   11.966294662   49.770606989   -2.806151989
    0.770671520    0.666394904   12.785553049   43.252541819   10.687916359
    0.788176048    0.666394904   13.501250847   39.297179597   15.026250838
    0.805680576    0.666394904   14.228179155   45.835667747    4.427299157
    0.823185104    0.666394904   15.213992377   69.543810056  -23.434165056
    0.840689632    0.666394904   16.778409886  111.400468414  -66.120380204
    0.858194160    0.666394904   19.189661894  164.579569529 -116.779561535
    0.875698688    0.666394904   22.540497021  216.466233510 -165.935111681
    0.893203216    0.666394904   26.690674107  254.025026535 -204.267881322
    0.910707744    0.666394904   31.308437475  269.040042390 -225.021269755
    0.928212272    0.666394904   35.978496958  260.471188166 -225.640019025
    0.945716800    0.666394904   40.322507373  232.927629149 -207.866584907
    0.963221328    0.666394904   44.072874890  193.824976175 -176.823490242
    0.980725856    0.666394904   47.093216253  150.867079213 -139.238056148
    0.998230384    0.666394904   49.371893094  109.823400636 -101.638145541
    1.015734912    0.666394904   50.979627399   74.736427648  -68.842624527
    1.033239440    0.666394904   52.040029272   47.382307990  -43.286056671
    1.050743968    0.666394904   52.691796951   27.911348616  -25.307933365
    1.068248496    0.666394904   53.064418201   15.239374876  -13.778090870
    1.085753024    0.666394904   53.262009628    7.727025128   -6.999053825
    1.103257552    0.666394904   53.359464596    3.639158924   -3.322097942
    1.120762080    0.666394904   53.404527821    1.569323645   -1.470850930
    1.138266608    0.666394904   53.423609452    0.633157494   -0.607877655
    1.155771136    0.666394904   53.431328571    0.226975498   -0.230083996
    1.173275664    0.666394904   53.434068185    0.077555645   -0.081659394
    1.190780192    0.666394904   53.434989279    0.025549638   -0.027108472
    1.208284720    0.666394904   53.435295715    0.007111494   -0.007810181
    1.225789248    0.666394904   53.435380080    0.001881852   -0.002058193
    1.243293776    0.666394904   53.435403406    0.000343446   -0.000389021
    1.260798304    0.666394904   53.435407419    0.000073821   -0.000079251
    1.278302832    0.666394904   53.435408421   -0.000000000   -0.000000000
    1.295807360    0.666394904   53.435408421   -0.000000000   -0.000000000
    1.313311888    0.666394904   53.435408421   -0.000000000   -0.000000000
    1.330816416    0.666394904   53.435408421   -0.000000000   -0.000000000
    1.348320944    0.666394904   53.435408421   -0.000000000   -0.000000000
    1.365825472    0.666394904   53.435408421   -0.000000000   -0.000000000
    1.383330000    0.666394904   53.435408421   -0.000000000   -0.000000000

    0.070490400    0.683885760   53.435408396   -0.000002104    0.000001940
    0.087994928    0.683885760   53.435407304   -0.000090040    0.000081907
    0.105499456    0.683885760   53.435400235   -0.000628895    0.000577081
    0.123003984    0.683885760   53.435361231   -0.003487989    0.003152054
    0.140508512    0.683885760   53.435199956   -0.014679096    0.013245134
    0.158013040    0.683885760   53.434597437   -0.054315647    0.048764043
    0.175517568    0.683885760   53.432684712   -0.171476501    0.155919701
    0.193022096    0.683885760   53.427088704   -0.490621660    0.452174661
    0.210526624    0.683885760   53.412392024   -1.260242519    1.189128819
    0.228031152    0.683885760   53.376572381   -2.982015004    2.876781266
    0.245535680    0.683885760   53.296471579   -6.479512672    6.405810542
    0.263040208    0.683885760   53.130551492  -13.017744122   13.182157089
    0.280544736    0.683885760   52.811830842  -24.251468593   25.126952236
    0.298049264    0.683885760   52.240958381  -42.119233722   44.479042180
    0.315553792    0.683885760   51.286479529  -68.328743762   73.269809304
    0.333058320    0.683885760   49.792732812 -103.750953245  112.506821426
    0.350562848    0.683885760   47.603822492 -147.434974370  161.224118234
    0.368067376    0.683885760   44.601311197 -195.874363394  215.623032486
    0.385571904    0.683885760   40.753885819 -242.710396268  268.773105281
    0.403076432    0.683885760   36.160714492 -279.646513826  311.322883440
    0.420580960    0.683885760   31.067448581 -298.568619779  333.469620655
    0.438085488    0.683885760   25.845172395 -293.767173063  327.908026642
    0.455590016    0.683885760   20.928922787 -263.773435218  292.756461206
    0.473094544    0.683885760   16.737012820 -211.988496561  232.995539246
    0.490599072    0.683885760   13.586220118 -146.514184425  159.615233932
    0.508103600    0.683885760   11.616909612  -79.178580865   86.545996393
    0.525608128    0.683885760   10.745444559  -23.234615256   26.677152603
    0.543112656    0.683885760   10.671345191   10.557386381  -11.643801937
    0.560617184    0.683885760   10.959239263   18.198842735  -26.467845797
    0.578121712    0.683885760   11.182802338    4.686911123  -22.074907679
    0.595626240    0.683885760   11.068260274  -18.170788443   -6.958857446
    0.613130768    0.683885760   10.571159910  -37.093183861    9.374679805
    0.630635296    0.683885760    9.847412866  -43.250156973   19.585471161
    0.648139824    0.683885760    9.147976785  -34.635415932   20.650475512
    0.665644352    0.683885760    8.703946631  -14.988147204   13.972299994
    0.683148880    0.683885760    8.657514953    9.658054784    3.837362111
    0.700653408    0.683885760    9.044966099   33.568617751   -4.905628162
    0.718157936    0.683885760    9.810257540   52.342223992   -8.842491491
    0.735662464    0.683885760   10.833253933   62.369373022   -6.848049420
    0.753166992    0.683885760   11.940506221   62.073016299   -0.250236740
    0.770671520    0.683885760   12.957489836   52.513321022    7.752818618
    0.788176048    0.683885760   13.764228951   39.485412019   12.635990630
    0.805680576    0.683885760   14.378594802   32.210103017    9.449789647
    0.823185104    0.683885760   14.989290958   40.380323477   -5.906395618
    0.840689632    0.683885760   15.921001201   69.022348176  -35.138987335
    0.858194160    0.683885760   17.518162257  115.258121622  -76.446201752
    0.875698688    0.683885760   20.007725101  168.889659604 -124.245789968
    0.893203216    0.683885760   23.405970605  217.046817134 -170.374285837
    0.910707744    0.683885760   27.519867750  249.237961981 -206.125856550
    0.928212272    0.683885760   32.016973957  260.588105803 -224.819670132
    0.945716800    0.683885760   36.528783253  251.362062948 -223.597549826
    0.963221328    0.683885760   40.726627127  225.470792112 -204.129487128
    0.980725856    0.683885760   44.366434185  188.805149019 -171.716752723
    0.998230384    0.683885760   47.314837153  147.420314796 -133.487517478
    1.015734912    0.683885760   49.540602109  107.197874964  -96.123198805
    1.033239440    0.683885760   51.105268220   72.354300414  -64.252453190
    1.050743968    0.683885760   52.126607055   45.281337023  -39.983417489
    1.068248496    0.683885760   52.745563235   26.262847282  -23.228791359
    1.085753024    0.683885760   53.093707172   14.157651074  -12.632844020
    1.103257552    0.683885760   53.276152137    7.107300337   -6.445174306
    1.120762080    0.683885760   53.365829031    3.303058916   -3.087031584
    1.138266608    0.683885760   53.406738027    1.439233216   -1.385910730
    1.155771136    0.683885760   53.424501895    0.570729630   -0.578077555
    1.173275664    0.683885760   53.431462967    0.215908812   -0.226161022
    1.190780192    0.683885760   53.434053746    0.078261830   -0.082715772
    1.208284720    0.683885760   53.434995629    0.024823092   -0.026992074
    1.225789248    0.683885760   53.435290689    0.007464727   -0.008092156
    1.243293776    0.683885760   53.435381818    0.001747801   -0.001952069
    1.260798304    0.683885760   53.435401935    0.000458403   -0.000487320
    1.278302832    0.683885760   53.435407708    0.000052001   -0.000056512
    1.295807360    0.683885760   53.435408421   -0.000000000   -0.000000000
    1.313311888    0.683885760   53.435408421   -0.000000000   -0.000000000
    1.330816416    0.683885760   53.435408421   -0.000000000   -0.000000000
    1.348320944    0.683885760   53.435408421   -0.000000000   -0.000000000
    1.365825472    0.683885760   53.435408421   -0.000000000   -0.000000000
    1.383330000    0.683885760   53.435408421   -0.000000000   -0.000000000

    0.070490400    0.701376616   53.435408421   -0.000000000   -0.000000000
    0.087994928    0.701376616   53.435408376   -0.000003760    0.000003414
    0.105499456    0.701376616   53.435407386   -0.000083076    0.000075828
    0.123003984    0.701376616   53.435398894   -0.000737701    0.000664761
    0.140508512    0.701376616   53.435356806   -0.003818053    0.003440125
    0.158013040    0.701376616   53.435175786   -0.016404676    0.014729182
    0.175517568    0.701376616   53.434543492   -0.057429473    0.052355350
    0.193022096    0.701376616   53.432525826   -0.179689851    0.166378813
    0.210526624    0.701376616   53.426839942   -0.496997136    0.472552629
    0.228031152    0.701376616   53.412002780   -1.261040731    1.228068683
    0.245535680    0.701376616   53.376649569   -2.926112654    2.922393001
    0.263040208    0.701376616   53.298703017   -6.269773760    6.411212100
    0.280544736    0.701376616   53.139348151  -12.455716473   13.013829692
    0.298049264    0.701376616   52.834970264  -23.107507313   24.546175463
    0.315553792    0.701376616   52.291531906  -40.094778125   43.141812195
    0.333058320    0.701376616   51.381503213  -65.231480444   70.811271904
    0.350562848    0.701376616   49.952542479  -99.469935700  108.690287694
    0.368067376    0.701376616   47.847944700 -142.120028392  156.026121134
    0.385571904    0.701376616   44.944296755 -190.019964293  209.220232532
    0.403076432    0.701376616   41.197010922 -237.370822119  261.442540093
    0.420580960    0.701376616   36.680161472 -276.516142510  303.363849204
    0.438085488    0.701376616   31.610524000 -299.216016048  325.219352598
    0.455590016    0.701376616   26.339792624 -298.590629516  319.799777562
    0.473094544    0.701376616   21.312334339 -271.258956617  285.205288027
    0.490599072    0.701376616   16.986105542 -219.368045873  226.274659516
    0.508103600    0.701376616   13.723636073 -151.696585759  153.851441787
    0.525608128    0.701376616   11.683488552  -82.345635627   82.036764705
    0.543112656    0.701376616   10.759082709  -26.563296545   24.146564740
    0.560617184    0.701376616   10.608929231    5.026818506  -11.174367489
    0.578121712    0.701376616   10.781574081   10.841817527  -22.291186725
    0.595626240    0.701376616   10.879843333   -1.636180887  -14.369996832
    0.613130768    0.701376616   10.690688628  -19.878094019    3.283144468
    0.630635296    0.701376616   10.218991178  -32.394126144   21.059979640
    0.648139824    0.701376616    9.631002785  -32.696052583   32.411805631
    0.665644352    0.701376616    9.151860998  -20.329952663   35.195377580
    0.683148880    0.701376616    8.975803037    0.961810906   30.920832571
    0.700653408    0.701376616    9.211218837   25.489784097   22.806085175
    0.718157936    0.701376616    9.860371722   47.458364302   13.941335441
    0.735662464    0.701376616   10.832771020   61.434563404    6.453966361
    0.753166992    0.701376616   11.953882412   64.328080774    1.444202173
    0.770671520    0.701376616   13.023887206   55.840702109   -0.837285004
    0.788176048    0.701376616   13.874767035   40.540180228   -1.325931740
    0.805680576    0.701376616   14.457163996   26.778752811   -2.606965246
    0.823185104    0.701376616   14.885629264   24.455476217   -8.792112493
    0.840689632    0.701376616   15.428610531   40.427511943  -24.299700569
    0.858194160    0.701376616   16.420374783   75.235328721  -51.871923027
    0.875698688    0.701376616   18.144169271  122.558495906  -90.637338649
    0.893203216    0.701376616   20.733797799  172.482460674 -135.544409408
    0.910707744    0.701376616   24.147559966  215.166191018 -178.389501128
    0.928212272    0.701376616   28.192039681  243.774071941 -210.363357521
    0.945716800    0.701376616   32.583840197  254.502524708 -224.854262289
    0.963221328    0.701376616   36.999907742  246.589719242 -219.577388231
    0.980725856    0.701376616   41.126960308  222.182557734 -196.962159176
    0.998230384    0.701376616   44.714140794  185.803310576 -163.021519506
    1.015734912    0.701376616   47.606242956  144.037971130 -124.976294760
    1.033239440    0.701376616   49.768472533  103.292261749  -89.048546707
    1.050743968    0.701376616   51.265325275   68.583282938  -59.186289504
    1.068248496    0.701376616   52.226547238   42.236981635  -36.815444860
    1.085753024    0.701376616   52.800347921   24.224722927  -21.487169037
    1.103257552    0.701376616   53.120277701   12.983058226  -11.788793039
    1.120762080    0.701376616   53.287870136    6.495720948   -6.086042861
    1.138266608    0.701376616   53.370100686    3.054157739   -2.949127463
    1.155771136    0.701376616   53.408403802    1.327694483   -1.336136538
    1.173275664    0.701376616   53.424813473    0.548752213   -0.566866884
    1.190780192    0.701376616   53.431475877    0.215824882   -0.224729485
    1.208284720    0.701376616   53.434088048    0.075813898   -0.080875334
    1.225789248    0.701376616   53.434993894    0.025085166   -0.026836768
    1.243293776    0.701376616   53.435298893    0.006861307   -0.007608111
    1.260798304    0.701376616   53.435378246    0.002020437   -0.002168055
    1.278302832    0.701376616   53.435403196    0.000354906   -0.000403324
    1.295807360    0.701376616   53.435407644    0.000053936   -0.000064095
    1.313311888    0.701376616   53.435408303    0.000008896   -0.000009722
    1.330816416    0.701376616   53.435408421   -0.000000000   -0.000000000
    1.348320944    0.701376616   53.435408421   -0.000000000   -0.000000000
    1.365825472    0.701376616   53.435408421   -0.000000000   -0.000000000
    1.383330000    0.701376616   53.435408421   -0.000000000   -0.000000000

    0.070490400    0.718867472   53.435408421   -0.000000000   -0.000000000
    0.087994928    0.718867472   53.435408421   -0.000000000   -0.000000000
    0.105499456    0.718867472   53.435408383   -0.000003234    0.000002934
    0.123003984    0.718867472   53.435407036   -0.000110986    0.000101125
    0.140508512    0.718867472   53.435397742   -0.000822890    0.000748216
    0.158013040    0.718867472   53.435349699   -0.004329573    0.003919744
    0.175517568    0.718867472   53.435162448   -0.017129309    0.015731425
    0.193022096    0.718867472   53.434503349   -0.059393417    0.055317012
    0.210526624    0.718867472   53.432497104   -0.178377894    0.170552625
    0.228031152    0.718867472   53.426856931   -0.488806437    0.478413027
    0.245535680    0.718867472   53.412459704   -1.218418491    1.221806689
    0.263040208    0.718867472   53.378536158   -2.796288768    2.868516001
    0.280544736    0.718867472   53.304513758   -5.940391593    6.220397056
    0.298049264    0.718867472   53.153479653  -11.788976189   12.533408347
    0.315553792    0.718867472   52.865452211  -21.879158006   23.538694822
    0.333058320    0.718867472   52.349574820  -38.116283508   41.312815460
    0.350562848    0.718867472   51.482591460  -62.296974859   67.860985926
    0.368067376    0.718867472   50.113341457  -95.598274143  104.351104442
    0.385571904    0.718867472   48.082276694 -137.699180833  150.087461144
    0.403076432    0.718867472   45.254435262 -186.013102086  201.567775801
    0.420580960    0.718867472   41.562046126 -235.332827430  252.139752179
    0.438085488    0.718867472   37.053055301 -277.834629362  292.722342181
    0.455590016    0.718867472   31.928103873 -304.150977951  313.802551139
    0.473094544    0.718867472   26.548695836 -305.691275497  308.233189451
    0.490599072    0.718867472   21.397025052 -277.888960000  274.043331617
    0.508103600    0.718867472   16.975447730 -223.389337151  216.050044150
    0.525608128    0.718867472   13.668853168 -152.902465569  145.374221905
    0.543112656    0.718867472   11.620119852  -82.529647582   76.496786865
    0.560617184    0.718867472   10.684712604  -27.893253833   22.792819955
    0.578121712    0.718867472   10.496193640    2.067093838   -7.742502122
    0.595626240    0.718867472   10.613888371    7.995975843  -14.618039698
    0.613130768    0.718867472   10.685491766   -1.369617912   -3.948134366
    0.630635296    0.718867472   10.545131073  -14.317604418   14.824428456
    0.648139824    0.718867472   10.221692621  -21.115713760   32.830241874
    0.665644352    0.718867472    9.871116891  -17.149171691   44.374972887
    0.683148880    0.718867472    9.683825361   -3.068219779   47.442120627
    0.700653408    0.718867472    9.802758614   16.715902958   42.640233344
    0.718157936    0.718867472   10.274615636   36.398756346   31.833598219
    0.735662464    0.718867472   11.049204407   50.227747088   17.375184693
    0.753166992    0.718867472   11.987556608   54.936466425    2.076584108
    0.770671520    0.718867472   12.920345634   49.685025012  -11.009229982
    0.788176048    0.718867472   13.693210433   37.571728600  -19.536358934
    0.805680576    0.718867472   14.235909615   24.602905300  -23.335677605
    0.823185104    0.718867472   14.600841948   18.526017841  -25.240061531
    0.840689632    0.718867472   14.969324095   25.677490960  -30.465427665
    0.858194160    0.718867472   15.600534915   48.585833652  -44.480677535
    0.875698688    0.718867472   16.756753793   84.902281737  -70.305352177
    0.893203216    0.718867472   18.627046731  129.179877024 -106.670860902
    0.910707744    0.718867472   21.293498176  174.605900767 -147.889003500
    0.928212272    0.718867472   24.716756185  214.680349624 -185.574249304
    0.945716800    0.718867472   28.747353532  243.003284514 -211.431747512
    0.963221328    0.718867472   33.131745112  254.351431975 -220.031677781
    0.980725856    0.718867472   37.544359620  246.189894725 -210.340130115
    0.998230384    0.718867472   41.650756400  219.934802514 -185.685009883
    1.015734912    0.718867472   45.177573855  181.321607794 -152.052560558
    1.033239440    0.718867472   47.976371012  137.952678984 -115.954265607
    1.050743968    0.718867472   50.029931158   97.165892376  -82.644084506
    1.068248496    0.718867472   51.428433728   63.600130279  -55.206133122
    1.085753024    0.718867472   52.315995765   38.882863305  -34.630596495
    1.103257552    0.718867472   52.843730688   22.294312192  -20.422504978
    1.120762080    0.718867472   53.139181943   12.004226488  -11.328210274
    1.138266608    0.718867472   53.294993611    6.085968836   -5.896052862
    1.155771136    0.718867472   53.372839466    2.880135498   -2.874380649
    1.173275664    0.718867472   53.409032819    1.290113981   -1.309795625
    1.190780192    0.718867472   53.424920570    0.546684442   -0.557304838
    1.208284720    0.718867472   53.431592353    0.209578691   -0.217414496
    1.225789248    0.718867472   53.434113332    0.075167201   -0.078300788
    1.243293776    0.718867472   53.435025685    0.023098677   -0.024880455
    1.260798304    0.718867472   53.435294192    0.007359096   -0.007730939
    1.278302832    0.718867472   53.435384189    0.001588424   -0.001771781
    1.295807360    0.718867472   53.435403642    0.000323311   -0.000372003
    1.313311888    0.718867472   53.435407514    0.000066250   -0.000071730
    1.330816416    0.718867472   53.435408362    0.000004469   -0.000004885
    1.348320944    0.718867472   53.435408421   -0.000000000   -0.000000000
    1.365825472    0.718867472   53.435408421   -0.000000000   -0.000000000
    1.383330000    0.718867472   53.435408421   -0.000000000   -0.000000000

    0.070490400    0.736358328   53.435408421   -0.000000000   -0.000000000
    0.087994928    0.736358328   53.435408421   -0.000000000   -0.000000000
    0.105499456    0.736358328   53.435408421   -0.000000000   -0.000000000
    0.123003984    0.736358328   53.435408400   -0.000001807    0.000001651
    0.140508512    0.736358328   53.435407001   -0.000114875    0.000104001
    0.158013040    0.736358328   53.435396507   -0.000922143    0.000834529
    0.175517568    0.736358328   53.435348622   -0.004379998    0.004020568
    0.193022096    0.736358328   53.435157260   -0.017385872    0.016165553
    0.210526624    0.736358328   53.434518376   -0.057690021    0.055051385
    0.228031152    0.736358328   53.432561251   -0.172791222    0.168786776
    0.245535680    0.736358328   53.427163531   -0.466685975    0.466868014
    0.263040208    0.736358328   53.413497817   -1.153460426    1.180827362
    0.280544736    0.736358328   53.381555196   -2.629376804    2.748232164
    0.298049264    0.736358328   53.311786697   -5.592988358    5.933885311
    0.315553792    0.736358328   53.169585033  -11.109093998   11.926813602
    0.333058320    0.736358328   52.897056129  -20.733886614   22.391194417
    0.350562848    0.736358328   52.406936274  -36.325608090   39.335920164
    0.368067376    0.736358328   51.576945472  -59.874663532   64.718979852
    0.385571904    0.736358328   50.253478810  -92.881924759   99.704337271
    0.403076432    0.736358328   48.267128695 -135.505701674  143.693348328
    0.420580960    0.736358328   45.463475798 -185.625257878  193.421880626
    0.438085488    0.736358328   41.753630561 -237.841488734  242.548046937
    0.455590016    0.736358328   37.174115475 -283.309338337  282.266018283
    0.473094544    0.736358328   31.936560599 -311.171171869  303.127713027
    0.490599072    0.736358328   26.439158537 -311.697761150  297.912667090
    0.508103600    0.736358328   21.208292190 -280.639331999  264.618214188
    0.525608128    0.736358328   16.773157975 -222.320207412  208.261304806
    0.543112656    0.736358328   13.508543307 -149.575799994  140.209757346
    0.560617184    0.736358328   11.519377727  -79.419151200   74.921568883
    0.578121712    0.736358328   10.624808395  -26.430612413   25.199059511
    0.595626240    0.736358328   10.450334051    2.522867111   -1.892554131
    0.613130768    0.736358328   10.584472927    9.856214853   -6.664356999
    0.630635296    0.736358328   10.719223332    4.357878720    4.563934864
    0.648139824    0.736358328   10.723330729   -3.509199873   22.776389756
    0.665644352    0.736358328   10.628159892   -6.135052703   39.666255426
    0.683148880    0.736358328   10.556849871   -0.886929606   49.620308724
    0.700653408    0.736358328   10.635498055   10.197543185   50.056004695
    0.718157936    0.736358328   10.927176435   22.744951876   40.882220441
    0.735662464    0.736358328   11.419019145   32.152311762   23.883702081
    0.753166992    0.736358328   12.029041220   36.173560077    2.578879210
    0.770671520    0.736358328   12.657174890   34.250440724  -18.406928171
    0.788176048    0.736358328   13.211011050   28.206122064  -34.575358347
    0.805680576    0.736358328   13.644488001   21.159518168  -43.466466153
    0.823185104    0.736358328   13.977007189   17.430048580  -45.963901541
    0.840689632    0.736358328   14.304935324   21.130273219  -46.306769737
    0.858194160    0.736358328   14.784495724   35.083125646  -50.425654898
    0.875698688    0.736358328   15.603834771   59.849598669  -63.438729500
    0.893203216    0.736358328   16.944180783   94.378371567  -87.345657602
    0.910707744    0.736358328   18.956844918  135.969669167 -119.991898169
    0.928212272    0.736358328   21.728994220  180.335117692 -155.581490782
    0.945716800    0.736358328   25.253055592  220.560905496 -186.565780068
    0.963221328    0.736358328   29.385653282  248.474728912 -206.104808540
    0.980725856    0.736358328   33.846985998  257.315722491 -210.153058903
    0.998230384    0.736358328   38.274761152  244.694482831 -198.509339569
    1.015734912    0.736358328   42.313805077  214.047441920 -174.327404626
    1.033239440    0.736358328   45.711078508  172.660735367 -142.792406313
    1.050743968    0.736358328   48.353589546  129.116880913 -109.392527207
    1.068248496    0.736358328   50.265166885   89.982827259  -78.530256037
    1.085753024    0.736358328   51.557817128   58.761966271  -52.894514171
    1.103257552    0.736358328   52.379211663   36.099567628  -33.447484506
    1.120762080    0.736358328   52.871539633   20.898509406  -19.860535760
    1.138266608    0.736358328   53.150252813   11.402050359  -11.054800352
    1.155771136    0.736358328   53.299437306    5.834775606   -5.763814523
    1.173275664    0.736358328   53.374210267    2.814759685   -2.806727441
    1.190780192    0.736358328   53.409470593    1.279279012   -1.276093916
    1.208284720    0.736358328   53.425268502    0.530856071   -0.535432900
    1.225789248    0.736358328   53.431715819    0.205221894   -0.207644201
    1.243293776    0.736358328   53.434210350    0.069748088   -0.072463743
    1.260798304    0.736358328   53.435026245    0.023799893   -0.024171263
    1.278302832    0.736358328   53.435315298    0.005952915   -0.006366816
    1.295807360    0.736358328   53.435387111    0.001421970   -0.001547162
    1.313311888    0.736358328   53.435403907    0.000324752   -0.000334663
    1.330816416    0.736358328   53.435407952    0.000035058   -0.000036515
    1.348320944    0.736358328   53.435408421   -0.000000000   -0.000000000
    1.365825472    0.736358328   53.435408421   -0.000000000   -0.000000000
    1.383330000    0.736358328   53.435408421   -0.000000000   -0.000000000

    0.070490400    0.753849184   53.435408421   -0.000000000   -0.000000000
    0.087994928    0.753849184   53.435408421   -0.000000000   -0.000000000
    0.105499456    0.753849184   53.435408421   -0.000000000   -0.000000000
    0.123003984    0.753849184   53.435408421   -0.000000000   -0.000000000
    0.140508512    0.753849184   53.435408380   -0.000003421    0.000003134
    0.158013040    0.753849184   53.435406915   -0.000121381    0.000109734
    0.175517568    0.753849184   53.435397419   -0.000844726    0.000769296
    0.193022096    0.753849184   53.435351275   -0.004173742    0.003826411
    0.210526624    0.753849184   53.435177300   -0.015890025    0.014889284
    0.228031152    0.753849184   53.434582993   -0.053411849    0.051133235
    0.245535680    0.753849184   53.432779048   -0.159444487    0.156125070
    0.263040208    0.753849184   53.427803554   -0.430532806    0.431995318
    0.280544736    0.753849184   53.415203842   -1.064772287    1.092798873
    0.298049264    0.753849184   53.385496501   -2.447105559    2.554628918
    0.315553792    0.753849184   53.320426498   -5.228857698    5.537003072
    0.333058320    0.753849184   53.186381204  -10.499427767   11.180640726
    0.350562848    0.753849184   52.927754738  -19.770357090   21.083510954
    0.368067376    0.753849184   52.457304638  -35.059080560   37.207645351
    0.385571904    0.753849184   51.650151272  -58.606504586   61.505930080
    0.403076432    0.753849184   50.344564660  -92.264341989   95.242079838
    0.420580960    0.753849184   48.355894032 -136.523002774  138.050941087
    0.438085488    0.753849184   45.513872523 -189.070830495  186.948011926
    0.455590016    0.753849184   41.722550580 -243.627087392  235.802141057
    0.473094544    0.753849184   37.030015027 -290.086463562  275.791609603
    0.490599072    0.753849184   31.682442563 -316.531171839  297.271999167
    0.508103600    0.753849184   26.120278366 -313.426454716  292.803702168
    0.525608128    0.753849184   20.898379033 -277.989521268  260.354991452
    0.543112656    0.753849184   16.539054176 -216.693292165  205.080857659
    0.560617184    0.753849184   13.379957058 -143.573637077  138.516582886
    0.578121712    0.753849184   11.483623733  -75.017939164   75.060761306
    0.595626240    0.753849184   10.649674703  -23.710213502   27.174739815
    0.613130768    0.753849184   10.521201866    5.445722258    1.399271619
    0.630635296    0.753849184   10.725918328   15.403054181   -2.987812259
    0.648139824    0.753849184   10.993281598   14.052091264    7.556802520
    0.665644352    0.753849184   11.200290424    9.688997689   24.098757442
    0.683148880    0.753849184   11.346392967    7.513007861   38.363577058
    0.700653408    0.753849184   11.484354764    8.473485219   44.635317215
    0.718157936    0.753849184   11.654563058   10.855828335   40.367445241
    0.735662464    0.753849184   11.864193542   12.436310577   25.937981311
    0.753166992    0.753849184   12.090303023   12.870465353    4.378283588
    0.770671520    0.753849184   12.316814069   12.539822618  -19.583655279
    0.788176048    0.753849184   12.538393783   12.496590439  -40.744244240
    0.805680576    0.753849184   12.765788145   13.336834292  -55.247362979
    0.823185104    0.753849184   13.021287655   15.886565321  -61.914176204
    0.840689632    0.753849184   13.345119726   21.298735556  -62.790095428
    0.858194160    0.753849184   13.800325388   31.222574012  -62.337555279
    0.875698688    0.753849184   14.481535592   47.405483323  -65.828109178
    0.893203216    0.753849184   15.515030022   71.842301213  -77.306640973
    0.910707744    0.753849184   17.058733889  105.631777847  -98.071655770
    0.928212272    0.753849184   19.269517162  147.645067725 -126.026157514
    0.945716800    0.753849184   22.251030322  192.430142266 -156.224297446
    0.963221328    0.753849184   25.977776371  231.102461067 -182.316246704
    0.980725856    0.753849184   30.258398616  254.334473969 -198.479525945
    0.998230384    0.753849184   34.764432390  256.360384890 -201.162582597
    1.015734912    0.753849184   39.116882131  237.483690868 -189.893295820
    1.033239440    0.753849184   42.993697991  203.117511638 -167.213857186
    1.050743968    0.753849184   46.193160736  161.489061837 -137.576656257
    1.068248496    0.753849184   48.656178731  120.038518112 -105.894375139
    1.085753024    0.753849184   50.434052352   83.849406561  -76.336309817
    1.103257552    0.753849184   51.642756144   55.207363550  -51.567659830
    1.120762080    0.753849184   52.418555823   34.298076312  -32.654428506
    1.138266608    0.753849184   52.889044121   20.077823872  -19.367109298
    1.155771136    0.753849184   53.158272337   11.041654888  -10.755338465
    1.173275664    0.753849184   53.302886416    5.706106886   -5.579003009
    1.190780192    0.753849184   53.375770745    2.770540122   -2.703167838
    1.208284720    0.753849184   53.410504322    1.236564375   -1.214416971
    1.225789248    0.753849184   53.425714557    0.513339870   -0.505372153
    1.243293776    0.753849184   53.431988079    0.191077139   -0.191887954
    1.260798304    0.753849184   53.434243978    0.069701040   -0.068632682
    1.278302832    0.753849184   53.435088157    0.019817608   -0.020411868
    1.295807360    0.753849184   53.435325496    0.005385567   -0.005610652
    1.313311888    0.753849184   53.435388788    0.001367827   -0.001368619
    1.330816416    0.753849184   53.435405554    0.000205532   -0.000211190
    1.348320944    0.753849184   53.435408100    0.000023829   -0.000025022
    1.365825472    0.753849184   53.435408421   -0.000000000   -0.000000000
    1.383330000    0.753849184   53.435408421   -0.000000000   -0.000000000

    0.070490400    0.771340040   53.435408421   -0.000000000   -0.000000000
    0.087994928    0.771340040   53.435408421   -0.000000000   -0.000000000
    0.105499456    0.771340040   53.435408421   -0.000000000   -0.000000000
    0.123003984    0.771340040   53.435408421   -0.000000000   -0.000000000
    0.140508512    0.771340040   53.435408421   -0.000000000   -0.000000000
    0.158013040    0.771340040   53.435408331   -0.000007553    0.000006909
    0.175517568    0.771340040   53.435406690   -0.000137727    0.000127452
    0.193022096    0.771340040   53.435396387   -0.000914581    0.000848310
    0.210526624    0.771340040   53.435351873   -0.004066282    0.003837975
    0.228031152    0.771340040   53.435182396   -0.015376510    0.014785422
    0.245535680    0.771340040   53.434616785   -0.050738834    0.049717125
    0.263040208    0.771340040   53.432923201   -0.149385634    0.149764677
    0.280544736    0.771340040   53.428283173   -0.400703428    0.409877997
    0.298049264    0.771340040   53.416482318   -0.995596296    1.033436841
    0.315553792    0.771340040   53.388704408   -2.291065273    2.407958243
    0.333058320    0.771340040   53.327045643   -4.965043557    5.221814667
    0.350562848    0.771340040   53.199207573  -10.073216896   10.563412556
    0.368067376    0.771340040   52.949006789  -19.252831057   20.003205238
    0.385571904    0.771340040   52.486663246  -34.706528380   35.514781985
    0.403076432    0.771340040   51.680913281  -58.915899205   59.155038179
    0.420580960    0.771340040   50.358616645  -93.958960699   92.399616625
    0.438085488    0.771340040   48.323685538 -140.160645770  135.113914450
    0.455590016    0.771340040   45.401783783 -194.493128137  184.446089858
    0.473094544    0.771340040   41.507373872 -249.678057661  234.145614984
    0.490599072    0.771340040   36.718226077 -294.702959765  275.027812803
    0.508103600    0.771340040   31.316782077 -317.785862140  296.985700773
    0.525608128    0.771340040   25.769282102 -310.582396129  292.317124208
    0.543112656    0.771340040   20.625826904 -272.189849458  259.117948057
    0.560617184    0.771340040   16.377561492 -210.179949650  203.072656329
    0.578121712    0.771340040   13.324509798 -138.173627170  136.313385175
    0.595626240    0.771340040   11.509233718  -71.039625645   73.498415061
    0.613130768    0.771340040   10.741471902  -19.838655968   26.722909785
    0.630635296    0.771340040   10.693257267   11.065748935    1.744558040
    0.648139824    0.771340040   11.021630391   23.974877221   -2.946298352
    0.665644352    0.771340040   11.461578397   24.916089590    5.824379645
    0.683148880    0.771340040   11.859178751   19.917774786   19.231183299
    0.700653408    0.771340040   12.146612765   12.610168508   29.470005878
    0.718157936    0.771340040   12.297843185    4.523823784   31.565074911
    0.735662464    0.771340040   12.308927272   -3.426512273   23.790715130
    0.753166992    0.771340040   12.196714053   -9.154020145    7.492074601
    0.770671520    0.771340040   12.018017245  -10.839342979  -13.941205214
    0.788176048    0.771340040   11.854118570   -7.468449033  -36.037100159
    0.805680576    0.771340040   11.787816538    0.084244452  -54.607673569
    0.823185104    0.771340040   11.877687227   10.065401519  -66.804780041
    0.840689632    0.771340040   12.151284104   20.840550303  -72.043773747
    0.858194160    0.771340040   12.615485631   31.915796668  -72.177892461
    0.875698688    0.771340040   13.283002240   44.393458162  -71.097180835
    0.893203216    0.771340040   14.201977305   61.324091937  -73.446242790
    0.910707744    0.771340040   15.483780063   86.290685071  -83.033849131
    0.928212272    0.771340040   17.289541086  121.287338484 -101.355294224
    0.945716800    0.771340040   19.780222260  163.660371509 -126.829612770
    0.963221328    0.771340040   23.026408002  206.009537858 -154.984668145
    0.980725856    0.771340040   26.943124017  238.650492071 -179.722055771
    0.998230384    0.771340040   31.285938352  253.767605654 -195.219436192
    1.015734912    0.771340040   35.714396930  248.558413270 -197.682507817
    1.033239440    0.771340040   39.889525486  225.485917774 -186.504530279
    1.050743968    0.771340040   43.548541174  190.810651550 -164.094229143
    1.068248496    0.771340040   46.549653854  151.408404235 -134.817415670
    1.085753024    0.771340040   48.863382442  113.124853261 -103.579821346
    1.103257552    0.771340040   50.545645948   79.728859968  -74.490515768
    1.120762080    0.771340040   51.700340722   53.014366403  -50.172022384
    1.138266608    0.771340040   52.448572094   33.189597874  -31.642485718
    1.155771136    0.771340040   52.905221700   19.520664498  -18.683619490
    1.173275664    0.771340040   53.166959680   10.766534408  -10.309880851
    1.190780192    0.771340040   53.307482597    5.569976251   -5.316246351
    1.208284720    0.771340040   53.378587117    2.662097344   -2.549434876
    1.225789248    0.771340040   53.411847229    1.183261948   -1.134980092
    1.243293776    0.771340040   53.426441010    0.478369351   -0.465325571
    1.260798304    0.771340040   53.432155797    0.186160075   -0.178288546
    1.278302832    0.771340040   53.434412269    0.059279609   -0.059119097
    1.295807360    0.771340040   53.435120927    0.017993794   -0.018165986
    1.313311888    0.771340040   53.435332770    0.005041794   -0.004984268
    1.330816416    0.771340040   53.435393950    0.000985129   -0.001022149
    1.348320944    0.771340040   53.435405743    0.000189177   -0.000200945
    1.365825472    0.771340040   53.435407992    0.000032170   -0.000033664
    1.383330000    0.771340040   53.435408421   -0.000000000   -0.000000000

    0.070490400    0.788830896   53.435408421   -0.000000000   -0.000000000
    0.087994928    0.788830896   53.435408421   -0.000000000   -0.000000000
    0.105499456    0.788830896   53.435408421   -0.000000000   -0.000000000
    0.123003984    0.788830896   53.435408421   -0.000000000   -0.000000000
    0.140508512    0.788830896   53.435408421   -0.000000000   -0.000000000
    0.158013040    0.788830896   53.435408421   -0.000000000   -0.000000000
    0.175517568    0.788830896   53.435408378   -0.000003604    0.000003245
    0.193022096    0.788830896   53.435406998   -0.000113959    0.000102715
    0.210526624    0.788830896   53.435398596   -0.000749550    0.000686430
    0.228031152    0.788830896   53.435359944   -0.003518576    0.003282413
    0.245535680    0.788830896   53.435210804   -0.013573747    0.012887210
    0.263040208    0.788830896   53.434710348   -0.045090193    0.043891149
    0.280544736    0.788830896   53.433187875   -0.134611141    0.133743568
    0.298049264    0.788830896   53.428931902   -0.368354357    0.371873223
    0.315553792    0.788830896   53.418021492   -0.924569349    0.947083126
    0.333058320    0.788830896   53.391612132   -2.186497663    2.235741400
    0.350562848    0.788830896   53.332397482   -4.809702714    4.899604037
    0.368067376    0.788830896   53.207239896   -9.939653342   10.027087600
    0.385571904    0.788830896   52.957768596  -19.340112943   19.217470417
    0.403076432    0.788830896   52.489597898  -35.365476466   34.540213573
    0.420580960    0.788830896   51.663476890  -60.647110529   58.225705748
    0.438085488    0.788830896   50.298416561  -97.142177035   91.924054296
    0.455590016    0.788830896   48.195998395 -144.647229669  135.566542927
    0.473094544    0.788830896   45.189488198 -199.437515124  186.107835590
    0.490599072    0.788830896   41.215588715 -253.544174880  236.830590740
    0.508103600    0.788830896   36.378761024 -296.060526227  277.950972185
    0.525608128    0.788830896   30.981552802 -316.004693910  299.007940196
    0.543112656    0.788830896   25.488382806 -306.346648356  292.520556588
    0.560617184    0.788830896   20.430485132 -266.875572883  257.434490122
    0.578121712    0.788830896   16.276099864 -204.891102638  200.456473992
    0.595626240    0.788830896   13.312786563 -133.165284081  134.245427712
    0.613130768    0.788830896   11.586376602  -65.776996340   73.003899751
    0.630635296    0.788830896   10.918188266  -13.592988080   27.637567068
    0.648139824    0.788830896   10.991288312   18.658296047    2.650658081
    0.665644352    0.788830896   11.459593972   32.127635068   -4.036563538
    0.683148880    0.788830896   12.031025323   31.242306412    1.100260833
    0.700653408    0.788830896   12.497757095   20.855728812   10.274105851
    0.718157936    0.788830896   12.731236086    5.262843734   16.966534096
    0.735662464    0.788830896   12.677105370  -11.474318931   17.181182609
    0.753166992    0.788830896   12.354246478  -24.711994133    9.724413250
    0.770671520    0.788830896   11.858296097  -30.845948665   -4.488791120
    0.788176048    0.788830896   11.333091680  -28.064413173  -22.941759450
    0.805680576    0.788830896   10.929317314  -17.313119622  -42.242671105
    0.823185104    0.788830896   10.763879350   -1.429248504  -58.758885458
    0.840689632    0.788830896   10.895277708   16.031152082  -69.684225364
    0.858194160    0.788830896   11.323209010   32.114940304  -74.038807223
    0.875698688    0.788830896   12.011622597   45.833723396  -73.424545834
    0.893203216    0.788830896   12.932300076   59.315617540  -71.726468950
    0.910707744    0.788830896   14.118342115   76.881483915  -73.825869541
    0.928212272    0.788830896   15.680449134  102.862780745  -83.762404575
    0.945716800    0.788830896   17.779376035  137.886438379 -103.014321342
    0.963221328    0.788830896   20.542646236  177.585132578 -129.568911946
    0.980725856    0.788830896   23.984688174  213.922243724 -158.330260712
    0.998230384    0.788830896   27.971633929  238.700822962 -182.738690361
    1.015734912    0.788830896   32.249966117  246.783606691 -196.900711580
    1.033239440    0.788830896   36.516087615  237.405926520 -197.527389721
    1.050743968    0.788830896   40.486206952  213.789164708 -184.614651811
    1.068248496    0.788830896   43.954083244  180.921222023 -161.040418751
    1.085753024    0.788830896   46.805800599  144.307345300 -131.364515510
    1.103257552    0.788830896   49.018317719  108.575534163 -100.335523319
    1.120762080    0.788830896   50.638078293   77.024676527  -71.800742841
    1.138266608    0.788830896   51.756380621   51.412592621  -48.134567763
    1.155771136    0.788830896   52.482745491   32.232951877  -30.215015668
    1.173275664    0.788830896   52.925833377   18.934274299  -17.729049692
    1.190780192    0.788830896   53.178850020   10.423629365   -9.714822145
    1.208284720    0.788830896   53.314709114    5.319281988   -4.952435624
    1.225789248    0.788830896   53.382381540    2.524079190   -2.342809215
    1.243293776    0.788830896   53.413890340    1.098358346   -1.023409449
    1.260798304    0.788830896   53.427178142    0.452999629   -0.414574579
    1.278302832    0.788830896   53.432677693    0.157916677   -0.148594274
    1.295807360    0.788830896   53.434561934    0.051838092   -0.049028264
    1.313311888    0.788830896   53.435172085    0.015412421   -0.014356581
    1.330816416    0.788830896   53.435358053    0.003370745   -0.003293084
    1.348320944    0.788830896   53.435397994    0.000728684   -0.000724904
    1.365825472    0.788830896   53.435406594    0.000135514   -0.000132819
    1.383330000    0.788830896   53.435408355    0.000005044   -0.000005387

    0.070490400    0.806321752   53.435408421   -0.000000000   -0.000000000
    0.087994928    0.806321752   53.435408421   -0.000000000   -0.000000000
    0.105499456    0.806321752   53.435408421   -0.000000000   -0.000000000
    0.123003984    0.806321752   53.435408421   -0.000000000   -0.000000000
    0.140508512    0.806321752   53.435408421   -0.000000000   -0.000000000
    0.158013040    0.806321752   53.435408421   -0.000000000   -0.000000000
    0.175517568    0.806321752   53.435408421   -0.000000000   -0.000000000
    0.193022096    0.806321752   53.435408323   -0.000008176    0.000007224
    0.210526624    0.806321752   53.435407021   -0.000111263    0.000101891
    0.228031152    0.806321752   53.435399067   -0.000711758    0.000665177
    0.245535680    0.806321752   53.435362820   -0.003300698    0.003127757
    0.263040208    0.806321752   53.435226220   -0.012452444    0.012074533
    0.280544736    0.806321752   53.434762824   -0.041634513    0.040969727
    0.298049264    0.806321752   53.433336010   -0.126038290    0.125499184
    0.315553792    0.806321752   53.429342901   -0.346403752    0.349040753
    0.333058320    0.806321752   53.418731409   -0.900526106    0.898859713
    0.350562848    0.806321752   53.392930596   -2.156342486    2.137922064
    0.368067376    0.806321752   53.333933015   -4.827950001    4.737968170
    0.385571904    0.806321752   53.207000765  -10.144730456    9.819067425
    0.403076432    0.806321752   52.950735306  -19.962120286   19.059841285
    0.420580960    0.806321752   52.465491683  -36.733879819   34.666648205
    0.438085488    0.806321752   51.606816219  -63.019440375   59.000676631
    0.455590016    0.806321752   50.192154408 -100.429011191   93.741248503
    0.473094544    0.806321752   48.027089757 -148.357745869  138.616021615
    0.490599072    0.806321752   44.958932911 -202.608626331  190.133302379
    0.508103600    0.806321752   40.940730206 -255.273729015  241.023236968
    0.525608128    0.806321752   36.091297311 -295.784440711  281.221955461
    0.543112656    0.806321752   30.716207007 -313.779606902  300.594603527
    0.560617184    0.806321752   25.276974046 -302.446815293  292.586503313
    0.578121712    0.806321752   20.300355061 -261.522989026  257.154752996
    0.595626240    0.806321752   16.250635167 -198.343162870  201.396971322
    0.613130768    0.806321752   13.408851557 -125.935869991  137.309771634
    0.630635296    0.806321752   11.809496747  -58.598051615   77.721336317
    0.648139824    0.806321752   11.261778860   -7.125883531   32.217779493
    0.665644352    0.806321752   11.436105216   23.602871326    4.820233537
    0.683148880    0.806321752   11.967782063   34.098951832   -5.957975352
    0.700653408    0.806321752   12.532341411   28.104785887   -5.237178405
    0.718157936    0.806321752   12.886339794   11.016347316    0.717337660
    0.735662464    0.806321752   12.890353961  -10.897986770    6.382561781
    0.753166992    0.806321752   12.518976167  -30.833839833    7.966671200
    0.770671520    0.806321752   11.857894697  -43.300524638    3.414767558
    0.788176048    0.806321752   11.071501448  -44.974379855   -7.508713562
    0.805680576    0.806321752   10.354828306  -35.536397736  -23.268298210
    0.823185104    0.806321752    9.886072452  -17.276817768  -40.706594918
    0.840689632    0.806321752    9.784333841    5.632053170  -55.941639524
    0.858194160    0.806321752   10.087325906   28.196602430  -65.785230606
    0.875698688    0.806321752   10.753309630   46.655309531  -69.322062610
    0.893203216    0.806321752   11.700902427   60.748577594  -68.620423347
    0.910707744    0.806321752   12.879829239   73.842092756  -68.094234889
    0.928212272    0.806321752   14.318797081   91.382556669  -72.812845847
    0.945716800    0.806321752   16.132880498  116.955743269  -86.316294276
    0.963221328    0.806321752   18.463886848  149.862357301 -108.906045651
    0.980725856    0.806321752   21.400551143  185.001290086 -137.256252818
    0.998230384    0.806321752   24.919384460  215.238562146 -165.510211897
    1.015734912    0.806321752   28.876602044  234.240304105 -187.279021765
    1.033239440    0.806321752   33.041305611  238.510903584 -197.769270962
    1.050743968    0.806321752   37.148637942  228.016245830 -194.938668247
    1.068248496    0.806321752   40.958938369  205.121030576 -179.705234118
    1.085753024    0.806321752   44.289354681  174.004711367 -155.246996585
    1.103257552    0.806321752   47.036368686  139.242954039 -125.822595749
    1.120762080    0.806321752   49.174140811  105.049799165  -95.679527309
    1.138266608    0.806321752   50.742635346   74.578922974  -68.216798398
    1.155771136    0.806321752   51.825215850   49.745995074  -45.538022396
    1.173275664    0.806321752   52.527145815   31.092390086  -28.397735792
    1.190780192    0.806321752   52.953216869   18.202844939  -16.508696455
    1.208284720    0.806321752   53.195957486    9.896638457   -8.914852673
    1.225789248    0.806321752   53.324419321    4.999607176   -4.459049118
    1.243293776    0.806321752   53.387758305    2.325158360   -2.058742640
    1.260798304    0.806321752   53.416284814    1.012530124   -0.876557513
    1.278302832    0.806321752   53.428623876    0.381552904   -0.334924246
    1.295807360    0.806321752   53.433177218    0.133837175   -0.117130688
    1.313311888    0.806321752   53.434752935    0.041951844   -0.036236894
    1.330816416    0.806321752   53.435256748    0.010024511   -0.009038155
    1.348320944    0.806321752   53.435374613    0.002348334   -0.002141527
    1.365825472    0.806321752   53.435402102    0.000466857   -0.000419469
    1.383330000    0.806321752   53.435408116    0.000023293   -0.000023191

    0.070490400    0.823812608   53.435408421   -0.000000000   -0.000000000
    0.087994928    0.823812608   53.435408421   -0.000000000   -0.000000000
    0.105499456    0.823812608   53.435408421   -0.000000000   -0.000000000
    0.123003984    0.823812608   53.435408421   -0.000000000   -0.000000000
    0.140508512    0.823812608   53.435408421   -0.000000000   -0.000000000
    0.158013040    0.823812608   53.435408421   -0.000000000   -0.000000000
    0.175517568    0.823812608   53.435408421   -0.000000000   -0.000000000
    0.193022096    0.823812608   53.435408421   -0.000000000   -0.000000000
    0.210526624    0.823812608   53.435408337   -0.000006981    0.000006418
    0.228031152    0.823812608   53.435407333   -0.000086754    0.000080742
    0.245535680    0.823812608   53.435400500   -0.000605817    0.000566827
    0.263040208    0.823812608   53.435369827   -0.002802252    0.002669923
    0.280544736    0.823812608   53.435248454   -0.011030780    0.010566510
    0.298049264    0.823812608   53.434825117   -0.038117726    0.036785095
    0.315553792    0.823812608   53.433505366   -0.117150258    0.114256631
    0.333058320    0.823812608   53.429571869   -0.341728850    0.327939983
    0.350562848    0.823812608   53.419096386   -0.900269587    0.859047327
    0.368067376    0.823812608   53.393026898   -2.195730909    2.083197599
    0.385571904    0.823812608   53.332298970   -4.995044922    4.700973638
    0.403076432    0.823812608   53.200358577  -10.578628481    9.891638638
    0.420580960    0.823812608   52.932600006  -20.865597562   19.433163980
    0.438085488    0.823812608   52.426089393  -38.279439459   35.623038357
    0.455590016    0.823812608   51.535134952  -65.182794363   60.836309142
    0.473094544    0.823812608   50.077962194 -103.025213752   96.598402449
    0.490599072    0.823812608   47.867377578 -150.891248461  142.319042199
    0.508103600    0.823812608   44.758834747 -204.570627146  194.137910807
    0.525608128    0.823812608   40.716104932 -256.065063499  244.653087720
    0.543112656    0.823812608   35.867020265 -294.827664860  284.136517403
    0.560617184    0.823812608   30.528967115 -310.390904228  303.163423860
    0.578121712    0.823812608   25.173857324 -296.214281076  295.823899805
    0.595626240    0.823812608   20.328570420 -252.935474044  262.140484757
    0.613130768    0.823812608   16.438386314 -189.034991067  208.486657372
    0.630635296    0.823812608   13.750295868 -118.004133745  145.708139364
    0.648139824    0.823812608   12.266174338  -53.547932144   85.666490607
    0.665644352    0.823812608   11.776070822   -5.633349972   37.695637356
    0.683148880    0.823812608   11.942694283   21.137407111    6.421677972
    0.700653408    0.823812608   12.392088627   27.036977841   -8.432437640
    0.718157936    0.823812608   12.789797479   16.156894408  -10.642297876
    0.735662464    0.823812608   12.898120210   -4.833065788   -5.584280534
    0.753166992    0.823812608   12.609021807  -27.989090189    1.336284970
    0.770671520    0.823812608   11.948588976  -46.265714417    5.513376866
    0.788176048    0.823812608   11.051590877  -54.524754965    3.848207593
    0.805680576    0.823812608   10.118083456  -50.307167720   -4.686600965
    0.823185104    0.823812608    9.367696274  -34.016193166  -18.700943796
    0.840689632    0.823812608    8.985553186   -8.989736452  -34.795912076
    0.858194160    0.823812608    9.075495016   18.838894425  -48.852878259
    0.875698688    0.823812608    9.630948695   43.208249915  -57.906939214
    0.893203216    0.823812608   10.554620666   60.829734582  -61.684820317
    0.910707744    0.823812608   11.732735370   72.821926115  -62.870027370
    0.928212272    0.823812608   13.107656856   84.378629482  -66.033017975
    0.945716800    0.823812608   14.723749559  101.116721301  -75.502501409
    0.963221328    0.823812608   16.701674998  125.771733629  -93.260608481
    0.980725856    0.823812608   19.171070264  156.604421080 -117.939691203
    0.998230384    0.823812608   22.197365466  188.424554471 -145.329398626
    1.015734912    0.823812608   25.742291544  214.779166995 -169.939256692
    1.033239440    0.823812608   29.661750490  230.393417634 -186.852408967
    1.050743968    0.823812608   33.737915135  232.561567792 -192.911369580
    1.068248496    0.823812608   37.731411641  221.101394956 -187.246460356
    1.085753024    0.823812608   41.420581171  198.387980224 -171.077908864
    1.103257552    0.823812608   44.639589613  168.101005507 -147.134882484
    1.120762080    0.823812608   47.292732392  134.463349284 -118.980126229
    1.138266608    0.823812608   49.356920836  101.362747668  -90.271989999
    1.155771136    0.823812608   50.869563415   71.877762082  -64.083684029
    1.173275664    0.823812608   51.911753542   47.791695424  -42.427031693
    1.190780192    0.823812608   52.584192972   29.745142274  -26.113974435
    1.208284720    0.823812608   52.990622042   17.197925932  -14.891331568
    1.225789248    0.823812608   53.218708296    9.224063963   -7.845159794
    1.243293776    0.823812608   53.337554861    4.557861714   -3.808496846
    1.260798304    0.823812608   53.394340309    2.089571743   -1.698717759
    1.278302832    0.823812608   53.419966602    0.843309579   -0.686143228
    1.295807360    0.823812608   53.430057326    0.313914366   -0.252699620
    1.313311888    0.823812608   53.433758026    0.103623814   -0.082349354
    1.330816416    0.823812608   53.434997469    0.026837796   -0.022117065
    1.348320944    0.823812608   53.435310836    0.006740147   -0.005576891
    1.365825472    0.823812608   53.435389185    0.001416585   -0.001153650
    1.383330000    0.823812608   53.435407290    0.000086074   -0.000078517

    0.070490400    0.841303464   53.435408421   -0.000000000   -0.000000000
    0.087994928    0.841303464   53.435408421   -0.000000000   -0.000000000
    0.105499456    0.841303464   53.435408421   -0.000000000   -0.000000000
    0.123003984    0.841303464   53.435408421   -0.000000000   -0.000000000
    0.140508512    0.841303464   53.435408421   -0.000000000   -0.000000000
    0.158013040    0.841303464   53.435408421   -0.000000000   -0.000000000
    0.175517568    0.841303464   53.435408421   -0.000000000   -0.000000000
    0.193022096    0.841303464   53.435408421   -0.000000000   -0.000000000
    0.210526624    0.841303464   53.435408421   -0.000000000   -0.000000000
    0.228031152    0.841303464   53.435408406   -0.000001268    0.000001172
    0.245535680    0.841303464   53.435407693   -0.000058734    0.000053712
    0.263040208    0.841303464   53.435402582   -0.000451228    0.000417304
    0.280544736    0.841303464   53.435376352   -0.002372598    0.002177153
    0.298049264    0.841303464   53.435267805   -0.009901248    0.009129297
    0.315553792    0.841303464   53.434880012   -0.035115624    0.032755485
    0.333058320    0.841303464   53.433544977   -0.118351170    0.108041262
    0.350562848    0.841303464   53.429605704   -0.347569409    0.317145345
    0.368067376    0.841303464   53.418861945   -0.929784467    0.850979294
    0.385571904    0.841303464   53.391643848   -2.299280509    2.105960939
    0.403076432    0.841303464   53.327904209   -5.249954454    4.820725787
    0.420580960    0.841303464   53.189281571  -11.102349675   10.239986283
    0.438085488    0.841303464   52.909149832  -21.774007959   20.202350088
    0.455590016    0.841303464   52.383530949  -39.592029057   37.019672948
    0.473094544    0.841303464   51.465469152  -66.908519610   62.989820920
    0.490599072    0.841303464   49.976249904 -104.945224558   99.474968980
    0.508103600    0.841303464   47.732210218 -152.692652755  145.712163865
    0.525608128    0.841303464   44.598303567 -205.561248684  197.809874573
    0.543112656    0.841303464   40.552390190 -255.217817731  248.584045654
    0.560617184    0.841303464   35.743340685 -290.913309438  288.635976340
    0.578121712    0.841303464   30.506170204 -302.778887177  308.734338667
    0.595626240    0.841303464   25.311764262 -285.760714856  302.815583693
    0.613130768    0.841303464   20.656957882 -242.109774968  270.426258864
    0.630635296    0.841303464   16.937603782 -180.786251387  217.385982730
    0.648139824    0.841303464   14.356121987 -114.283708742  154.160362557
    0.665644352    0.841303464   12.892580163  -54.870661017   92.537984100
    0.683148880    0.841303464   12.337597518  -11.654915924   42.137379277
    0.700653408    0.841303464   12.361073182   10.865749602    8.188435323
    0.718157936    0.841303464   12.598239076   13.243434629   -8.793176652
    0.735662464    0.841303464   12.734080642    0.351062718  -11.930804332
    0.753166992    0.841303464   12.565003306  -20.302678896   -6.391959718
    0.770671520    0.841303464   12.023421224  -41.015451913    2.009870603
    0.788176048    0.841303464   11.169505307  -55.165707413    8.037985696
    0.805680576    0.841303464   10.162065500  -58.017138142    8.073320007
    0.823185104    0.841303464    9.222914937  -47.383596636    0.907247021
    0.840689632    0.841303464    8.581483707  -24.528313215  -11.984595556
    0.858194160    0.841303464    8.410375068    5.189592459  -27.110670266
    0.875698688    0.841303464    8.765253914   34.165339125  -40.542699558
    0.893203216    0.841303464    9.573188312   56.377356177  -49.880190879
    0.910707744    0.841303464   10.693897536   70.051528799  -55.445900635
    0.928212272    0.841303464   12.003115804   78.896587619  -60.154093445
    0.945716800    0.841303464   13.471652701   89.298805573  -67.909130619
    0.963221328    0.841303464   15.177118565  106.558783760  -81.495997600
    0.980725856    0.841303464   17.257917029  132.005829403 -101.189535969
    0.998230384    0.841303464   19.836161535  162.661205218 -124.707450605
    1.015734912    0.841303464   22.955535113  192.685611936 -148.234581487
    1.033239440    0.841303464   26.550828512  216.009869326 -167.795420901
    1.050743968    0.841303464   30.461361731  228.268833402 -180.174189654
    1.068248496    0.841303464   34.473708877  227.479920417 -183.417924999
    1.085753024    0.841303464   38.361660217  214.407862814 -176.902592288
    1.103257552    0.841303464   41.929270229  191.420286254 -161.317786704
    1.120762080    0.841303464   45.031525034  161.878689727 -138.624745809
    1.138266608    0.841303464   47.586054638  129.414109038 -111.790307007
    1.155771136    0.841303464   49.572436153   97.521998141  -84.225960448
    1.173275664    0.841303464   51.026503938   68.955228482  -59.033542181
    1.190780192    0.841303464   52.023287205   45.581457145  -38.345470179
    1.208284720    0.841303464   52.661777835   27.956278052  -23.009235650
    1.225789248    0.841303464   53.040797844   15.864257696  -12.722668877
    1.243293776    0.841303464   53.248934469    8.283194217   -6.469452115
    1.260798304    0.841303464   53.353826767    3.985738648   -3.015499467
    1.278302832    0.841303464   53.403136231    1.708777698   -1.279627674
    1.295807360    0.841303464   53.423689525    0.671131100   -0.493921023
    1.313311888    0.841303464   53.431622532    0.233008860   -0.169126108
    1.330816416    0.841303464   53.434400465    0.065027420   -0.048612828
    1.348320944    0.841303464   53.435155188    0.017384133   -0.012959235
    1.365825472    0.841303464   53.435355933    0.003851422   -0.002825588
    1.383330000    0.841303464   53.435404709    0.000282360   -0.000234915

    0.070490400    0.858794320   53.435408421   -0.000000000   -0.000000000
    0.087994928    0.858794320   53.435408421   -0.000000000   -0.000000000
    0.105499456    0.858794320   53.435408421   -0.000000000   -0.000000000
    0.123003984    0.858794320   53.435408421   -0.000000000   -0.000000000
    0.140508512    0.858794320   53.435408421   -0.000000000   -0.000000000
    0.158013040    0.858794320   53.435408421   -0.000000000   -0.000000000
    0.175517568    0.858794320   53.435408421   -0.000000000   -0.000000000
    0.193022096    0.858794320   53.435408421   -0.000000000   -0.000000000
    0.210526624    0.858794320   53.435408421   -0.000000000   -0.000000000
    0.228031152    0.858794320   53.435408421   -0.000000000   -0.000000000
    0.245535680    0.858794320   53.435408404   -0.000001436    0.000001327
    0.263040208    0.858794320   53.435407781   -0.000051689    0.000047467
    0.280544736    0.858794320   53.435402509   -0.000460497    0.000416333
    0.298049264    0.858794320   53.435376207   -0.002394835    0.002179887
    0.315553792    0.858794320   53.435268114   -0.009863768    0.009093391
    0.333058320    0.858794320   53.434834964   -0.038762359    0.034706505
    0.350562848    0.858794320   53.433427738   -0.126476929    0.113526641
    0.368067376    0.858794320   53.429244970   -0.369604989    0.334528540
    0.385571904    0.858794320   53.417753986   -0.991861831    0.901920044
    0.403076432    0.858794320   53.388811332   -2.439997744    2.232523175
    0.420580960    0.858794320   53.321468030   -5.530498806    5.100955859
    0.438085488    0.858794320   53.176212190  -11.595426515   10.786296157
    0.455590016    0.858794320   52.885676615  -22.510367318   21.141187351
    0.473094544    0.858794320   52.343900481  -40.660758520   38.465244434
    0.490599072    0.858794320   51.405232301  -68.204000565   65.010139893
    0.508103600    0.858794320   49.892713570 -106.217958282  102.098674282
    0.525608128    0.858794320   47.631880105 -153.201929535  148.958159830
    0.543112656    0.858794320   44.504008191 -204.118490460  201.736945121
    0.560617184    0.858794320   40.510444286 -250.489152113  253.220244683
    0.578121712    0.858794320   35.818020167 -282.346310826  293.886176007
    0.595626240    0.858794320   30.757756519 -291.471172555  314.348742323
    0.613130768    0.858794320   25.766055887 -274.426560508  308.523102136
    0.630635296    0.858794320   21.286908741 -233.834063503  276.102780564
    0.648139824    0.858794320   17.670058621 -177.567956908  223.081669982
    0.665644352    0.858794320   15.095532264 -116.650415654  159.913029288
    0.683148880    0.858794320   13.544802549  -62.364463467   98.201511265
    0.700653408    0.858794320   12.819502373  -23.483587817   47.420089072
    0.718157936    0.858794320   12.606482109   -4.060372287   12.910347461
    0.735662464    0.858794320   12.568891565   -2.845896667   -4.497239220
    0.753166992    0.858794320   12.430284363  -14.540669886   -7.641143109
    0.770671520    0.858794320   12.024518177  -32.173283162   -1.650300020
    0.788176048    0.858794320   11.311384552  -48.624490404    7.500329239
    0.805680576    0.858794320   10.368530151  -57.529363653   14.321993946
    0.823185104    0.858794320    9.372910311  -54.216011413   14.957323746
    0.840689632    0.858794320    8.556351097  -37.195500870    8.145508519
    0.858194160    0.858794320    8.136978789   -9.805572206   -4.564850146
    0.875698688    0.858794320    8.237613611   20.653283535  -19.642973290
    0.893203216    0.858794320    8.839811493   46.521166036  -33.450229168
    0.910707744    0.858794320    9.817767466   63.265151584  -44.106418611
    0.928212272    0.858794320   11.015186856   72.311585519  -52.341538774
    0.945716800    0.858794320   12.345203821   79.555992818  -60.743308455
    0.963221328    0.858794320   13.836281075   91.674365557  -72.013220925
    0.980725856    0.858794320   15.612109323  112.314872545  -87.438761391
    0.998230384    0.858794320   17.819578883  140.508615260 -106.383275556
    1.015734912    0.858794320   20.553380807  171.349598173 -126.787721868
    1.033239440    0.858794320   23.805808985  198.686373753 -146.068292930
    1.050743968    0.858794320   27.467026680  217.472085048 -161.708026946
    1.068248496    0.858794320   31.360790975  224.928101347 -171.541619699
    1.085753024    0.858794320   35.283152916  220.919723370 -173.792263745
    1.103257552    0.858794320   39.042828388  206.674356464 -167.333874312
    1.120762080    0.858794320   42.477555967  184.218520278 -152.184077242
    1.138266608    0.858794320   45.464845617  155.968484350 -129.883112210
    1.155771136    0.858794320   47.927445058  124.795159850 -103.392856671
    1.173275664    0.858794320   49.841065266   93.716967516  -76.374669295
    1.190780192    0.858794320   51.232613014   65.657783413  -52.139542357
    1.208284720    0.858794320   52.175148994   42.577229762  -32.802627162
    1.225789248    0.858794320   52.765086359   25.462378739  -18.976251673
    1.243293776    0.858794320   53.105399279   13.978190175  -10.076563844
    1.260798304    0.858794320   53.285384373    7.037316633   -4.896414059
    1.278302832    0.858794320   53.373376040    3.181964958   -2.171134603
    1.295807360    0.858794320   53.411928962    1.311487133   -0.874084648
    1.313311888    0.858794320   53.427491675    0.477592277   -0.313173892
    1.330816416    0.858794320   53.433171887    0.142567731   -0.095577513
    1.348320944    0.858794320   53.434818573    0.040236327   -0.026719648
    1.365825472    0.858794320   53.435280470    0.009352257   -0.006112784
    1.383330000    0.858794320   53.435397750    0.000811218   -0.000607255

    0.070490400    0.876285176   53.435408421   -0.000000000   -0.000000000
    0.087994928    0.876285176   53.435408421   -0.000000000   -0.000000000
    0.105499456    0.876285176   53.435408421   -0.000000000   -0.000000000
    0.123003984    0.876285176   53.435408421   -0.000000000   -0.000000000
    0.140508512    0.876285176   53.435408421   -0.000000000   -0.000000000
    0.158013040    0.876285176   53.435408421   -0.000000000   -0.000000000
    0.175517568    0.876285176   53.435408421   -0.000000000   -0.000000000
    0.193022096    0.876285176   53.435408421   -0.000000000   -0.000000000
    0.210526624    0.876285176   53.435408421   -0.000000000   -0.000000000
    0.228031152    0.876285176   53.435408421   -0.000000000   -0.000000000
    0.245535680    0.876285176   53.435408421   -0.000000000   -0.000000000
    0.263040208    0.876285176   53.435408394   -0.000002280    0.000002105
    0.280544736    0.876285176   53.435407519   -0.000072539    0.000066448
    0.298049264    0.876285176   53.435401719   -0.000516766    0.000478127
    0.315553792    0.876285176   53.435373894   -0.002526757    0.002364141
    0.333058320    0.876285176   53.435241891   -0.011809363    0.010616272
    0.350562848    0.876285176   53.434770923   -0.042822263    0.038622276
    0.368067376    0.876285176   53.433248759   -0.136558718    0.124450048
    0.385571904    0.876285176   53.428710986   -0.398289686    0.364474785
    0.403076432    0.876285176   53.416406835   -1.057974408    0.973085724
    0.420580960    0.876285176   53.385767008   -2.574460768    2.386190954
    0.438085488    0.876285176   53.315186911   -5.777949703    5.399439395
    0.455590016    0.876285176   53.164701608  -11.979537466   11.306618011
    0.473094544    0.876285176   52.865137485  -23.122983125   21.984141852
    0.490599072    0.876285176   52.311563845  -41.412582258   39.734712055
    0.508103600    0.876285176   51.359860923  -68.855335740   66.812604958
    0.525608128    0.876285176   49.841731073 -106.070690922  104.486979195
    0.543112656    0.876285176   47.598207401 -151.159003647  151.864898067
    0.560617184    0.876285176   44.531332464 -199.037366346  204.845680754
    0.578121712    0.876285176   40.657041906 -241.987465423  255.984570671
    0.595626240    0.876285176   36.136736425 -271.480053296  295.760628797
    0.613130768    0.876285176   31.270659936 -280.594327664  315.205900319
    0.630635296    0.876285176   26.450010390 -266.154416587  308.911589583
    0.648139824    0.876285176   22.079189636 -229.948225880  277.101931812
    0.665644352    0.876285176   18.485400140 -178.827257114  225.770532678
    0.683148880    0.876285176   15.843517559 -123.069520131  164.855477527
    0.700653408    0.876285176   14.138220547  -73.501082601  105.281348465
    0.718157936    0.876285176   13.184788118  -38.123576554   56.073997897
    0.735662464    0.876285176   12.700032090  -20.041752324   22.488176641
    0.753166992    0.876285176   12.389999477  -17.593584894    5.517214597
    0.770671520    0.876285176   12.018612546  -26.110956381    2.548925613
    0.788176048    0.876285176   11.447190468  -39.424168451    8.569745890
    0.805680576    0.876285176   10.650388319  -50.792635619   17.533699515
    0.823185104    0.876285176    9.719767183  -53.880266786   23.722537623
    0.840689632    0.876285176    8.841231296  -44.486905600   23.247101355
    0.858194160    0.876285176    8.237841341  -22.991050585   15.105651205
    0.875698688    0.876285176    8.081868171    5.202277008    1.283870997
    0.893203216    0.876285176    8.420307001   32.305201748  -14.577719798
    0.910707744    0.876285176    9.173653595   51.853764724  -29.250131148
    0.928212272    0.876285176   10.191005384   62.817728236  -41.486108205
    0.945716800    0.876285176   11.354953315   69.654132958  -52.188819093
    0.963221328    0.876285176   12.652597699   79.226003616  -63.314310662
    0.980725856    0.876285176   14.181443544   96.568107452  -76.466288673
    0.998230384    0.876285176   16.089338375  122.268859435  -92.065574546
    1.015734912    0.876285176   18.494468041  152.376498760 -109.387141869
    1.033239440    0.876285176   21.422952580  181.026029067 -127.075742216
    1.050743968    0.876285176   24.800958559  203.121885923 -143.511612814
    1.068248496    0.876285176   28.487193927  215.895979361 -156.920486014
    1.085753024    0.876285176   32.312441590  219.137000985 -165.237601039
    1.103257552    0.876285176   36.115383731  213.532607229 -166.320685892
    1.120762080    0.876285176   39.748072226  199.853030928 -158.635258474
    1.138266608    0.876285176   43.075248105  178.748618989 -142.132862271
    1.155771136    0.876285176   45.976454583  151.505957616 -118.729028321
    1.173275664    0.876285176   48.363715936  120.485824149  -91.928725992
    1.190780192    0.876285176   50.199355079   89.152799242  -65.695241634
    1.208284720    0.876285176   51.509513301   60.883513830  -43.213733822
    1.225789248    0.876285176   52.370991074   38.219789570  -26.104737662
    1.243293776    0.876285176   52.891350443   21.970946124  -14.453930278
    1.260798304    0.876285176   53.179055882   11.543210533   -7.313199510
    1.278302832    0.876285176   53.325156597    5.473955802   -3.377177578
    1.295807360    0.876285176   53.392088425    2.357691288   -1.413677995
    1.313311888    0.876285176   53.420211910    0.898247313   -0.528325174
    1.330816416    0.876285176   53.430879781    0.285152879   -0.170284785
    1.348320944    0.876285176   53.434161755    0.084440059   -0.049662335
    1.365825472    0.876285176   53.435125983    0.020548792   -0.011911460
    1.383330000    0.876285176   53.435380797    0.002098761   -0.001404993

    0.070490400    0.893776032   53.435408421   -0.000000000   -0.000000000
    0.087994928    0.893776032   53.435408421   -0.000000000   -0.000000000
    0.105499456    0.893776032   53.435408421   -0.000000000   -0.000000000
    0.123003984    0.893776032   53.435408421   -0.000000000   -0.000000000
    0.140508512    0.893776032   53.435408421   -0.000000000   -0.000000000
    0.158013040    0.893776032   53.435408421   -0.000000000   -0.000000000
    0.175517568    0.893776032   53.435408421   -0.000000000   -0.000000000
    0.193022096    0.893776032   53.435408421   -0.000000000   -0.000000000
    0.210526624    0.893776032   53.435408421   -0.000000000   -0.000000000
    0.228031152    0.893776032   53.435408421   -0.000000000   -0.000000000
    0.245535680    0.893776032   53.435408421   -0.000000000   -0.000000000
    0.263040208    0.893776032   53.435408421   -0.000000000   -0.000000000
    0.280544736    0.893776032   53.435408391   -0.000002423    0.000002315
    0.298049264    0.893776032   53.435407739   -0.000054502    0.000050660
    0.315553792    0.893776032   53.435402699   -0.000439299    0.000406439
    0.333058320    0.893776032   53.435369670   -0.002912696    0.002551215
    0.350562848    0.893776032   53.435235032   -0.012353481    0.010916896
    0.368067376    0.893776032   53.434748783   -0.044270996    0.039756120
    0.385571904    0.893776032   53.433138530   -0.143657699    0.129751897
    0.403076432    0.893776032   53.428358722   -0.419131643    0.380743955
    0.420580960    0.893776032   53.415484667   -1.106952110    1.015668643
    0.438085488    0.893776032   53.383585138   -2.677696680    2.483867043
    0.455590016    0.893776032   53.310819300   -5.948577839    5.594836820
    0.473094544    0.893776032   53.155902675  -12.284916830   11.678909062
    0.490599072    0.893776032   52.850775423  -23.469969760   22.623120319
    0.508103600    0.893776032   52.292032903  -41.584508281   40.727860813
    0.525608128    0.893776032   51.342848539  -68.281159769   68.146021435
    0.543112656    0.893776032   49.847510609 -103.884896160  105.939784057
    0.560617184    0.893776032   47.662782792 -146.512601228  152.901740056
    0.578121712    0.893776032   44.701446967 -191.658153614  204.728530846
    0.595626240    0.893776032   40.975413369 -232.626798887  254.123108787
    0.613130768    0.893776032   36.624863110 -261.752584695  292.199695025
    0.630635296    0.893776032   31.918842740 -272.323430953  310.866306253
    0.648139824    0.893776032   27.219580965 -260.770048988  305.367892678
    0.665644352    0.893776032   22.909379119 -228.511097503  275.995333497
    0.683148880    0.893776032   19.300812324 -182.072293130  228.231173440
    0.700653408    0.893776032   16.558635365 -131.279279189  171.240648030
    0.718157936    0.893776032   14.670772082  -85.904575889  115.255541258
    0.735662464    0.893776032   13.477751823  -52.664104585   68.858003062
    0.753166992    0.893776032   12.739508240  -34.037497761   37.133704642
    0.770671520    0.893776032   12.205331620  -28.909898943   21.123287400
    0.788176048    0.893776032   11.668572603  -33.582135923   18.277329462
    0.805680576    0.893776032   11.004397415  -42.458283560   23.518150180
    0.823185104    0.893776032   10.197617930  -48.806119465   30.610634148
    0.840689632    0.893776032    9.349324423  -46.403769580   33.951412508
    0.858194160    0.893776032    8.643915030  -32.488450868   30.227497663
    0.875698688    0.893776032    8.270402913   -9.535159382   19.339268069
    0.893203216    0.893776032    8.331280066   15.958394183    3.848224043
    0.910707744    0.893776032    8.807016772   36.810636801  -12.804846606
    0.928212272    0.893776032    9.580648235   49.975172132  -28.139994471
    0.945716800    0.893776032   10.532774373   58.037135152  -41.555543326
    0.963221328    0.893776032   11.625123721   67.124186685  -53.992978715
    0.980725856    0.893776032   12.928296146   82.766113828  -66.871683531
    0.998230384    0.893776032   14.577776783  106.600801581  -81.109094256
    1.015734912    0.893776032   16.696929574  135.542547099  -96.750098792
    1.033239440    0.893776032   19.328406527  164.175703450 -113.164910491
    1.050743968    0.893776032   22.420878941  187.615456688 -129.316408031
    1.068248496    0.893776032   25.859678434  203.460039052 -143.902163265
    1.085753024    0.893776032   29.509692950  211.932361780 -155.139267658
    1.103257552    0.893776032   33.249144314  213.812556706 -160.782638912
    1.120762080    0.893776032   36.964156688  209.092922623 -158.635880113
    1.138266608    0.893776032   40.531126354  196.685621742 -147.535435701
    1.155771136    0.893776032   43.806596382  175.788070976 -128.217868898
    1.173275664    0.893776032   46.647247810  147.314358422 -103.432259621
    1.190780192    0.893776032   48.945631963  114.571809802  -77.073577875
    1.208284720    0.893776032   50.666450832   82.027835908  -52.878226922
    1.225789248    0.893776032   51.850416728   53.842970352  -33.301677826
    1.243293776    0.893776032   52.596854336   32.298127584  -19.200343545
    1.260798304    0.893776032   53.026904738   17.664654037  -10.100947136
    1.278302832    0.893776032   53.253445669    8.743497043   -4.843055217
    1.295807360    0.893776032   53.361475304    3.919696372   -2.101128175
    1.313311888    0.893776032   53.408525481    1.557087736   -0.815935010
    1.330816416    0.893776032   53.427009087    0.522376370   -0.276094270
    1.348320944    0.893776032   53.433009063    0.161257622   -0.083515912
    1.365825472    0.893776032   53.434842221    0.040975693   -0.020964653
    1.383330000    0.893776032   53.435343928    0.004896137   -0.002914736

    0.070490400    0.911266888   53.435408421   -0.000000000   -0.000000000
    0.087994928    0.911266888   53.435408421   -0.000000000   -0.000000000
    0.105499456    0.911266888   53.435408421   -0.000000000   -0.000000000
    0.123003984    0.911266888   53.435408421   -0.000000000   -0.000000000
    0.140508512    0.911266888   53.435408421   -0.000000000   -0.000000000
    0.158013040    0.911266888   53.435408421   -0.000000000   -0.000000000
    0.175517568    0.911266888   53.435408421   -0.000000000   -0.000000000
    0.193022096    0.911266888   53.435408421   -0.000000000   -0.000000000
    0.210526624    0.911266888   53.435408421   -0.000000000   -0.000000000
    0.228031152    0.911266888   53.435408421   -0.000000000   -0.000000000
    0.245535680    0.911266888   53.435408421   -0.000000000   -0.000000000
    0.263040208    0.911266888   53.435408421   -0.000000000   -0.000000000
    0.280544736    0.911266888   53.435408421   -0.000000000   -0.000000000
    0.298049264    0.911266888   53.435408413   -0.000000702    0.000000641
    0.315553792    0.911266888   53.435407681   -0.000059090    0.000055024
    0.333058320    0.911266888   53.435399787   -0.000676973    0.000596693
    0.350562848    0.911266888   53.435363019   -0.003369300    0.003025091
    0.368067376    0.911266888   53.435215630   -0.013492603    0.012354242
    0.385571904    0.911266888   53.434674785   -0.048637510    0.044631977
    0.403076432    0.911266888   53.432920130   -0.155849451    0.143056126
    0.420580960    0.911266888   53.427824515   -0.446168370    0.412472917
    0.438085488    0.911266888   53.414272425   -1.161986065    1.084450404
    0.455590016    0.911266888   53.381277249   -2.761726641    2.615294559
    0.473094544    0.911266888   53.306264031   -6.096077149    5.839972822
    0.490599072    0.911266888   53.149149620  -12.403090958   12.080190266
    0.508103600    0.911266888   52.843246257  -23.387647753   23.199545328
    0.525608128    0.911266888   52.290529868  -40.897134201   41.380825498
    0.543112656    0.911266888   51.363046520  -66.391236436   68.569913998
    0.560617184    0.911266888   49.915582610 -100.221717010  105.562063328
    0.578121712    0.911266888   47.812644277 -140.835854449  151.018164154
    0.595626240    0.911266888   44.966040490 -184.314527929  200.824229509
    0.613130768    0.911266888   41.377447067 -224.430858677  248.271305460
    0.630635296    0.911266888   37.170629019 -253.706526526  285.250928388
    0.648139824    0.911266888   32.596870803 -265.447410093  304.277400815
    0.665644352    0.911266888   27.998661337 -256.274798728  300.804221467
    0.683148880    0.911266888   23.737055678 -227.687822937  274.904353303
    0.700653408    0.911266888   20.103131723 -185.900489569  231.571827572
    0.718157936    0.911266888   17.253001133 -139.633510473  179.344057514
    0.735662464    0.911266888   15.189932218  -97.202582285  127.791726940
    0.753166992    0.911266888   13.791113362  -64.477282948   84.935257436
    0.770671520    0.911266888   12.857203751  -44.292083518   55.513984047
    0.788176048    0.911266888   12.165744406  -36.529218692   40.354521402
    0.805680576    0.911266888   11.521878467  -38.150635836   36.727351730
    0.823185104    0.911266888   10.807984677  -43.443493411   39.405298466
    0.840689632    0.911266888   10.021832031  -45.302017539   42.418358662
    0.858194160    0.911266888    9.275522556  -38.373656861   40.988603007
    0.875698688    0.911266888    8.738404279  -21.942505353   33.034914750
    0.893203216    0.911266888    8.543455631   -0.261601723   19.434109184
    0.910707744    0.911266888    8.725772199   19.992706460    2.868444527
    0.928212272    0.911266888    9.215900043   34.601616832  -13.849036205
    0.945716800    0.911266888    9.914410370   44.355908524  -29.142593432
    0.963221328    0.911266888   10.774935633   54.104086344  -43.048436363
    0.980725856    0.911266888   11.846520556   69.143676056  -56.618943380
    0.998230384    0.911266888   13.246839181   91.711411113  -70.955171719
    1.015734912    0.911266888   15.094830846  119.539164665  -86.482376356
    1.033239440    0.911266888   17.441416658  147.823676212 -102.826824594
    1.050743968    0.911266888   20.252042090  171.975508072 -119.026489143
    1.068248496    0.911266888   23.433052525  189.918836743 -133.900479445
    1.085753024    0.911266888   26.877321339  202.315369766 -145.994288718
    1.103257552    0.911266888   30.498802539  210.318111988 -153.507586269
    1.120762080    0.911266888   34.221165153  213.664557425 -154.455903961
    1.138266608    0.911266888   37.945134575  210.011907994 -147.350623124
    1.155771136    0.911266888   41.522559458  196.575706380 -132.071412354
    1.173275664    0.911266888   44.770777198  172.466931050 -110.362425634
    1.190780192    0.911266888   47.519452363  140.199732104  -85.445869993
    1.208284720    0.911266888   49.667602560  104.756959794  -61.004644193
    1.225789248    0.911266888   51.208139566   71.648711346  -39.986236050
    1.243293776    0.911266888   52.218927494   44.718556937  -23.967269822
    1.260798304    0.911266888   52.824147447   25.403909168  -13.085188242
    1.278302832    0.911266888   53.154419138   13.072387992   -6.494424370
    1.295807360    0.911266888   53.317754327    6.077748428   -2.910670725
    1.313311888    0.911266888   53.391228670    2.508427225   -1.169645018
    1.330816416    0.911266888   53.421018025    0.883995674   -0.412983528
    1.348320944    0.911266888   53.431165388    0.282802801   -0.128845231
    1.365825472    0.911266888   53.434368383    0.074830060   -0.033759892
    1.383330000    0.911266888   53.435272540    0.010307398   -0.005407978

    0.070490400    0.928757744   53.435408421   -0.000000000   -0.000000000
    0.087994928    0.928757744   53.435408421   -0.000000000   -0.000000000
    0.105499456    0.928757744   53.435408421   -0.000000000   -0.000000000
    0.123003984    0.928757744   53.435408421   -0.000000000   -0.000000000
    0.140508512    0.928757744   53.435408421   -0.000000000   -0.000000000
    0.158013040    0.928757744   53.435408421   -0.000000000   -0.000000000
    0.175517568    0.928757744   53.435408421   -0.000000000   -0.000000000
    0.193022096    0.928757744   53.435408421   -0.000000000   -0.000000000
    0.210526624    0.928757744   53.435408421   -0.000000000   -0.000000000
    0.228031152    0.928757744   53.435408421   -0.000000000   -0.000000000
    0.245535680    0.928757744   53.435408421   -0.000000000   -0.000000000
    0.263040208    0.928757744   53.435408421   -0.000000000   -0.000000000
    0.280544736    0.928757744   53.435408421   -0.000000000   -0.000000000
    0.298049264    0.928757744   53.435408421   -0.000000000   -0.000000000
    0.315553792    0.928757744   53.435408421   -0.000000000   -0.000000000
    0.333058320    0.928757744   53.435406924   -0.000121665    0.000108728
    0.350562848    0.928757744   53.435398413   -0.000768759    0.000706426
    0.368067376    0.928757744   53.435359436   -0.003559576    0.003333405
    0.385571904    0.928757744   53.435196783   -0.014665248    0.013651151
    0.403076432    0.928757744   53.434610010   -0.052611725    0.048598481
    0.420580960    0.928757744   53.432755912   -0.164984478    0.153035116
    0.438085488    0.928757744   53.427428410   -0.465689221    0.435823685
    0.455590016    0.928757744   53.413535296   -1.188488995    1.130512016
    0.473094544    0.928757744   53.379716242   -2.811659760    2.709063417
    0.490599072    0.928757744   53.304363558   -6.097872111    5.989910082
    0.508103600    0.928757744   53.148310201  -12.245799215   12.268843063
    0.525608128    0.928757744   52.848317762  -22.819703121   23.311107798
    0.543112656    0.928757744   52.311948937  -39.543006146   41.136282602
    0.560617184    0.928757744   51.417712923  -63.883126925   67.498417444
    0.578121712    0.928757744   50.026225385  -96.313633024  103.102036143
    0.595626240    0.928757744   48.003882927 -135.538467100  146.736521358
    0.613130768    0.928757744   45.260884293 -177.826087644  194.673463873
    0.630635296    0.928757744   41.794056127 -217.097635799  240.736846127
    0.648139824    0.928757744   37.718974782 -246.126731178  277.294242072
    0.665644352    0.928757744   33.272173961 -258.707851600  297.206074291
    0.683148880    0.928757744   28.774335213 -251.827563217  296.063724257
    0.700653408    0.928757744   24.560058528 -226.917669633  273.856079325
    0.718157936    0.928757744   20.902726787 -189.309420373  235.186086595
    0.735662464    0.928757744   17.961697808 -146.366641210  187.907417855
    0.753166992    0.928757744   15.764650725 -105.462172298  140.801174476
    0.770671520    0.928757744   14.220451013  -72.596641320  101.245780163
    0.788176048    0.928757744   13.152016526  -51.478969917   73.545945982
    0.805680576    0.928757744   12.344627521  -42.574752747   58.266391905
    0.823185104    0.928757744   11.608191220  -42.508070751   52.543142824
    0.840689632    0.928757744   10.842823907  -44.679081239   51.388584431
    0.858194160    0.928757744   10.071663223  -42.257052853   49.573434233
    0.875698688    0.928757744    9.413559989  -31.779920794   43.495990340
    0.893203216    0.928757744    9.000825470  -14.869948502   32.212351522
    0.910707744    0.928757744    8.904476307    3.274746519   17.094425093
    0.928212272    0.928757744    9.101925111   18.229340418    0.604577589
    0.945716800    0.928757744    9.525728362   29.410788786  -15.253337549
    0.963221328    0.928757744   10.134888067   40.178686766  -29.876176318
    0.980725856    0.928757744   10.963140027   55.057991074  -43.979889184
    0.998230384    0.928757744   12.107995719   76.509318434  -58.774666609
    1.015734912    0.928757744   13.678580938  103.104098828  -74.966372222
    1.033239440    0.928757744   15.731550788  130.922934711  -92.280095756
    1.050743968    0.928757744   18.250894994  155.820624006 -109.544261050
    1.068248496    0.928757744   21.165573614  175.888936003 -125.305196619
    1.085753024    0.928757744   24.393268677  191.873582107 -138.111237050
    1.103257552    0.928757744   27.875316182  205.121524398 -146.579847905
    1.120762080    0.928757744   31.565070275  215.370958056 -149.301298847
    1.138266608    0.928757744   35.387556634  219.627994012 -145.036391041
    1.155771136    0.928757744   39.200750599  213.677485027 -133.272154043
    1.173275664    0.928757744   42.799664304  194.950735466 -114.858408258
    1.190780192    0.928757744   45.965577202  164.769993609  -92.103150753
    1.208284720    0.928757744   48.536656534  127.985909751  -68.249280471
    1.225789248    0.928757744   50.452245841   90.951729895  -46.440935816
    1.243293776    0.928757744   51.757162362   58.928691655  -28.861408999
    1.260798304    0.928757744   52.567432800   34.704293631  -16.305636176
    1.278302832    0.928757744   53.024869968   18.505298478   -8.348702692
    1.295807360    0.928757744   53.258780865    8.895037614   -3.851691002
    1.313311888    0.928757744   53.367143990    3.801145824   -1.594606802
    1.330816416    0.928757744   53.412344066    1.399447409   -0.583747954
    1.348320944    0.928757744   53.428419971    0.461678994   -0.186936476
    1.365825472    0.928757744   53.433633190    0.126930585   -0.050967932
    1.383330000    0.928757744   53.435146978    0.019813857   -0.009133572

    0.070490400    0.946248600   53.435408421   -0.000000000   -0.000000000
    0.087994928    0.946248600   53.435408421   -0.000000000   -0.000000000
    0.105499456    0.946248600   53.435408421   -0.000000000   -0.000000000
    0.123003984    0.946248600   53.435408421   -0.000000000   -0.000000000
    0.140508512    0.946248600   53.435408421   -0.000000000   -0.000000000
    0.158013040    0.946248600   53.435408421   -0.000000000   -0.000000000
    0.175517568    0.946248600   53.435408421   -0.000000000   -0.000000000
    0.193022096    0.946248600   53.435408421   -0.000000000   -0.000000000
    0.210526624    0.946248600   53.435408421   -0.000000000   -0.000000000
    0.228031152    0.946248600   53.435408421   -0.000000000   -0.000000000
    0.245535680    0.946248600   53.435408421   -0.000000000   -0.000000000
    0.263040208    0.946248600   53.435408421   -0.000000000   -0.000000000
    0.280544736    0.946248600   53.435408421   -0.000000000   -0.000000000
    0.298049264    0.946248600   53.435408421   -0.000000000   -0.000000000
    0.315553792    0.946248600   53.435408421   -0.000000000   -0.000000000
    0.333058320    0.946248600   53.435408365   -0.000004665    0.000004240
    0.350562848    0.946248600   53.435407349   -0.000085795    0.000078826
    0.368067376    0.946248600   53.435400296   -0.000622329    0.000574205
    0.385571904    0.946248600   53.435361949   -0.003429023    0.003097916
    0.403076432    0.946248600   53.435197016   -0.014906297    0.013294026
    0.420580960    0.946248600   53.434608704   -0.053309548    0.047934397
    0.438085488    0.946248600   53.432736001   -0.167172926    0.152707048
    0.455590016    0.946248600   53.427419685   -0.465307977    0.435387790
    0.473094544    0.946248600   53.413397277   -1.193028953    1.137492400
    0.490599072    0.946248600   53.379947743   -2.775604889    2.714993442
    0.508103600    0.946248600   53.305920209   -5.962722382    5.969077933
    0.525608128    0.946248600   53.154079414  -11.873647761   12.131532584
    0.543112656    0.946248600   52.864343858  -21.993296894   22.860624675
    0.560617184    0.946248600   52.348001157  -38.032006340   40.052821840
    0.578121712    0.946248600   51.488004680  -61.449256518   65.383902734
    0.595626240    0.946248600   50.148379972  -92.778561522   99.590795863
    0.613130768    0.946248600   48.198764235 -130.746376185  141.624577456
    0.630635296    0.946248600   45.551615563 -171.695220325  188.034340528
    0.648139824    0.946248600   42.202539095 -209.846237468  232.961329560
    0.665644352    0.946248600   38.258917082 -238.507439960  269.161497366
    0.683148880    0.946248600   33.939975788 -251.982734692  289.848239599
    0.700653408    0.946248600   29.541232773 -247.458871213  290.824767148
    0.718157936    0.946248600   25.375030660 -225.861911275  271.950108846
    0.735662464    0.946248600   21.707248695 -191.451627337  237.309147188
    0.753166992    0.946248600   18.708032845 -150.670368433  194.034398048
    0.770671520    0.946248600   16.425167279 -110.807512468  150.278593828
    0.788176048    0.946248600   14.782016194  -78.530752570  113.010917238
    0.805680576    0.946248600   13.604814781  -57.992682289   86.313130667
    0.823185104    0.946248600   12.680997306  -49.169892755   70.574930734
    0.840689632    0.946248600   11.840283751  -47.460011754   62.886914025
    0.858194160    0.946248600   11.017394387  -46.037748393   58.513732143
    0.875698688    0.946248600   10.259239554  -39.639093320   52.934738186
    0.893203216    0.946248600    9.666949789  -27.324789294   43.578047455
    0.910707744    0.946248600    9.322727759  -12.144692523   30.352233998
    0.928212272    0.946248600    9.241070997    2.178338306   15.004283010
    0.945716800    0.946248600    9.390328756   14.270738345   -0.413649339
    0.963221328    0.946248600    9.743855306   26.023167227  -14.881228793
    0.980725856    0.946248600   10.325379076   40.801200722  -28.823509891
    0.998230384    0.946248600   11.210451841   60.930994466  -43.536494922
    1.015734912    0.946248600   12.493071631   85.804690915  -60.067962419
    1.033239440    0.946248600   14.232841510  112.674780694  -78.416366923
    1.050743968    0.946248600   16.435220578  138.135501664  -97.373443959
    1.068248496    0.946248600   19.057603479  160.455873425 -115.180808151
    1.085753024    0.946248600   22.045357127  180.131854391 -130.097447206
    1.103257552    0.946248600   25.363222478  198.317069473 -140.744545569
    1.120762080    0.946248600   28.985906145  214.696976911 -145.991100856
    1.138266608    0.946248600   32.857667042  226.042374312 -144.811352739
    1.155771136    0.946248600   36.847218100  227.323595853 -136.478731613
    1.173275664    0.946248600   40.740866219  214.650084505 -121.166814599
    1.190780192    0.946248600   44.286846039  187.966152647 -100.385230115
    1.208284720    0.946248600   47.270731896  151.406368199  -76.935720395
    1.225789248    0.946248600   49.575660830  111.593098767  -54.120331641
    1.243293776    0.946248600   51.203190768   74.935891260  -34.713412802
    1.260798304    0.946248600   52.249489010   45.674686040  -20.198557433
    1.278302832    0.946248600   52.859750159   25.169267473  -10.618533654
    1.295807360    0.946248600   53.181595514   12.472954165   -5.019169570
    1.313311888    0.946248600   53.334763122    5.500348623   -2.128956255
    1.330816416    0.946248600   53.400303097    2.104381051   -0.801803162
    1.348320944    0.946248600   53.424518089    0.712977084   -0.262390414
    1.365825472    0.946248600   53.432549313    0.203137324   -0.074011779
    1.383330000    0.946248600   53.434944415    0.035127322   -0.014251733

    0.070490400    0.963739456   53.435408421   -0.000000000   -0.000000000
    0.087994928    0.963739456   53.435408421   -0.000000000   -0.000000000
    0.105499456    0.963739456   53.435408421   -0.000000000   -0.000000000
    0.123003984    0.963739456   53.435408421   -0.000000000   -0.000000000
    0.140508512    0.963739456   53.435408421   -0.000000000   -0.000000000
    0.158013040    0.963739456   53.435408421   -0.000000000   -0.000000000
    0.175517568    0.963739456   53.435408421   -0.000000000   -0.000000000
    0.193022096    0.963739456   53.435408421   -0.000000000   -0.000000000
    0.210526624    0.963739456   53.435408421   -0.000000000   -0.000000000
    0.228031152    0.963739456   53.435408421   -0.000000000   -0.000000000
    0.245535680    0.963739456   53.435408421   -0.000000000   -0.000000000
    0.263040208    0.963739456   53.435408421   -0.000000000   -0.000000000
    0.280544736    0.963739456   53.435408421   -0.000000000   -0.000000000
    0.298049264    0.963739456   53.435408421   -0.000000000   -0.000000000
    0.315553792    0.963739456   53.435408421   -0.000000000   -0.000000000
    0.333058320    0.963739456   53.435408421   -0.000000000   -0.000000000
    0.350562848    0.963739456   53.435408400   -0.000001793    0.000001639
    0.368067376    0.963739456   53.435407459   -0.000077162    0.000070746
    0.385571904    0.963739456   53.435399158   -0.000719121    0.000642910
    0.403076432    0.963739456   53.435355293   -0.003943919    0.003493013
    0.420580960    0.963739456   53.435179128   -0.016099828    0.014464828
    0.438085488    0.963739456   53.434560955   -0.055893152    0.051246081
    0.455590016    0.963739456   53.432658643   -0.169247481    0.159272894
    0.473094544    0.963739456   53.427230244   -0.470431106    0.450753957
    0.490599072    0.963739456   53.413387824   -1.174563395    1.154554870
    0.508103600    0.963739456   53.380620803   -2.704660559    2.714650718
    0.525608128    0.963739456   53.308835074   -5.765749380    5.890659738
    0.543112656    0.963739456   53.162499843  -11.429566552   11.845967536
    0.560617184    0.963739456   52.883601598  -21.163154128   22.162113607
    0.578121712    0.963739456   52.386614684  -36.620304869   38.666147862
    0.595626240    0.963739456   51.557875440  -59.234783157   63.006545434
    0.613130768    0.963739456   50.266040017  -89.483863800   95.937960895
    0.630635296    0.963739456   48.386073272 -126.076801286  136.506485925
    0.648139824    0.963739456   45.833313093 -165.588765190  181.422994037
    0.665644352    0.963739456   42.601312024 -202.670290632  225.128819799
    0.683148880    0.963739456   38.786559826 -231.171393237  260.728788269
    0.700653408    0.963739456   34.587920978 -245.800511706  281.738534445
    0.718157936    0.963739456   30.278251478 -243.596998120  284.025710367
    0.735662464    0.963739456   26.155768105 -224.720901776  267.216432456
    0.753166992    0.963739456   22.487162833 -192.568710121  235.004192372
    0.770671520    0.963739456   19.454125190 -153.313078272  194.207151762
    0.788176048    0.963739456   17.113822474 -114.723004080  152.829837066
    0.805680576    0.963739456   15.390161662  -83.873269733  117.755847208
    0.823185104    0.963739456   14.107755148  -64.522118101   92.803238006
    0.840689632    0.963739456   13.069283962  -55.398093652   77.875407987
    0.858194160    0.963739456   12.137477254  -51.318930346   69.624860965
    0.875698688    0.963739456   11.277394249  -46.485076639   63.358998430
    0.893203216    0.963739456   10.533767854  -37.825211278   55.295085662
    0.910707744    0.963739456    9.974616682  -25.879770351   43.925939234
    0.928212272    0.963739456    9.636975003  -12.908651458   30.046882004
    0.945716800    0.963739456    9.523307494   -0.423573879   15.456779006
    0.963221328    0.963739456    9.627444082   12.209889254    1.456255512
    0.980725856    0.963739456    9.968881516   26.974187593  -11.987707303
    0.998230384    0.963739456   10.601210823   45.672174089  -26.040103418
    1.015734912    0.963739456   11.597453581   68.292030904  -42.029356136
    1.033239440    0.963739456   13.012914290   93.327723672  -60.491810546
    1.050743968    0.963739456   14.870768185  118.418164459  -80.716680590
    1.068248496    0.963739456   17.158646237  142.286177656 -101.119874373
    1.085753024    0.963739456   19.854392535  165.217814817 -119.788114212
    1.103257552    0.963739456   22.949598759  188.011823440 -134.997192471
    1.120762080    0.963739456   26.440967752  210.194477824 -145.252338414
    1.138266608    0.963739456   30.293054173  228.464634377 -149.125093278
    1.155771136    0.963739456   34.391285965  237.338001915 -145.330858262
    1.173275664    0.963739456   38.524749868  231.829108430 -133.339226368
    1.190780192    0.963739456   42.420758205  210.313839900 -114.050926980
    1.208284720    0.963739456   45.817836993  175.671764184  -90.094842345
    1.225789248    0.963739456   48.538245552  134.257665842  -65.189825302
    1.243293776    0.963739456   50.528489189   93.373400820  -42.909143978
    1.260798304    0.963739456   51.851871554   58.830511213  -25.561679907
    1.278302832    0.963739456   52.648341411   33.429003733  -13.719957787
    1.295807360    0.963739456   53.080632845   17.036363413   -6.608041507
    1.313311888    0.963739456   53.291508744    7.727399752   -2.853833592
    1.330816416    0.963739456   53.383828508    3.056362806   -1.096588181
    1.348320944    0.963739456   53.419073311    1.060165418   -0.365432289
    1.365825472    0.963739456   53.430991102    0.311967295   -0.105775664
    1.383330000    0.963739456   53.434638502    0.058207224   -0.020993932

    0.070490400    0.981230312   53.435408421   -0.000000000   -0.000000000
    0.087994928    0.981230312   53.435408421   -0.000000000   -0.000000000
    0.105499456    0.981230312   53.435408421   -0.000000000   -0.000000000
    0.123003984    0.981230312   53.435408421   -0.000000000   -0.000000000
    0.140508512    0.981230312   53.435408421   -0.000000000   -0.000000000
    0.158013040    0.981230312   53.435408421   -0.000000000   -0.000000000
    0.175517568    0.981230312   53.435408421   -0.000000000   -0.000000000
    0.193022096    0.981230312   53.435408421   -0.000000000   -0.000000000
    0.210526624    0.981230312   53.435408421   -0.000000000   -0.000000000
    0.228031152    0.981230312   53.435408421   -0.000000000   -0.000000000
    0.245535680    0.981230312   53.435408421   -0.000000000   -0.000000000
    0.263040208    0.981230312   53.435408421   -0.000000000   -0.000000000
    0.280544736    0.981230312   53.435408421   -0.000000000   -0.000000000
    0.298049264    0.981230312   53.435408421   -0.000000000   -0.000000000
    0.315553792    0.981230312   53.435408421   -0.000000000   -0.000000000
    0.333058320    0.981230312   53.435408421   -0.000000000   -0.000000000
    0.350562848    0.981230312   53.435408421   -0.000000000   -0.000000000
    0.368067376    0.981230312   53.435408409   -0.000001053    0.000000956
    0.385571904    0.981230312   53.435407009   -0.000114093    0.000102298
    0.403076432    0.981230312   53.435396636   -0.000910302    0.000815270
    0.420580960    0.981230312   53.435349048   -0.004345679    0.003964868
    0.438085488    0.981230312   53.435163545   -0.016879179    0.015725317
    0.455590016    0.981230312   53.434540770   -0.056064537    0.053432898
    0.473094544    0.981230312   53.432604542   -0.170379668    0.164452372
    0.490599072    0.981230312   53.427302935   -0.459210249    0.453134884
    0.508103600    0.981230312   53.413806755   -1.140171714    1.143098298
    0.525608128    0.981230312   53.382121049   -2.611959412    2.656542829
    0.543112656    0.981230312   53.312963202   -5.553522200    5.716215596
    0.560617184    0.981230312   53.171862727  -11.019832524   11.442641677
    0.578121712    0.981230312   52.902898932  -20.415791351   21.360380923
    0.595626240    0.981230312   52.423194753  -35.344369113   37.244722749
    0.613130768    0.981230312   51.623284077  -57.160194416   60.689557065
    0.630635296    0.981230312   50.377681759  -86.256618422   92.429839317
    0.648139824    0.981230312   48.565811561 -121.491724996  131.539962035
    0.665644352    0.981230312   46.104870661 -159.734942977  174.874500779
    0.683148880    0.981230312   42.982603942 -196.144152678  217.092739853
    0.700653408    0.981230312   39.280228466 -225.058193600  251.559071037
    0.718157936    0.981230312   35.176271622 -241.243668660  271.973848223
    0.735662464    0.981230312   30.928028094 -241.162144730  274.265202347
    0.753166992    0.981230312   26.831163295 -224.132424966  258.063749811
    0.770671520    0.981230312   23.161812909 -193.140402044  227.134123782
    0.788176048    0.981230312   20.111085831 -154.756322158  188.437612856
    0.805680576    0.981230312   17.736352652 -117.321502660  150.015126826
    0.823185104    0.981230312   15.954450880  -87.899756680  118.396475585
    0.840689632    0.981230312   14.593300792  -69.284328315   96.556966489
    0.858194160    0.981230312   13.475808150  -59.393151770   83.435072576
    0.875698688    0.981230312   12.490778776  -53.349203348   75.204726159
    0.893203216    0.981230312   11.611220945  -46.794669054   67.600936586
    0.910707744    0.981230312   10.867716074  -37.837691315   57.897682247
    0.928212272    0.981230312   10.301001244  -26.765202760   45.671102605
    0.945716800    0.981230312    9.939933829  -14.523463394   32.050944587
    0.963221328    0.981230312    9.802112623   -1.246672409   18.398627863
    0.980725856    0.981230312    9.911005928   13.729077461    5.218519075
    0.998230384    0.981230312   10.303849773   31.332016848   -8.117210548
    1.015734912    0.981230312   11.030206378   51.645553868  -22.881788728
    1.033239440    0.981230312   12.130729393   74.044076617  -40.190170447
    1.050743968    0.981230312   13.632805560   97.258621643  -60.332506807
    1.068248496    0.981230312   15.544963025  120.842495283  -82.625032168
    1.085753024    0.981230312   17.876131567  145.350218779 -105.550738263
    1.103257552    0.981230312   20.650790529  171.584705524 -127.137895700
    1.120762080    0.981230312   23.898494987  199.114585377 -145.098928845
    1.138266608    0.981230312   27.617861250  224.703182095 -156.866589309
    1.155771136    0.981230312   31.726806877  242.495278614 -159.880611192
    1.173275664    0.981230312   36.032858452  246.293898966 -152.453887551
    1.190780192    0.981230312   40.253242333  232.459254368 -134.785350481
    1.208284720    0.981230312   44.080278492  201.947131378 -109.537024811
    1.225789248    0.981230312   47.264735910  160.287796422  -81.216784298
    1.243293776    0.981230312   49.680726095  115.484733472  -54.600975550
    1.260798304    0.981230312   51.341808911   75.148670892  -33.129707689
    1.278302832    0.981230312   52.372194464   43.949884026  -18.066718190
    1.295807360    0.981230312   52.946605685   22.979264687   -8.824265856
    1.313311888    0.981230312   53.233219047   10.685548135   -3.859336354
    1.330816416    0.981230312   53.361263871    4.346886632   -1.502652803
    1.348320944    0.981230312   53.411489489    1.540261531   -0.508724002
    1.365825472    0.981230312   53.428774141    0.466062717   -0.149842830
    1.383330000    0.981230312   53.434197469    0.091391489   -0.029770301

    0.070490400    0.998721168   53.435408421   -0.000000000   -0.000000000
    0.087994928    0.998721168   53.435408421   -0.000000000   -0.000000000
    0.105499456    0.998721168   53.435408421   -0.000000000   -0.000000000
    0.123003984    0.998721168   53.435408421   -0.000000000   -0.000000000
    0.140508512    0.998721168   53.435408421   -0.000000000   -0.000000000
    0.158013040    0.998721168   53.435408421   -0.000000000   -0.000000000
    0.175517568    0.998721168   53.435408421   -0.000000000   -0.000000000
    0.193022096    0.998721168   53.435408421   -0.000000000   -0.000000000
    0.210526624    0.998721168   53.435408421   -0.000000000   -0.000000000
    0.228031152    0.998721168   53.435408421   -0.000000000   -0.000000000
    0.245535680    0.998721168   53.435408421   -0.000000000   -0.000000000
    0.263040208    0.998721168   53.435408421   -0.000000000   -0.000000000
    0.280544736    0.998721168   53.435408421   -0.000000000   -0.000000000
    0.298049264    0.998721168   53.435408421   -0.000000000   -0.000000000
    0.315553792    0.998721168   53.435408421   -0.000000000   -0.000000000
    0.333058320    0.998721168   53.435408421   -0.000000000   -0.000000000
    0.350562848    0.998721168   53.435408421   -0.000000000   -0.000000000
    0.368067376    0.998721168   53.435408421   -0.000000000   -0.000000000
    0.385571904    0.998721168   53.435408324   -0.000008098    0.000007262
    0.403076432    0.998721168   53.435406487   -0.000154123    0.000140493
    0.420580960    0.998721168   53.435395941   -0.000947569    0.000879232
    0.438085488    0.998721168   53.435348367   -0.004317434    0.004072969
    0.455590016    0.998721168   53.435169733   -0.016200104    0.015499170
    0.473094544    0.998721168   53.434551799   -0.055097781    0.052943184
    0.490599072    0.998721168   53.432710445   -0.162738627    0.159113324
    0.508103600    0.998721168   53.427603012   -0.441490167    0.436128784
    0.525608128    0.998721168   53.414648340   -1.096047145    1.096483253
    0.543112656    0.998721168   53.384198768   -2.513300776    2.544341075
    0.560617184    0.998721168   53.317471072   -5.360755091    5.481247513
    0.578121712    0.998721168   53.181212119  -10.646325156   10.988819025
    0.595626240    0.998721168   52.921226278  -19.727879709   20.545793352
    0.613130768    0.998721168   52.457656315  -34.137838526   35.857955483
    0.630635296    0.998721168   51.686004286  -55.120720148   58.446727380
    0.648139824    0.998721168   50.484933117  -83.163767978   88.990204890
    0.665644352    0.998721168   48.736984688 -117.314587020  126.567495801
    0.683148880    0.998721168   46.356129341 -154.878398040  168.113098545
    0.700653408    0.998721168   43.318716684 -191.466189441  208.468631398
    0.718157936    0.998721168   39.689434404 -221.505343642  241.239183044
    0.735662464    0.998721168   35.634193169 -239.232674845  260.379731568
    0.753166992    0.998721168   31.410362702 -240.254942706  262.081283627
    0.770671520    0.998721168   27.326561214 -223.410034324  246.265586010
    0.788176048    0.998721168   23.672270958 -192.120842620  216.967647619
    0.805680576    0.998721168   20.639848164 -153.846382355  181.214563759
    0.823185104    0.998721168   18.273116252 -117.445855724  146.676394135
    0.840689632    0.998721168   16.476471454  -89.440036106  118.980535206
    0.858194160    0.998721168   15.079677506  -71.653372423  100.041778019
    0.875698688    0.998721168   13.921445954  -61.559690755   88.166320966
    0.893203216    0.998721168   12.903933956  -54.847308169   79.737090400
    0.910707744    0.998721168   12.002646947  -47.924946350   71.305853934
    0.928212272    0.998721168   11.238529682  -39.045212731   61.026655702
    0.945716800    0.998721168   10.650181722  -27.919424369   48.789643324
    0.963221328    0.998721168   10.276189122  -14.636670527   35.527364740
    0.980725856    0.998721168   10.153205108    0.646238754   22.192968058
    0.998230384    0.998721168   10.314890636   17.855109969    9.034794731
    1.015734912    0.998721168   10.792859583   36.529996080   -4.638714546
    1.033239440    0.998721168   11.605629098   56.144075169  -20.150584159
    1.050743968    0.998721168   12.766047022   76.122836207  -38.827594232
    1.068248496    0.998721168   14.282910756   97.011893209  -61.357416188
    1.085753024    0.998721168   16.182990353  120.267889622  -87.324280326
    1.103257552    0.998721168   18.523315099  147.500658914 -115.111744115
    1.120762080    0.998721168   21.379390998  179.017053205 -141.853631314
    1.138266608    0.998721168   24.807213953  212.094051136 -163.579089348
    1.155771136    0.998721168   28.785492913  240.611459406 -175.835931904
    1.173275664    0.998721168   33.166550883  256.814676686 -175.073954693
    1.190780192    0.998721168   37.673755158  254.261208974 -160.276744328
    1.208284720    0.998721168   41.953397491  230.992673352 -133.973545107
    1.225789248    0.998721168   45.668882541  190.952153146 -101.634345429
    1.243293776    0.998721168   48.597204369  142.631682380  -69.625781803
    1.260798304    0.998721168   50.678927178   95.779969689  -42.909124615
    1.278302832    0.998721168   52.008164425   57.549280026  -23.709212154
    1.295807360    0.998721168   52.767725563   30.797616700  -11.711696351
    1.313311888    0.998721168   53.154581055   14.633442358   -5.171184686
    1.330816416    0.998721168   53.330488339    6.093065248   -2.032474261
    1.348320944    0.998721168   53.400989623    2.201759075   -0.698149969
    1.365825472    0.998721168   53.425661222    0.681713565   -0.208068629
    1.383330000    0.998721168   53.433581133    0.137607445   -0.041089161

    0.070490400    1.016212024   53.435408421   -0.000000000   -0.000000000
    0.087994928    1.016212024   53.435408421   -0.000000000   -0.000000000
    0.105499456    1.016212024   53.435408421   -0.000000000   -0.000000000
    0.123003984    1.016212024   53.435408421   -0.000000000   -0.000000000
    0.140508512    1.016212024   53.435408421   -0.000000000   -0.000000000
    0.158013040    1.016212024   53.435408421   -0.000000000   -0.000000000
    0.175517568    1.016212024   53.435408421   -0.000000000   -0.000000000
    0.193022096    1.016212024   53.435408421   -0.000000000   -0.000000000
    0.210526624    1.016212024   53.435408421   -0.000000000   -0.000000000
    0.228031152    1.016212024   53.435408421   -0.000000000   -0.000000000
    0.245535680    1.016212024   53.435408421   -0.000000000   -0.000000000
    0.263040208    1.016212024   53.435408421   -0.000000000   -0.000000000
    0.280544736    1.016212024   53.435408421   -0.000000000   -0.000000000
    0.298049264    1.016212024   53.435408421   -0.000000000   -0.000000000
    0.315553792    1.016212024   53.435408421   -0.000000000   -0.000000000
    0.333058320    1.016212024   53.435408421   -0.000000000   -0.000000000
    0.350562848    1.016212024   53.435408421   -0.000000000   -0.000000000
    0.368067376    1.016212024   53.435408421   -0.000000000   -0.000000000
    0.385571904    1.016212024   53.435408421   -0.000000000   -0.000000000
    0.403076432    1.016212024   53.435408279   -0.000011630    0.000010858
    0.420580960    1.016212024   53.435406627   -0.000141591    0.000132859
    0.438085488    1.016212024   53.435396876   -0.000868223    0.000821344
    0.455590016    1.016212024   53.435353248   -0.003951304    0.003743594
    0.473094544    1.016212024   53.435179044   -0.015677752    0.014806479
    0.490599072    1.016212024   53.434602942   -0.051864855    0.049681647
    0.508103600    1.016212024   53.432831601   -0.156417980    0.150708572
    0.525608128    1.016212024   53.427934166   -0.424882439    0.414883852
    0.543112656    1.016212024   53.415458116   -1.057388103    1.046880395
    0.560617184    1.016212024   53.385987285   -2.433036687    2.440702564
    0.578121712    1.016212024   53.321398346   -5.189426434    5.272898830
    0.595626240    1.016212024   53.189464513  -10.300182335   10.591405700
    0.613130768    1.016212024   52.937859132  -19.076614150   19.814840332
    0.630635296    1.016212024   52.490292333  -32.952714266   34.566175536
    0.648139824    1.016212024   51.745104469  -53.245820208   56.282377589
    0.665644352    1.016212024   50.583444683  -80.567943164   85.577648715
    0.683148880    1.016212024   48.885261833 -114.312328417  121.537198011
    0.700653408    1.016212024   46.555800239 -152.125139918  161.225731188
    0.718157936    1.016212024   43.559204366 -189.627678016  199.732211392
    0.735662464    1.016212024   39.952696134 -220.693958909  230.973195979
    0.753166992    1.016212024   35.907577219 -238.709190488  249.212611383
    0.770671520    1.016212024   31.699418000 -238.811383073  250.910901041
    0.788176048    1.016212024   27.654495793 -220.378442276  236.182557270
    0.805680576    1.016212024   24.064339502 -188.032046757  209.082219072
    0.823185104    1.016212024   21.101996183 -150.196820935  176.373960061
    0.840689632    1.016212024   18.785058727 -115.551623480  145.105908233
    0.858194160    1.016212024   17.003601719  -89.537745342  120.173755108
    0.875698688    1.016212024   15.593281704  -72.950859644  103.025519636
    0.893203216    1.016212024   14.408430872  -63.150959435   92.015322057
    0.910707744    1.016212024   13.364418517  -56.305146007   83.903110255
    0.928212272    1.016212024   12.438384583  -49.255216966   75.612218027
    0.945716800    1.016212024   11.652606020  -40.112028033   65.354352662
    0.963221328    1.016212024   11.053170085  -27.954283620   52.946856400
    0.980725856    1.016212024   10.693949603  -12.828174072   39.295178855
    0.998230384    1.016212024   10.620650117    4.500086540   25.479234175
    1.015734912    1.016212024   10.861274336   22.595706636   11.822826751
    1.033239440    1.016212024   11.414368566   40.136609922   -2.512900369
    1.050743968    1.016212024   12.264589979   56.457143212  -19.283374148
    1.068248496    1.016212024   13.397560317   72.782997953  -40.366188068
    1.085753024    1.016212024   14.834515463   91.787886578  -66.833184340
    1.103257552    1.016212024   16.651707707  116.695354226  -98.231935726
    1.120762080    1.016212024   18.973770984  149.577480626 -131.993015330
    1.138266608    1.016212024   21.934984704  189.165752586 -163.290821285
    1.155771136    1.016212024   25.609011772  229.597344928 -185.785642099
    1.173275664    1.016212024   29.930509342  261.369247676 -193.573263228
    1.190780192    1.016212024   34.656429494  274.316339645 -183.718921308
    1.208284720    1.016212024   39.394082789  262.249429159 -158.026474712
    1.225789248    1.016212024   43.704492780  226.414109671 -122.643169928
    1.243293776    1.016212024   47.238677197  175.388014818  -85.573573272
    1.260798304    1.016212024   49.835231328  121.384028626  -53.525968257
    1.278302832    1.016212024   51.538978946   74.775210615  -29.943911555
    1.295807360    1.016212024   52.534683463   40.858128383  -14.948789172
    1.313311888    1.016212024   53.051216434   19.774733053   -6.658228106
    1.330816416    1.016212024   53.289682873    8.392277209   -2.639145463
    1.348320944    1.016212024   53.386870777    3.087833358   -0.919184467
    1.365825472    1.016212024   53.421431769    0.973862654   -0.276623718
    1.383330000    1.016212024   53.432744529    0.200091255   -0.054959667

    0.070490400    1.033702880   53.435408421   -0.000000000   -0.000000000
    0.087994928    1.033702880   53.435408421   -0.000000000   -0.000000000
    0.105499456    1.033702880   53.435408421   -0.000000000   -0.000000000
    0.123003984    1.033702880   53.435408421   -0.000000000   -0.000000000
    0.140508512    1.033702880   53.435408421   -0.000000000   -0.000000000
    0.158013040    1.033702880   53.435408421   -0.000000000   -0.000000000
    0.175517568    1.033702880   53.435408421   -0.000000000   -0.000000000
    0.193022096    1.033702880   53.435408421   -0.000000000   -0.000000000
    0.210526624    1.033702880   53.435408421   -0.000000000   -0.000000000
    0.228031152    1.033702880   53.435408421   -0.000000000   -0.000000000
    0.245535680    1.033702880   53.435408421   -0.000000000   -0.000000000
    0.263040208    1.033702880   53.435408421   -0.000000000   -0.000000000
    0.280544736    1.033702880   53.435408421   -0.000000000   -0.000000000
    0.298049264    1.033702880   53.435408421   -0.000000000   -0.000000000
    0.315553792    1.033702880   53.435408421   -0.000000000   -0.000000000
    0.333058320    1.033702880   53.435408421   -0.000000000   -0.000000000
    0.350562848    1.033702880   53.435408421   -0.000000000   -0.000000000
    0.368067376    1.033702880   53.435408421   -0.000000000   -0.000000000
    0.385571904    1.033702880   53.435408421   -0.000000000   -0.000000000
    0.403076432    1.033702880   53.435408421   -0.000000000   -0.000000000
    0.420580960    1.033702880   53.435408358   -0.000005264    0.000004837
    0.438085488    1.033702880   53.435406938   -0.000117190    0.000109464
    0.455590016    1.033702880   53.435398049   -0.000786822    0.000728672
    0.473094544    1.033702880   53.435354648   -0.003907166    0.003607171
    0.490599072    1.033702880   53.435191649   -0.014872939    0.013935653
    0.508103600    1.033702880   53.434625667   -0.050835385    0.047769630
    0.525608128    1.033702880   53.432908000   -0.152368803    0.145487786
    0.543112656    1.033702880   53.428140202   -0.413875432    0.401656031
    0.560617184    1.033702880   53.415969630   -1.030431530    1.016889757
    0.578121712    1.033702880   53.387299535   -2.364665512    2.371400596
    0.595626240    1.033702880   53.324565267   -5.032082141    5.120681435
    0.613130768    1.033702880   53.196532864   -9.983417172   10.270347104
    0.630635296    1.033702880   52.953114740  -18.459110760   19.169007631
    0.648139824    1.033702880   52.519460550  -31.959616851   33.366266208
    0.665644352    1.033702880   51.795155669  -51.888759769   54.228840718
    0.683148880    1.033702880   50.658683534  -79.112814812   82.365808320
    0.700653408    1.033702880   48.983325086 -113.234765753  116.972475092
    0.718157936    1.033702880   46.666245897 -151.811443976  155.332736148
    0.735662464    1.033702880   43.669245821 -189.897798847  192.794293446
    0.753166992    1.033702880   40.059518020 -220.582972655  223.469736128
    0.770671520    1.033702880   36.029830429 -236.864623542  241.713896383
    0.788176048    1.033702880   31.875228223 -234.502876341  244.000524080
    0.805680576    1.033702880   27.923884375 -214.221013720  230.417747365
    0.823185104    1.033702880   24.445117568 -181.804138978  204.966046298
    0.840689632    1.033702880   21.578758693 -145.691589828  174.243391784
    0.858194160    1.033702880   19.319557356 -113.457909491  145.053757739
    0.875698688    1.033702880   17.557526375  -89.261151460  122.066895922
    0.893203216    1.033702880   16.143270397  -73.502392455  106.594124251
    0.910707744    1.033702880   14.946499201  -63.958170745   96.860853937
    0.928212272    1.033702880   13.885800446  -57.391432066   89.453136555
    0.945716800    1.033702880   12.938183777  -50.569440831   81.087556500
    0.963221328    1.033702880   12.132840281  -40.850065474   69.983955685
    0.980725856    1.033702880   11.533416177  -27.062048666   56.229695246
    0.998230384    1.033702880   11.207857157   -9.861861427   41.157011514
    1.015734912    1.033702880   11.199071858    8.455740734   26.100066326
    1.033239440    1.033702880   11.500007243   25.212765255   11.333856090
    1.050743968    1.033702880   12.068053632   38.774320898   -4.335327556
    1.068248496    1.033702880   12.851391977   50.237733337  -23.137319841
    1.085753024    1.033702880   13.840767613   63.138304168  -47.399788781
    1.103257552    1.033702880   15.105955171   82.604815841  -78.364213303
    1.120762080    1.033702880   16.805899458  113.403151186 -114.847070700
    1.138266608    1.033702880   19.158378736  157.004469241 -152.350110792
    1.155771136    1.033702880   22.359066465  208.919162740 -183.453820460
    1.173275664    1.033702880   26.465807855  258.243954318 -200.070824494
    1.190780192    1.033702880   31.307120451  290.435671544 -196.929387652
    1.208284720    1.033702880   36.470548364  293.696145740 -174.372576204
    1.225789248    1.033702880   41.408753026  265.183307546 -138.495554444
    1.243293776    1.033702880   45.621549242  212.860409132  -98.455728116
    1.260798304    1.033702880   48.815877980  151.531208008  -62.525724460
    1.278302832    1.033702880   50.965013796   95.479524938  -35.427101910
    1.295807360    1.033702880   52.246531706   53.142548215  -17.882514093
    1.313311888    1.033702880   52.922269302   26.127501481   -8.038992777
    1.330816416    1.033702880   53.238337306   11.264398249   -3.215312282
    1.348320944    1.033702880   53.368861633    4.213221334   -1.135142745
    1.365825472    1.033702880   53.415983474    1.348914497   -0.345180127
    1.383330000    1.033702880   53.431649134    0.281553613   -0.070396822

    0.070490400    1.051193736   53.435408421   -0.000000000   -0.000000000
    0.087994928    1.051193736   53.435408421   -0.000000000   -0.000000000
    0.105499456    1.051193736   53.435408421   -0.000000000   -0.000000000
    0.123003984    1.051193736   53.435408421   -0.000000000   -0.000000000
    0.140508512    1.051193736   53.435408421   -0.000000000   -0.000000000
    0.158013040    1.051193736   53.435408421   -0.000000000   -0.000000000
    0.175517568    1.051193736   53.435408421   -0.000000000   -0.000000000
    0.193022096    1.051193736   53.435408421   -0.000000000   -0.000000000
    0.210526624    1.051193736   53.435408421   -0.000000000   -0.000000000
    0.228031152    1.051193736   53.435408421   -0.000000000   -0.000000000
    0.245535680    1.051193736   53.435408421   -0.000000000   -0.000000000
    0.263040208    1.051193736   53.435408421   -0.000000000   -0.000000000
    0.280544736    1.051193736   53.435408421   -0.000000000   -0.000000000
    0.298049264    1.051193736   53.435408421   -0.000000000   -0.000000000
    0.315553792    1.051193736   53.435408421   -0.000000000   -0.000000000
    0.333058320    1.051193736   53.435408421   -0.000000000   -0.000000000
    0.350562848    1.051193736   53.435408421   -0.000000000   -0.000000000
    0.368067376    1.051193736   53.435408421   -0.000000000   -0.000000000
    0.385571904    1.051193736   53.435408421   -0.000000000   -0.000000000
    0.403076432    1.051193736   53.435408421   -0.000000000   -0.000000000
    0.420580960    1.051193736   53.435408421   -0.000000000   -0.000000000
    0.438085488    1.051193736   53.435408404   -0.000001458    0.000001340
    0.455590016    1.051193736   53.435407048   -0.000109939    0.000099706
    0.473094544    1.051193736   53.435397747   -0.000819217    0.000747021
    0.490599072    1.051193736   53.435356776   -0.003750402    0.003470425
    0.508103600    1.051193736   53.435192114   -0.014937095    0.013784556
    0.525608128    1.051193736   53.434639083   -0.049956022    0.046904681
    0.543112656    1.051193736   53.432953901   -0.149351236    0.142567490
    0.560617184    1.051193736   53.428286257   -0.404371153    0.393484639
    0.578121712    1.051193736   53.416426400   -1.002346222    0.993165290
    0.595626240    1.051193736   53.388561503   -2.293372189    2.309821025
    0.613130768    1.051193736   53.327555882   -4.887275554    4.974059509
    0.630635296    1.051193736   53.203406643   -9.691331527    9.943658262
    0.648139824    1.051193736   52.966445939  -18.005723748   18.522047277
    0.665644352    1.051193736   52.542059757  -31.390217408   32.214775444
    0.683148880    1.051193736   51.827223025  -51.422035683   52.402841754
    0.700653408    1.051193736   50.695597944  -79.067609071   79.800349800
    0.718157936    1.051193736   49.015793540 -113.777786575  113.776470184
    0.735662464    1.051193736   46.686271832 -152.583908795  151.776192493
    0.753166992    1.051193736   43.680799712 -189.887294050  189.185737210
    0.770671520    1.051193736   40.087852919 -218.496580112  220.016085614
    0.788176048    1.051193736   36.118479753 -232.029426196  238.483788866
    0.805680576    1.051193736   32.069163603 -227.516380941  241.042406288
    0.823185104    1.051193736   28.247004961 -206.782090978  227.953739637
    0.840689632    1.051193736   24.889024503 -175.685380668  203.460323060
    0.858194160    1.051193736   22.111481061 -141.684047645  174.281345633
    0.875698688    1.051193736   19.906321586 -111.179080679  147.102399832
    0.893203216    1.051193736   18.174074475  -88.023611346  126.220891980
    0.910707744    1.051193736   16.774535630  -73.114185916  112.400236691
    0.928212272    1.051193736   15.574088188  -64.810208480  103.339539420
    0.945716800    1.051193736   14.486393940  -59.552890975   95.318041133
    0.963221328    1.051193736   13.496390748  -53.003535115   85.162327237
    0.980725856    1.051193736   12.657436675  -41.993625223   71.555208775
    0.998230384    1.051193736   12.056489262  -26.021923514   55.189891992
    1.015734912    1.051193736   11.764810305   -7.477648801   37.842301926
    1.033239440    1.051193736   11.791366485    9.735199688   21.040345253
    1.050743968    1.051193736   12.083900227   22.454540118    4.969411272
    1.068248496    1.051193736   12.556460821   30.615792917  -11.873753692
    1.085753024    1.051193736   13.153652756   37.593089482  -32.276537632
    1.103257552    1.051193736   13.909063979   49.915548943  -59.060152113
    1.120762080    1.051193736   14.984816900   75.417496727  -93.098163577
    1.138266608    1.051193736   16.665322172  119.504855390 -131.443273300
    1.155771136    1.051193736   19.275881305  180.557347907 -166.930676071
    1.173275664    1.051193736   23.028328062  247.267329739 -190.256585539
    1.190780192    1.051193736   27.862364059  300.692461861 -194.093198553
    1.208284720    1.051193736   33.375836310  322.439095998 -176.893661300
    1.225789248    1.051193736   38.921785375  304.234735355 -143.813913809
    1.243293776    1.051193736   43.836508270  252.497054178 -104.209653562
    1.260798304    1.051193736   47.673208153  184.402354917  -67.236876120
    1.278302832    1.051193736   50.313172917  118.545821422  -38.614829611
    1.295807360    1.051193736   51.915524445   67.059002602  -19.726337130
    1.313311888    1.051193736   52.772695945   33.417497682   -8.960166452
    1.330816416    1.051193736   53.178210522   14.599697456   -3.620097784
    1.348320944    1.051193736   53.347488134    5.541496124   -1.295330200
    1.365825472    1.051193736   53.409444275    1.797067783   -0.398769323
    1.383330000    1.051193736   53.430286344    0.382460647   -0.085047269

    0.070490400    1.068684592   53.435408421   -0.000000000   -0.000000000
    0.087994928    1.068684592   53.435408421   -0.000000000   -0.000000000
    0.105499456    1.068684592   53.435408421   -0.000000000   -0.000000000
    0.123003984    1.068684592   53.435408421   -0.000000000   -0.000000000
    0.140508512    1.068684592   53.435408421   -0.000000000   -0.000000000
    0.158013040    1.068684592   53.435408421   -0.000000000   -0.000000000
    0.175517568    1.068684592   53.435408421   -0.000000000   -0.000000000
    0.193022096    1.068684592   53.435408421   -0.000000000   -0.000000000
    0.210526624    1.068684592   53.435408421   -0.000000000   -0.000000000
    0.228031152    1.068684592   53.435408421   -0.000000000   -0.000000000
    0.245535680    1.068684592   53.435408421   -0.000000000   -0.000000000
    0.263040208    1.068684592   53.435408421   -0.000000000   -0.000000000
    0.280544736    1.068684592   53.435408421   -0.000000000   -0.000000000
    0.298049264    1.068684592   53.435408421   -0.000000000   -0.000000000
    0.315553792    1.068684592   53.435408421   -0.000000000   -0.000000000
    0.333058320    1.068684592   53.435408421   -0.000000000   -0.000000000
    0.350562848    1.068684592   53.435408421   -0.000000000   -0.000000000
    0.368067376    1.068684592   53.435408421   -0.000000000   -0.000000000
    0.385571904    1.068684592   53.435408421   -0.000000000   -0.000000000
    0.403076432    1.068684592   53.435408421   -0.000000000   -0.000000000
    0.420580960    1.068684592   53.435408421   -0.000000000   -0.000000000
    0.438085488    1.068684592   53.435408421   -0.000000000   -0.000000000
    0.455590016    1.068684592   53.435408355   -0.000005527    0.000005030
    0.473094544    1.068684592   53.435406848   -0.000125319    0.000115931
    0.490599072    1.068684592   53.435398156   -0.000779269    0.000723692
    0.508103600    1.068684592   53.435355695   -0.003839523    0.003508303
    0.525608128    1.068684592   53.435195934   -0.014607923    0.013548607
    0.543112656    1.068684592   53.434654550   -0.048789368    0.045844678
    0.560617184    1.068684592   53.433015006   -0.145010755    0.138963586
    0.578121712    1.068684592   53.428488011   -0.391446600    0.382032019
    0.595626240    1.068684592   53.417000710   -0.969187240    0.962081462
    0.613130768    1.068684592   53.389864296   -2.231966135    2.235579371
    0.630635296    1.068684592   53.330529797   -4.766403868    4.806663019
    0.648139824    1.068684592   53.208864503   -9.528604290    9.615923873
    0.665644352    1.068684592   52.974920719  -17.855222914   17.953713121
    0.683148880    1.068684592   52.551879965  -31.414289541   31.359472611
    0.700653408    1.068684592   51.833623643  -51.807306879   51.307821253
    0.718157936    1.068684592   50.691680010  -79.834187917   78.630140265
    0.735662464    1.068684592   48.997881910 -114.510370037  112.757439182
    0.753166992    1.068684592   46.662207463 -152.376408966  151.051881388
    0.770671520    1.068684592   43.676857488 -187.646299439  188.686894111
    0.788176048    1.068684592   40.145619978 -213.655120334  219.482616839
    0.805680576    1.068684592   36.281139726 -225.045138063  237.693840802
    0.823185104    1.068684592   32.363425857 -219.734908466  240.107672336
    0.840689632    1.068684592   28.673676989 -199.644132523  227.440816459
    0.858194160    1.068684592   25.428816453 -169.938467916  204.177902575
    0.875698688    1.068684592   22.739896020 -137.274394974  176.868975654
    0.893203216    1.068684592   20.600971388 -108.024442103  151.633170177
    0.910707744    1.068684592   18.910125366  -86.599036548  132.034408520
    0.928212272    1.068684592   17.513753707  -74.274520683  118.262138096
    0.945716800    1.068684592   16.268530562  -68.670705807  107.800653651
    0.963221328    1.068684592   15.098879804  -64.720758178   97.132982341
    0.980725856    1.068684592   14.022639468  -57.301922993   83.587119438
    0.998230384    1.068684592   13.127502694  -43.958147240   66.464007535
    1.015734912    1.068684592   12.512792960  -26.031716105   47.024223369
    1.033239440    1.068684592   12.221565684   -7.799080219   27.491719541
    1.050743968    1.068684592   12.218554558    6.125968029    9.583786182
    1.068248496    1.068684592   12.403936586   13.716655428   -6.696368449
    1.085753024    1.068684592   12.677122012   16.901554998  -23.552694002
    1.103257552    1.068684592   13.014179394   22.459406738  -44.550433881
    1.120762080    1.068684592   13.544827651   40.897127078  -72.406189798
    1.138266608    1.068684592   14.586442751   82.155921830 -106.327102413
    1.155771136    1.068684592   16.577787403  148.816555525 -140.686875540
    1.173275664    1.068684592   19.893347579  230.520666093 -166.460413036
    1.190780192    1.068684592   24.611565520  304.644974255 -175.348885446
    1.208284720    1.068684592   30.372670629  346.012555005 -164.154914395
    1.225789248    1.068684592   36.452580585  340.081529822 -136.479272011
    1.243293776    1.068684592   42.030260557  290.815894516 -100.783897330
    1.260798304    1.068684592   46.498353998  217.203519283  -66.088965884
    1.278302832    1.068684592   49.633673261  142.087382174  -38.497436219
    1.295807360    1.068684592   51.566178822   81.517997682  -19.921594721
    1.313311888    1.068684592   52.613112245   41.100002721   -9.153369190
    1.330816416    1.068684592   53.113379535   18.160931416   -3.739419310
    1.348320944    1.068684592   53.324134296    6.982621466   -1.355948349
    1.365825472    1.068684592   53.402203108    2.290558061   -0.423548936
    1.383330000    1.068684592   53.428697123    0.499630666   -0.095744948

    0.070490400    1.086175448   53.435408421   -0.000000000   -0.000000000
    0.087994928    1.086175448   53.435408421   -0.000000000   -0.000000000
    0.105499456    1.086175448   53.435408421   -0.000000000   -0.000000000
    0.123003984    1.086175448   53.435408421   -0.000000000   -0.000000000
    0.140508512    1.086175448   53.435408421   -0.000000000   -0.000000000
    0.158013040    1.086175448   53.435408421   -0.000000000   -0.000000000
    0.175517568    1.086175448   53.435408421   -0.000000000   -0.000000000
    0.193022096    1.086175448   53.435408421   -0.000000000   -0.000000000
    0.210526624    1.086175448   53.435408421   -0.000000000   -0.000000000
    0.228031152    1.086175448   53.435408421   -0.000000000   -0.000000000
    0.245535680    1.086175448   53.435408421   -0.000000000   -0.000000000
    0.263040208    1.086175448   53.435408421   -0.000000000   -0.000000000
    0.280544736    1.086175448   53.435408421   -0.000000000   -0.000000000
    0.298049264    1.086175448   53.435408421   -0.000000000   -0.000000000
    0.315553792    1.086175448   53.435408421   -0.000000000   -0.000000000
    0.333058320    1.086175448   53.435408421   -0.000000000   -0.000000000
    0.350562848    1.086175448   53.435408421   -0.000000000   -0.000000000
    0.368067376    1.086175448   53.435408421   -0.000000000   -0.000000000
    0.385571904    1.086175448   53.435408421   -0.000000000   -0.000000000
    0.403076432    1.086175448   53.435408421   -0.000000000   -0.000000000
    0.420580960    1.086175448   53.435408421   -0.000000000   -0.000000000
    0.438085488    1.086175448   53.435408421   -0.000000000   -0.000000000
    0.455590016    1.086175448   53.435408421   -0.000000000   -0.000000000
    0.473094544    1.086175448   53.435408398   -0.000001909    0.000001760
    0.490599072    1.086175448   53.435407180   -0.000099517    0.000089931
    0.508103600    1.086175448   53.435398242   -0.000787897    0.000695533
    0.525608128    1.086175448   53.435358731   -0.003633128    0.003273434
    0.543112656    1.086175448   53.435204583   -0.014070063    0.012846939
    0.560617184    1.086175448   53.434685203   -0.046806419    0.043765721
    0.578121712    1.086175448   53.433105056   -0.139570080    0.133146973
    0.595626240    1.086175448   53.428733250   -0.377703990    0.367119404
    0.613130768    1.086175448   53.417491215   -0.948331749    0.928856570
    0.630635296    1.086175448   53.390943741   -2.193103382    2.162172832
    0.648139824    1.086175448   53.332262322   -4.733276561    4.669526447
    0.665644352    1.086175448   53.210968639   -9.542840242    9.394807619
    0.683148880    1.086175448   52.975553485  -18.021477302   17.665829735
    0.700653408    1.086175448   52.547554118  -31.820680833   31.093328455
    0.718157936    1.086175448   51.820302780  -52.398631932   51.218208199
    0.735662464    1.086175448   50.669001786  -80.231087979   78.867698206
    0.753166992    1.086175448   48.975042223 -113.992390760  113.342582316
    0.770671520    1.086175448   46.662902824 -150.088560777  151.781224042
    0.788176048    1.086175448   43.736927027 -183.107268765  189.194870163
    0.805680576    1.086175448   40.303678029 -207.094219216  219.497069911
    0.823185104    1.086175448   36.565617685 -217.347061155  237.308140341
    0.840689632    1.086175448   32.785051650 -211.934070493  239.866634427
    0.858194160    1.086175448   29.226972695 -192.471583832  228.070472089
    0.875698688    1.086175448   26.099434915 -163.777191200  206.160043852
    0.893203216    1.086175448   23.505290791 -132.734812445  180.109847653
    0.910707744    1.086175448   21.423908224 -106.220567837  155.421890188
    0.928212272    1.086175448   19.731448534  -88.712378266  135.293493724
    0.945716800    1.086175448   18.262200771  -80.362106943  119.853684882
    0.963221328    1.086175448   16.887047440  -77.016267114  106.745421869
    0.980725856    1.086175448   15.570659380  -72.651937161   92.745218710
    0.998230384    1.086175448   14.374521071  -62.819040152   75.588880116
    1.015734912    1.086175448   13.408703836  -46.838289079   55.127952946
    1.033239440    1.086175448   12.753782237  -28.093711776   33.237222209
    1.050743968    1.086175448   12.413827460  -11.866922880   12.538131417
    1.068248496    1.086175448   12.303684176   -2.275839909   -5.334082486
    1.085753024    1.086175448   12.296039998    0.223616196  -21.113580083
    1.103257552    1.086175448   12.307457947    1.354511009  -37.805064728
    1.120762080    1.086175448   12.411792418   13.243186201  -58.832065910
    1.138266608    1.086175448   12.923412660   50.036874292  -85.196527305
    1.155771136    1.086175448   14.360383294  119.068490986 -113.514096869
    1.173275664    1.086175448   17.241328354  212.080549430 -136.559753400
    1.190780192    1.086175448   21.786693197  303.998220568 -146.684818916
    1.208284720    1.086175448   27.700459056  363.625453208 -140.004045483
    1.225789248    1.086175448   34.209858272  370.187244976 -118.528535792
    1.243293776    1.086175448   40.359999719  324.647925296  -89.000239673
    1.260798304    1.086175448   45.394650925  247.074200505  -59.262318121
    1.278302832    1.086175448   48.986257718  164.014177748  -35.009445066
    1.295807360    1.086175448   51.228950283   95.236875872  -18.359469211
    1.313311888    1.086175448   52.457233985   48.501162309   -8.539308841
    1.330816416    1.086175448   53.049331995   21.639889885   -3.529424548
    1.348320944    1.086175448   53.300759570    8.412631438   -1.296463060
    1.365825472    1.086175448   53.394842777    2.788812194   -0.411677624
    1.383330000    1.086175448   53.426977774    0.625878724   -0.099480072

    0.070490400    1.103666304   53.435408421   -0.000000000   -0.000000000
    0.087994928    1.103666304   53.435408421   -0.000000000   -0.000000000
    0.105499456    1.103666304   53.435408421   -0.000000000   -0.000000000
    0.123003984    1.103666304   53.435408421   -0.000000000   -0.000000000
    0.140508512    1.103666304   53.435408421   -0.000000000   -0.000000000
    0.158013040    1.103666304   53.435408421   -0.000000000   -0.000000000
    0.175517568    1.103666304   53.435408421   -0.000000000   -0.000000000
    0.193022096    1.103666304   53.435408421   -0.000000000   -0.000000000
    0.210526624    1.103666304   53.435408421   -0.000000000   -0.000000000
    0.228031152    1.103666304   53.435408421   -0.000000000   -0.000000000
    0.245535680    1.103666304   53.435408421   -0.000000000   -0.000000000
    0.263040208    1.103666304   53.435408421   -0.000000000   -0.000000000
    0.280544736    1.103666304   53.435408421   -0.000000000   -0.000000000
    0.298049264    1.103666304   53.435408421   -0.000000000   -0.000000000
    0.315553792    1.103666304   53.435408421   -0.000000000   -0.000000000
    0.333058320    1.103666304   53.435408421   -0.000000000   -0.000000000
    0.350562848    1.103666304   53.435408421   -0.000000000   -0.000000000
    0.368067376    1.103666304   53.435408421   -0.000000000   -0.000000000
    0.385571904    1.103666304   53.435408421   -0.000000000   -0.000000000
    0.403076432    1.103666304   53.435408421   -0.000000000   -0.000000000
    0.420580960    1.103666304   53.435408421   -0.000000000   -0.000000000
    0.438085488    1.103666304   53.435408421   -0.000000000   -0.000000000
    0.455590016    1.103666304   53.435408421   -0.000000000   -0.000000000
    0.473094544    1.103666304   53.435408421   -0.000000000   -0.000000000
    0.490599072    1.103666304   53.435408342   -0.000006529    0.000006005
    0.508103600    1.103666304   53.435406587   -0.000147054    0.000131555
    0.525608128    1.103666304   53.435397278   -0.000845736    0.000775764
    0.543112656    1.103666304   53.435355426   -0.003817889    0.003530431
    0.560617184    1.103666304   53.435199889   -0.014143955    0.013368626
    0.578121712    1.103666304   53.434680308   -0.046515586    0.044606105
    0.595626240    1.103666304   53.433116267   -0.137582514    0.133721048
    0.613130768    1.103666304   53.428729820   -0.377808916    0.367189664
    0.630635296    1.103666304   53.417539663   -0.947746051    0.923331718
    0.648139824    1.103666304   53.390865466   -2.210418140    2.150174286
    0.665644352    1.103666304   53.331657380   -4.791628331    4.657169276
    0.683148880    1.103666304   53.208502976   -9.699308695    9.416661822
    0.700653408    1.103666304   52.969296761  -18.299499473   17.798782550
    0.718157936    1.103666304   52.535862515  -32.137951642   31.439868241
    0.735662464    1.103666304   51.804825479  -52.452228616   51.842178220
    0.753166992    1.103666304   50.658652981  -79.487547357   79.706396478
    0.770671520    1.103666304   48.989604612 -111.799772163  114.149572641
    0.788176048    1.103666304   46.731807259 -146.012796339  152.191676382
    0.805680576    1.103666304   43.894062368 -177.142179924  188.940272703
    0.823185104    1.103666304   40.578520977 -199.720912189  218.595743387
    0.840689632    1.103666304   36.976874737 -209.282015722  236.116097694
    0.858194160    1.103666304   33.337681716 -203.952861445  238.852844241
    0.875698688    1.103666304   29.913115823 -185.351511783  227.527569502
    0.893203216    1.103666304   26.894810915 -158.627053190  206.053958874
    0.910707744    1.103666304   24.363056623 -131.019171511  180.147234294
    0.928212272    1.103666304   22.271562135 -109.220950089  155.244205363
    0.945716800    1.103666304   20.484028889  -96.445678588  134.530659535
    0.963221328    1.103666304   18.849576486  -91.076929300  118.003541197
    0.980725856    1.103666304   17.280480396  -87.933601537  103.097545643
    0.998230384    1.103666304   15.788458429  -81.475287226   86.531316049
    1.015734912    1.103666304   14.465420430  -68.717030248   66.378386206
    1.033239440    1.103666304   13.413932640  -51.006006131   43.142462374
    1.050743968    1.103666304   12.684061592  -33.034427562   19.273221356
    1.068248496    1.103666304   12.230206208  -20.286329715   -2.465679791
    1.085753024    1.103666304   11.928713669  -15.696280704  -20.892776839
    1.103257552    1.103666304   11.658217284  -15.481609179  -37.150455653
    1.120762080    1.103666304   11.438200079   -7.241409820  -53.759410170
    1.138266608    1.103666304   11.557703544   26.100944129  -72.391182467
    1.155771136    1.103666304   12.574258083   96.016130515  -91.858068652
    1.173275664    1.103666304   15.108775911  196.759252079 -107.822884673
    1.190780192    1.103666304   19.497645467  302.115905988 -114.925358080
    1.208284720    1.103666304   25.508991318  376.431066033 -109.947841852
    1.225789248    1.103666304   32.345286051  393.725592886  -93.823927241
    1.243293776    1.103666304   38.951660083  352.042759075  -71.219240501
    1.260798304    1.103666304   44.450979440  271.871801092  -48.008937702
    1.278302832    1.103666304   48.425263961  182.584753881  -28.723181761
    1.295807360    1.103666304   50.932885295  107.065352710  -15.260047906
    1.313311888    1.103666304   52.318697416   54.981732524   -7.186460128
    1.330816416    1.103666304   52.991746165   24.729084786   -3.005220405
    1.348320944    1.103666304   53.279478228    9.701481166   -1.117612015
    1.365825472    1.103666304   53.388026932    3.246648567   -0.361252503
    1.383330000    1.103666304   53.425271319    0.750713511   -0.093937957

    0.070490400    1.121157160   53.435408421   -0.000000000   -0.000000000
    0.087994928    1.121157160   53.435408421   -0.000000000   -0.000000000
    0.105499456    1.121157160   53.435408421   -0.000000000   -0.000000000
    0.123003984    1.121157160   53.435408421   -0.000000000   -0.000000000
    0.140508512    1.121157160   53.435408421   -0.000000000   -0.000000000
    0.158013040    1.121157160   53.435408421   -0.000000000   -0.000000000
    0.175517568    1.121157160   53.435408421   -0.000000000   -0.000000000
    0.193022096    1.121157160   53.435408421   -0.000000000   -0.000000000
    0.210526624    1.121157160   53.435408421   -0.000000000   -0.000000000
    0.228031152    1.121157160   53.435408421   -0.000000000   -0.000000000
    0.245535680    1.121157160   53.435408421   -0.000000000   -0.000000000
    0.263040208    1.121157160   53.435408421   -0.000000000   -0.000000000
    0.280544736    1.121157160   53.435408421   -0.000000000   -0.000000000
    0.298049264    1.121157160   53.435408421   -0.000000000   -0.000000000
    0.315553792    1.121157160   53.435408421   -0.000000000   -0.000000000
    0.333058320    1.121157160   53.435408421   -0.000000000   -0.000000000
    0.350562848    1.121157160   53.435408421   -0.000000000   -0.000000000
    0.368067376    1.121157160   53.435408421   -0.000000000   -0.000000000
    0.385571904    1.121157160   53.435408421   -0.000000000   -0.000000000
    0.403076432    1.121157160   53.435408421   -0.000000000   -0.000000000
    0.420580960    1.121157160   53.435408421   -0.000000000   -0.000000000
    0.438085488    1.121157160   53.435408421   -0.000000000   -0.000000000
    0.455590016    1.121157160   53.435408421   -0.000000000   -0.000000000
    0.473094544    1.121157160   53.435408421   -0.000000000   -0.000000000
    0.490599072    1.121157160   53.435408421   -0.000000000   -0.000000000
    0.508103600    1.121157160   53.435408221   -0.000016513    0.000015122
    0.525608128    1.121157160   53.435406546   -0.000146819    0.000137918
    0.543112656    1.121157160   53.435396997   -0.000857196    0.000801155
    0.560617184    1.121157160   53.435356704   -0.003672608    0.003492671
    0.578121712    1.121157160   53.435205147   -0.013696282    0.013101295
    0.595626240    1.121157160   53.434700121   -0.045132330    0.043466491
    0.613130768    1.121157160   53.433129015   -0.137885470    0.131712771
    0.630635296    1.121157160   53.428759717   -0.378863102    0.362000378
    0.648139824    1.121157160   53.417456422   -0.960828456    0.916976349
    0.665644352    1.121157160   53.390445859   -2.245187597    2.150143660
    0.683148880    1.121157160   53.330171229   -4.876268750    4.689880023
    0.700653408    1.121157160   53.205174016   -9.826951054    9.529994845
    0.718157936    1.121157160   52.963866508  -18.393647026   18.046285211
    0.735662464    1.121157160   52.530564396  -31.981904964   31.830784459
    0.753166992    1.121157160   51.807101582  -51.667367047   52.286262505
    0.770671520    1.121157160   50.683947239  -77.574654779   79.974978496
    0.788176048    1.121157160   49.061105020 -108.360774491  113.912866566
    0.805680576    1.121157160   46.878460613 -140.869711081  151.163305712
    0.823185104    1.121157160   44.144353651 -170.500178717  186.989094401
    0.840689632    1.121157160   40.955031595 -192.071462890  215.806305220
    0.858194160    1.121157160   37.490469184 -201.387054879  232.701280619
    0.875698688    1.121157160   33.985174329 -196.725241991  235.077532243
    0.893203216    1.121157160   30.672740527 -179.988740529  223.749290212
    0.910707744    1.121157160   27.721616487 -156.557567168  202.819009187
    0.928212272    1.121157160   25.187674285 -133.474159260  178.197117999
    0.945716800    1.121157160   23.011257058 -116.403416660  155.213924724
    0.963221328    1.121157160   21.064565726 -107.111921552  136.454828770
    0.980725856    1.121157160   19.228599699 -102.971253072  121.031580203
    0.998230384    1.121157160   17.456276768  -98.906221484  105.694563398
    1.015734912    1.121157160   15.792614857  -90.235326573   87.136039650
    1.033239440    1.121157160   14.333077042  -75.722152637   64.029512618
    1.050743968    1.121157160   13.161641646  -58.176569387   37.675326146
    1.068248496    1.121157160   12.284764660  -43.051219304   11.108501298
    1.085753024    1.121157160   11.615560411  -34.887416925  -12.725373124
    1.103257552    1.121157160   11.034960440  -31.962041381  -32.369769116
    1.120762080    1.121157160   10.536459540  -22.827239503  -48.116613824
    1.138266608    1.121157160   10.383442397   10.594919525  -61.044067449
    1.155771136    1.121157160   11.138964266   82.183428593  -71.593405402
    1.173275664    1.121157160   13.471140809  188.166555421  -78.714541768
    1.190780192    1.121157160   17.781661013  302.216453301  -80.414912917
    1.208284720    1.121157160   23.880375388  386.230723129  -75.282778077
    1.225789248    1.121157160   30.957983741  410.875775642  -63.821407350
    1.243293776    1.121157160   37.896389641  372.024381999  -48.601132981
    1.260798304    1.121157160   43.736474989  290.179091726  -33.064269637
    1.278302832    1.121157160   47.995398839  196.499569338  -20.024738553
    1.295807360    1.121157160   50.703050931  116.075127023  -10.790980754
    1.313311888    1.121157160   52.209773193   59.994635455   -5.154553774
    1.330816416    1.121157160   52.945926073   27.152361396   -2.184155392
    1.348320944    1.121157160   53.262334145   10.727342505   -0.823313117
    1.365825472    1.121157160   53.382432866    3.618988517   -0.271749925
    1.383330000    1.121157160   53.423756550    0.861154279   -0.077273163

    0.070490400    1.138648016   53.435408421   -0.000000000   -0.000000000
    0.087994928    1.138648016   53.435408421   -0.000000000   -0.000000000
    0.105499456    1.138648016   53.435408421   -0.000000000   -0.000000000
    0.123003984    1.138648016   53.435408421   -0.000000000   -0.000000000
    0.140508512    1.138648016   53.435408421   -0.000000000   -0.000000000
    0.158013040    1.138648016   53.435408421   -0.000000000   -0.000000000
    0.175517568    1.138648016   53.435408421   -0.000000000   -0.000000000
    0.193022096    1.138648016   53.435408421   -0.000000000   -0.000000000
    0.210526624    1.138648016   53.435408421   -0.000000000   -0.000000000
    0.228031152    1.138648016   53.435408421   -0.000000000   -0.000000000
    0.245535680    1.138648016   53.435408421   -0.000000000   -0.000000000
    0.263040208    1.138648016   53.435408421   -0.000000000   -0.000000000
    0.280544736    1.138648016   53.435408421   -0.000000000   -0.000000000
    0.298049264    1.138648016   53.435408421   -0.000000000   -0.000000000
    0.315553792    1.138648016   53.435408421   -0.000000000   -0.000000000
    0.333058320    1.138648016   53.435408421   -0.000000000   -0.000000000
    0.350562848    1.138648016   53.435408421   -0.000000000   -0.000000000
    0.368067376    1.138648016   53.435408421   -0.000000000   -0.000000000
    0.385571904    1.138648016   53.435408421   -0.000000000   -0.000000000
    0.403076432    1.138648016   53.435408421   -0.000000000   -0.000000000
    0.420580960    1.138648016   53.435408421   -0.000000000   -0.000000000
    0.438085488    1.138648016   53.435408421   -0.000000000   -0.000000000
    0.455590016    1.138648016   53.435408421   -0.000000000   -0.000000000
    0.473094544    1.138648016   53.435408421   -0.000000000   -0.000000000
    0.490599072    1.138648016   53.435408421   -0.000000000   -0.000000000
    0.508103600    1.138648016   53.435408421   -0.000000000   -0.000000000
    0.525608128    1.138648016   53.435408353   -0.000005565    0.000005238
    0.543112656    1.138648016   53.435406911   -0.000120308    0.000108823
    0.560617184    1.138648016   53.435398909   -0.000718982    0.000664055
    0.578121712    1.138648016   53.435362093   -0.003340202    0.003087744
    0.595626240    1.138648016   53.435219951   -0.012892793    0.011988764
    0.613130768    1.138648016   53.434712033   -0.045372474    0.041783706
    0.630635296    1.138648016   53.433146126   -0.138904460    0.128651810
    0.648139824    1.138648016   53.428701266   -0.386988507    0.360235866
    0.665644352    1.138648016   53.417215410   -0.979024900    0.922676080
    0.683148880    1.138648016   53.389651882   -2.286561800    2.181172903
    0.700653408    1.138648016   53.328627837   -4.923501570    4.771681191
    0.718157936    1.138648016   53.203185075   -9.818460853    9.683318021
    0.735662464    1.138648016   52.963466510  -18.183018459   18.249112227
    0.753166992    1.138648016   52.537475484  -31.303279575   31.981170133
    0.770671520    1.138648016   51.832929259  -50.138076158   52.169649015
    0.788176048    1.138648016   50.746290092  -74.856613810   79.270687747
    0.805680576    1.138648016   49.183548122 -104.205612713  112.283113476
    0.823185104    1.138648016   47.085871712 -135.337699023  148.326002278
    0.840689632    1.138648016   44.458852028 -163.899712173  182.824727119
    0.858194160    1.138648016   41.390052168 -184.988322203  210.427939703
    0.875698688    1.138648016   38.048830934 -194.502420020  226.562628009
    0.893203216    1.138648016   34.656456252 -190.867669059  229.131804147
    0.910707744    1.138648016   31.430067575 -176.202279992  219.502745144
    0.928212272    1.138648016   28.518636953 -155.969233462  202.127207527
    0.945716800    1.138648016   25.961522116 -136.787255403  182.666279880
    0.963221328    1.138648016   23.693073494 -123.478071857  165.424082433
    0.980725856    1.138648016   21.596293992 -116.898545336  151.501282658
    0.998230384    1.138648016   19.575409244 -114.001375503  138.730929261
    1.015734912    1.138648016   17.612523297 -109.680890821  123.425155350
    1.033239440    1.138648016   15.765854064 -100.385670084  102.773530639
    1.050743968    1.138648016   14.128504643  -86.196810165   76.505302860
    1.068248496    1.138648016   12.756151344  -70.971014820   47.087788420
    1.085753024    1.138648016   11.624000992  -59.347292641   18.512278199
    1.103257552    1.138648016   10.660395043  -51.044315894   -5.381395559
    1.120762080    1.138648016    9.876720506  -36.379287292  -22.296891851
    1.138266608    1.138648016    9.528396364    1.663260418  -32.024214996
    1.155771136    1.138648016   10.161355744   77.032504479  -35.987876415
    1.173275664    1.138648016   12.434961051  186.691691913  -36.146509340
    1.190780192    1.138648016   16.754603509  304.835039651  -34.008435805
    1.208284720    1.138648016   22.935875830  393.020959641  -30.300766303
    1.225789248    1.138648016   30.162257008  420.849559063  -25.328768266
    1.243293776    1.138648016   37.289079363  383.229027576  -19.535976453
    1.260798304    1.138648016   43.320166455  300.484735599  -13.684556524
    1.278302832    1.138648016   47.740676493  204.469105090   -8.594538935
    1.295807360    1.138648016   50.564143299  121.360764714   -4.821164866
    1.313311888    1.138648016   52.142642828   63.005316081   -2.391837835
    1.330816416    1.138648016   52.917178169   28.638586674   -1.048012659
    1.348320944    1.138648016   53.251381641   11.370233922   -0.408302162
    1.365825472    1.138648016   53.378760936    3.859907825   -0.141117954
    1.383330000    1.138648016   53.422641752    0.942132643   -0.048040517

    0.070490400    1.156138872   53.435408421   -0.000000000   -0.000000000
    0.087994928    1.156138872   53.435408421   -0.000000000   -0.000000000
    0.105499456    1.156138872   53.435408421   -0.000000000   -0.000000000
    0.123003984    1.156138872   53.435408421   -0.000000000   -0.000000000
    0.140508512    1.156138872   53.435408421   -0.000000000   -0.000000000
    0.158013040    1.156138872   53.435408421   -0.000000000   -0.000000000
    0.175517568    1.156138872   53.435408421   -0.000000000   -0.000000000
    0.193022096    1.156138872   53.435408421   -0.000000000   -0.000000000
    0.210526624    1.156138872   53.435408421   -0.000000000   -0.000000000
    0.228031152    1.156138872   53.435408421   -0.000000000   -0.000000000
    0.245535680    1.156138872   53.435408421   -0.000000000   -0.000000000
    0.263040208    1.156138872   53.435408421   -0.000000000   -0.000000000
    0.280544736    1.156138872   53.435408421   -0.000000000   -0.000000000
    0.298049264    1.156138872   53.435408421   -0.000000000   -0.000000000
    0.315553792    1.156138872   53.435408421   -0.000000000   -0.000000000
    0.333058320    1.156138872   53.435408421   -0.000000000   -0.000000000
    0.350562848    1.156138872   53.435408421   -0.000000000   -0.000000000
    0.368067376    1.156138872   53.435408421   -0.000000000   -0.000000000
    0.385571904    1.156138872   53.435408421   -0.000000000   -0.000000000
    0.403076432    1.156138872   53.435408421   -0.000000000   -0.000000000
    0.420580960    1.156138872   53.435408421   -0.000000000   -0.000000000
    0.438085488    1.156138872   53.435408421   -0.000000000   -0.000000000
    0.455590016    1.156138872   53.435408421   -0.000000000   -0.000000000
    0.473094544    1.156138872   53.435408421   -0.000000000   -0.000000000
    0.490599072    1.156138872   53.435408421   -0.000000000   -0.000000000
    0.508103600    1.156138872   53.435408421   -0.000000000   -0.000000000
    0.525608128    1.156138872   53.435408421   -0.000000000   -0.000000000
    0.543112656    1.156138872   53.435408281   -0.000011621    0.000010570
    0.560617184    1.156138872   53.435406877   -0.000121136    0.000113518
    0.578121712    1.156138872   53.435398475   -0.000750041    0.000697531
    0.595626240    1.156138872   53.435360656   -0.003434750    0.003199914
    0.613130768    1.156138872   53.435205058   -0.013995658    0.012847817
    0.630635296    1.156138872   53.434676353   -0.047585977    0.043993396
    0.648139824    1.156138872   53.433034918   -0.145422539    0.135177583
    0.665644352    1.156138872   53.428465528   -0.397579560    0.375373774
    0.683148880    1.156138872   53.416687078   -0.998616633    0.956331119
    0.700653408    1.156138872   53.388890286   -2.297049761    2.241864641
    0.718157936    1.156138872   53.328087391   -4.880287891    4.859078250
    0.735662464    1.156138872   53.204397291   -9.631318617    9.762391899
    0.753166992    1.156138872   52.970449235  -17.675108253   18.223477008
    0.770671520    1.156138872   52.558382993  -30.195557075   31.664141346
    0.788176048    1.156138872   51.880060048  -48.180822342   51.269763924
    0.805680576    1.156138872   50.837263033  -71.802670723   77.442324826
    0.823185104    1.156138872   49.337702378 -100.034338815  109.184459851
    0.840689632    1.156138872   47.322453337 -130.148630502  143.763442437
    0.858194160    1.156138872   44.793329166 -157.918076882  176.929635940
    0.875698688    1.156138872   41.835082098 -178.355985479  203.863736692
    0.893203216    1.156138872   38.614891042 -187.355519469  220.724437562
    0.910707744    1.156138872   35.349203949 -183.651030704  226.161028911
    0.928212272    1.156138872   32.242690760 -169.921348228  221.985211854
    0.945716800    1.156138872   29.423111947 -152.024632613  212.391834875
    0.963221328    1.156138872   26.904287617 -136.518366040  201.898034956
    0.980725856    1.156138872   24.602571870 -127.525473090  193.073978772
    0.998230384    1.156138872   22.398285253 -124.932407627  185.390862067
    1.015734912    1.156138872   20.213992533 -124.597943592  175.897307110
    1.033239440    1.156138872   18.052472301 -121.598847979  161.250167778
    1.050743968    1.156138872   15.989804672 -113.202879896  139.864178404
    1.068248496    1.156138872   14.115643891 -100.550438894  113.098372455
    1.085753024    1.156138872   12.476474779  -86.856631533   84.919712032
    1.103257552    1.156138872   11.080697603  -72.285122631   60.386547410
    1.120762080    1.156138872    9.997165895  -49.214848305   43.545723373
    1.138266608    1.156138872    9.495118792   -3.348276828   35.649865597
    1.155771136    1.156138872   10.089913947   77.142590692   34.655611256
    1.173275664    1.156138872   12.385669424  188.618474258   36.355824929
    1.190780192    1.156138872   16.736373066  306.227494883   36.587451808
    1.208284720    1.156138872   22.930622375  393.161036467   33.181465753
    1.225789248    1.156138872   30.151283938  420.234486830   26.506461274
    1.243293776    1.156138872   37.266431021  382.654097170   18.531620874
    1.260798304    1.156138872   43.291112374  300.377868371   11.320467247
    1.278302832    1.156138872   47.713797385  204.767354243    6.052957866
    1.295807360    1.156138872   50.544286382  121.827664905    2.820076762
    1.313311888    1.156138872   52.130716615   63.405949060    1.151348913
    1.330816416    1.156138872   52.911182486   28.893289232    0.412726056
    1.348320944    1.156138872   53.248759092   11.504997894    0.126628176
    1.365825472    1.156138872   53.377731068    3.922272403    0.029281662
    1.383330000    1.156138872   53.422148320    0.977589790   -0.006550335

    0.070490400    1.173629728   53.435408421   -0.000000000   -0.000000000
    0.087994928    1.173629728   53.435408421   -0.000000000   -0.000000000
    0.105499456    1.173629728   53.435408421   -0.000000000   -0.000000000
    0.123003984    1.173629728   53.435408421   -0.000000000   -0.000000000
    0.140508512    1.173629728   53.435408421   -0.000000000   -0.000000000
    0.158013040    1.173629728   53.435408421   -0.000000000   -0.000000000
    0.175517568    1.173629728   53.435408421   -0.000000000   -0.000000000
    0.193022096    1.173629728   53.435408421   -0.000000000   -0.000000000
    0.210526624    1.173629728   53.435408421   -0.000000000   -0.000000000
    0.228031152    1.173629728   53.435408421   -0.000000000   -0.000000000
    0.245535680    1.173629728   53.435408421   -0.000000000   -0.000000000
    0.263040208    1.173629728   53.435408421   -0.000000000   -0.000000000
    0.280544736    1.173629728   53.435408421   -0.000000000   -0.000000000
    0.298049264    1.173629728   53.435408421   -0.000000000   -0.000000000
    0.315553792    1.173629728   53.435408421   -0.000000000   -0.000000000
    0.333058320    1.173629728   53.435408421   -0.000000000   -0.000000000
    0.350562848    1.173629728   53.435408421   -0.000000000   -0.000000000
    0.368067376    1.173629728   53.435408421   -0.000000000   -0.000000000
    0.385571904    1.173629728   53.435408421   -0.000000000   -0.000000000
    0.403076432    1.173629728   53.435408421   -0.000000000   -0.000000000
    0.420580960    1.173629728   53.435408421   -0.000000000   -0.000000000
    0.438085488    1.173629728   53.435408421   -0.000000000   -0.000000000
    0.455590016    1.173629728   53.435408421   -0.000000000   -0.000000000
    0.473094544    1.173629728   53.435408421   -0.000000000   -0.000000000
    0.490599072    1.173629728   53.435408421   -0.000000000   -0.000000000
    0.508103600    1.173629728   53.435408421   -0.000000000   -0.000000000
    0.525608128    1.173629728   53.435408421   -0.000000000   -0.000000000
    0.543112656    1.173629728   53.435408421   -0.000000000   -0.000000000
    0.560617184    1.173629728   53.435408374   -0.000003825    0.000003617
    0.578121712    1.173629728   53.435407029   -0.000111241    0.000101319
    0.595626240    1.173629728   53.435398929   -0.000724542    0.000661578
    0.613130768    1.173629728   53.435357741   -0.003704550    0.003336236
    0.630635296    1.173629728   53.435199296   -0.014428424    0.013171312
    0.648139824    1.173629728   53.434650691   -0.049348527    0.045418608
    0.665644352    1.173629728   53.432988892   -0.147400698    0.138470580
    0.683148880    1.173629728   53.428348371   -0.401562389    0.383672464
    0.700653408    1.173629728   53.416626127   -0.991390818    0.968980075
    0.718157936    1.173629728   53.389266458   -2.250266071    2.250984118
    0.735662464    1.173629728   53.329857180   -4.744771661    4.833616185
    0.753166992    1.173629728   53.210083996   -9.298039596    9.626411082
    0.770671520    1.173629728   52.985318941  -16.953753370   17.831580139
    0.788176048    1.173629728   52.590130153  -28.930834616   30.783067575
    0.805680576    1.173629728   51.940644304  -46.159639358   49.607316186
    0.823185104    1.173629728   50.940265923  -68.948205132   74.701132746
    0.840689632    1.173629728   49.499084158  -96.220440556  105.204338768
    0.858194160    1.173629728   47.560273506 -125.154344455  138.717325084
    0.875698688    1.173629728   45.132484118 -151.225386615  171.528073991
    0.893203216    1.173629728   42.311381640 -169.300689014  199.537178059
    0.910707744    1.173629728   39.272718418 -175.694155367  219.649761398
    0.928212272    1.173629728   36.228948674 -170.178922471  231.028143986
    0.945716800    1.173629728   33.360515426 -156.638597445  235.422666044
    0.963221328    1.173629728   30.751565135 -141.698844009  236.166750921
    0.980725856    1.173629728   28.368828707 -131.571516549  236.263436406
    0.998230384    1.173629728   26.097116521 -129.001502359  236.682836823
    1.015734912    1.173629728   23.819525432 -131.747112780  235.941181475
    1.033239440    1.173629728   21.483652957 -134.712660141  231.241189777
    1.050743968    1.173629728   19.131417368 -133.029034303  220.407318226
    1.068248496    1.173629728   16.865353167 -124.866041054  203.571129180
    1.085753024    1.173629728   14.793295548 -111.092232084  183.629856554
    1.103257552    1.173629728   13.010871337  -91.422576072  165.219656614
    1.120762080    1.173629728   11.661378304  -60.165559851  152.501472934
    1.138266608    1.173629728   11.038134468   -6.610269053  146.769970661
    1.155771136    1.173629728   11.615600613   77.583032511  145.367143933
    1.173275664    1.173629728   13.911605298  187.365707315  142.792346101
    1.190780192    1.173629728   18.194538169  299.364459617  133.683348117
    1.208284720    1.173629728   24.212422382  380.121060907  115.824830558
    1.225789248    1.173629728   31.167323335  403.559748436   91.210004270
    1.243293776    1.173629728   37.985955038  366.101561358   64.632866146
    1.260798304    1.173629728   43.744339666  286.898237895   40.979972223
    1.278302832    1.173629728   47.967465104  195.491962777   23.187763956
    1.295807360    1.173629728   50.670167857  116.367190893   11.681110894
    1.313311888    1.173629728   52.186198514   60.619068690    5.237559703
    1.330816416    1.173629728   52.932918946   27.651448584    2.089428014
    1.348320944    1.173629728   53.256269907   11.024767067    0.737630794
    1.365825472    1.173629728   53.379930575    3.767462805    0.223828846
    1.383330000    1.173629728   53.422459032    0.954188107    0.042713745

    0.070490400    1.191120584   53.435408421   -0.000000000   -0.000000000
    0.087994928    1.191120584   53.435408421   -0.000000000   -0.000000000
    0.105499456    1.191120584   53.435408421   -0.000000000   -0.000000000
    0.123003984    1.191120584   53.435408421   -0.000000000   -0.000000000
    0.140508512    1.191120584   53.435408421   -0.000000000   -0.000000000
    0.158013040    1.191120584   53.435408421   -0.000000000   -0.000000000
    0.175517568    1.191120584   53.435408421   -0.000000000   -0.000000000
    0.193022096    1.191120584   53.435408421   -0.000000000   -0.000000000
    0.210526624    1.191120584   53.435408421   -0.000000000   -0.000000000
    0.228031152    1.191120584   53.435408421   -0.000000000   -0.000000000
    0.245535680    1.191120584   53.435408421   -0.000000000   -0.000000000
    0.263040208    1.191120584   53.435408421   -0.000000000   -0.000000000
    0.280544736    1.191120584   53.435408421   -0.000000000   -0.000000000
    0.298049264    1.191120584   53.435408421   -0.000000000   -0.000000000
    0.315553792    1.191120584   53.435408421   -0.000000000   -0.000000000
    0.333058320    1.191120584   53.435408421   -0.000000000   -0.000000000
    0.350562848    1.191120584   53.435408421   -0.000000000   -0.000000000
    0.368067376    1.191120584   53.435408421   -0.000000000   -0.000000000
    0.385571904    1.191120584   53.435408421   -0.000000000   -0.000000000
    0.403076432    1.191120584   53.435408421   -0.000000000   -0.000000000
    0.420580960    1.191120584   53.435408421   -0.000000000   -0.000000000
    0.438085488    1.191120584   53.435408421   -0.000000000   -0.000000000
    0.455590016    1.191120584   53.435408421   -0.000000000   -0.000000000
    0.473094544    1.191120584   53.435408421   -0.000000000   -0.000000000
    0.490599072    1.191120584   53.435408421   -0.000000000   -0.000000000
    0.508103600    1.191120584   53.435408421   -0.000000000   -0.000000000
    0.525608128    1.191120584   53.435408421   -0.000000000   -0.000000000
    0.543112656    1.191120584   53.435408421   -0.000000000   -0.000000000
    0.560617184    1.191120584   53.435408421   -0.000000000   -0.000000000
    0.578121712    1.191120584   53.435408340   -0.000006789    0.000006167
    0.595626240    1.191120584   53.435406975   -0.000115304    0.000105194
    0.613130768    1.191120584   53.435397315   -0.000849992    0.000765929
    0.630635296    1.191120584   53.435354648   -0.003889600    0.003566401
    0.648139824    1.191120584   53.435187794   -0.015130854    0.013949619
    0.665644352    1.191120584   53.434635110   -0.049770035    0.046844418
    0.683148880    1.191120584   53.432951674   -0.148250378    0.141712629
    0.700653408    1.191120584   53.428383491   -0.394797787    0.386474655
    0.718157936    1.191120584   53.416971653   -0.960762310    0.964352536
    0.735662464    1.191120584   53.390412236   -2.173219983    2.219078454
    0.753166992    1.191120584   53.333189048   -4.561285838    4.724812063
    0.770671520    1.191120584   53.218680233   -8.887670575    9.342915098
    0.788176048    1.191120584   53.003373281  -16.236894348   17.215670167
    0.805680576    1.191120584   52.625155919  -27.726691255   29.627176418
    0.823185104    1.191120584   52.001728466  -44.339667189   47.697810947
    0.840689632    1.191120584   51.041008848  -66.188171775   71.917418784
    0.858194160    1.191120584   49.660396897  -91.910428751  101.666747641
    0.875698688    1.191120584   47.818156945 -118.217030042  134.927471673
    0.893203216    1.191120584   45.544897776 -140.315772171  168.509380609
    0.910707744    1.191120584   42.956759836 -153.525825964  198.915357661
    0.928212272    1.191120584   40.234763834 -155.491705597  223.596377931
    0.945716800    1.191120584   37.568645175 -147.784280455  241.960748152
    0.963221328    1.191120584   35.084731897 -135.781465084  255.446634295
    0.980725856    1.191120584   32.798405031 -126.233785091  266.465114711
    0.998230384    1.191120584   30.619932213 -123.828355548  276.817468411
    1.015734912    1.191120584   28.420377009 -128.399348279  286.571964047
    1.033239440    1.191120584   26.108770464 -135.669259979  294.190888712
    1.050743968    1.191120584   23.689687412 -139.775269990  297.703307718
    1.068248496    1.191120584   21.258873597 -136.567672888  296.274472709
    1.085753024    1.191120584   18.960518547 -124.545460736  291.115349127
    1.103257552    1.191120584   16.957116350 -102.541115319  285.064815791
    1.120762080    1.191120584   15.453661437  -66.427002152  280.795495749
    1.138266608    1.191120584   14.758076262   -9.083973926  278.520018882
    1.155771136    1.191120584   15.291927095   74.097298923  274.827526763
    1.173275664    1.191120584   17.472205236  176.709812470  263.821429360
    1.190780192    1.191120584   21.473979206  277.633251502  240.404977416
    1.208284720    1.191120584   27.016429132  348.129940172  203.676136522
    1.225789248    1.191120584   33.356736347  366.491988618  158.015703833
    1.243293776    1.191120584   39.531244178  330.699860137  111.123881453
    1.260798304    1.191120584   44.723902790  258.334169126   70.355254024
    1.278302832    1.191120584   48.523127425  175.717141180   39.930940959
    1.295807360    1.191120584   50.951456380  104.519671160   20.255102685
    1.313311888    1.191120584   52.313087905   54.436645351    9.162662231
    1.330816416    1.191120584   52.983861654   24.830252636    3.689453802
    1.348320944    1.191120584   53.274387379    9.901140416    1.316625177
    1.365825472    1.191120584   53.385498991    3.386428638    0.407195463
    1.383330000    1.191120584   53.423632445    0.867583264    0.090134085

    0.070490400    1.208611440   53.435408421   -0.000000000   -0.000000000
    0.087994928    1.208611440   53.435408421   -0.000000000   -0.000000000
    0.105499456    1.208611440   53.435408421   -0.000000000   -0.000000000
    0.123003984    1.208611440   53.435408421   -0.000000000   -0.000000000
    0.140508512    1.208611440   53.435408421   -0.000000000   -0.000000000
    0.158013040    1.208611440   53.435408421   -0.000000000   -0.000000000
    0.175517568    1.208611440   53.435408421   -0.000000000   -0.000000000
    0.193022096    1.208611440   53.435408421   -0.000000000   -0.000000000
    0.210526624    1.208611440   53.435408421   -0.000000000   -0.000000000
    0.228031152    1.208611440   53.435408421   -0.000000000   -0.000000000
    0.245535680    1.208611440   53.435408421   -0.000000000   -0.000000000
    0.263040208    1.208611440   53.435408421   -0.000000000   -0.000000000
    0.280544736    1.208611440   53.435408421   -0.000000000   -0.000000000
    0.298049264    1.208611440   53.435408421   -0.000000000   -0.000000000
    0.315553792    1.208611440   53.435408421   -0.000000000   -0.000000000
    0.333058320    1.208611440   53.435408421   -0.000000000   -0.000000000
    0.350562848    1.208611440   53.435408421   -0.000000000   -0.000000000
    0.368067376    1.208611440   53.435408421   -0.000000000   -0.000000000
    0.385571904    1.208611440   53.435408421   -0.000000000   -0.000000000
    0.403076432    1.208611440   53.435408421   -0.000000000   -0.000000000
    0.420580960    1.208611440   53.435408421   -0.000000000   -0.000000000
    0.438085488    1.208611440   53.435408421   -0.000000000   -0.000000000
    0.455590016    1.208611440   53.435408421   -0.000000000   -0.000000000
    0.473094544    1.208611440   53.435408421   -0.000000000   -0.000000000
    0.490599072    1.208611440   53.435408421   -0.000000000   -0.000000000
    0.508103600    1.208611440   53.435408421   -0.000000000   -0.000000000
    0.525608128    1.208611440   53.435408421   -0.000000000   -0.000000000
    0.543112656    1.208611440   53.435408421   -0.000000000   -0.000000000
    0.560617184    1.208611440   53.435408421   -0.000000000   -0.000000000
    0.578121712    1.208611440   53.435408421   -0.000000000   -0.000000000
    0.595626240    1.208611440   53.435408367   -0.000004486    0.000004102
    0.613130768    1.208611440   53.435406629   -0.000142821    0.000129450
    0.630635296    1.208611440   53.435397049   -0.000858711    0.000793746
    0.648139824    1.208611440   53.435352856   -0.004004680    0.003694015
    0.665644352    1.208611440   53.435189859   -0.014844247    0.013945703
    0.683148880    1.208611440   53.434639129   -0.049227904    0.046805425
    0.700653408    1.208611440   53.433019173   -0.142919328    0.139152304
    0.718157936    1.208611440   53.428656968   -0.375715775    0.375640141
    0.735662464    1.208611440   53.417684741   -0.919106055    0.932846434
    0.753166992    1.208611440   53.392274655   -2.079052140    2.135535035
    0.770671520    1.208611440   53.337910112   -4.342211787    4.526442938
    0.788176048    1.208611440   53.228280950   -8.512969651    8.935111884
    0.805680576    1.208611440   53.022430594  -15.555130482   16.467129786
    0.823185104    1.208611440   52.659729102  -26.581401078   28.402768760
    0.840689632    1.208611440   52.063512765  -42.296517184   45.897494434
    0.858194160    1.208611440   51.152038176  -62.414797878   69.544493286
    0.875698688    1.208611440   49.862465863  -85.008259517   98.873840722
    0.893203216    1.208611440   48.181597536 -106.412425145  132.090504358
    0.910707744    1.208611440   46.168891593 -122.198800536  166.344321591
    0.928212272    1.208611440   43.954775067 -129.049427469  198.597747847
    0.945716800    1.208611440   41.704048488 -126.680080283  226.767089828
    0.963221328    1.208611440   39.551931818 -118.656321195  250.504328313
    0.980725856    1.208611440   37.546305263 -110.972816350  271.065491333
    0.998230384    1.208611440   35.630529750 -108.980855734  290.314085088
    1.015734912    1.208611440   33.687519459 -114.086764523  309.435305931
    1.033239440    1.208611440   31.611840020 -123.319790024  328.290977289
    1.050743968    1.208611440   29.379509172 -130.986598302  345.646424463
    1.068248496    1.208611440   27.066586096 -131.818069811  360.175581095
    1.085753024    1.208611440   24.823305462 -122.680621090  371.415724059
    1.103257552    1.208611440   22.841408532 -101.623088776  379.865052385
    1.120762080    1.208611440   21.352876681  -65.681944137  385.885343369
    1.138266608    1.208611440   20.654958853  -10.693721474  388.004980012
    1.155771136    1.208611440   21.102961618   64.923630512  382.083376374
    1.173275664    1.208611440   23.012546172  154.176368770  362.522909504
    1.190780192    1.208611440   26.479488255  239.089265436  325.454114930
    1.208284720    1.208611440   31.224088794  296.528895637  271.933822950
    1.225789248    1.208611440   36.601451912  309.688188458  208.687182082
    1.243293776    1.208611440   41.803818567  277.917176031  145.660769454
    1.260798304    1.208611440   46.159426282  216.323279485   91.813375360
    1.278302832    1.208611440   49.337103386  146.800862370   52.001953619
    1.295807360    1.208611440   51.364422368   87.200472048   26.375814759
    1.313311888    1.208611440   52.500047186   45.378506817   11.943493587
    1.330816416    1.208611440   53.059212305   20.684514693    4.815104329
    1.348320944    1.208611440   53.301306668    8.243049250    1.720904236
    1.365825472    1.208611440   53.393846111    2.818858783    0.534339838
    1.383330000    1.208611440   53.425531793    0.727711451    0.123833745

    0.070490400    1.226102296   53.435408421   -0.000000000   -0.000000000
    0.087994928    1.226102296   53.435408421   -0.000000000   -0.000000000
    0.105499456    1.226102296   53.435408421   -0.000000000   -0.000000000
    0.123003984    1.226102296   53.435408421   -0.000000000   -0.000000000
    0.140508512    1.226102296   53.435408421   -0.000000000   -0.000000000
    0.158013040    1.226102296   53.435408421   -0.000000000   -0.000000000
    0.175517568    1.226102296   53.435408421   -0.000000000   -0.000000000
    0.193022096    1.226102296   53.435408421   -0.000000000   -0.000000000
    0.210526624    1.226102296   53.435408421   -0.000000000   -0.000000000
    0.228031152    1.226102296   53.435408421   -0.000000000   -0.000000000
    0.245535680    1.226102296   53.435408421   -0.000000000   -0.000000000
    0.263040208    1.226102296   53.435408421   -0.000000000   -0.000000000
    0.280544736    1.226102296   53.435408421   -0.000000000   -0.000000000
    0.298049264    1.226102296   53.435408421   -0.000000000   -0.000000000
    0.315553792    1.226102296   53.435408421   -0.000000000   -0.000000000
    0.333058320    1.226102296   53.435408421   -0.000000000   -0.000000000
    0.350562848    1.226102296   53.435408421   -0.000000000   -0.000000000
    0.368067376    1.226102296   53.435408421   -0.000000000   -0.000000000
    0.385571904    1.226102296   53.435408421   -0.000000000   -0.000000000
    0.403076432    1.226102296   53.435408421   -0.000000000   -0.000000000
    0.420580960    1.226102296   53.435408421   -0.000000000   -0.000000000
    0.438085488    1.226102296   53.435408421   -0.000000000   -0.000000000
    0.455590016    1.226102296   53.435408421   -0.000000000   -0.000000000
    0.473094544    1.226102296   53.435408421   -0.000000000   -0.000000000
    0.490599072    1.226102296   53.435408421   -0.000000000   -0.000000000
    0.508103600    1.226102296   53.435408421   -0.000000000   -0.000000000
    0.525608128    1.226102296   53.435408421   -0.000000000   -0.000000000
    0.543112656    1.226102296   53.435408421   -0.000000000   -0.000000000
    0.560617184    1.226102296   53.435408421   -0.000000000   -0.000000000
    0.578121712    1.226102296   53.435408421   -0.000000000   -0.000000000
    0.595626240    1.226102296   53.435408421   -0.000000000   -0.000000000
    0.613130768    1.226102296   53.435408335   -0.000007155    0.000006538
    0.630635296    1.226102296   53.435406844   -0.000124429    0.000115411
    0.648139824    1.226102296   53.435397347   -0.000842438    0.000767662
    0.665644352    1.226102296   53.435356474   -0.003739271    0.003461147
    0.683148880    1.226102296   53.435197936   -0.014335234    0.013388803
    0.700653408    1.226102296   53.434683584   -0.046286550    0.044300664
    0.718157936    1.226102296   53.433171553   -0.133210997    0.131243813
    0.735662464    1.226102296   53.429004276   -0.357122618    0.356445198
    0.753166992    1.226102296   53.418534289   -0.879044166    0.886355117
    0.770671520    1.226102296   53.394492541   -1.976198498    2.027462125
    0.788176048    1.226102296   53.342294882   -4.170375334    4.311554438
    0.805680576    1.226102296   53.237596127   -8.146665648    8.538679522
    0.823185104    1.226102296   53.040798277  -14.834885975   15.805073627
    0.840689632    1.226102296   52.696969702  -25.057538658   27.365424388
    0.858194160    1.226102296   52.140382922  -39.099890893   44.344115034
    0.875698688    1.226102296   51.309698047  -56.097692423   67.264087611
    0.893203216    1.226102296   50.171924844  -73.681891444   95.585808630
    0.910707744    1.226102296   48.746067604  -88.392444948  127.552021447
    0.928212272    1.226102296   47.112308152  -96.981144288  160.568454016
    0.945716800    1.226102296   45.393559740  -98.149566793  192.092902719
    0.963221328    1.226102296   43.707896944  -93.787206991  220.649815010
    0.980725856    1.226102296   42.114783942  -88.437942515  246.354028364
    0.998230384    1.226102296   40.586633040  -86.995064861  270.608200786
    1.015734912    1.226102296   39.032143096  -91.609508725  295.066854533
    1.033239440    1.226102296   37.353350930 -100.595168298  320.632865589
    1.050743968    1.226102296   35.512272156 -109.250253230  346.924921787
    1.068248496    1.226102296   33.560995519 -112.416999179  372.596143864
    1.085753024    1.226102296   31.630694390 -106.389466201  396.050281983
    1.103257552    1.226102296   29.903614824  -88.879311929  415.836413359
    1.120762080    1.226102296   28.598765364  -57.774959533  430.229349983
    1.138266608    1.226102296   27.973888764  -10.960286921  436.285465825
    1.155771136    1.226102296   28.307850109   51.280573351  429.489708811
    1.173275664    1.226102296   29.824581934  122.402434620  405.003849311
    1.190780192    1.226102296   32.565399163  188.255386226  360.452848366
    1.208284720    1.226102296   36.284742266  231.557873962  298.558575544
    1.225789248    1.226102296   40.469290966  240.256040574  227.411870176
    1.243293776    1.226102296   44.495141639  214.576466486  157.815893016
    1.260798304    1.226102296   47.852168656  166.459830217   99.069179301
    1.278302832    1.226102296   50.294511839  112.697859174   55.959417576
    1.295807360    1.226102296   51.849662741   66.838027007   28.339296016
    1.313311888    1.226102296   52.719693189   34.743442404   12.821831334
    1.330816416    1.226102296   53.147738480   15.821316176    5.165590499
    1.348320944    1.226102296   53.332936428    6.298892597    1.844836953
    1.365825472    1.226102296   53.403669179    2.152372209    0.572872029
    1.383330000    1.226102296   53.427833832    0.558227318    0.135379003

    0.070490400    1.243593152   53.435408421   -0.000000000   -0.000000000
    0.087994928    1.243593152   53.435408421   -0.000000000   -0.000000000
    0.105499456    1.243593152   53.435408421   -0.000000000   -0.000000000
    0.123003984    1.243593152   53.435408421   -0.000000000   -0.000000000
    0.140508512    1.243593152   53.435408421   -0.000000000   -0.000000000
    0.158013040    1.243593152   53.435408421   -0.000000000   -0.000000000
    0.175517568    1.243593152   53.435408421   -0.000000000   -0.000000000
    0.193022096    1.243593152   53.435408421   -0.000000000   -0.000000000
    0.210526624    1.243593152   53.435408421   -0.000000000   -0.000000000
    0.228031152    1.243593152   53.435408421   -0.000000000   -0.000000000
    0.245535680    1.243593152   53.435408421   -0.000000000   -0.000000000
    0.263040208    1.243593152   53.435408421   -0.000000000   -0.000000000
    0.280544736    1.243593152   53.435408421   -0.000000000   -0.000000000
    0.298049264    1.243593152   53.435408421   -0.000000000   -0.000000000
    0.315553792    1.243593152   53.435408421   -0.000000000   -0.000000000
    0.333058320    1.243593152   53.435408421   -0.000000000   -0.000000000
    0.350562848    1.243593152   53.435408421   -0.000000000   -0.000000000
    0.368067376    1.243593152   53.435408421   -0.000000000   -0.000000000
    0.385571904    1.243593152   53.435408421   -0.000000000   -0.000000000
    0.403076432    1.243593152   53.435408421   -0.000000000   -0.000000000
    0.420580960    1.243593152   53.435408421   -0.000000000   -0.000000000
    0.438085488    1.243593152   53.435408421   -0.000000000   -0.000000000
    0.455590016    1.243593152   53.435408421   -0.000000000   -0.000000000
    0.473094544    1.243593152   53.435408421   -0.000000000   -0.000000000
    0.490599072    1.243593152   53.435408421   -0.000000000   -0.000000000
    0.508103600    1.243593152   53.435408421   -0.000000000   -0.000000000
    0.525608128    1.243593152   53.435408421   -0.000000000   -0.000000000
    0.543112656    1.243593152   53.435408421   -0.000000000   -0.000000000
    0.560617184    1.243593152   53.435408421   -0.000000000   -0.000000000
    0.578121712    1.243593152   53.435408421   -0.000000000   -0.000000000
    0.595626240    1.243593152   53.435408421   -0.000000000   -0.000000000
    0.613130768    1.243593152   53.435408421   -0.000000000   -0.000000000
    0.630635296    1.243593152   53.435408390   -0.000002581    0.000002350
    0.648139824    1.243593152   53.435406863   -0.000125754    0.000111656
    0.665644352    1.243593152   53.435398281   -0.000773664    0.000702858
    0.683148880    1.243593152   53.435358079   -0.003641018    0.003340991
    0.700653408    1.243593152   53.435211719   -0.013372835    0.012589252
    0.718157936    1.243593152   53.434736820   -0.042681437    0.041432517
    0.735662464    1.243593152   53.433281909   -0.127209509    0.124612958
    0.753166992    1.243593152   53.429279548   -0.344199826    0.339660456
    0.770671520    1.243593152   53.419390702   -0.835838501    0.842444123
    0.788176048    1.243593152   53.396187365   -1.904433596    1.938369837
    0.805680576    1.243593152   53.346562136   -3.970755446    4.131436557
    0.823185104    1.243593152   53.247314408   -7.680400892    8.204603794
    0.840689632    1.243593152   53.063730711  -13.713255003   15.188101246
    0.858194160    1.243593152   52.750457553  -22.522252172   26.219477859
    0.875698688    1.243593152   52.259585248  -33.876683507   42.212007174
    0.893203216    1.243593152   51.556436602  -46.466755599   63.413014375
    0.910707744    1.243593152   50.638481373  -57.970515531   89.061830885
    0.928212272    1.243593152   49.547652457  -65.814912190  117.400230844
    0.945716800    1.243593152   48.364181251  -68.473481396  146.186108079
    0.963221328    1.243593152   47.176131733  -66.675947470  173.590220908
    0.980725856    1.243593152   46.037727668  -63.424252202  198.990266152
    0.998230384    1.243593152   44.940513533  -62.506615932  223.179952918
    1.015734912    1.243593152   43.822096027  -66.064537975  247.739519950
    1.033239440    1.243593152   42.605312033  -73.358824543  274.044345985
    1.050743968    1.243593152   41.251627867  -81.011616553  302.352977423
    1.068248496    1.243593152   39.791824983  -84.817708114  331.602095062
    1.085753024    1.243593152   38.324644305  -81.407230767  359.794722327
    1.103257552    1.243593152   36.996586929  -68.647794491  384.467652572
    1.120762080    1.243593152   35.984708612  -45.072143548  402.735873105
    1.138266608    1.243593152   35.487882597   -9.766165899  410.972994123
    1.155771136    1.243593152   35.706825975   36.215122989  404.865355111
    1.173275664    1.243593152   36.789422699   87.575607186  380.583506400
    1.190780192    1.243593152   38.746914898  134.153541874  336.992515375
    1.208284720    1.243593152   41.389613324  164.086912578  277.582759775
    1.225789248    1.243593152   44.347207703  169.414743478  210.364271869
    1.243293776    1.243593152   47.180330382  150.725763003  145.372394493
    1.260798304    1.243593152   49.534944333  116.593531649   90.961085072
    1.278302832    1.243593152   51.243838792   78.770593210   51.254457179
    1.295807360    1.243593152   52.330007694   46.645468819   25.911960970
    1.313311888    1.243593152   52.936884111   24.218887322   11.708808120
    1.330816416    1.243593152   53.235188143   11.016944205    4.711599465
    1.348320944    1.243593152   53.364148234    4.381319295    1.680518663
    1.365825472    1.243593152   53.413356294    1.495568012    0.521264352
    1.383330000    1.243593152   53.430134368    0.388804609    0.124281993

    0.070490400    1.261084008   53.435408421   -0.000000000   -0.000000000
    0.087994928    1.261084008   53.435408421   -0.000000000   -0.000000000
    0.105499456    1.261084008   53.435408421   -0.000000000   -0.000000000
    0.123003984    1.261084008   53.435408421   -0.000000000   -0.000000000
    0.140508512    1.261084008   53.435408421   -0.000000000   -0.000000000
    0.158013040    1.261084008   53.435408421   -0.000000000   -0.000000000
    0.175517568    1.261084008   53.435408421   -0.000000000   -0.000000000
    0.193022096    1.261084008   53.435408421   -0.000000000   -0.000000000
    0.210526624    1.261084008   53.435408421   -0.000000000   -0.000000000
    0.228031152    1.261084008   53.435408421   -0.000000000   -0.000000000
    0.245535680    1.261084008   53.435408421   -0.000000000   -0.000000000
    0.263040208    1.261084008   53.435408421   -0.000000000   -0.000000000
    0.280544736    1.261084008   53.435408421   -0.000000000   -0.000000000
    0.298049264    1.261084008   53.435408421   -0.000000000   -0.000000000
    0.315553792    1.261084008   53.435408421   -0.000000000   -0.000000000
    0.333058320    1.261084008   53.435408421   -0.000000000   -0.000000000
    0.350562848    1.261084008   53.435408421   -0.000000000   -0.000000000
    0.368067376    1.261084008   53.435408421   -0.000000000   -0.000000000
    0.385571904    1.261084008   53.435408421   -0.000000000   -0.000000000
    0.403076432    1.261084008   53.435408421   -0.000000000   -0.000000000
    0.420580960    1.261084008   53.435408421   -0.000000000   -0.000000000
    0.438085488    1.261084008   53.435408421   -0.000000000   -0.000000000
    0.455590016    1.261084008   53.435408421   -0.000000000   -0.000000000
    0.473094544    1.261084008   53.435408421   -0.000000000   -0.000000000
    0.490599072    1.261084008   53.435408421   -0.000000000   -0.000000000
    0.508103600    1.261084008   53.435408421   -0.000000000   -0.000000000
    0.525608128    1.261084008   53.435408421   -0.000000000   -0.000000000
    0.543112656    1.261084008   53.435408421   -0.000000000   -0.000000000
    0.560617184    1.261084008   53.435408421   -0.000000000   -0.000000000
    0.578121712    1.261084008   53.435408421   -0.000000000   -0.000000000
    0.595626240    1.261084008   53.435408421   -0.000000000   -0.000000000
    0.613130768    1.261084008   53.435408421   -0.000000000   -0.000000000
    0.630635296    1.261084008   53.435408421   -0.000000000   -0.000000000
    0.648139824    1.261084008   53.435408331   -0.000007429    0.000006727
    0.665644352    1.261084008   53.435406996   -0.000112667    0.000103571
    0.683148880    1.261084008   53.435398407   -0.000757621    0.000696428
    0.700653408    1.261084008   53.435362478   -0.003292901    0.003079599
    0.718157936    1.261084008   53.435231752   -0.011914295    0.011416711
    0.735662464    1.261084008   53.434776105   -0.040479899    0.038735932
    0.753166992    1.261084008   53.433382220   -0.122553244    0.117428341
    0.770671520    1.261084008   53.429654928   -0.323939187    0.318370963
    0.788176048    1.261084008   53.420123704   -0.802896720    0.799402224
    0.805680576    1.261084008   53.398384495   -1.788072191    1.841415437
    0.823185104    1.261084008   53.352153620   -3.668758237    3.930549428
    0.840689632    1.261084008   53.261818978   -6.905179002    7.775005960
    0.858194160    1.261084008   53.099858132  -11.893453697   14.262789622
    0.875698688    1.261084008   52.834460940  -18.678032598   24.273024747
    0.893203216    1.261084008   52.438564185  -26.637919417   38.352329498
    0.910707744    1.261084008   51.902525192  -34.408028445   56.370531354
    0.928212272    1.261084008   51.244734769  -40.255471027   77.352197583
    0.945716800    1.261084008   50.511549592  -42.909318150   99.684082190
    0.963221328    1.261084008   49.760265156  -42.490817637  121.745577251
    0.980725856    1.261084008   49.031347950  -40.748102734  142.662762558
    0.998230384    1.261084008   48.325647293  -40.223855416  162.742063355
    1.015734912    1.261084008   47.605410837  -42.604958560  183.194757609
    1.033239440    1.261084008   46.817892010  -47.693165392  205.368887540
    1.050743968    1.261084008   45.932213254  -53.354836324  229.821408183
    1.068248496    1.261084008   44.963912270  -56.647664215  255.869450510
    1.085753024    1.261084008   43.977877127  -55.031165748  281.713804469
    1.103257552    1.261084008   43.075796108  -46.848650707  304.831377405
    1.120762080    1.261084008   42.381878225  -31.133425886  322.226205223
    1.138266608    1.261084008   42.032138343   -7.562447105  330.475760901
    1.155771136    1.261084008   42.157571506   22.771899689  325.998670878
    1.173275664    1.261084008   42.848391766   56.139461236  306.025421998
    1.190780192    1.261084008   44.103428474   85.946867801  270.186325980
    1.208284720    1.261084008   45.793688032  104.775288518  221.785893832
    1.225789248    1.261084008   47.678890111  107.810216513  167.513775090
    1.243293776    1.261084008   49.479134672   95.642166992  115.418310562
    1.260798304    1.261084008   50.971513538   73.817072023   72.042494570
    1.278302832    1.261084008   52.052495686   49.783363140   40.514643014
    1.295807360    1.261084008   52.738509758   29.440415645   20.451030849
    1.313311888    1.261084008   53.121357780   15.269263725    9.229697557
    1.330816416    1.261084008   53.309374985    6.938744005    3.709530681
    1.348320944    1.261084008   53.390591150    2.756468947    1.321323406
    1.365825472    1.261084008   53.421552680    0.939886479    0.409266034
    1.383330000    1.261084008   53.432092546    0.244531376    0.097944338

    0.070490400    1.278574864   53.435408421   -0.000000000   -0.000000000
    0.087994928    1.278574864   53.435408421   -0.000000000   -0.000000000
    0.105499456    1.278574864   53.435408421   -0.000000000   -0.000000000
    0.123003984    1.278574864   53.435408421   -0.000000000   -0.000000000
    0.140508512    1.278574864   53.435408421   -0.000000000   -0.000000000
    0.158013040    1.278574864   53.435408421   -0.000000000   -0.000000000
    0.175517568    1.278574864   53.435408421   -0.000000000   -0.000000000
    0.193022096    1.278574864   53.435408421   -0.000000000   -0.000000000
    0.210526624    1.278574864   53.435408421   -0.000000000   -0.000000000
    0.228031152    1.278574864   53.435408421   -0.000000000   -0.000000000
    0.245535680    1.278574864   53.435408421   -0.000000000   -0.000000000
    0.263040208    1.278574864   53.435408421   -0.000000000   -0.000000000
    0.280544736    1.278574864   53.435408421   -0.000000000   -0.000000000
    0.298049264    1.278574864   53.435408421   -0.000000000   -0.000000000
    0.315553792    1.278574864   53.435408421   -0.000000000   -0.000000000
    0.333058320    1.278574864   53.435408421   -0.000000000   -0.000000000
    0.350562848    1.278574864   53.435408421   -0.000000000   -0.000000000
    0.368067376    1.278574864   53.435408421   -0.000000000   -0.000000000
[truncated: 39,071 more chars]
