# Supplementary material for: How well do force fields capture the strength of salt bridges in proteins?
Source: PeerJ. 2018 Jun 11;6:e4967. doi: 10.7717/peerj.4967 (PMC6001725; doi:10.7717/peerj.4967)
Supplement: Data S1 — Raw data including input files for simulations (Gromacs and PLUMED) and output from PLUMED (bias and free energy surfaces). [file peerj-06-4967-s003.bz2 › raw_data/C22_TIPS3P/K12/fes.dat]

        0.0949021010        0.0952751520       -0.0000292493
        0.0949021010        0.1102145762       -0.0000824579
        0.0949021010        0.1251540003       -0.0002142243
        0.0949021010        0.1400934245       -0.0005133890
        0.0949021010        0.1550328486       -0.0011362620
        0.0949021010        0.1699722728       -0.0023258940
        0.0949021010        0.1849116969       -0.0044110901
        0.0949021010        0.1998511211       -0.0077675632
        0.0949021010        0.2147905452       -0.0127337945
        0.0949021010        0.2297299694       -0.0194973269
        0.0949021010        0.2446693935       -0.0279932504
        0.0949021010        0.2596088177       -0.0378667945
        0.0949021010        0.2745482418       -0.0485319471
        0.0949021010        0.2894876660       -0.0593128808
        0.0949021010        0.3044270901       -0.0696108257
        0.0949021010        0.3193665143       -0.0790257520
        0.0949021010        0.3343059384       -0.0873892593
        0.0949021010        0.3492453626       -0.0947121491
        0.0949021010        0.3641847867       -0.1010833433
        0.0949021010        0.3791242109       -0.1065573962
        0.0949021010        0.3940636350       -0.1110486929
        0.0949021010        0.4090030592       -0.1142429774
        0.0949021010        0.4239424833       -0.1155574702
        0.0949021010        0.4388819075       -0.1142070904
        0.0949021010        0.4538213316       -0.1094196718
        0.0949021010        0.4687607558       -0.1007654645
        0.0949021010        0.4837001799       -0.0884659308
        0.0949021010        0.4986396041       -0.0735071230
        0.0949021010        0.5135790282       -0.0574581007
        0.0949021010        0.5285184524       -0.0420508816
        0.0949021010        0.5434578765       -0.0287103382
        0.0949021010        0.5583973007       -0.0182392630
        0.0949021010        0.5733367248       -0.0107622622
        0.0949021010        0.5882761490       -0.0058917311
        0.0949021010        0.6032155732       -0.0029908284
        0.0949021010        0.6181549973       -0.0014077937
        0.0949021010        0.6330944215       -0.0006147345
        0.0949021010        0.6480338456       -0.0002492605
        0.0949021010        0.6629732698       -0.0000939894
        0.0949021010        0.6779126939       -0.0000330255
        0.0949021010        0.6928521181       -0.0000108421
        0.0949021010        0.7077915422       -0.0000033364
        0.0949021010        0.7227309664        0.0000000000
        0.0949021010        0.7376703905        0.0000000000
        0.0949021010        0.7526098147        0.0000000000
        0.0949021010        0.7675492388        0.0000000000
        0.0949021010        0.7824886630        0.0000000000
        0.0949021010        0.7974280871        0.0000000000
        0.0949021010        0.8123675113        0.0000000000
        0.0949021010        0.8273069354        0.0000000000
        0.0949021010        0.8422463596        0.0000000000
        0.0949021010        0.8571857837        0.0000000000
        0.0949021010        0.8721252079        0.0000000000
        0.0949021010        0.8870646320        0.0000000000
        0.0949021010        0.9020040562        0.0000000000
        0.0949021010        0.9169434803        0.0000000000
        0.0949021010        0.9318829045        0.0000000000
        0.0949021010        0.9468223286        0.0000000000
        0.0949021010        0.9617617528        0.0000000000
        0.0949021010        0.9767011769        0.0000000000
        0.0949021010        0.9916406011        0.0000000000
        0.0949021010        1.0065800252        0.0000000000
        0.0949021010        1.0215194494        0.0000000000
        0.0949021010        1.0364588735        0.0000000000
        0.0949021010        1.0513982977        0.0000000000
        0.0949021010        1.0663377218        0.0000000000
        0.0949021010        1.0812771460        0.0000000000
        0.0949021010        1.0962165702        0.0000000000
        0.0949021010        1.1111559943        0.0000000000
        0.0949021010        1.1260954185        0.0000000000
        0.0949021010        1.1410348426        0.0000000000
        0.0949021010        1.1559742668        0.0000000000
        0.0949021010        1.1709136909        0.0000000000
        0.0949021010        1.1858531151        0.0000000000
        0.0949021010        1.2007925392        0.0000000000
        0.0949021010        1.2157319634        0.0000000000
        0.0949021010        1.2306713875        0.0000000000
        0.0949021010        1.2456108117        0.0000000000
        0.0949021010        1.2605502358        0.0000000000
        0.0949021010        1.2754896600        0.0000000000
        0.0949021010        1.2904290841        0.0000000000
        0.0949021010        1.3053685083        0.0000000000
        0.0949021010        1.3203079324        0.0000000000
        0.0949021010        1.3352473566        0.0000000000
        0.0949021010        1.3501867807        0.0000000000
        0.0949021010        1.3651262049        0.0000000000
        0.0949021010        1.3800656290        0.0000000000
        0.0949021010        1.3950050532        0.0000000000
        0.0949021010        1.4099444773        0.0000000000
        0.0949021010        1.4248839015        0.0000000000
        0.0949021010        1.4398233256        0.0000000000
        0.0949021010        1.4547627498        0.0000000000
        0.0949021010        1.4697021739        0.0000000000
        0.0949021010        1.4846415981        0.0000000000
        0.0949021010        1.4995810222        0.0000000000
        0.0949021010        1.5145204464        0.0000000000
        0.0949021010        1.5294598705        0.0000000000
        0.0949021010        1.5443992947        0.0000000000
        0.0949021010        1.5593387188        0.0000000000
        0.0949021010        1.5742781430        0.0000000000

        0.1113224903        0.0952751520       -0.0000915491
        0.1113224903        0.1102145762       -0.0002573073
        0.1113224903        0.1251540003       -0.0006663775
        0.1113224903        0.1400934245       -0.0015917392
        0.1113224903        0.1550328486       -0.0035108240
        0.1113224903        0.1699722728       -0.0071605328
        0.1113224903        0.1849116969       -0.0135279720
        0.1113224903        0.1998511211       -0.0237244117
        0.1113224903        0.2147905452       -0.0387232087
        0.1113224903        0.2297299694       -0.0590145873
        0.1113224903        0.2446693935       -0.0843085264
        0.1113224903        0.2596088177       -0.1134436147
        0.1113224903        0.2745482418       -0.1445926371
        0.1113224903        0.2894876660       -0.1757138597
        0.1113224903        0.3044270901       -0.2050635337
        0.1113224903        0.3193665143       -0.2315514190
        0.1113224903        0.3343059384       -0.2548125578
        0.1113224903        0.3492453626       -0.2750184436
        0.1113224903        0.3641847867       -0.2925522609
        0.1113224903        0.3791242109       -0.3076686161
        0.1113224903        0.3940636350       -0.3201895735
        0.1113224903        0.4090030592       -0.3292557579
        0.1113224903        0.4239424833       -0.3332090156
        0.1113224903        0.4388819075       -0.3297684026
        0.1113224903        0.4538213316       -0.3166332956
        0.1113224903        0.4687607558       -0.2924315573
        0.1113224903        0.4837001799       -0.2576356171
        0.1113224903        0.4986396041       -0.2149376469
        0.1113224903        0.5135790282       -0.1687752054
        0.1113224903        0.5285184524       -0.1241453306
        0.1113224903        0.5434578765       -0.0852383657
        0.1113224903        0.5583973007       -0.0544912563
        0.1113224903        0.5733367248       -0.0323804572
        0.1113224903        0.5882761490       -0.0178688080
        0.1113224903        0.6032155732       -0.0091544143
        0.1113224903        0.6181549973       -0.0043551718
        0.1113224903        0.6330944215       -0.0019256713
        0.1113224903        0.6480338456       -0.0007924550
        0.1113224903        0.6629732698       -0.0003041313
        0.1113224903        0.6779126939       -0.0001091438
        0.1113224903        0.6928521181       -0.0000367475
        0.1113224903        0.7077915422       -0.0000116533
        0.1113224903        0.7227309664       -0.0000034958
        0.1113224903        0.7376703905        0.0000000000
        0.1113224903        0.7526098147        0.0000000000
        0.1113224903        0.7675492388        0.0000000000
        0.1113224903        0.7824886630        0.0000000000
        0.1113224903        0.7974280871        0.0000000000
        0.1113224903        0.8123675113        0.0000000000
        0.1113224903        0.8273069354        0.0000000000
        0.1113224903        0.8422463596        0.0000000000
        0.1113224903        0.8571857837        0.0000000000
        0.1113224903        0.8721252079        0.0000000000
        0.1113224903        0.8870646320        0.0000000000
        0.1113224903        0.9020040562        0.0000000000
        0.1113224903        0.9169434803        0.0000000000
        0.1113224903        0.9318829045        0.0000000000
        0.1113224903        0.9468223286        0.0000000000
        0.1113224903        0.9617617528        0.0000000000
        0.1113224903        0.9767011769        0.0000000000
        0.1113224903        0.9916406011        0.0000000000
        0.1113224903        1.0065800252        0.0000000000
        0.1113224903        1.0215194494        0.0000000000
        0.1113224903        1.0364588735        0.0000000000
        0.1113224903        1.0513982977        0.0000000000
        0.1113224903        1.0663377218        0.0000000000
        0.1113224903        1.0812771460        0.0000000000
        0.1113224903        1.0962165702        0.0000000000
        0.1113224903        1.1111559943        0.0000000000
        0.1113224903        1.1260954185        0.0000000000
        0.1113224903        1.1410348426        0.0000000000
        0.1113224903        1.1559742668        0.0000000000
        0.1113224903        1.1709136909        0.0000000000
        0.1113224903        1.1858531151        0.0000000000
        0.1113224903        1.2007925392        0.0000000000
        0.1113224903        1.2157319634        0.0000000000
        0.1113224903        1.2306713875        0.0000000000
        0.1113224903        1.2456108117        0.0000000000
        0.1113224903        1.2605502358        0.0000000000
        0.1113224903        1.2754896600        0.0000000000
        0.1113224903        1.2904290841        0.0000000000
        0.1113224903        1.3053685083        0.0000000000
        0.1113224903        1.3203079324        0.0000000000
        0.1113224903        1.3352473566        0.0000000000
        0.1113224903        1.3501867807        0.0000000000
        0.1113224903        1.3651262049        0.0000000000
        0.1113224903        1.3800656290        0.0000000000
        0.1113224903        1.3950050532        0.0000000000
        0.1113224903        1.4099444773        0.0000000000
        0.1113224903        1.4248839015        0.0000000000
        0.1113224903        1.4398233256        0.0000000000
        0.1113224903        1.4547627498        0.0000000000
        0.1113224903        1.4697021739        0.0000000000
        0.1113224903        1.4846415981        0.0000000000
        0.1113224903        1.4995810222        0.0000000000
        0.1113224903        1.5145204464        0.0000000000
        0.1113224903        1.5294598705        0.0000000000
        0.1113224903        1.5443992947        0.0000000000
        0.1113224903        1.5593387188        0.0000000000
        0.1113224903        1.5742781430        0.0000000000

        0.1277428796        0.0952751520       -0.0002597231
        0.1277428796        0.1102145762       -0.0007276473
        0.1277428796        0.1251540003       -0.0018782206
        0.1277428796        0.1400934245       -0.0044708651
        0.1277428796        0.1550328486       -0.0098253395
        0.1277428796        0.1699722728       -0.0199625469
        0.1277428796        0.1849116969       -0.0375608128
        0.1277428796        0.1998511211       -0.0655864719
        0.1277428796        0.2147905452       -0.1065557660
        0.1277428796        0.2297299694       -0.1615882296
        0.1277428796        0.2446693935       -0.2296243890
        0.1277428796        0.2596088177       -0.3072408564
        0.1277428796        0.2745482418       -0.3892932241
        0.1277428796        0.2894876660       -0.4702150136
        0.1277428796        0.3044270901       -0.5454376153
        0.1277428796        0.3193665143       -0.6123234407
        0.1277428796        0.3343059384       -0.6702818523
        0.1277428796        0.3492453626       -0.7201672648
        0.1277428796        0.3641847867       -0.7633382322
        0.1277428796        0.3791242109       -0.8007275998
        0.1277428796        0.3940636350       -0.8320575490
        0.1277428796        0.4090030592       -0.8552146911
        0.1277428796        0.4239424833       -0.8659445588
        0.1277428796        0.4388819075       -0.8582718108
        0.1277428796        0.4538213316       -0.8260190719
        0.1277428796        0.4687607558       -0.7652603040
        0.1277428796        0.4837001799       -0.6767648896
        0.1277428796        0.4986396041       -0.5671011088
        0.1277428796        0.5135790282       -0.4475410300
        0.1277428796        0.5285184524       -0.3310561870
        0.1277428796        0.5434578765       -0.2287472141
        0.1277428796        0.5583973007       -0.1472827372
        0.1277428796        0.5733367248       -0.0882353982
        0.1277428796        0.5882761490       -0.0491498449
        0.1277428796        0.6032155732       -0.0254558000
        0.1277428796        0.6181549973       -0.0122664640
        0.1277428796        0.6330944215       -0.0055066308
        0.1277428796        0.6480338456       -0.0023075040
        0.1277428796        0.6629732698       -0.0009049891
        0.1277428796        0.6779126939       -0.0003333027
        0.1277428796        0.6928521181       -0.0001157300
        0.1277428796        0.7077915422       -0.0000380518
        0.1277428796        0.7227309664       -0.0000119014
        0.1277428796        0.7376703905       -0.0000035563
        0.1277428796        0.7526098147       -0.0000010182
        0.1277428796        0.7675492388        0.0000000000
        0.1277428796        0.7824886630        0.0000000000
        0.1277428796        0.7974280871        0.0000000000
        0.1277428796        0.8123675113        0.0000000000
        0.1277428796        0.8273069354        0.0000000000
        0.1277428796        0.8422463596        0.0000000000
        0.1277428796        0.8571857837        0.0000000000
        0.1277428796        0.8721252079        0.0000000000
        0.1277428796        0.8870646320        0.0000000000
        0.1277428796        0.9020040562        0.0000000000
        0.1277428796        0.9169434803        0.0000000000
        0.1277428796        0.9318829045        0.0000000000
        0.1277428796        0.9468223286        0.0000000000
        0.1277428796        0.9617617528        0.0000000000
        0.1277428796        0.9767011769        0.0000000000
        0.1277428796        0.9916406011        0.0000000000
        0.1277428796        1.0065800252        0.0000000000
        0.1277428796        1.0215194494        0.0000000000
        0.1277428796        1.0364588735        0.0000000000
        0.1277428796        1.0513982977        0.0000000000
        0.1277428796        1.0663377218        0.0000000000
        0.1277428796        1.0812771460        0.0000000000
        0.1277428796        1.0962165702        0.0000000000
        0.1277428796        1.1111559943        0.0000000000
        0.1277428796        1.1260954185        0.0000000000
        0.1277428796        1.1410348426        0.0000000000
        0.1277428796        1.1559742668        0.0000000000
        0.1277428796        1.1709136909        0.0000000000
        0.1277428796        1.1858531151        0.0000000000
        0.1277428796        1.2007925392        0.0000000000
        0.1277428796        1.2157319634        0.0000000000
        0.1277428796        1.2306713875        0.0000000000
        0.1277428796        1.2456108117        0.0000000000
        0.1277428796        1.2605502358        0.0000000000
        0.1277428796        1.2754896600        0.0000000000
        0.1277428796        1.2904290841        0.0000000000
        0.1277428796        1.3053685083        0.0000000000
        0.1277428796        1.3203079324        0.0000000000
        0.1277428796        1.3352473566        0.0000000000
        0.1277428796        1.3501867807        0.0000000000
        0.1277428796        1.3651262049        0.0000000000
        0.1277428796        1.3800656290        0.0000000000
        0.1277428796        1.3950050532        0.0000000000
        0.1277428796        1.4099444773        0.0000000000
        0.1277428796        1.4248839015        0.0000000000
        0.1277428796        1.4398233256        0.0000000000
        0.1277428796        1.4547627498        0.0000000000
        0.1277428796        1.4697021739        0.0000000000
        0.1277428796        1.4846415981        0.0000000000
        0.1277428796        1.4995810222        0.0000000000
        0.1277428796        1.5145204464        0.0000000000
        0.1277428796        1.5294598705        0.0000000000
        0.1277428796        1.5443992947        0.0000000000
        0.1277428796        1.5593387188        0.0000000000
        0.1277428796        1.5742781430        0.0000000000

        0.1441632689        0.0952751520       -0.0006686278
        0.1441632689        0.1102145762       -0.0018669607
        0.1441632689        0.1251540003       -0.0048021905
        0.1441632689        0.1400934245       -0.0113891630
        0.1441632689        0.1550328486       -0.0249329208
        0.1441632689        0.1699722728       -0.0504512587
        0.1441632689        0.1849116969       -0.0945174965
        0.1441632689        0.1998511211       -0.1642811550
        0.1441632689        0.2147905452       -0.2655864862
        0.1441632689        0.2297299694       -0.4006265487
        0.1441632689        0.2446693935       -0.5660909481
        0.1441632689        0.2596088177       -0.7528798112
        0.1441632689        0.2745482418       -0.9479042277
        0.1441632689        0.2894876660       -1.1374625935
        0.1441632689        0.3044270901       -1.3107913742
        0.1441632689        0.3193665143       -1.4622627947
        0.1441632689        0.3343059384       -1.5914588423
        0.1441632689        0.3492453626       -1.7014619707
        0.1441632689        0.3641847867       -1.7963945754
        0.1441632689        0.3791242109       -1.8791234627
        0.1441632689        0.3940636350       -1.9494403953
        0.1441632689        0.4090030592       -2.0026673892
        0.1441632689        0.4239424833       -2.0289561032
        0.1441632689        0.4388819075       -2.0141903147
        0.1441632689        0.4538213316       -1.9434211803
        0.1441632689        0.4687607558       -1.8065726216
        0.1441632689        0.4837001799       -1.6043042679
        0.1441632689        0.4986396041       -1.3509039935
        0.1441632689        0.5135790282       -1.0720705843
        0.1441632689        0.5285184524       -0.7980908583
        0.1441632689        0.5434578765       -0.5554523551
        0.1441632689        0.5583973007       -0.3606088272
        0.1441632689        0.5733367248       -0.2181099829
        0.1441632689        0.5882761490       -0.1228546244
        0.1441632689        0.6032155732       -0.0644690708
        0.1441632689        0.6181549973       -0.0315535189
        0.1441632689        0.6330944215       -0.0144309852
        0.1441632689        0.6480338456       -0.0061834914
        0.1441632689        0.6629732698       -0.0024906372
        0.1441632689        0.6779126939       -0.0009467779
        0.1441632689        0.6928521181       -0.0003411603
        0.1441632689        0.7077915422       -0.0001170594
        0.1441632689        0.7227309664       -0.0000384081
        0.1441632689        0.7376703905       -0.0000120931
        0.1441632689        0.7526098147       -0.0000036612
        0.1441632689        0.7675492388       -0.0000010659
        0.1441632689        0.7824886630        0.0000000000
        0.1441632689        0.7974280871        0.0000000000
        0.1441632689        0.8123675113        0.0000000000
        0.1441632689        0.8273069354        0.0000000000
        0.1441632689        0.8422463596        0.0000000000
        0.1441632689        0.8571857837        0.0000000000
        0.1441632689        0.8721252079        0.0000000000
        0.1441632689        0.8870646320        0.0000000000
        0.1441632689        0.9020040562        0.0000000000
        0.1441632689        0.9169434803        0.0000000000
        0.1441632689        0.9318829045        0.0000000000
        0.1441632689        0.9468223286        0.0000000000
        0.1441632689        0.9617617528        0.0000000000
        0.1441632689        0.9767011769        0.0000000000
        0.1441632689        0.9916406011        0.0000000000
        0.1441632689        1.0065800252        0.0000000000
        0.1441632689        1.0215194494        0.0000000000
        0.1441632689        1.0364588735        0.0000000000
        0.1441632689        1.0513982977        0.0000000000
        0.1441632689        1.0663377218        0.0000000000
        0.1441632689        1.0812771460        0.0000000000
        0.1441632689        1.0962165702        0.0000000000
        0.1441632689        1.1111559943        0.0000000000
        0.1441632689        1.1260954185        0.0000000000
        0.1441632689        1.1410348426        0.0000000000
        0.1441632689        1.1559742668        0.0000000000
        0.1441632689        1.1709136909        0.0000000000
        0.1441632689        1.1858531151        0.0000000000
        0.1441632689        1.2007925392        0.0000000000
        0.1441632689        1.2157319634        0.0000000000
        0.1441632689        1.2306713875        0.0000000000
        0.1441632689        1.2456108117        0.0000000000
        0.1441632689        1.2605502358        0.0000000000
        0.1441632689        1.2754896600        0.0000000000
        0.1441632689        1.2904290841        0.0000000000
        0.1441632689        1.3053685083        0.0000000000
        0.1441632689        1.3203079324        0.0000000000
        0.1441632689        1.3352473566        0.0000000000
        0.1441632689        1.3501867807        0.0000000000
        0.1441632689        1.3651262049        0.0000000000
        0.1441632689        1.3800656290        0.0000000000
        0.1441632689        1.3950050532        0.0000000000
        0.1441632689        1.4099444773        0.0000000000
        0.1441632689        1.4248839015        0.0000000000
        0.1441632689        1.4398233256        0.0000000000
        0.1441632689        1.4547627498        0.0000000000
        0.1441632689        1.4697021739        0.0000000000
        0.1441632689        1.4846415981        0.0000000000
        0.1441632689        1.4995810222        0.0000000000
        0.1441632689        1.5145204464        0.0000000000
        0.1441632689        1.5294598705        0.0000000000
        0.1441632689        1.5443992947        0.0000000000
        0.1441632689        1.5593387188        0.0000000000
        0.1441632689        1.5742781430        0.0000000000

        0.1605836582        0.0952751520       -0.0015641658
        0.1605836582        0.1102145762       -0.0043520938
        0.1605836582        0.1251540003       -0.0111531491
        0.1605836582        0.1400934245       -0.0263490729
        0.1605836582        0.1550328486       -0.0574474473
        0.1605836582        0.1699722728       -0.1157413887
        0.1605836582        0.1849116969       -0.2158378774
        0.1605836582        0.1998511211       -0.3733058561
        0.1605836582        0.2147905452       -0.6003302361
        0.1605836582        0.2297299694       -0.9004531956
        0.1605836582        0.2446693935       -1.2646331975
        0.1605836582        0.2596088177       -1.6710212048
        0.1605836582        0.2745482418       -2.0894926214
        0.1605836582        0.2894876660       -2.4895826500
        0.1605836582        0.3044270901       -2.8485049539
        0.1605836582        0.3193665143       -3.1557874288
        0.1605836582        0.3343059384       -3.4129222471
        0.1605836582        0.3492453626       -3.6290196854
        0.1605836582        0.3641847867       -3.8149946805
        0.1605836582        0.3791242109       -3.9784472385
        0.1605836582        0.3940636350       -4.1198851924
        0.1605836582        0.4090030592       -4.2299744513
        0.1605836582        0.4239424833       -4.2881354483
        0.1605836582        0.4388819075       -4.2642901362
        0.1605836582        0.4538213316       -4.1258342744
        0.1605836582        0.4687607558       -3.8495540441
        0.1605836582        0.4837001799       -3.4342668107
        0.1605836582        0.4986396041       -2.9075911495
        0.1605836582        0.5135790282       -2.3220598811
        0.1605836582        0.5285184524       -1.7412484748
        0.1605836582        0.5434578765       -1.2220757392
        0.1605836582        0.5583973007       -0.8011515828
        0.1605836582        0.5733367248       -0.4901174324
        0.1605836582        0.5882761490       -0.2798051713
        0.1605836582        0.6032155732       -0.1491984335
        0.1605836582        0.6181549973       -0.0744344854
        0.1605836582        0.6330944215       -0.0348327564
        0.1605836582        0.6480338456       -0.0153404771
        0.1605836582        0.6629732698       -0.0063832409
        0.1605836582        0.6779126939       -0.0025205339
        0.1605836582        0.6928521181       -0.0009486915
        0.1605836582        0.7077915422       -0.0003417563
        0.1605836582        0.7227309664       -0.0001182219
        0.1605836582        0.7376703905       -0.0000393578
        0.1605836582        0.7526098147       -0.0000126195
        0.1605836582        0.7675492388       -0.0000038945
        0.1605836582        0.7824886630       -0.0000011515
        0.1605836582        0.7974280871        0.0000000000
        0.1605836582        0.8123675113        0.0000000000
        0.1605836582        0.8273069354        0.0000000000
        0.1605836582        0.8422463596        0.0000000000
        0.1605836582        0.8571857837        0.0000000000
        0.1605836582        0.8721252079        0.0000000000
        0.1605836582        0.8870646320        0.0000000000
        0.1605836582        0.9020040562        0.0000000000
        0.1605836582        0.9169434803        0.0000000000
        0.1605836582        0.9318829045        0.0000000000
        0.1605836582        0.9468223286        0.0000000000
        0.1605836582        0.9617617528        0.0000000000
        0.1605836582        0.9767011769        0.0000000000
        0.1605836582        0.9916406011        0.0000000000
        0.1605836582        1.0065800252        0.0000000000
        0.1605836582        1.0215194494        0.0000000000
        0.1605836582        1.0364588735        0.0000000000
        0.1605836582        1.0513982977        0.0000000000
        0.1605836582        1.0663377218        0.0000000000
        0.1605836582        1.0812771460        0.0000000000
        0.1605836582        1.0962165702        0.0000000000
        0.1605836582        1.1111559943        0.0000000000
        0.1605836582        1.1260954185        0.0000000000
        0.1605836582        1.1410348426        0.0000000000
        0.1605836582        1.1559742668        0.0000000000
        0.1605836582        1.1709136909        0.0000000000
        0.1605836582        1.1858531151        0.0000000000
        0.1605836582        1.2007925392        0.0000000000
        0.1605836582        1.2157319634        0.0000000000
        0.1605836582        1.2306713875        0.0000000000
        0.1605836582        1.2456108117        0.0000000000
        0.1605836582        1.2605502358        0.0000000000
        0.1605836582        1.2754896600        0.0000000000
        0.1605836582        1.2904290841        0.0000000000
        0.1605836582        1.3053685083        0.0000000000
        0.1605836582        1.3203079324        0.0000000000
        0.1605836582        1.3352473566        0.0000000000
        0.1605836582        1.3501867807        0.0000000000
        0.1605836582        1.3651262049        0.0000000000
        0.1605836582        1.3800656290        0.0000000000
        0.1605836582        1.3950050532        0.0000000000
        0.1605836582        1.4099444773        0.0000000000
        0.1605836582        1.4248839015        0.0000000000
        0.1605836582        1.4398233256        0.0000000000
        0.1605836582        1.4547627498        0.0000000000
        0.1605836582        1.4697021739        0.0000000000
        0.1605836582        1.4846415981        0.0000000000
        0.1605836582        1.4995810222        0.0000000000
        0.1605836582        1.5145204464        0.0000000000
        0.1605836582        1.5294598705        0.0000000000
        0.1605836582        1.5443992947        0.0000000000
        0.1605836582        1.5593387188        0.0000000000
        0.1605836582        1.5742781430        0.0000000000

        0.1770040475        0.0952751520       -0.0033308530
        0.1770040475        0.1102145762       -0.0092332826
        0.1770040475        0.1251540003       -0.0235701153
        0.1770040475        0.1400934245       -0.0554556937
        0.1770040475        0.1550328486       -0.1203831603
        0.1770040475        0.1699722728       -0.2414241825
        0.1770040475        0.1849116969       -0.4480051112
        0.1770040475        0.1998511211       -0.7707811751
        0.1770040475        0.2147905452       -1.2325262503
        0.1770040475        0.2297299694       -1.8374592574
        0.1770040475        0.2446693935       -2.5637176833
        0.1770040475        0.2596088177       -3.3638307791
        0.1770040475        0.2745482418       -4.1750061174
        0.1770040475        0.2894876660       -4.9360181129
        0.1770040475        0.3044270901       -5.6035724406
        0.1770040475        0.3193665143       -6.1610390323
        0.1770040475        0.3343059384       -6.6165959173
        0.1770040475        0.3492453626       -6.9932946115
        0.1770040475        0.3641847867       -7.3166360326
        0.1770040475        0.3791242109       -7.6042560560
        0.1770040475        0.3940636350       -7.8589258462
        0.1770040475        0.4090030592       -8.0638143704
        0.1770040475        0.4239424833       -8.1800696198
        0.1770040475        0.4388819075       -8.1498773563
        0.1770040475        0.4538213316       -7.9091446777
        0.1770040475        0.4687607558       -7.4098326659
        0.1770040475        0.4837001799       -6.6444379474
        0.1770040475        0.4986396041       -5.6601579467
        0.1770040475        0.5135790282       -4.5531343206
        0.1770040475        0.5285184524       -3.4432538409
        0.1770040475        0.5434578765       -2.4406290485
        0.1770040475        0.5583973007       -1.6187207420
        0.1770040475        0.5733367248       -1.0040276853
        0.1770040475        0.5882761490       -0.5826995748
        0.1770040475        0.6032155732       -0.3168934834
        0.1770040475        0.6181549973       -0.1618792300
        0.1770040475        0.6330944215       -0.0779247874
        0.1770040475        0.6480338456       -0.0354858704
        0.1770040475        0.6629732698       -0.0153531694
        0.1770040475        0.6779126939       -0.0063384916
        0.1770040475        0.6928521181       -0.0025068015
        0.1770040475        0.7077915422       -0.0009526458
        0.1770040475        0.7227309664       -0.0003485434
        0.1770040475        0.7376703905       -0.0001228647
        0.1770040475        0.7526098147       -0.0000417131
        0.1770040475        0.7675492388       -0.0000136229
        0.1770040475        0.7824886630       -0.0000042665
        0.1770040475        0.7974280871       -0.0000012810
        0.1770040475        0.8123675113        0.0000000000
        0.1770040475        0.8273069354        0.0000000000
        0.1770040475        0.8422463596        0.0000000000
        0.1770040475        0.8571857837        0.0000000000
        0.1770040475        0.8721252079        0.0000000000
        0.1770040475        0.8870646320        0.0000000000
        0.1770040475        0.9020040562        0.0000000000
        0.1770040475        0.9169434803        0.0000000000
        0.1770040475        0.9318829045        0.0000000000
        0.1770040475        0.9468223286        0.0000000000
        0.1770040475        0.9617617528        0.0000000000
        0.1770040475        0.9767011769        0.0000000000
        0.1770040475        0.9916406011        0.0000000000
        0.1770040475        1.0065800252        0.0000000000
        0.1770040475        1.0215194494        0.0000000000
        0.1770040475        1.0364588735        0.0000000000
        0.1770040475        1.0513982977        0.0000000000
        0.1770040475        1.0663377218        0.0000000000
        0.1770040475        1.0812771460        0.0000000000
        0.1770040475        1.0962165702        0.0000000000
        0.1770040475        1.1111559943        0.0000000000
        0.1770040475        1.1260954185        0.0000000000
        0.1770040475        1.1410348426        0.0000000000
        0.1770040475        1.1559742668        0.0000000000
        0.1770040475        1.1709136909        0.0000000000
        0.1770040475        1.1858531151        0.0000000000
        0.1770040475        1.2007925392        0.0000000000
        0.1770040475        1.2157319634        0.0000000000
        0.1770040475        1.2306713875        0.0000000000
        0.1770040475        1.2456108117        0.0000000000
        0.1770040475        1.2605502358        0.0000000000
        0.1770040475        1.2754896600        0.0000000000
        0.1770040475        1.2904290841        0.0000000000
        0.1770040475        1.3053685083        0.0000000000
        0.1770040475        1.3203079324        0.0000000000
        0.1770040475        1.3352473566        0.0000000000
        0.1770040475        1.3501867807        0.0000000000
        0.1770040475        1.3651262049        0.0000000000
        0.1770040475        1.3800656290        0.0000000000
        0.1770040475        1.3950050532        0.0000000000
        0.1770040475        1.4099444773        0.0000000000
        0.1770040475        1.4248839015        0.0000000000
        0.1770040475        1.4398233256        0.0000000000
        0.1770040475        1.4547627498        0.0000000000
        0.1770040475        1.4697021739        0.0000000000
        0.1770040475        1.4846415981        0.0000000000
        0.1770040475        1.4995810222        0.0000000000
        0.1770040475        1.5145204464        0.0000000000
        0.1770040475        1.5294598705        0.0000000000
        0.1770040475        1.5443992947        0.0000000000
        0.1770040475        1.5593387188        0.0000000000
        0.1770040475        1.5742781430        0.0000000000

        0.1934244368        0.0952751520       -0.0064706133
        0.1934244368        0.1102145762       -0.0178668094
        0.1934244368        0.1251540003       -0.0454217835
        0.1934244368        0.1400934245       -0.1064042345
        0.1934244368        0.1550328486       -0.2299182586
        0.1934244368        0.1699722728       -0.4588300359
        0.1934244368        0.1849116969       -0.8469685624
        0.1934244368        0.1998511211       -1.4489658382
        0.1934244368        0.2147905452       -2.3028942505
        0.1934244368        0.2297299694       -3.4106251791
        0.1934244368        0.2446693935       -4.7249509520
        0.1934244368        0.2596088177       -6.1523493479
        0.1934244368        0.2745482418       -7.5741051678
        0.1934244368        0.2894876660       -8.8789155623
        0.1934244368        0.3044270901       -9.9930937393
        0.1934244368        0.3193665143      -10.8951904308
        0.1934244368        0.3343059384      -11.6102356213
        0.1934244368        0.3492453626      -12.1892489502
        0.1934244368        0.3641847867      -12.6851900661
        0.1934244368        0.3791242109      -13.1341893265
        0.1934244368        0.3940636350      -13.5440341643
        0.1934244368        0.4090030592      -13.8871830823
        0.1934244368        0.4239424833      -14.0972946681
        0.1934244368        0.4388819075      -14.0740996555
        0.1934244368        0.4538213316      -13.7040456197
        0.1934244368        0.4687607558      -12.8977957220
        0.1934244368        0.4837001799      -11.6327804272
        0.1934244368        0.4986396041       -9.9797096640
        0.1934244368        0.5135790282       -8.0957587461
        0.1934244368        0.5285184524       -6.1837812871
        0.1934244368        0.5434578765       -4.4354227937
        0.1934244368        0.5583973007       -2.9835945097
        0.1934244368        0.5733367248       -1.8821653383
        0.1934244368        0.5882761490       -1.1147462287
        0.1934244368        0.6032155732       -0.6212011409
        0.1934244368        0.6181549973       -0.3267066416
        0.1934244368        0.6330944215       -0.1627767996
        0.1934244368        0.6480338456       -0.0771527798
        0.1934244368        0.6629732698       -0.0349339735
        0.1934244368        0.6779126939       -0.0151665344
        0.1934244368        0.6928521181       -0.0063310971
        0.1934244368        0.7077915422       -0.0025452865
        0.1934244368        0.7227309664       -0.0009859777
        0.1934244368        0.7376703905       -0.0003678569
        0.1934244368        0.7526098147       -0.0001320361
        0.1934244368        0.7675492388       -0.0000455304
        0.1934244368        0.7824886630       -0.0000150519
        0.1934244368        0.7974280871       -0.0000047679
        0.1934244368        0.8123675113       -0.0000014480
        0.1934244368        0.8273069354        0.0000000000
        0.1934244368        0.8422463596        0.0000000000
        0.1934244368        0.8571857837        0.0000000000
        0.1934244368        0.8721252079        0.0000000000
        0.1934244368        0.8870646320        0.0000000000
        0.1934244368        0.9020040562        0.0000000000
        0.1934244368        0.9169434803        0.0000000000
        0.1934244368        0.9318829045        0.0000000000
        0.1934244368        0.9468223286        0.0000000000
        0.1934244368        0.9617617528        0.0000000000
        0.1934244368        0.9767011769        0.0000000000
        0.1934244368        0.9916406011        0.0000000000
        0.1934244368        1.0065800252        0.0000000000
        0.1934244368        1.0215194494        0.0000000000
        0.1934244368        1.0364588735        0.0000000000
        0.1934244368        1.0513982977        0.0000000000
        0.1934244368        1.0663377218        0.0000000000
        0.1934244368        1.0812771460        0.0000000000
        0.1934244368        1.0962165702        0.0000000000
        0.1934244368        1.1111559943        0.0000000000
        0.1934244368        1.1260954185        0.0000000000
        0.1934244368        1.1410348426        0.0000000000
        0.1934244368        1.1559742668        0.0000000000
        0.1934244368        1.1709136909        0.0000000000
        0.1934244368        1.1858531151        0.0000000000
        0.1934244368        1.2007925392        0.0000000000
        0.1934244368        1.2157319634        0.0000000000
        0.1934244368        1.2306713875        0.0000000000
        0.1934244368        1.2456108117        0.0000000000
        0.1934244368        1.2605502358        0.0000000000
        0.1934244368        1.2754896600        0.0000000000
        0.1934244368        1.2904290841        0.0000000000
        0.1934244368        1.3053685083        0.0000000000
        0.1934244368        1.3203079324        0.0000000000
        0.1934244368        1.3352473566        0.0000000000
        0.1934244368        1.3501867807        0.0000000000
        0.1934244368        1.3651262049        0.0000000000
        0.1934244368        1.3800656290        0.0000000000
        0.1934244368        1.3950050532        0.0000000000
        0.1934244368        1.4099444773        0.0000000000
        0.1934244368        1.4248839015        0.0000000000
        0.1934244368        1.4398233256        0.0000000000
        0.1934244368        1.4547627498        0.0000000000
        0.1934244368        1.4697021739        0.0000000000
        0.1934244368        1.4846415981        0.0000000000
        0.1934244368        1.4995810222        0.0000000000
        0.1934244368        1.5145204464        0.0000000000
        0.1934244368        1.5294598705        0.0000000000
        0.1934244368        1.5443992947        0.0000000000
        0.1934244368        1.5593387188        0.0000000000
        0.1934244368        1.5742781430        0.0000000000

        0.2098448261        0.0952751520       -0.0114989349
        0.2098448261        0.1102145762       -0.0316206114
        0.2098448261        0.1251540003       -0.0800382636
        0.2098448261        0.1400934245       -0.1866328988
        0.2098448261        0.1550328486       -0.4012992615
        0.2098448261        0.1699722728       -0.7966432006
        0.2098448261        0.1849116969       -1.4622684479
        0.2098448261        0.1998511211       -2.4864136453
        0.2098448261        0.2147905452       -3.9257969015
        0.2098448261        0.2297299694       -5.7727922877
        0.2098448261        0.2446693935       -7.9357517909
        0.2098448261        0.2596088177      -10.2471891764
        0.2098448261        0.2745482418      -12.5031469724
        0.2098448261        0.2894876660      -14.5204242947
        0.2098448261        0.3044270901      -16.1870418684
        0.2098448261        0.3193665143      -17.4838125937
        0.2098448261        0.3343059384      -18.4702994496
        0.2098448261        0.3492453626      -19.2465481243
        0.2098448261        0.3641847867      -19.9108508273
        0.2098448261        0.3791242109      -20.5289085217
        0.2098448261        0.3940636350      -21.1171883937
        0.2098448261        0.4090030592      -21.6345125506
        0.2098448261        0.4239424833      -21.9782538616
        0.2098448261        0.4388819075      -21.9914614810
        0.2098448261        0.4538213316      -21.4928493556
        0.2098448261        0.4687607558      -20.3330847170
        0.2098448261        0.4837001799      -18.4610662167
        0.2098448261        0.4986396041      -15.9683070383
        0.2098448261        0.5135790282      -13.0835491902
        0.2098448261        0.5285184524      -10.1141898201
        0.2098448261        0.5434578765       -7.3599589065
        0.2098448261        0.5583973007       -5.0375640427
        0.2098448261        0.5733367248       -3.2450565536
        0.2098448261        0.5882761490       -1.9708790528
        0.2098448261        0.6032155732       -1.1317649004
        0.2098448261        0.6181549973       -0.6166894938
        0.2098448261        0.6330944215       -0.3201294817
        0.2098448261        0.6480338456       -0.1589463495
        0.2098448261        0.6629732698       -0.0757403432
        0.2098448261        0.6779126939       -0.0347241438
        0.2098448261        0.6928521181       -0.0153368450
        0.2098448261        0.7077915422       -0.0065272337
        0.2098448261        0.7227309664       -0.0026750241
        0.2098448261        0.7376703905       -0.0010544776
        0.2098448261        0.7526098147       -0.0003992818
        0.2098448261        0.7675492388       -0.0001450469
        0.2098448261        0.7824886630       -0.0000504823
        0.2098448261        0.7974280871       -0.0000168260
        0.2098448261        0.8123675113       -0.0000053718
        0.2098448261        0.8273069354       -0.0000016420
        0.2098448261        0.8422463596        0.0000000000
        0.2098448261        0.8571857837        0.0000000000
        0.2098448261        0.8721252079        0.0000000000
        0.2098448261        0.8870646320        0.0000000000
        0.2098448261        0.9020040562        0.0000000000
        0.2098448261        0.9169434803        0.0000000000
        0.2098448261        0.9318829045        0.0000000000
        0.2098448261        0.9468223286        0.0000000000
        0.2098448261        0.9617617528        0.0000000000
        0.2098448261        0.9767011769        0.0000000000
        0.2098448261        0.9916406011        0.0000000000
        0.2098448261        1.0065800252        0.0000000000
        0.2098448261        1.0215194494        0.0000000000
        0.2098448261        1.0364588735        0.0000000000
        0.2098448261        1.0513982977        0.0000000000
        0.2098448261        1.0663377218        0.0000000000
        0.2098448261        1.0812771460        0.0000000000
        0.2098448261        1.0962165702        0.0000000000
        0.2098448261        1.1111559943        0.0000000000
        0.2098448261        1.1260954185        0.0000000000
        0.2098448261        1.1410348426        0.0000000000
        0.2098448261        1.1559742668        0.0000000000
        0.2098448261        1.1709136909        0.0000000000
        0.2098448261        1.1858531151        0.0000000000
        0.2098448261        1.2007925392        0.0000000000
        0.2098448261        1.2157319634        0.0000000000
        0.2098448261        1.2306713875        0.0000000000
        0.2098448261        1.2456108117        0.0000000000
        0.2098448261        1.2605502358        0.0000000000
        0.2098448261        1.2754896600        0.0000000000
        0.2098448261        1.2904290841        0.0000000000
        0.2098448261        1.3053685083        0.0000000000
        0.2098448261        1.3203079324        0.0000000000
        0.2098448261        1.3352473566        0.0000000000
        0.2098448261        1.3501867807        0.0000000000
        0.2098448261        1.3651262049        0.0000000000
        0.2098448261        1.3800656290        0.0000000000
        0.2098448261        1.3950050532        0.0000000000
        0.2098448261        1.4099444773        0.0000000000
        0.2098448261        1.4248839015        0.0000000000
        0.2098448261        1.4398233256        0.0000000000
        0.2098448261        1.4547627498        0.0000000000
        0.2098448261        1.4697021739        0.0000000000
        0.2098448261        1.4846415981        0.0000000000
        0.2098448261        1.4995810222        0.0000000000
        0.2098448261        1.5145204464        0.0000000000
        0.2098448261        1.5294598705        0.0000000000
        0.2098448261        1.5443992947        0.0000000000
        0.2098448261        1.5593387188        0.0000000000
        0.2098448261        1.5742781430        0.0000000000

        0.2262652154        0.0952751520       -0.0187607775
        0.2262652154        0.1102145762       -0.0513663893
        0.2262652154        0.1251540003       -0.1294221464
        0.2262652154        0.1400934245       -0.3003118242
        0.2262652154        0.1550328486       -0.6423606944
        0.2262652154        0.1699722728       -1.2680401800
        0.2262652154        0.1849116969       -2.3134665785
        0.2262652154        0.1998511211       -3.9080343852
        0.2262652154        0.2147905452       -6.1265411766
        0.2262652154        0.2297299694       -8.9392643486
        0.2262652154        0.2446693935      -12.1852634691
        0.2262652154        0.2596088177      -15.5910317513
        0.2262652154        0.2745482418      -18.8373574275
        0.2262652154        0.2894876660      -21.6508953171
        0.2262652154        0.3044270901      -23.8805835000
        0.2262652154        0.3193665143      -25.5252140708
        0.2262652154        0.3343059384      -26.7043578092
        0.2262652154        0.3492453626      -27.5933891290
        0.2262652154        0.3641847867      -28.3560490588
        0.2262652154        0.3791242109      -29.0987362079
        0.2262652154        0.3940636350      -29.8497854137
        0.2262652154        0.4090030592      -30.5523337151
        0.2262652154        0.4239424833      -31.0621977670
        0.2262652154        0.4388819075      -31.1575744080
        0.2262652154        0.4538213316      -30.5777592787
        0.2262652154        0.4687607558      -29.0984151324
        0.2262652154        0.4837001799      -26.6238610816
        0.2262652154        0.4986396041      -23.2534627413
        0.2262652154        0.5135790282      -19.2819172839
        0.2262652154        0.5285184524      -15.1251126743
        0.2262652154        0.5434578765      -11.2034177450
        0.2262652154        0.5583973007       -7.8348471087
        0.2262652154        0.5733367248       -5.1794146818
        0.2262652154        0.5882761490       -3.2445362508
        0.2262652154        0.6032155732       -1.9322743104
        0.2262652154        0.6181549973       -1.0981001518
        0.2262652154        0.6330944215       -0.5976664872
        0.2262652154        0.6480338456       -0.3125066658
        0.2262652154        0.6629732698       -0.1573122634
        0.2262652154        0.6779126939       -0.0763119002
        0.2262652154        0.6928521181       -0.0356708926
        0.2262652154        0.7077915422       -0.0160531584
        0.2262652154        0.7227309664       -0.0069468844
        0.2262652154        0.7376703905       -0.0028868890
        0.2262652154        0.7526098147       -0.0011507059
        0.2262652154        0.7675492388       -0.0004395339
        0.2262652154        0.7824886630       -0.0001607649
        0.2262652154        0.7974280871       -0.0000562970
        0.2262652154        0.8123675113       -0.0000188787
        0.2262652154        0.8273069354       -0.0000060633
        0.2262652154        0.8422463596       -0.0000018633
        0.2262652154        0.8571857837        0.0000000000
        0.2262652154        0.8721252079        0.0000000000
        0.2262652154        0.8870646320        0.0000000000
        0.2262652154        0.9020040562        0.0000000000
        0.2262652154        0.9169434803        0.0000000000
        0.2262652154        0.9318829045        0.0000000000
        0.2262652154        0.9468223286        0.0000000000
        0.2262652154        0.9617617528        0.0000000000
        0.2262652154        0.9767011769        0.0000000000
        0.2262652154        0.9916406011        0.0000000000
        0.2262652154        1.0065800252        0.0000000000
        0.2262652154        1.0215194494        0.0000000000
        0.2262652154        1.0364588735        0.0000000000
        0.2262652154        1.0513982977        0.0000000000
        0.2262652154        1.0663377218        0.0000000000
        0.2262652154        1.0812771460        0.0000000000
        0.2262652154        1.0962165702        0.0000000000
        0.2262652154        1.1111559943        0.0000000000
        0.2262652154        1.1260954185        0.0000000000
        0.2262652154        1.1410348426        0.0000000000
        0.2262652154        1.1559742668        0.0000000000
        0.2262652154        1.1709136909        0.0000000000
        0.2262652154        1.1858531151        0.0000000000
        0.2262652154        1.2007925392        0.0000000000
        0.2262652154        1.2157319634        0.0000000000
        0.2262652154        1.2306713875        0.0000000000
        0.2262652154        1.2456108117        0.0000000000
        0.2262652154        1.2605502358        0.0000000000
        0.2262652154        1.2754896600        0.0000000000
        0.2262652154        1.2904290841        0.0000000000
        0.2262652154        1.3053685083        0.0000000000
        0.2262652154        1.3203079324        0.0000000000
        0.2262652154        1.3352473566        0.0000000000
        0.2262652154        1.3501867807        0.0000000000
        0.2262652154        1.3651262049        0.0000000000
        0.2262652154        1.3800656290        0.0000000000
        0.2262652154        1.3950050532        0.0000000000
        0.2262652154        1.4099444773        0.0000000000
        0.2262652154        1.4248839015        0.0000000000
        0.2262652154        1.4398233256        0.0000000000
        0.2262652154        1.4547627498        0.0000000000
        0.2262652154        1.4697021739        0.0000000000
        0.2262652154        1.4846415981        0.0000000000
        0.2262652154        1.4995810222        0.0000000000
        0.2262652154        1.5145204464        0.0000000000
        0.2262652154        1.5294598705        0.0000000000
        0.2262652154        1.5443992947        0.0000000000
        0.2262652154        1.5593387188        0.0000000000
        0.2262652154        1.5742781430        0.0000000000

        0.2426856047        0.0952751520       -0.0282326667
        0.2426856047        0.1102145762       -0.0769477886
        0.2426856047        0.1251540003       -0.1929368443
        0.2426856047        0.1400934245       -0.4453732016
        0.2426856047        0.1550328486       -0.9473500702
        0.2426856047        0.1699722728       -1.8588961928
        0.2426856047        0.1849116969       -3.3694508237
        0.2426856047        0.1998511211       -5.6517176963
        0.2426856047        0.2147905452       -8.7919048649
        0.2426856047        0.2297299694      -12.7204114428
        0.2426856047        0.2446693935      -17.1800245000
        0.2426856047        0.2596088177      -21.7618459041
        0.2426856047        0.2745482418      -26.0092564773
        0.2426856047        0.2894876660      -29.5519881120
        0.2426856047        0.3044270901      -32.2111421797
        0.2426856047        0.3193665143      -34.0285786762
        0.2426856047        0.3343059384      -35.2140205426
        0.2426856047        0.3492453626      -36.0442938068
        0.2426856047        0.3641847867      -36.7651692482
        0.2426856047        0.3791242109      -37.5303419762
        0.2426856047        0.3940636350      -38.3802287543
        0.2426856047        0.4090030592      -39.2411286964
        0.2426856047        0.4239424833      -39.9283729635
        0.2426856047        0.4388819075      -40.1588399076
        0.2426856047        0.4538213316      -39.5950864722
        0.2426856047        0.4687607558      -37.9344727786
        0.2426856047        0.4837001799      -35.0235759433
        0.2426856047        0.4986396041      -30.9467096632
        0.2426856047        0.5135790282      -26.0368097187
        0.2426856047        0.5285184524      -20.7936134905
        0.2426856047        0.5434578765      -15.7438711329
        0.2426856047        0.5583973007      -11.3065550834
        0.2426856047        0.5733367248       -7.7157773093
        0.2426856047        0.5882761490       -5.0173974165
        0.2426856047        0.6032155732       -3.1193238357
        0.2426856047        0.6181549973       -1.8600978584
        0.2426856047        0.6330944215       -1.0667490404
        0.2426856047        0.6480338456       -0.5893580959
        0.2426856047        0.6629732698       -0.3138693604
        0.2426856047        0.6779126939       -0.1610687608
        0.2426856047        0.6928521181       -0.0795642713
        0.2426856047        0.7077915422       -0.0377823154
        0.2426856047        0.7227309664       -0.0172242995
        0.2426856047        0.7376703905       -0.0075297871
        0.2426856047        0.7526098147       -0.0031538598
        0.2426856047        0.7675492388       -0.0012650064
        0.2426856047        0.7824886630       -0.0004857580
        0.2426856047        0.7974280871       -0.0001785980
        0.2426856047        0.8123675113       -0.0000628967
        0.2426856047        0.8273069354       -0.0000212250
        0.2426856047        0.8422463596       -0.0000068616
        0.2426856047        0.8571857837       -0.0000021265
        0.2426856047        0.8721252079        0.0000000000
        0.2426856047        0.8870646320        0.0000000000
        0.2426856047        0.9020040562        0.0000000000
        0.2426856047        0.9169434803        0.0000000000
        0.2426856047        0.9318829045        0.0000000000
        0.2426856047        0.9468223286        0.0000000000
        0.2426856047        0.9617617528        0.0000000000
        0.2426856047        0.9767011769        0.0000000000
        0.2426856047        0.9916406011        0.0000000000
        0.2426856047        1.0065800252        0.0000000000
        0.2426856047        1.0215194494        0.0000000000
        0.2426856047        1.0364588735        0.0000000000
        0.2426856047        1.0513982977        0.0000000000
        0.2426856047        1.0663377218        0.0000000000
        0.2426856047        1.0812771460        0.0000000000
        0.2426856047        1.0962165702        0.0000000000
        0.2426856047        1.1111559943        0.0000000000
        0.2426856047        1.1260954185        0.0000000000
        0.2426856047        1.1410348426        0.0000000000
        0.2426856047        1.1559742668        0.0000000000
        0.2426856047        1.1709136909        0.0000000000
        0.2426856047        1.1858531151        0.0000000000
        0.2426856047        1.2007925392        0.0000000000
        0.2426856047        1.2157319634        0.0000000000
        0.2426856047        1.2306713875        0.0000000000
        0.2426856047        1.2456108117        0.0000000000
        0.2426856047        1.2605502358        0.0000000000
        0.2426856047        1.2754896600        0.0000000000
        0.2426856047        1.2904290841        0.0000000000
        0.2426856047        1.3053685083        0.0000000000
        0.2426856047        1.3203079324        0.0000000000
        0.2426856047        1.3352473566        0.0000000000
        0.2426856047        1.3501867807        0.0000000000
        0.2426856047        1.3651262049        0.0000000000
        0.2426856047        1.3800656290        0.0000000000
        0.2426856047        1.3950050532        0.0000000000
        0.2426856047        1.4099444773        0.0000000000
        0.2426856047        1.4248839015        0.0000000000
        0.2426856047        1.4398233256        0.0000000000
        0.2426856047        1.4547627498        0.0000000000
        0.2426856047        1.4697021739        0.0000000000
        0.2426856047        1.4846415981        0.0000000000
        0.2426856047        1.4995810222        0.0000000000
        0.2426856047        1.5145204464        0.0000000000
        0.2426856047        1.5294598705        0.0000000000
        0.2426856047        1.5443992947        0.0000000000
        0.2426856047        1.5593387188        0.0000000000
        0.2426856047        1.5742781430        0.0000000000

        0.2591059940        0.0952751520       -0.0394256209
        0.2591059940        0.1102145762       -0.1069402383
        0.2591059940        0.1251540003       -0.2667711119
        0.2591059940        0.1400934245       -0.6124435728
        0.2591059940        0.1550328486       -1.2950501762
        0.2591059940        0.1699722728       -2.5249522474
        0.2591059940        0.1849116969       -4.5450105812
        0.2591059940        0.1998511211       -7.5657825385
        0.2591059940        0.2147905452      -11.6717212340
        0.2591059940        0.2297299694      -16.7329679677
        0.2591059940        0.2446693935      -22.3728764911
        0.2591059940        0.2596088177      -28.0288636902
        0.2591059940        0.2745482418      -33.1012675098
        0.2591059940        0.2894876660      -37.1338404417
        0.2591059940        0.3044270901      -39.9449663606
        0.2591059940        0.3193665143      -41.6510030956
        0.2591059940        0.3343059384      -42.5799859781
        0.2591059940        0.3492453626      -43.1281079231
        0.2591059940        0.3641847867      -43.6289982691
        0.2591059940        0.3791242109      -44.2806094009
        0.2591059940        0.3940636350      -45.1299096558
        0.2591059940        0.4090030592      -46.0852903252
        0.2591059940        0.4239424833      -46.9298325286
        0.2591059940        0.4388819075      -47.3369058784
        0.2591059940        0.4538213316      -46.9140204582
        0.2591059940        0.4687607558      -45.2952611810
        0.2591059940        0.4837001799      -42.2666511854
        0.2591059940        0.4986396041      -37.8708368395
        0.2591059940        0.5135790282      -32.4319612494
        0.2591059940        0.5285184524      -26.4784474005
        0.2591059940        0.5434578765      -20.5961130487
        0.2591059940        0.5583973007      -15.2780971980
        0.2591059940        0.5733367248      -10.8308203417
        0.2591059940        0.5882761490       -7.3575988508
        0.2591059940        0.6032155732       -4.8024654915
        0.2591059940        0.6181549973       -3.0183890696
        0.2591059940        0.6330944215       -1.8289344850
        0.2591059940        0.6480338456       -1.0686079414
        0.2591059940        0.6629732698       -0.6016529353
        0.2591059940        0.6779126939       -0.3260268670
        0.2591059940        0.6928521181       -0.1697948806
        0.2591059940        0.7077915422       -0.0848740203
        0.2591059940        0.7227309664       -0.0406745974
        0.2591059940        0.7376703905       -0.0186735486
        0.2591059940        0.7526098147       -0.0082088902
        0.2591059940        0.7675492388       -0.0034548712
        0.2591059940        0.7824886630       -0.0013922498
        0.2591059940        0.7974280871       -0.0005374017
        0.2591059940        0.8123675113       -0.0001987897
        0.2591059940        0.8273069354       -0.0000705022
        0.2591059940        0.8422463596       -0.0000239720
        0.2591059940        0.8571857837       -0.0000078158
        0.2591059940        0.8721252079       -0.0000024422
        0.2591059940        0.8870646320        0.0000000000
        0.2591059940        0.9020040562        0.0000000000
        0.2591059940        0.9169434803        0.0000000000
        0.2591059940        0.9318829045        0.0000000000
        0.2591059940        0.9468223286        0.0000000000
        0.2591059940        0.9617617528        0.0000000000
        0.2591059940        0.9767011769        0.0000000000
        0.2591059940        0.9916406011        0.0000000000
        0.2591059940        1.0065800252        0.0000000000
        0.2591059940        1.0215194494        0.0000000000
        0.2591059940        1.0364588735        0.0000000000
        0.2591059940        1.0513982977        0.0000000000
        0.2591059940        1.0663377218        0.0000000000
        0.2591059940        1.0812771460        0.0000000000
        0.2591059940        1.0962165702        0.0000000000
        0.2591059940        1.1111559943        0.0000000000
        0.2591059940        1.1260954185        0.0000000000
        0.2591059940        1.1410348426        0.0000000000
        0.2591059940        1.1559742668        0.0000000000
        0.2591059940        1.1709136909        0.0000000000
        0.2591059940        1.1858531151        0.0000000000
        0.2591059940        1.2007925392        0.0000000000
        0.2591059940        1.2157319634        0.0000000000
        0.2591059940        1.2306713875        0.0000000000
        0.2591059940        1.2456108117        0.0000000000
        0.2591059940        1.2605502358        0.0000000000
        0.2591059940        1.2754896600        0.0000000000
        0.2591059940        1.2904290841        0.0000000000
        0.2591059940        1.3053685083        0.0000000000
        0.2591059940        1.3203079324        0.0000000000
        0.2591059940        1.3352473566        0.0000000000
        0.2591059940        1.3501867807        0.0000000000
        0.2591059940        1.3651262049        0.0000000000
        0.2591059940        1.3800656290        0.0000000000
        0.2591059940        1.3950050532        0.0000000000
        0.2591059940        1.4099444773        0.0000000000
        0.2591059940        1.4248839015        0.0000000000
        0.2591059940        1.4398233256        0.0000000000
        0.2591059940        1.4547627498        0.0000000000
        0.2591059940        1.4697021739        0.0000000000
        0.2591059940        1.4846415981        0.0000000000
        0.2591059940        1.4995810222        0.0000000000
        0.2591059940        1.5145204464        0.0000000000
        0.2591059940        1.5294598705        0.0000000000
        0.2591059940        1.5443992947        0.0000000000
        0.2591059940        1.5593387188        0.0000000000
        0.2591059940        1.5742781430        0.0000000000

        0.2755263833        0.0952751520       -0.0514795356
        0.2755263833        0.1102145762       -0.1389417796
        0.2755263833        0.1251540003       -0.3447580634
        0.2755263833        0.1400934245       -0.7869562412
        0.2755263833        0.1550328486       -1.6537788572
        0.2755263833        0.1699722728       -3.2026959689
        0.2755263833        0.1849116969       -5.7226539945
        0.2755263833        0.1998511211       -9.4493726873
        0.2755263833        0.2147905452      -14.4481196501
        0.2755263833        0.2297299694      -20.5102286361
        0.2755263833        0.2446693935      -27.1263739935
        0.2755263833        0.2596088177      -33.5793308667
        0.2755263833        0.2745482418      -39.1416648053
        0.2755263833        0.2894876660      -43.3006248290
        0.2755263833        0.3044270901      -45.9075409535
        0.2755263833        0.3193665143      -47.1844384633
        0.2755263833        0.3343059384      -47.5958454490
        0.2755263833        0.3492453626      -47.6596791994
        0.2755263833        0.3641847867      -47.7871754229
        0.2755263833        0.3791242109      -48.2048262723
        0.2755263833        0.3940636350      -48.9533449104
        0.2755263833        0.4090030592      -49.9208969074
        0.2755263833        0.4239424833      -50.8715685711
        0.2755263833        0.4388819075      -51.4644282242
        0.2755263833        0.4538213316      -51.2905222515
        0.2755263833        0.4687607558      -49.9549918909
        0.2755263833        0.4837001799      -47.1967748720
        0.2755263833        0.4986396041      -42.9973565775
        0.2755263833        0.5135790282      -37.6190107885
        0.2755263833        0.5285184524      -31.5448616577
        0.2755263833        0.5434578765      -25.3458735607
        0.2755263833        0.5583973007      -19.5356834197
        0.2755263833        0.5733367248      -14.4710175568
        0.2755263833        0.5882761490      -10.3220049510
        0.2755263833        0.6032155732       -7.1000643133
        0.2755263833        0.6181549973       -4.7127244782
        0.2755263833        0.6330944215       -3.0177240970
        0.2755263833        0.6480338456       -1.8623234151
        0.2755263833        0.6629732698       -1.1060859462
        0.2755263833        0.6779126939       -0.6312903274
        0.2755263833        0.6928521181       -0.3457692331
        0.2755263833        0.7077915422       -0.1815482598
        0.2755263833        0.7227309664       -0.0913106885
        0.2755263833        0.7376703905       -0.0439738736
        0.2755263833        0.7526098147       -0.0202751944
        0.2755263833        0.7675492388       -0.0089516754
        0.2755263833        0.7824886630       -0.0037859403
        0.2755263833        0.7974280871       -0.0015345900
        0.2755263833        0.8123675113       -0.0005964512
        0.2755263833        0.8273069354       -0.0002223627
        0.2755263833        0.8422463596       -0.0000795023
        0.2755263833        0.8571857837       -0.0000272509
        0.2755263833        0.8721252079       -0.0000089468
        0.2755263833        0.8870646320       -0.0000028078
        0.2755263833        0.9020040562        0.0000000000
        0.2755263833        0.9169434803        0.0000000000
        0.2755263833        0.9318829045        0.0000000000
        0.2755263833        0.9468223286        0.0000000000
        0.2755263833        0.9617617528        0.0000000000
        0.2755263833        0.9767011769        0.0000000000
        0.2755263833        0.9916406011        0.0000000000
        0.2755263833        1.0065800252        0.0000000000
        0.2755263833        1.0215194494        0.0000000000
        0.2755263833        1.0364588735        0.0000000000
        0.2755263833        1.0513982977        0.0000000000
        0.2755263833        1.0663377218        0.0000000000
        0.2755263833        1.0812771460        0.0000000000
        0.2755263833        1.0962165702        0.0000000000
        0.2755263833        1.1111559943        0.0000000000
        0.2755263833        1.1260954185        0.0000000000
        0.2755263833        1.1410348426        0.0000000000
        0.2755263833        1.1559742668        0.0000000000
        0.2755263833        1.1709136909        0.0000000000
        0.2755263833        1.1858531151        0.0000000000
        0.2755263833        1.2007925392        0.0000000000
        0.2755263833        1.2157319634        0.0000000000
        0.2755263833        1.2306713875        0.0000000000
        0.2755263833        1.2456108117        0.0000000000
        0.2755263833        1.2605502358        0.0000000000
        0.2755263833        1.2754896600        0.0000000000
        0.2755263833        1.2904290841        0.0000000000
        0.2755263833        1.3053685083        0.0000000000
        0.2755263833        1.3203079324        0.0000000000
        0.2755263833        1.3352473566        0.0000000000
        0.2755263833        1.3501867807        0.0000000000
        0.2755263833        1.3651262049        0.0000000000
        0.2755263833        1.3800656290        0.0000000000
        0.2755263833        1.3950050532        0.0000000000
        0.2755263833        1.4099444773        0.0000000000
        0.2755263833        1.4248839015        0.0000000000
        0.2755263833        1.4398233256        0.0000000000
        0.2755263833        1.4547627498        0.0000000000
        0.2755263833        1.4697021739        0.0000000000
        0.2755263833        1.4846415981        0.0000000000
        0.2755263833        1.4995810222        0.0000000000
        0.2755263833        1.5145204464        0.0000000000
        0.2755263833        1.5294598705        0.0000000000
        0.2755263833        1.5443992947        0.0000000000
        0.2755263833        1.5593387188        0.0000000000
        0.2755263833        1.5742781430        0.0000000000

        0.2919467726        0.0952751520       -0.0634321869
        0.2919467726        0.1102145762       -0.1703329229
        0.2919467726        0.1251540003       -0.4203493807
        0.2919467726        0.1400934245       -0.9538727985
        0.2919467726        0.1550328486       -1.9917929148
        0.2919467726        0.1699722728       -3.8305062513
        0.2919467726        0.1849116969       -6.7922950536
        0.2919467726        0.1998511211      -11.1213549778
        0.2919467726        0.2147905452      -16.8463632360
        0.2919467726        0.2297299694      -23.6676593709
        0.2919467726        0.2446693935      -30.9432845167
        0.2919467726        0.2596088177      -37.8184474351
        0.2919467726        0.2745482418      -43.4712121044
        0.2919467726        0.2894876660      -47.3741117390
        0.2919467726        0.3044270901      -49.4496121288
        0.2919467726        0.3193665143      -50.0486161841
        0.2919467726        0.3343059384      -49.7747576236
        0.2919467726        0.3492453626      -49.2517973856
        0.2919467726        0.3641847867      -48.9421418785
        0.2919467726        0.3791242109      -49.0737226909
        0.2919467726        0.3940636350      -49.6619399302
        0.2919467726        0.4090030592      -50.5701256177
        0.2919467726        0.4239424833      -51.5571703837
        0.2919467726        0.4388819075      -52.3004769012
        0.2919467726        0.4538213316      -52.4206884389
        0.2919467726        0.4687607558      -51.5408535158
        0.2919467726        0.4837001799      -49.3830173450
        0.2919467726        0.4986396041      -45.8654900377
        0.2919467726        0.5135790282      -41.1486433035
        0.2919467726        0.5285184524      -35.6002161938
        0.2919467726        0.5434578765      -29.6952392059
        0.2919467726        0.5583973007      -23.8979010776
        0.2919467726        0.5733367248      -18.5728393207
        0.2919467726        0.5882761490      -13.9477919807
        0.2919467726        0.6032155732      -10.1207007655
        0.2919467726        0.6181549973       -7.0899620965
        0.2919467726        0.6330944215       -4.7886584912
        0.2919467726        0.6480338456       -3.1132504940
        0.2919467726        0.6629732698       -1.9451188280
        0.2919467726        0.6779126939       -1.1662888316
        0.2919467726        0.6928521181       -0.6703913610
        0.2919467726        0.7077915422       -0.3691457109
        0.2919467726        0.7227309664       -0.1946454765
        0.2919467726        0.7376703905       -0.0982721428
        0.2919467726        0.7526098147       -0.0475153415
        0.2919467726        0.7675492388       -0.0220101310
        0.2919467726        0.7824886630       -0.0097727129
        0.2919467726        0.7974280871       -0.0041612835
        0.2919467726        0.8123675113       -0.0016998161
        0.2919467726        0.8273069354       -0.0006661061
        0.2919467726        0.8422463596       -0.0002502850
        0.2919467726        0.8571857837       -0.0000900982
        0.2919467726        0.8721252079       -0.0000310347
        0.2919467726        0.8870646320       -0.0000102105
        0.2919467726        0.9020040562       -0.0000032051
        0.2919467726        0.9169434803        0.0000000000
        0.2919467726        0.9318829045        0.0000000000
        0.2919467726        0.9468223286        0.0000000000
        0.2919467726        0.9617617528        0.0000000000
        0.2919467726        0.9767011769        0.0000000000
        0.2919467726        0.9916406011        0.0000000000
        0.2919467726        1.0065800252        0.0000000000
        0.2919467726        1.0215194494        0.0000000000
        0.2919467726        1.0364588735        0.0000000000
        0.2919467726        1.0513982977        0.0000000000
        0.2919467726        1.0663377218        0.0000000000
        0.2919467726        1.0812771460        0.0000000000
        0.2919467726        1.0962165702        0.0000000000
        0.2919467726        1.1111559943        0.0000000000
        0.2919467726        1.1260954185        0.0000000000
        0.2919467726        1.1410348426        0.0000000000
        0.2919467726        1.1559742668        0.0000000000
        0.2919467726        1.1709136909        0.0000000000
        0.2919467726        1.1858531151        0.0000000000
        0.2919467726        1.2007925392        0.0000000000
        0.2919467726        1.2157319634        0.0000000000
        0.2919467726        1.2306713875        0.0000000000
        0.2919467726        1.2456108117        0.0000000000
        0.2919467726        1.2605502358        0.0000000000
        0.2919467726        1.2754896600        0.0000000000
        0.2919467726        1.2904290841        0.0000000000
        0.2919467726        1.3053685083        0.0000000000
        0.2919467726        1.3203079324        0.0000000000
        0.2919467726        1.3352473566        0.0000000000
        0.2919467726        1.3501867807        0.0000000000
        0.2919467726        1.3651262049        0.0000000000
        0.2919467726        1.3800656290        0.0000000000
        0.2919467726        1.3950050532        0.0000000000
        0.2919467726        1.4099444773        0.0000000000
        0.2919467726        1.4248839015        0.0000000000
        0.2919467726        1.4398233256        0.0000000000
        0.2919467726        1.4547627498        0.0000000000
        0.2919467726        1.4697021739        0.0000000000
        0.2919467726        1.4846415981        0.0000000000
        0.2919467726        1.4995810222        0.0000000000
        0.2919467726        1.5145204464        0.0000000000
        0.2919467726        1.5294598705        0.0000000000
        0.2919467726        1.5443992947        0.0000000000
        0.2919467726        1.5593387188        0.0000000000
        0.2919467726        1.5742781430        0.0000000000

        0.3083671619        0.0952751520       -0.0745243257
        0.3083671619        0.1102145762       -0.1991138824
        0.3083671619        0.1251540003       -0.4887253516
        0.3083671619        0.1400934245       -1.1025693657
        0.3083671619        0.1550328486       -2.2876907335
        0.3083671619        0.1699722728       -4.3690268202
        0.3083671619        0.1849116969       -7.6879862643
        0.3083671619        0.1998511211      -12.4813346132
        0.3083671619        0.2147905452      -18.7283030048
        0.3083671619        0.2297299694      -26.0350072371
        0.3083671619        0.2446693935      -33.6391253876
        0.3083671619        0.2596088177      -40.5777669172
        0.3083671619        0.2745482418      -45.9762220534
        0.3083671619        0.2894876660      -49.3352890016
        0.3083671619        0.3044270901      -50.6797505872
        0.3083671619        0.3193665143      -50.4993107392
        0.3083671619        0.3343059384      -49.5235955299
        0.3083671619        0.3492453626      -48.4521716971
        0.3083671619        0.3641847867      -47.7621822651
        0.3083671619        0.3791242109      -47.6504530946
        0.3083671619        0.3940636350      -48.0854960840
        0.3083671619        0.4090030592      -48.8989379424
        0.3083671619        0.4239424833      -49.8540583641
        0.3083671619        0.4388819075      -50.6729234548
        0.3083671619        0.4538213316      -51.0461958129
        0.3083671619        0.4687607558      -50.6616157828
        0.3083671619        0.4837001799      -49.2646059749
        0.3083671619        0.4986396041      -46.7296791474
        0.3083671619        0.5135790282      -43.1039968654
        0.3083671619        0.5285184524      -38.5977124272
        0.3083671619        0.5434578765      -33.5269768357
        0.3083671619        0.5583973007      -28.2393801689
        0.3083671619        0.5733367248      -23.0526732917
        0.3083671619        0.5882761490      -18.2208233400
        0.3083671619        0.6032155732      -13.9234216335
        0.3083671619        0.6181549973      -10.2672362735
        0.3083671619        0.6330944215       -7.2920526361
        0.3083671619        0.6480338456       -4.9791825536
        0.3083671619        0.6629732698       -3.2638710808
        0.3083671619        0.6779126939       -2.0515815299
        0.3083671619        0.6928521181       -1.2356632754
        0.3083671619        0.7077915422       -0.7128376116
        0.3083671619        0.7227309664       -0.3938372206
        0.3083671619        0.7376703905       -0.2084250945
        0.3083671619        0.7526098147       -0.1056943118
        0.3083671619        0.7675492388       -0.0513848239
        0.3083671619        0.7824886630       -0.0239612927
        0.3083671619        0.7974280871       -0.0107205925
        0.3083671619        0.8123675113       -0.0046021794
        0.3083671619        0.8273069354       -0.0018948013
        0.3083671619        0.8422463596       -0.0007475294
        0.3083671619        0.8571857837       -0.0002822497
        0.3083671619        0.8721252079       -0.0001018523
        0.3083671619        0.8870646320       -0.0000350732
        0.3083671619        0.9020040562       -0.0000115144
        0.3083671619        0.9169434803       -0.0000035992
        0.3083671619        0.9318829045       -0.0000010721
        0.3083671619        0.9468223286        0.0000000000
        0.3083671619        0.9617617528        0.0000000000
        0.3083671619        0.9767011769        0.0000000000
        0.3083671619        0.9916406011        0.0000000000
        0.3083671619        1.0065800252        0.0000000000
        0.3083671619        1.0215194494        0.0000000000
        0.3083671619        1.0364588735        0.0000000000
        0.3083671619        1.0513982977        0.0000000000
        0.3083671619        1.0663377218        0.0000000000
        0.3083671619        1.0812771460        0.0000000000
        0.3083671619        1.0962165702        0.0000000000
        0.3083671619        1.1111559943        0.0000000000
        0.3083671619        1.1260954185        0.0000000000
        0.3083671619        1.1410348426        0.0000000000
        0.3083671619        1.1559742668        0.0000000000
        0.3083671619        1.1709136909        0.0000000000
        0.3083671619        1.1858531151        0.0000000000
        0.3083671619        1.2007925392        0.0000000000
        0.3083671619        1.2157319634        0.0000000000
        0.3083671619        1.2306713875        0.0000000000
        0.3083671619        1.2456108117        0.0000000000
        0.3083671619        1.2605502358        0.0000000000
        0.3083671619        1.2754896600        0.0000000000
        0.3083671619        1.2904290841        0.0000000000
        0.3083671619        1.3053685083        0.0000000000
        0.3083671619        1.3203079324        0.0000000000
        0.3083671619        1.3352473566        0.0000000000
        0.3083671619        1.3501867807        0.0000000000
        0.3083671619        1.3651262049        0.0000000000
        0.3083671619        1.3800656290        0.0000000000
        0.3083671619        1.3950050532        0.0000000000
        0.3083671619        1.4099444773        0.0000000000
        0.3083671619        1.4248839015        0.0000000000
        0.3083671619        1.4398233256        0.0000000000
        0.3083671619        1.4547627498        0.0000000000
        0.3083671619        1.4697021739        0.0000000000
        0.3083671619        1.4846415981        0.0000000000
        0.3083671619        1.4995810222        0.0000000000
        0.3083671619        1.5145204464        0.0000000000
        0.3083671619        1.5294598705        0.0000000000
        0.3083671619        1.5443992947        0.0000000000
        0.3083671619        1.5593387188        0.0000000000
        0.3083671619        1.5742781430        0.0000000000

        0.3247875512        0.0952751520       -0.0843714532
        0.3247875512        0.1102145762       -0.2243552973
        0.3247875512        0.1251540003       -0.5478736266
        0.3247875512        0.1400934245       -1.2291883557
        0.3247875512        0.1550328486       -2.5350720391
        0.3247875512        0.1699722728       -4.8095281435
        0.3247875512        0.1849116969       -8.4014284539
        0.3247875512        0.1998511211      -13.5290984966
        0.3247875512        0.2147905452      -20.1167832183
        0.3247875512        0.2297299694      -27.6817270288
        0.3247875512        0.2446693935      -35.3608784820
        0.3247875512        0.2596088177      -42.1157804330
        0.3247875512        0.2745482418      -47.0572124747
        0.3247875512        0.2894876660      -49.7472051897
        0.3247875512        0.3044270901      -50.3300137916
        0.3247875512        0.3193665143      -49.4300645995
        0.3247875512        0.3343059384      -47.8795692954
        0.3247875512        0.3492453626      -46.4190893661
        0.3247875512        0.3641847867      -45.5043262813
        0.3247875512        0.3791242109      -45.2714878339
        0.3247875512        0.3940636350      -45.6232816368
        0.3247875512        0.4090030592      -46.3517824749
        0.3247875512        0.4239424833      -47.2271824738
        0.3247875512        0.4388819075      -48.0290824482
        0.3247875512        0.4538213316      -48.5419009844
        0.3247875512        0.4687607558      -48.5517063083
        0.3247875512        0.4837001799      -47.8661783172
        0.3247875512        0.4986396041      -46.3514535536
        0.3247875512        0.5135790282      -43.9630156682
        0.3247875512        0.5285184524      -40.7529253444
        0.3247875512        0.5434578765      -36.8536382086
        0.3247875512        0.5583973007      -32.4519884223
        0.3247875512        0.5733367248      -27.7660685658
        0.3247875512        0.5882761490      -23.0276047357
        0.3247875512        0.6032155732      -18.4646257430
        0.3247875512        0.6181549973      -14.2801499846
        0.3247875512        0.6330944215      -10.6291998875
        0.3247875512        0.6480338456       -7.6014857108
        0.3247875512        0.6629732698       -5.2164170098
        0.3247875512        0.6779126939       -3.4320063584
        0.3247875512        0.6928521181       -2.1637759061
        0.3247875512        0.7077915422       -1.3070468330
        0.3247875512        0.7227309664       -0.7565369252
        0.3247875512        0.7376703905       -0.4197282656
        0.3247875512        0.7526098147       -0.2233060039
        0.3247875512        0.7675492388       -0.1139787630
        0.3247875512        0.7824886630       -0.0558304607
        0.3247875512        0.7974280871       -0.0262447202
        0.3247875512        0.8123675113       -0.0118345889
        0.3247875512        0.8273069354       -0.0051148060
        0.3247875512        0.8422463596       -0.0021160733
        0.3247875512        0.8571857837       -0.0008368588
        0.3247875512        0.8721252079       -0.0003159464
        0.3247875512        0.8870646320       -0.0001137437
        0.3247875512        0.9020040562       -0.0000390285
        0.3247875512        0.9169434803       -0.0000127598
        0.3247875512        0.9318829045       -0.0000039787
        0.3247875512        0.9468223286       -0.0000011840
        0.3247875512        0.9617617528        0.0000000000
        0.3247875512        0.9767011769        0.0000000000
        0.3247875512        0.9916406011        0.0000000000
        0.3247875512        1.0065800252        0.0000000000
        0.3247875512        1.0215194494        0.0000000000
        0.3247875512        1.0364588735        0.0000000000
        0.3247875512        1.0513982977        0.0000000000
        0.3247875512        1.0663377218        0.0000000000
        0.3247875512        1.0812771460        0.0000000000
        0.3247875512        1.0962165702        0.0000000000
        0.3247875512        1.1111559943        0.0000000000
        0.3247875512        1.1260954185        0.0000000000
        0.3247875512        1.1410348426        0.0000000000
        0.3247875512        1.1559742668        0.0000000000
        0.3247875512        1.1709136909        0.0000000000
        0.3247875512        1.1858531151        0.0000000000
        0.3247875512        1.2007925392        0.0000000000
        0.3247875512        1.2157319634        0.0000000000
        0.3247875512        1.2306713875        0.0000000000
        0.3247875512        1.2456108117        0.0000000000
        0.3247875512        1.2605502358        0.0000000000
        0.3247875512        1.2754896600        0.0000000000
        0.3247875512        1.2904290841        0.0000000000
        0.3247875512        1.3053685083        0.0000000000
        0.3247875512        1.3203079324        0.0000000000
        0.3247875512        1.3352473566        0.0000000000
        0.3247875512        1.3501867807        0.0000000000
        0.3247875512        1.3651262049        0.0000000000
        0.3247875512        1.3800656290        0.0000000000
        0.3247875512        1.3950050532        0.0000000000
        0.3247875512        1.4099444773        0.0000000000
        0.3247875512        1.4248839015        0.0000000000
        0.3247875512        1.4398233256        0.0000000000
        0.3247875512        1.4547627498        0.0000000000
        0.3247875512        1.4697021739        0.0000000000
        0.3247875512        1.4846415981        0.0000000000
        0.3247875512        1.4995810222        0.0000000000
        0.3247875512        1.5145204464        0.0000000000
        0.3247875512        1.5294598705        0.0000000000
        0.3247875512        1.5443992947        0.0000000000
        0.3247875512        1.5593387188        0.0000000000
        0.3247875512        1.5742781430        0.0000000000

        0.3412079405        0.0952751520       -0.0929310039
        0.3412079405        0.1102145762       -0.2460784698
        0.3412079405        0.1251540003       -0.5982053869
        0.3412079405        0.1400934245       -1.3355401296
        0.3412079405        0.1550328486       -2.7397035666
        0.3412079405        0.1699722728       -5.1672661695
        0.3412079405        0.1849116969       -8.9677670277
        0.3412079405        0.1998511211      -14.3367656654
        0.3412079405        0.2147905452      -21.1453758915
        0.3412079405        0.2297299694      -28.8331237335
        0.3412079405        0.2446693935      -36.4571078480
        0.3412079405        0.2596088177      -42.9302279960
        0.3412079405        0.2745482418      -47.3744276894
        0.3412079405        0.2894876660      -49.4291541406
        0.3412079405        0.3044270901      -49.3592200467
        0.3412079405        0.3193665143      -47.9092685091
        0.3412079405        0.3343059384      -45.9886167909
        0.3412079405        0.3492453626      -44.3497314919
        0.3412079405        0.3641847867      -43.4010164778
        0.3412079405        0.3791242109      -43.1992695433
        0.3412079405        0.3940636350      -43.5697975339
        0.3412079405        0.4090030592      -44.2583487016
        0.3412079405        0.4239424833      -45.0375666399
        0.3412079405        0.4388819075      -45.7421432100
        0.3412079405        0.4538213316      -46.2527486302
        0.3412079405        0.4687607558      -46.4661741415
        0.3412079405        0.4837001799      -46.2785319785
        0.3412079405        0.4986396041      -45.5867965150
        0.3412079405        0.5135790282      -44.2998296479
        0.3412079405        0.5285184524      -42.3502251125
        0.3412079405        0.5434578765      -39.7060131105
        0.3412079405        0.5583973007      -36.3851133358
        0.3412079405        0.5733367248      -32.4709953960
        0.3412079405        0.5882761490      -28.1208790565
        0.3412079405        0.6032155732      -23.5564646581
        0.3412079405        0.6181549973      -19.0342550176
        0.3412079405        0.6330944215      -14.8029692948
        0.3412079405        0.6480338456      -11.0620385155
        0.3412079405        0.6629732698       -7.9341474350
        0.3412079405        0.6779126939       -5.4580552525
        0.3412079405        0.6928521181       -3.5999922309
        0.3412079405        0.7077915422       -2.2765549381
        0.3412079405        0.7227309664       -1.3805734129
        0.3412079405        0.7376703905       -0.8031629658
        0.3412079405        0.7526098147       -0.4484156800
        0.3412079405        0.7675492388       -0.2403287291
        0.3412079405        0.7824886630       -0.1236426765
        0.3412079405        0.7974280871       -0.0610354356
        0.3412079405        0.8123675113       -0.0288846962
        0.3412079405        0.8273069354       -0.0130884971
        0.3412079405        0.8422463596       -0.0056706240
        0.3412079405        0.8571857837       -0.0023458803
        0.3412079405        0.8721252079       -0.0009256848
        0.3412079405        0.8870646320       -0.0003482181
        0.3412079405        0.9020040562       -0.0001248840
        0.3412079405        0.9169434803       -0.0000427207
        0.3412079405        0.9318829045       -0.0000139567
        0.3412079405        0.9468223286       -0.0000043593
        0.3412079405        0.9617617528       -0.0000013023
        0.3412079405        0.9767011769        0.0000000000
        0.3412079405        0.9916406011        0.0000000000
        0.3412079405        1.0065800252        0.0000000000
        0.3412079405        1.0215194494        0.0000000000
        0.3412079405        1.0364588735        0.0000000000
        0.3412079405        1.0513982977        0.0000000000
        0.3412079405        1.0663377218        0.0000000000
        0.3412079405        1.0812771460        0.0000000000
        0.3412079405        1.0962165702        0.0000000000
        0.3412079405        1.1111559943        0.0000000000
        0.3412079405        1.1260954185        0.0000000000
        0.3412079405        1.1410348426        0.0000000000
        0.3412079405        1.1559742668        0.0000000000
        0.3412079405        1.1709136909        0.0000000000
        0.3412079405        1.1858531151        0.0000000000
        0.3412079405        1.2007925392        0.0000000000
        0.3412079405        1.2157319634        0.0000000000
        0.3412079405        1.2306713875        0.0000000000
        0.3412079405        1.2456108117        0.0000000000
        0.3412079405        1.2605502358        0.0000000000
        0.3412079405        1.2754896600        0.0000000000
        0.3412079405        1.2904290841        0.0000000000
        0.3412079405        1.3053685083        0.0000000000
        0.3412079405        1.3203079324        0.0000000000
        0.3412079405        1.3352473566        0.0000000000
        0.3412079405        1.3501867807        0.0000000000
        0.3412079405        1.3651262049        0.0000000000
        0.3412079405        1.3800656290        0.0000000000
        0.3412079405        1.3950050532        0.0000000000
        0.3412079405        1.4099444773        0.0000000000
        0.3412079405        1.4248839015        0.0000000000
        0.3412079405        1.4398233256        0.0000000000
        0.3412079405        1.4547627498        0.0000000000
        0.3412079405        1.4697021739        0.0000000000
        0.3412079405        1.4846415981        0.0000000000
        0.3412079405        1.4995810222        0.0000000000
        0.3412079405        1.5145204464        0.0000000000
        0.3412079405        1.5294598705        0.0000000000
        0.3412079405        1.5443992947        0.0000000000
        0.3412079405        1.5593387188        0.0000000000
        0.3412079405        1.5742781430        0.0000000000

        0.3576283298        0.0952751520       -0.1003367727
        0.3576283298        0.1102145762       -0.2647756412
        0.3576283298        0.1251540003       -0.6412775444
        0.3576283298        0.1400934245       -1.4259710128
        0.3576283298        0.1550328486       -2.9124474400
        0.3576283298        0.1699722728       -5.4667567151
        0.3576283298        0.1849116969       -9.4372736900
        0.3576283298        0.1998511211      -14.9984163857
        0.3576283298        0.2147905452      -21.9753531945
        0.3576283298        0.2297299694      -29.7432413215
        0.3576283298        0.2446693935      -37.2967013066
        0.3576283298        0.2596088177      -43.5164774591
        0.3576283298        0.2745482418      -47.5453489847
        0.3576283298        0.2894876660      -49.0988990590
        0.3576283298        0.3044270901      -48.5501449407
        0.3576283298        0.3193665143      -46.7445478800
        0.3576283298        0.3343059384      -44.6481856584
        0.3576283298        0.3492453626      -43.0093853874
        0.3576283298        0.3641847867      -42.1798266820
        0.3576283298        0.3791242109      -42.1330662468
        0.3576283298        0.3940636350      -42.6153580867
        0.3576283298        0.4090030592      -43.3224256053
        0.3576283298        0.4239424833      -44.0204051855
        0.3576283298        0.4388819075      -44.5845487746
        0.3576283298        0.4538213316      -44.9756943930
        0.3576283298        0.4687607558      -45.1919225193
        0.3576283298        0.4837001799      -45.2247084435
        0.3576283298        0.4986396041      -45.0316029228
        0.3576283298        0.5135790282      -44.5258772854
        0.3576283298        0.5285184524      -43.5818538348
        0.3576283298        0.5434578765      -42.0568181187
        0.3576283298        0.5583973007      -39.8285179361
        0.3576283298        0.5733367248      -36.8397103037
        0.3576283298        0.5882761490      -33.1339140079
        0.3576283298        0.6032155732      -28.8665762007
        0.3576283298        0.6181549973      -24.2848164196
        0.3576283298        0.6330944215      -19.6816954632
        0.3576283298        0.6480338456      -15.3404174515
        0.3576283298        0.6629732698      -11.4858225830
        0.3576283298        0.6779126939       -8.2555037245
        0.3576283298        0.6928521181       -5.6944844705
        0.3576283298        0.7077915422       -3.7696229900
        0.3576283298        0.7227309664       -2.3953261078
        0.3576283298        0.7376703905       -1.4614224714
        0.3576283298        0.7526098147       -0.8562755058
        0.3576283298        0.7675492388       -0.4817798610
        0.3576283298        0.7824886630       -0.2601860425
        0.3576283298        0.7974280871       -0.1347518825
        0.3576283298        0.8123675113       -0.0668433953
        0.3576283298        0.8273069354       -0.0317125929
        0.3576283298        0.8422463596       -0.0143699571
        0.3576283298        0.8571857837       -0.0062125069
        0.3576283298        0.8721252079       -0.0025610821
        0.3576283298        0.8870646320       -0.0010067926
        0.3576283298        0.9020040562       -0.0003776586
        0.3576283298        0.9169434803       -0.0001353145
        0.3576283298        0.9318829045       -0.0000463723
        0.3576283298        0.9468223286       -0.0000152172
        0.3576283298        0.9617617528       -0.0000047829
        0.3576283298        0.9767011769       -0.0000014410
        0.3576283298        0.9916406011        0.0000000000
        0.3576283298        1.0065800252        0.0000000000
        0.3576283298        1.0215194494        0.0000000000
        0.3576283298        1.0364588735        0.0000000000
        0.3576283298        1.0513982977        0.0000000000
        0.3576283298        1.0663377218        0.0000000000
        0.3576283298        1.0812771460        0.0000000000
        0.3576283298        1.0962165702        0.0000000000
        0.3576283298        1.1111559943        0.0000000000
        0.3576283298        1.1260954185        0.0000000000
        0.3576283298        1.1410348426        0.0000000000
        0.3576283298        1.1559742668        0.0000000000
        0.3576283298        1.1709136909        0.0000000000
        0.3576283298        1.1858531151        0.0000000000
        0.3576283298        1.2007925392        0.0000000000
        0.3576283298        1.2157319634        0.0000000000
        0.3576283298        1.2306713875        0.0000000000
        0.3576283298        1.2456108117        0.0000000000
        0.3576283298        1.2605502358        0.0000000000
        0.3576283298        1.2754896600        0.0000000000
        0.3576283298        1.2904290841        0.0000000000
        0.3576283298        1.3053685083        0.0000000000
        0.3576283298        1.3203079324        0.0000000000
        0.3576283298        1.3352473566        0.0000000000
        0.3576283298        1.3501867807        0.0000000000
        0.3576283298        1.3651262049        0.0000000000
        0.3576283298        1.3800656290        0.0000000000
        0.3576283298        1.3950050532        0.0000000000
        0.3576283298        1.4099444773        0.0000000000
        0.3576283298        1.4248839015        0.0000000000
        0.3576283298        1.4398233256        0.0000000000
        0.3576283298        1.4547627498        0.0000000000
        0.3576283298        1.4697021739        0.0000000000
        0.3576283298        1.4846415981        0.0000000000
        0.3576283298        1.4995810222        0.0000000000
        0.3576283298        1.5145204464        0.0000000000
        0.3576283298        1.5294598705        0.0000000000
        0.3576283298        1.5443992947        0.0000000000
        0.3576283298        1.5593387188        0.0000000000
        0.3576283298        1.5742781430        0.0000000000

        0.3740487192        0.0952751520       -0.1067265138
        0.3740487192        0.1102145762       -0.2809247727
        0.3740487192        0.1251540003       -0.6785391608
        0.3740487192        0.1400934245       -1.5043879648
        0.3740487192        0.1550328486       -3.0627679822
        0.3740487192        0.1699722728       -5.7287343301
        0.3740487192        0.1849116969       -9.8512182969
        0.3740487192        0.1998511211      -15.5889276863
        0.3740487192        0.2147905452      -22.7308583075
        0.3740487192        0.2297299694      -30.6005114974
        0.3740487192        0.2446693935      -38.1418241186
        0.3740487192        0.2596088177      -44.2090465154
        0.3740487192        0.2745482418      -47.9612852867
        0.3740487192        0.2894876660      -49.1753482920
        0.3740487192        0.3044270901      -48.3115793476
        0.3740487192        0.3193665143      -46.2967041594
        0.3740487192        0.3343059384      -44.1419110868
        0.3740487192        0.3492453626      -42.5903902612
        0.3740487192        0.3641847867      -41.9447888472
        0.3740487192        0.3791242109      -42.1065771594
        0.3740487192        0.3940636350      -42.7514797077
        0.3740487192        0.4090030592      -43.5260185126
        0.3740487192        0.4239424833      -44.1799597021
        0.3740487192        0.4388819075      -44.6085166270
        0.3740487192        0.4538213316      -44.8253174570
        0.3740487192        0.4687607558      -44.9040793184
        0.3740487192        0.4837001799      -44.9193125819
        0.3740487192        0.4986396041      -44.9007313077
        0.3740487192        0.5135790282      -44.8056988815
        0.3740487192        0.5285184524      -44.5120793971
        0.3740487192        0.5434578765      -43.8348049635
        0.3740487192        0.5583973007      -42.5664933551
        0.3740487192        0.5733367248      -40.5341318140
        0.3740487192        0.5882761490      -37.6551182267
        0.3740487192        0.6032155732      -33.9733834944
        0.3740487192        0.6181549973      -29.6625252924
        0.3740487192        0.6330944215      -24.9948520521
        0.3740487192        0.6480338456      -20.2870294284
        0.3740487192        0.6629732698      -15.8396370315
        0.3740487192        0.6779126939      -11.8876015066
        0.3740487192        0.6928521181       -8.5725408296
        0.3740487192        0.7077915422       -5.9396760396
        0.3740487192        0.7227309664       -3.9544786103
        0.3740487192        0.7376703905       -2.5299560818
        0.3740487192        0.7526098147       -1.5551358593
        0.3740487192        0.7675492388       -0.9179871777
        0.3740487192        0.7824886630       -0.5198991842
        0.3740487192        0.7974280871       -0.2821375614
        0.3740487192        0.8123675113       -0.1464953472
        0.3740487192        0.8273069354       -0.0726762493
        0.3740487192        0.8422463596       -0.0344099733
        0.3740487192        0.8571857837       -0.0155395930
        0.3740487192        0.8721252079       -0.0066937051
        0.3740487192        0.8870646320       -0.0027518830
        0.3740487192        0.9020040562       -0.0010809259
        0.3740487192        0.9169434803       -0.0004061661
        0.3740487192        0.9318829045       -0.0001461732
        0.3740487192        0.9468223286       -0.0000504227
        0.3740487192        0.9617617528       -0.0000166706
        0.3740487192        0.9767011769       -0.0000052826
        0.3740487192        0.9916406011       -0.0000016027
        0.3740487192        1.0065800252        0.0000000000
        0.3740487192        1.0215194494        0.0000000000
        0.3740487192        1.0364588735        0.0000000000
        0.3740487192        1.0513982977        0.0000000000
        0.3740487192        1.0663377218        0.0000000000
        0.3740487192        1.0812771460        0.0000000000
        0.3740487192        1.0962165702        0.0000000000
        0.3740487192        1.1111559943        0.0000000000
        0.3740487192        1.1260954185        0.0000000000
        0.3740487192        1.1410348426        0.0000000000
        0.3740487192        1.1559742668        0.0000000000
        0.3740487192        1.1709136909        0.0000000000
        0.3740487192        1.1858531151        0.0000000000
        0.3740487192        1.2007925392        0.0000000000
        0.3740487192        1.2157319634        0.0000000000
        0.3740487192        1.2306713875        0.0000000000
        0.3740487192        1.2456108117        0.0000000000
        0.3740487192        1.2605502358        0.0000000000
        0.3740487192        1.2754896600        0.0000000000
        0.3740487192        1.2904290841        0.0000000000
        0.3740487192        1.3053685083        0.0000000000
        0.3740487192        1.3203079324        0.0000000000
        0.3740487192        1.3352473566        0.0000000000
        0.3740487192        1.3501867807        0.0000000000
        0.3740487192        1.3651262049        0.0000000000
        0.3740487192        1.3800656290        0.0000000000
        0.3740487192        1.3950050532        0.0000000000
        0.3740487192        1.4099444773        0.0000000000
        0.3740487192        1.4248839015        0.0000000000
        0.3740487192        1.4398233256        0.0000000000
        0.3740487192        1.4547627498        0.0000000000
        0.3740487192        1.4697021739        0.0000000000
        0.3740487192        1.4846415981        0.0000000000
        0.3740487192        1.4995810222        0.0000000000
        0.3740487192        1.5145204464        0.0000000000
        0.3740487192        1.5294598705        0.0000000000
        0.3740487192        1.5443992947        0.0000000000
        0.3740487192        1.5593387188        0.0000000000
        0.3740487192        1.5742781430        0.0000000000

        0.3904691085        0.0952751520       -0.1121134000
        0.3904691085        0.1102145762       -0.2946418270
        0.3904691085        0.1251540003       -0.7104714452
        0.3904691085        0.1400934245       -1.5723141796
        0.3904691085        0.1550328486       -3.1947146506
        0.3904691085        0.1699722728       -5.9625750736
        0.3904691085        0.1849116969      -10.2288396751
        0.3904691085        0.1998511211      -16.1436076527
        0.3904691085        0.2147905452      -23.4701191049
        0.3904691085        0.2297299694      -31.4913268016
        0.3904691085        0.2446693935      -39.1075001802
        0.3904691085        0.2596088177      -45.1441933812
        0.3904691085        0.2745482418      -48.7629029867
        0.3904691085        0.2894876660      -49.7784541980
        0.3904691085        0.3044270901      -48.7133932105
        0.3904691085        0.3193665143      -46.5578665844
        0.3904691085        0.3343059384      -44.3642382406
        0.3904691085        0.3492453626      -42.8814626606
        0.3904691085        0.3641847867      -42.3840542431
        0.3904691085        0.3791242109      -42.7243416009
        0.3904691085        0.3940636350      -43.5248024269
        0.3904691085        0.4090030592      -44.3890543243
        0.3904691085        0.4239424833      -45.0433397691
        0.3904691085        0.4388819075      -45.3824523592
        0.3904691085        0.4538213316      -45.4424077254
        0.3904691085        0.4687607558      -45.3389958023
        0.3904691085        0.4837001799      -45.2032812015
        0.3904691085        0.4986396041      -45.1289436963
        0.3904691085        0.5135790282      -45.1353939262
        0.3904691085        0.5285184524      -45.1485235858
        0.3904691085        0.5434578765      -45.0031845342
        0.3904691085        0.5583973007      -44.4711575779
        0.3904691085        0.5733367248      -43.3122638262
        0.3904691085        0.5882761490      -41.3369868192
        0.3904691085        0.6032155732      -38.4623235968
        0.3904691085        0.6181549973      -34.7430256238
        0.3904691085        0.6330944215      -30.3681743286
        0.3904691085        0.6480338456      -25.6246243990
        0.3904691085        0.6629732698      -20.8392992314
        0.3904691085        0.6779126939      -16.3177950143
        0.3904691085        0.6928521181      -12.2958093845
        0.3904691085        0.7077915422       -8.9136622539
        0.3904691085        0.7227309664       -6.2155518410
        0.3904691085        0.7376703905       -4.1676819393
        0.3904691085        0.7526098147       -2.6855865201
        0.3904691085        0.7675492388       -1.6614429488
        0.3904691085        0.7824886630       -0.9854935954
        0.3904691085        0.7974280871       -0.5596041491
        0.3904691085        0.8123675113       -0.3037551682
        0.3904691085        0.8273069354       -0.1574241699
        0.3904691085        0.8422463596       -0.0778460845
        0.3904691085        0.8571857837       -0.0367285746
        0.3904691085        0.8721252079       -0.0165432495
        0.3904691085        0.8870646320       -0.0071208475
        0.3904691085        0.9020040562       -0.0029327252
        0.3904691085        0.9169434803       -0.0011569771
        0.3904691085        0.9318829045       -0.0004375429
        0.3904691085        0.9468223286       -0.0001586553
        0.3904691085        0.9617617528       -0.0000551334
        0.3904691085        0.9767011769       -0.0000183516
        0.3904691085        0.9916406011       -0.0000058448
        0.3904691085        1.0065800252       -0.0000017778
        0.3904691085        1.0215194494        0.0000000000
        0.3904691085        1.0364588735        0.0000000000
        0.3904691085        1.0513982977        0.0000000000
        0.3904691085        1.0663377218        0.0000000000
        0.3904691085        1.0812771460        0.0000000000
        0.3904691085        1.0962165702        0.0000000000
        0.3904691085        1.1111559943        0.0000000000
        0.3904691085        1.1260954185        0.0000000000
        0.3904691085        1.1410348426        0.0000000000
        0.3904691085        1.1559742668        0.0000000000
        0.3904691085        1.1709136909        0.0000000000
        0.3904691085        1.1858531151        0.0000000000
        0.3904691085        1.2007925392        0.0000000000
        0.3904691085        1.2157319634        0.0000000000
        0.3904691085        1.2306713875        0.0000000000
        0.3904691085        1.2456108117        0.0000000000
        0.3904691085        1.2605502358        0.0000000000
        0.3904691085        1.2754896600        0.0000000000
        0.3904691085        1.2904290841        0.0000000000
        0.3904691085        1.3053685083        0.0000000000
        0.3904691085        1.3203079324        0.0000000000
        0.3904691085        1.3352473566        0.0000000000
        0.3904691085        1.3501867807        0.0000000000
        0.3904691085        1.3651262049        0.0000000000
        0.3904691085        1.3800656290        0.0000000000
        0.3904691085        1.3950050532        0.0000000000
        0.3904691085        1.4099444773        0.0000000000
        0.3904691085        1.4248839015        0.0000000000
        0.3904691085        1.4398233256        0.0000000000
        0.3904691085        1.4547627498        0.0000000000
        0.3904691085        1.4697021739        0.0000000000
        0.3904691085        1.4846415981        0.0000000000
        0.3904691085        1.4995810222        0.0000000000
        0.3904691085        1.5145204464        0.0000000000
        0.3904691085        1.5294598705        0.0000000000
        0.3904691085        1.5443992947        0.0000000000
        0.3904691085        1.5593387188        0.0000000000
        0.3904691085        1.5742781430        0.0000000000

        0.4068894978        0.0952751520       -0.1162576125
        0.4068894978        0.1102145762       -0.3053478651
        0.4068894978        0.1251540003       -0.7358027498
        0.4068894978        0.1400934245       -1.6272095301
        0.4068894978        0.1550328486       -3.3036740272
        0.4068894978        0.1699722728       -6.1606549242
        0.4068894978        0.1849116969      -10.5586418584
        0.4068894978        0.1998511211      -16.6465262632
        0.4068894978        0.2147905452      -24.1725269818
        0.4068894978        0.2297299694      -32.3900343455
        0.4068894978        0.2446693935      -40.1615547315
        0.4068894978        0.2596088177      -46.2793247545
        0.4068894978        0.2745482418      -49.8898112435
        0.4068894978        0.2894876660      -50.8189890515
        0.4068894978        0.3044270901      -49.6238971298
        0.4068894978        0.3193665143      -47.3398662194
        0.4068894978        0.3343059384      -45.0588260406
        0.4068894978        0.3492453626      -43.5512004883
        0.4068894978        0.3641847867      -43.0907149611
        0.4068894978        0.3791242109      -43.5105501411
        0.4068894978        0.3940636350      -44.4040762518
        0.4068894978        0.4090030592      -45.3446530919
        0.4068894978        0.4239424833      -46.0337271842
        0.4068894978        0.4388819075      -46.3505606930
        0.4068894978        0.4538213316      -46.3267979529
        0.4068894978        0.4687607558      -46.0865508285
        0.4068894978        0.4837001799      -45.7841199628
        0.4068894978        0.4986396041      -45.5535953141
        0.4068894978        0.5135790282      -45.4714800773
        0.4068894978        0.5285184524      -45.5305343702
        0.4068894978        0.5434578765      -45.6271917986
        0.4068894978        0.5583973007      -45.5689982055
        0.4068894978        0.5733367248      -45.1068819164
        0.4068894978        0.5882761490      -43.9892016206
        0.4068894978        0.6032155732      -42.0248303573
        0.4068894978        0.6181549973      -39.1367873934
        0.4068894978        0.6330944215      -35.3894871126
        0.4068894978        0.6480338456      -30.9809976804
        0.4068894978        0.6629732698      -26.2031999842
        0.4068894978        0.6779126939      -21.3828137468
        0.4068894978        0.6928521181      -16.8211671328
        0.4068894978        0.7077915422      -12.7487683491
        0.4068894978        0.7227309664       -9.3034719057
        0.4068894978        0.7376703905       -6.5319403944
        0.4068894978        0.7526098147       -4.4073036589
        0.4068894978        0.7675492388       -2.8537104087
        0.4068894978        0.7824886630       -1.7702906906
        0.4068894978        0.7974280871       -1.0504823374
        0.4068894978        0.8123675113       -0.5955074222
        0.4068894978        0.8273069354       -0.3222635609
        0.4068894978        0.8422463596       -0.1664593162
        0.4068894978        0.8571857837       -0.0821095398
        0.4068894978        0.8721252079       -0.0387155476
        0.4068894978        0.8870646320       -0.0174698969
        0.4068894978        0.9020040562       -0.0075522000
        0.4068894978        0.9169434803       -0.0031299544
        0.4068894978        0.9318829045       -0.0012438357
        0.4068894978        0.9468223286       -0.0004738130
        0.4068894978        0.9617617528       -0.0001728746
        0.4068894978        0.9767011769       -0.0000603707
        0.4068894978        0.9916406011       -0.0000201617
        0.4068894978        1.0065800252       -0.0000064326
        0.4068894978        1.0215194494       -0.0000019584
        0.4068894978        1.0364588735        0.0000000000
        0.4068894978        1.0513982977        0.0000000000
        0.4068894978        1.0663377218        0.0000000000
        0.4068894978        1.0812771460        0.0000000000
        0.4068894978        1.0962165702        0.0000000000
        0.4068894978        1.1111559943        0.0000000000
        0.4068894978        1.1260954185        0.0000000000
        0.4068894978        1.1410348426        0.0000000000
        0.4068894978        1.1559742668        0.0000000000
        0.4068894978        1.1709136909        0.0000000000
        0.4068894978        1.1858531151        0.0000000000
        0.4068894978        1.2007925392        0.0000000000
        0.4068894978        1.2157319634        0.0000000000
        0.4068894978        1.2306713875        0.0000000000
        0.4068894978        1.2456108117        0.0000000000
        0.4068894978        1.2605502358        0.0000000000
        0.4068894978        1.2754896600        0.0000000000
        0.4068894978        1.2904290841        0.0000000000
        0.4068894978        1.3053685083        0.0000000000
        0.4068894978        1.3203079324        0.0000000000
        0.4068894978        1.3352473566        0.0000000000
        0.4068894978        1.3501867807        0.0000000000
        0.4068894978        1.3651262049        0.0000000000
        0.4068894978        1.3800656290        0.0000000000
        0.4068894978        1.3950050532        0.0000000000
        0.4068894978        1.4099444773        0.0000000000
        0.4068894978        1.4248839015        0.0000000000
        0.4068894978        1.4398233256        0.0000000000
        0.4068894978        1.4547627498        0.0000000000
        0.4068894978        1.4697021739        0.0000000000
        0.4068894978        1.4846415981        0.0000000000
        0.4068894978        1.4995810222        0.0000000000
        0.4068894978        1.5145204464        0.0000000000
        0.4068894978        1.5294598705        0.0000000000
        0.4068894978        1.5443992947        0.0000000000
        0.4068894978        1.5593387188        0.0000000000
        0.4068894978        1.5742781430        0.0000000000

        0.4233098871        0.0952751520       -0.1185225699
        0.4233098871        0.1102145762       -0.3113936630
        0.4233098871        0.1251540003       -0.7506147779
        0.4233098871        0.1400934245       -1.6605332134
        0.4233098871        0.1550328486       -3.3725566312
        0.4233098871        0.1699722728       -6.2915613551
        0.4233098871        0.1849116969      -10.7875327694
        0.4233098871        0.1998511211      -17.0150705180
        0.4233098871        0.2147905452      -24.7195363385
        0.4233098871        0.2297299694      -33.1393984303
        0.4233098871        0.2446693935      -41.1105659115
        0.4233098871        0.2596088177      -47.3926486388
        0.4233098871        0.2745482418      -51.1030714774
        0.4233098871        0.2894876660      -52.0521175183
        0.4233098871        0.3044270901      -50.7999906372
        0.4233098871        0.3193665143      -48.4028318778
        0.4233098871        0.3343059384      -45.9839234845
        0.4233098871        0.3492453626      -44.3459533896
        0.4233098871        0.3641847867      -43.7874882072
        0.4233098871        0.3791242109      -44.1544997599
        0.4233098871        0.3940636350      -45.0405044760
        0.4233098871        0.4090030592      -46.0085323314
        0.4233098871        0.4239424833      -46.7423795129
        0.4233098871        0.4388819075      -47.0993339100
        0.4233098871        0.4538213316      -47.0877859026
        0.4233098871        0.4687607558      -46.8117626022
        0.4233098871        0.4837001799      -46.4156920647
        0.4233098871        0.4986396041      -46.0428751292
        0.4233098871        0.5135790282      -45.8052298138
        0.4233098871        0.5285184524      -45.7573255726
        0.4233098871        0.5434578765      -45.8732879737
        0.4233098871        0.5583973007      -46.0336370559
        0.4233098871        0.5733367248      -46.0327178374
        0.4233098871        0.5882761490      -45.6126771366
        0.4233098871        0.6032155732      -44.5194716884
        0.4233098871        0.6181549973      -42.5661436742
        0.4233098871        0.6330944215      -39.6839521402
        0.4233098871        0.6480338456      -35.9450891525
        0.4233098871        0.6629732698      -31.5502327409
        0.4233098871        0.6779126939      -26.7861690788
        0.4233098871        0.6928521181      -21.9682149765
        0.4233098871        0.7077915422      -17.3852338441
        0.4233098871        0.7227309664      -13.2608128572
        0.4233098871        0.7376703905       -9.7356393846
        0.4233098871        0.7526098147       -6.8682426505
        0.4233098871        0.7675492388       -4.6475548735
        0.4233098871        0.7824886630       -3.0111816501
        0.4233098871        0.7974280871       -1.8653336884
        0.4233098871        0.8123675113       -1.1037995410
        0.4233098871        0.8273069354       -0.6237770554
        0.4233098871        0.8422463596       -0.3367766517
        0.4233098871        0.8571857837       -0.1738619595
        0.4233098871        0.8721252079       -0.0859187616
        0.4233098871        0.8870646320       -0.0406840211
        0.4233098871        0.9020040562       -0.0184709695
        0.4233098871        0.9169434803       -0.0080416384
        0.4233098871        0.9318829045       -0.0033561180
        0.4233098871        0.9468223286       -0.0013417635
        0.4233098871        0.9617617528       -0.0005134589
        0.4233098871        0.9767011769       -0.0001879602
        0.4233098871        0.9916406011       -0.0000657896
        0.4233098871        1.0065800252       -0.0000220097
        0.4233098871        1.0215194494       -0.0000070346
        0.4233098871        1.0364588735       -0.0000021507
        0.4233098871        1.0513982977        0.0000000000
        0.4233098871        1.0663377218        0.0000000000
        0.4233098871        1.0812771460        0.0000000000
        0.4233098871        1.0962165702        0.0000000000
        0.4233098871        1.1111559943        0.0000000000
        0.4233098871        1.1260954185        0.0000000000
        0.4233098871        1.1410348426        0.0000000000
        0.4233098871        1.1559742668        0.0000000000
        0.4233098871        1.1709136909        0.0000000000
        0.4233098871        1.1858531151        0.0000000000
        0.4233098871        1.2007925392        0.0000000000
        0.4233098871        1.2157319634        0.0000000000
        0.4233098871        1.2306713875        0.0000000000
        0.4233098871        1.2456108117        0.0000000000
        0.4233098871        1.2605502358        0.0000000000
        0.4233098871        1.2754896600        0.0000000000
        0.4233098871        1.2904290841        0.0000000000
        0.4233098871        1.3053685083        0.0000000000
        0.4233098871        1.3203079324        0.0000000000
        0.4233098871        1.3352473566        0.0000000000
        0.4233098871        1.3501867807        0.0000000000
        0.4233098871        1.3651262049        0.0000000000
        0.4233098871        1.3800656290        0.0000000000
        0.4233098871        1.3950050532        0.0000000000
        0.4233098871        1.4099444773        0.0000000000
        0.4233098871        1.4248839015        0.0000000000
        0.4233098871        1.4398233256        0.0000000000
        0.4233098871        1.4547627498        0.0000000000
        0.4233098871        1.4697021739        0.0000000000
        0.4233098871        1.4846415981        0.0000000000
        0.4233098871        1.4995810222        0.0000000000
        0.4233098871        1.5145204464        0.0000000000
        0.4233098871        1.5294598705        0.0000000000
        0.4233098871        1.5443992947        0.0000000000
        0.4233098871        1.5593387188        0.0000000000
        0.4233098871        1.5742781430        0.0000000000

        0.4397302764        0.0952751520       -0.1178414290
        0.4397302764        0.1102145762       -0.3099612196
        0.4397302764        0.1251540003       -0.7480801428
        0.4397302764        0.1400934245       -1.6571095561
        0.4397302764        0.1550328486       -3.3704068109
        0.4397302764        0.1699722728       -6.2973304521
        0.4397302764        0.1849116969      -10.8158497460
        0.4397302764        0.1998511211      -17.0918456118
        0.4397302764        0.2147905452      -24.8827784959
        0.4397302764        0.2297299694      -33.4349597566
        0.4397302764        0.2446693935      -41.5815921846
        0.4397302764        0.2596088177      -48.0645971116
        0.4397302764        0.2745482418      -51.9695330371
        0.4397302764        0.2894876660      -53.0680816578
        0.4397302764        0.3044270901      -51.8871109998
        0.4397302764        0.3193665143      -49.4663275140
        0.4397302764        0.3343059384      -46.9356080280
        0.4397302764        0.3492453626      -45.1253774323
        0.4397302764        0.3641847867      -44.3744682606
        0.4397302764        0.3791242109      -44.5702396698
        0.4397302764        0.3940636350      -45.3386532804
        0.4397302764        0.4090030592      -46.2598697872
        0.4397302764        0.4239424833      -47.0169986680
        0.4397302764        0.4388819075      -47.4493463907
        0.4397302764        0.4538213316      -47.5332051968
        0.4397302764        0.4687607558      -47.3328238824
        0.4397302764        0.4837001799      -46.9554760178
        0.4397302764        0.4986396041      -46.5230635069
        0.4397302764        0.5135790282      -46.1542425053
        0.4397302764        0.5285184524      -45.9448521657
        0.4397302764        0.5434578765      -45.9407450149
        0.4397302764        0.5583973007      -46.1089563204
        0.4397302764        0.5733367248      -46.3213384417
        0.4397302764        0.5882761490      -46.3637814966
        0.4397302764        0.6032155732      -45.9747286719
        0.4397302764        0.6181549973      -44.9043085370
        0.4397302764        0.6330944215      -42.9762725016
        0.4397302764        0.6480338456      -40.1330974609
        0.4397302764        0.6629732698      -36.4507432673
        0.4397302764        0.6779126939      -32.1209213771
        0.4397302764        0.6928521181      -27.4100989404
        0.4397302764        0.7077915422      -22.6104367984
        0.4397302764        0.7227309664      -17.9962053083
        0.4397302764        0.7376703905      -13.7925392891
        0.4397302764        0.7526098147      -10.1570331761
        0.4397302764        0.7675492388       -7.1722537115
        0.4397302764        0.7824886630       -4.8480593745
        0.4397302764        0.7974280871       -3.1333493134
        0.4397302764        0.8123675113       -1.9354558146
        0.4397302764        0.8273069354       -1.1428450230
        0.4397302764        0.8422463596       -0.6455617325
        0.4397302764        0.8571857837       -0.3491843766
        0.4397302764        0.8721252079       -0.1810202513
        0.4397302764        0.8870646320       -0.0899906416
        0.4397302764        0.9020040562       -0.0429043604
        0.4397302764        0.9169434803       -0.0196100242
        0.4397302764        0.9318829045       -0.0085869455
        0.4397302764        0.9468223286       -0.0035996971
        0.4397302764        0.9617617528       -0.0014437518
        0.4397302764        0.9767011769       -0.0005538410
        0.4397302764        0.9916406011       -0.0002031912
        0.4397302764        1.0065800252       -0.0000712952
        0.4397302764        1.0215194494       -0.0000239228
        0.4397302764        1.0364588735       -0.0000076816
        0.4397302764        1.0513982977       -0.0000023592
        0.4397302764        1.0663377218        0.0000000000
        0.4397302764        1.0812771460        0.0000000000
        0.4397302764        1.0962165702        0.0000000000
        0.4397302764        1.1111559943        0.0000000000
        0.4397302764        1.1260954185        0.0000000000
        0.4397302764        1.1410348426        0.0000000000
        0.4397302764        1.1559742668        0.0000000000
        0.4397302764        1.1709136909        0.0000000000
        0.4397302764        1.1858531151        0.0000000000
        0.4397302764        1.2007925392        0.0000000000
        0.4397302764        1.2157319634        0.0000000000
        0.4397302764        1.2306713875        0.0000000000
        0.4397302764        1.2456108117        0.0000000000
        0.4397302764        1.2605502358        0.0000000000
        0.4397302764        1.2754896600        0.0000000000
        0.4397302764        1.2904290841        0.0000000000
        0.4397302764        1.3053685083        0.0000000000
        0.4397302764        1.3203079324        0.0000000000
        0.4397302764        1.3352473566        0.0000000000
        0.4397302764        1.3501867807        0.0000000000
        0.4397302764        1.3651262049        0.0000000000
        0.4397302764        1.3800656290        0.0000000000
        0.4397302764        1.3950050532        0.0000000000
        0.4397302764        1.4099444773        0.0000000000
        0.4397302764        1.4248839015        0.0000000000
        0.4397302764        1.4398233256        0.0000000000
        0.4397302764        1.4547627498        0.0000000000
        0.4397302764        1.4697021739        0.0000000000
        0.4397302764        1.4846415981        0.0000000000
        0.4397302764        1.4995810222        0.0000000000
        0.4397302764        1.5145204464        0.0000000000
        0.4397302764        1.5294598705        0.0000000000
        0.4397302764        1.5443992947        0.0000000000
        0.4397302764        1.5593387188        0.0000000000
        0.4397302764        1.5742781430        0.0000000000

        0.4561506657        0.0952751520       -0.1129855956
        0.4561506657        0.1102145762       -0.2977519487
        0.4561506657        0.1251540003       -0.7200745113
        0.4561506657        0.1400934245       -1.5985779629
        0.4561506657        0.1550328486       -3.2591418763
        0.4561506657        0.1699722728       -6.1054498031
        0.4561506657        0.1849116969      -10.5168177795
        0.4561506657        0.1998511211      -16.6733071903
        0.4561506657        0.2147905452      -24.3621276837
        0.4561506657        0.2297299694      -32.8703875433
        0.4561506657        0.2446693935      -41.0698377423
        0.4561506657        0.2596088177      -47.7205210411
        0.4561506657        0.2745482418      -51.8914410610
        0.4561506657        0.2894876660      -53.3017809180
        0.4561506657        0.3044270901      -52.4048324410
        0.4561506657        0.3193665143      -50.1709750529
        0.4561506657        0.3343059384      -47.6892426423
        0.4561506657        0.3492453626      -45.7902343331
        0.4561506657        0.3641847867      -44.8508580804
        0.4561506657        0.3791242109      -44.8193077710
        0.4561506657        0.3940636350      -45.3855820385
        0.4561506657        0.4090030592      -46.1800152273
        0.4561506657        0.4239424833      -46.9110927293
        0.4561506657        0.4388819075      -47.4146071087
        0.4561506657        0.4538213316      -47.6366918757
        0.4561506657        0.4687607558      -47.5927864989
        0.4561506657        0.4837001799      -47.3355840387
        0.4561506657        0.4986396041      -46.9423971818
        0.4561506657        0.5135790282      -46.5123853225
        0.4561506657        0.5285184524      -46.1569998521
        0.4561506657        0.5434578765      -45.9739599599
        0.4561506657        0.5583973007      -46.0091636250
        0.4561506657        0.5733367248      -46.2222867158
        0.4561506657        0.5882761490      -46.4736916718
        0.4561506657        0.6032155732      -46.5423119754
        0.4561506657        0.6181549973      -46.1712988168
        0.4561506657        0.6330944215      -45.1269528631
        0.4561506657        0.6480338456      -43.2518541424
        0.4561506657        0.6629732698      -40.4968443264
        0.4561506657        0.6779126939      -36.9263462435
        0.4561506657        0.6928521181      -32.7019222974
        0.4561506657        0.7077915422      -28.0542000909
        0.4561506657        0.7227309664      -23.2514114609
        0.4561506657        0.7376703905      -18.5674301330
        0.4561506657        0.7526098147      -14.2493362565
        0.4561506657        0.7675492388      -10.4868089859
        0.4561506657        0.7824886630       -7.3899012885
        0.4561506657        0.7974280871       -4.9825197936
        0.4561506657        0.8123675113       -3.2141045476
        0.4561506657        0.8273069354       -1.9847196251
        0.4561506657        0.8422463596       -1.1741252312
        0.4561506657        0.8571857837       -0.6659412605
        0.4561506657        0.8721252079       -0.3622935650
        0.4561506657        0.8870646320       -0.1890572022
        0.4561506657        0.9020040562       -0.0945927400
        0.4561506657        0.9169434803       -0.0453489318
        0.4561506657        0.9318829045       -0.0208169832
        0.4561506657        0.9468223286       -0.0091448236
        0.4561506657        0.9617617528       -0.0038433909
        0.4561506657        0.9767011769       -0.0015453736
        0.4561506657        0.9916406011       -0.0005945575
        0.4561506657        1.0065800252       -0.0002189069
        0.4561506657        1.0215194494       -0.0000771290
        0.4561506657        1.0364588735       -0.0000260111
        0.4561506657        1.0513982977       -0.0000083926
        0.4561506657        1.0663377218       -0.0000025899
        0.4561506657        1.0812771460        0.0000000000
        0.4561506657        1.0962165702        0.0000000000
        0.4561506657        1.1111559943        0.0000000000
        0.4561506657        1.1260954185        0.0000000000
        0.4561506657        1.1410348426        0.0000000000
        0.4561506657        1.1559742668        0.0000000000
        0.4561506657        1.1709136909        0.0000000000
        0.4561506657        1.1858531151        0.0000000000
        0.4561506657        1.2007925392        0.0000000000
        0.4561506657        1.2157319634        0.0000000000
        0.4561506657        1.2306713875        0.0000000000
        0.4561506657        1.2456108117        0.0000000000
        0.4561506657        1.2605502358        0.0000000000
        0.4561506657        1.2754896600        0.0000000000
        0.4561506657        1.2904290841        0.0000000000
        0.4561506657        1.3053685083        0.0000000000
        0.4561506657        1.3203079324        0.0000000000
        0.4561506657        1.3352473566        0.0000000000
        0.4561506657        1.3501867807        0.0000000000
        0.4561506657        1.3651262049        0.0000000000
        0.4561506657        1.3800656290        0.0000000000
        0.4561506657        1.3950050532        0.0000000000
        0.4561506657        1.4099444773        0.0000000000
        0.4561506657        1.4248839015        0.0000000000
        0.4561506657        1.4398233256        0.0000000000
        0.4561506657        1.4547627498        0.0000000000
        0.4561506657        1.4697021739        0.0000000000
        0.4561506657        1.4846415981        0.0000000000
        0.4561506657        1.4995810222        0.0000000000
        0.4561506657        1.5145204464        0.0000000000
        0.4561506657        1.5294598705        0.0000000000
        0.4561506657        1.5443992947        0.0000000000
        0.4561506657        1.5593387188        0.0000000000
        0.4561506657        1.5742781430        0.0000000000

        0.4725710550        0.0952751520       -0.1031574289
        0.4725710550        0.1102145762       -0.2725403425
        0.4725710550        0.1251540003       -0.6609065348
        0.4725710550        0.1400934245       -1.4715925287
        0.4725710550        0.1550328486       -3.0100532773
        0.4725710550        0.1699722728       -5.6592449272
        0.4725710550        0.1849116969       -9.7877174370
        0.4725710550        0.1998511211      -15.5884683679
        0.4725710550        0.2147905452      -22.8961080805
        0.4725710550        0.2297299694      -31.0783264569
        0.4725710550        0.2446693935      -39.1012879230
        0.4725710550        0.2596088177      -45.7992298218
        0.4725710550        0.2745482418      -50.2605957324
        0.4725710550        0.2894876660      -52.1526688101
        0.4725710550        0.3044270901      -51.8180420622
        0.4725710550        0.3193665143      -50.0951832592
        0.4725710550        0.3343059384      -47.9652422939
        0.4725710550        0.3492453626      -46.2077167394
        0.4725710550        0.3641847867      -45.2137788407
        0.4725710550        0.3791242109      -44.9967577145
        0.4725710550        0.3940636350      -45.3351814246
        0.4725710550        0.4090030592      -45.9427043194
        0.4725710550        0.4239424833      -46.5845177211
        0.4725710550        0.4388819075      -47.1158213110
        0.4725710550        0.4538213316      -47.4649155845
        0.4725710550        0.4687607558      -47.6010877957
        0.4725710550        0.4837001799      -47.5173961863
        0.4725710550        0.4986396041      -47.2351629863
        0.4725710550        0.5135790282      -46.8168007556
        0.4725710550        0.5285184524      -46.3670058276
        0.4725710550        0.5434578765      -46.0104666054
        0.4725710550        0.5583973007      -45.8499046428
        0.4725710550        0.5733367248      -45.9212209163
        0.4725710550        0.5882761490      -46.1655644995
        0.4725710550        0.6032155732      -46.4306290889
        0.4725710550        0.6181549973      -46.5004592900
        0.4725710550        0.6330944215      -46.1416217786
        0.4725710550        0.6480338456      -45.1492589892
        0.4725710550        0.6629732698      -43.3806864631
        0.4725710550        0.6779126939      -40.7734351266
        0.4725710550        0.6928521181      -37.3524131114
        0.4725710550        0.7077915422      -33.2316675882
        0.4725710550        0.7227309664      -28.6102718217
        0.4725710550        0.7376703905      -23.7556721102
        0.4725710550        0.7526098147      -18.9688569688
        0.4725710550        0.7675492388      -14.5350618247
        0.4725710550        0.7824886630      -10.6744028000
        0.4725710550        0.7974280871       -7.5098615422
        0.4725710550        0.8123675113       -5.0625851963
        0.4725710550        0.8273069354       -3.2719389368
        0.4725710550        0.8422463596       -2.0285066965
        0.4725710550        0.8571857837       -1.2067549953
        0.4725710550        0.8721252079       -0.6888005802
        0.4725710550        0.8870646320       -0.3770500870
        0.4725710550        0.9020040562       -0.1978075362
        0.4725710550        0.9169434803       -0.0993873726
        0.4725710550        0.9318829045       -0.0478021666
        0.4725710550        0.9468223286       -0.0220034595
        0.4725710550        0.9617617528       -0.0096931708
        0.4725710550        0.9767011769       -0.0040873729
        0.4725710550        0.9916406011       -0.0016500530
        0.4725710550        1.0065800252       -0.0006377441
        0.4725710550        1.0215194494       -0.0002359493
        0.4725710550        1.0364588735       -0.0000835517
        0.4725710550        1.0513982977       -0.0000283053
        0.4725710550        1.0663377218       -0.0000091710
        0.4725710550        1.0812771460       -0.0000028387
        0.4725710550        1.0962165702        0.0000000000
        0.4725710550        1.1111559943        0.0000000000
        0.4725710550        1.1260954185        0.0000000000
        0.4725710550        1.1410348426        0.0000000000
        0.4725710550        1.1559742668        0.0000000000
        0.4725710550        1.1709136909        0.0000000000
        0.4725710550        1.1858531151        0.0000000000
        0.4725710550        1.2007925392        0.0000000000
        0.4725710550        1.2157319634        0.0000000000
        0.4725710550        1.2306713875        0.0000000000
        0.4725710550        1.2456108117        0.0000000000
        0.4725710550        1.2605502358        0.0000000000
        0.4725710550        1.2754896600        0.0000000000
        0.4725710550        1.2904290841        0.0000000000
        0.4725710550        1.3053685083        0.0000000000
        0.4725710550        1.3203079324        0.0000000000
        0.4725710550        1.3352473566        0.0000000000
        0.4725710550        1.3501867807        0.0000000000
        0.4725710550        1.3651262049        0.0000000000
        0.4725710550        1.3800656290        0.0000000000
        0.4725710550        1.3950050532        0.0000000000
        0.4725710550        1.4099444773        0.0000000000
        0.4725710550        1.4248839015        0.0000000000
        0.4725710550        1.4398233256        0.0000000000
        0.4725710550        1.4547627498        0.0000000000
        0.4725710550        1.4697021739        0.0000000000
        0.4725710550        1.4846415981        0.0000000000
        0.4725710550        1.4995810222        0.0000000000
        0.4725710550        1.5145204464        0.0000000000
        0.4725710550        1.5294598705        0.0000000000
        0.4725710550        1.5443992947        0.0000000000
        0.4725710550        1.5593387188        0.0000000000
        0.4725710550        1.5742781430        0.0000000000

        0.4889914443        0.0952751520       -0.0886173917
        0.4889914443        0.1102145762       -0.2348496910
        0.4889914443        0.1251540003       -0.5714225210
        0.4889914443        0.1400934245       -1.2770393949
        0.4889914443        0.1550328486       -2.6227810876
        0.4889914443        0.1699722728       -4.9536827483
        0.4889914443        0.1849116969       -8.6117977697
        0.4889914443        0.1998511211      -13.7969779292
        0.4889914443        0.2147905452      -20.4041302781
        0.4889914443        0.2297299694      -27.9190237971
        0.4889914443        0.2446693935      -35.4610112511
        0.4889914443        0.2596088177      -42.0043301664
        0.4889914443        0.2745482418      -46.7085058122
        0.4889914443        0.2894876660      -49.2072332777
        0.4889914443        0.3044270901      -49.7094612347
        0.4889914443        0.3193665143      -48.8647777602
        0.4889914443        0.3343059384      -47.4742366263
        0.4889914443        0.3492453626      -46.2004441396
        0.4889914443        0.3641847867      -45.4054397933
        0.4889914443        0.3791242109      -45.1525027801
        0.4889914443        0.3940636350      -45.3179881697
        0.4889914443        0.4090030592      -45.7233308103
        0.4889914443        0.4239424833      -46.2198888547
        0.4889914443        0.4388819075      -46.7092243265
        0.4889914443        0.4538213316      -47.1226693058
        0.4889914443        0.4687607558      -47.3976053732
        0.4889914443        0.4837001799      -47.4756195411
        0.4889914443        0.4986396041      -47.3239765976
        0.4889914443        0.5135790282      -46.9627613702
        0.4889914443        0.5285184524      -46.4754217002
        0.4889914443        0.5434578765      -45.9905204609
        0.4889914443        0.5583973007      -45.6394806274
        0.4889914443        0.5733367248      -45.5084148087
        0.4889914443        0.5882761490      -45.6045754564
        0.4889914443        0.6032155732      -45.8493088903
        0.4889914443        0.6181549973      -46.0956751165
        0.4889914443        0.6330944215      -46.1583784004
        0.4889914443        0.6480338456      -45.8421299719
        0.4889914443        0.6629732698      -44.9620502028
        0.4889914443        0.6779126939      -43.3602470814
        0.4889914443        0.6928521181      -40.9277161943
        0.4889914443        0.7077915422      -37.6351133644
        0.4889914443        0.7227309664      -33.5631063882
        0.4889914443        0.7376703905      -28.9135281976
        0.4889914443        0.7526098147      -23.9861197690
        0.4889914443        0.7675492388      -19.1220603485
        0.4889914443        0.7824886630      -14.6337103091
        0.4889914443        0.7974280871      -10.7471117341
        0.4889914443        0.8123675113       -7.5756498301
        0.4889914443        0.8273069354       -5.1269279749
        0.4889914443        0.8422463596       -3.3315077528
        0.4889914443        0.8571857837       -2.0780828520
        0.4889914443        0.8721252079       -1.2435980657
        0.4889914443        0.8870646320       -0.7134766196
        0.4889914443        0.9020040562       -0.3921634555
        0.4889914443        0.9169434803       -0.2064124164
        0.4889914443        0.9318829045       -0.1040155052
        0.4889914443        0.9468223286       -0.0501843964
        0.4889914443        0.9617617528       -0.0231853785
        0.4889914443        0.9767011769       -0.0102587381
        0.4889914443        0.9916406011       -0.0043471866
        0.4889914443        1.0065800252       -0.0017639200
        0.4889914443        1.0215194494       -0.0006851026
        0.4889914443        1.0364588735       -0.0002546225
        0.4889914443        1.0513982977       -0.0000905193
        0.4889914443        1.0663377218       -0.0000307761
        0.4889914443        1.0812771460       -0.0000100024
        0.4889914443        1.0962165702       -0.0000031108
        0.4889914443        1.1111559943        0.0000000000
        0.4889914443        1.1260954185        0.0000000000
        0.4889914443        1.1410348426        0.0000000000
        0.4889914443        1.1559742668        0.0000000000
        0.4889914443        1.1709136909        0.0000000000
        0.4889914443        1.1858531151        0.0000000000
        0.4889914443        1.2007925392        0.0000000000
        0.4889914443        1.2157319634        0.0000000000
        0.4889914443        1.2306713875        0.0000000000
        0.4889914443        1.2456108117        0.0000000000
        0.4889914443        1.2605502358        0.0000000000
        0.4889914443        1.2754896600        0.0000000000
        0.4889914443        1.2904290841        0.0000000000
        0.4889914443        1.3053685083        0.0000000000
        0.4889914443        1.3203079324        0.0000000000
        0.4889914443        1.3352473566        0.0000000000
        0.4889914443        1.3501867807        0.0000000000
        0.4889914443        1.3651262049        0.0000000000
        0.4889914443        1.3800656290        0.0000000000
        0.4889914443        1.3950050532        0.0000000000
        0.4889914443        1.4099444773        0.0000000000
        0.4889914443        1.4248839015        0.0000000000
        0.4889914443        1.4398233256        0.0000000000
        0.4889914443        1.4547627498        0.0000000000
        0.4889914443        1.4697021739        0.0000000000
        0.4889914443        1.4846415981        0.0000000000
        0.4889914443        1.4995810222        0.0000000000
        0.4889914443        1.5145204464        0.0000000000
        0.4889914443        1.5294598705        0.0000000000
        0.4889914443        1.5443992947        0.0000000000
        0.4889914443        1.5593387188        0.0000000000
        0.4889914443        1.5742781430        0.0000000000

        0.5054118336        0.0952751520       -0.0709058066
        0.5054118336        0.1102145762       -0.1885899275
        0.5054118336        0.1251540003       -0.4606832609
        0.5054118336        0.1400934245       -1.0340685539
        0.5054118336        0.1550328486       -2.1341859137
        0.5054118336        0.1699722728       -4.0532477472
        0.5054118336        0.1849116969       -7.0912727374
        0.5054118336        0.1998511211      -11.4449345990
        0.5054118336        0.2147905452      -17.0730259903
        0.5054118336        0.2297299694      -23.6032923704
        0.5054118336        0.2446693935      -30.3532204499
        0.5054118336        0.2596088177      -36.4948600518
        0.5054118336        0.2745482418      -41.3136109919
        0.5054118336        0.2894876660      -44.4435862630
        0.5054118336        0.3044270901      -45.9613604537
        0.5054118336        0.3193665143      -46.2953303106
        0.5054118336        0.3343059384      -46.0107983451
        0.5054118336        0.3492453626      -45.5909045747
        0.5054118336        0.3641847867      -45.3149550981
        0.5054118336        0.3791242109      -45.2617733810
        0.5054118336        0.3940636350      -45.3930862870
        0.5054118336        0.4090030592      -45.6442568276
        0.5054118336        0.4239424833      -45.9711785630
        0.5054118336        0.4388819075      -46.3459941976
        0.5054118336        0.4538213316      -46.7285123422
        0.5054118336        0.4687607558      -47.0480606044
        0.5054118336        0.4837001799      -47.2149611228
        0.5054118336        0.4986396041      -47.1566623664
        0.5054118336        0.5135790282      -46.8564339635
        0.5054118336        0.5285184524      -46.3708905928
        0.5054118336        0.5434578765      -45.8151759963
        0.5054118336        0.5583973007      -45.3227082412
        0.5054118336        0.5733367248      -44.9992180473
        0.5054118336        0.5882761490      -44.8915055810
        0.5054118336        0.6032155732      -44.9804648436
        0.5054118336        0.6181549973      -45.1929316705
        0.5054118336        0.6330944215      -45.4175567558
        0.5054118336        0.6480338456      -45.5122487793
        0.5054118336        0.6629732698      -45.3030277098
        0.5054118336        0.6779126939      -44.5873428358
        0.5054118336        0.6928521181      -43.1581811150
        0.5054118336        0.7077915422      -40.8538328534
        0.5054118336        0.7227309664      -37.6182998782
        0.5054118336        0.7376703905      -33.5434122396
        0.5054118336        0.7526098147      -28.8676169691
        0.5054118336        0.7675492388      -23.9272154594
        0.5054118336        0.7824886630      -19.0797401710
        0.5054118336        0.7974280871      -14.6304271728
        0.5054118336        0.8123675113      -10.7860249127
        0.5054118336        0.8273069354       -7.6431209327
        0.5054118336        0.8422463596       -5.2031467486
        0.5054118336        0.8571857837       -3.4003866435
        0.5054118336        0.8721252079       -2.1315677112
        0.5054118336        0.8870646320       -1.2807438854
        0.5054118336        0.9020040562       -0.7372359202
        0.5054118336        0.9169434803       -0.4064866424
        0.5054118336        0.9318829045       -0.2146827182
        0.5054118336        0.9468223286       -0.1086221302
        0.5054118336        0.9617617528       -0.0526560972
        0.5054118336        0.9767011769       -0.0244545468
        0.5054118336        0.9916406011       -0.0108777656
        0.5054118336        1.0065800252       -0.0046324941
        0.5054118336        1.0215194494       -0.0018879492
        0.5054118336        1.0364588735       -0.0007360711
        0.5054118336        1.0513982977       -0.0002744842
        0.5054118336        1.0663377218       -0.0000979056
        0.5054118336        1.0812771460       -0.0000334039
        0.5054118336        1.0962165702       -0.0000109109
        0.5054118336        1.1111559943       -0.0000034089
        0.5054118336        1.1260954185       -0.0000010215
        0.5054118336        1.1410348426        0.0000000000
        0.5054118336        1.1559742668        0.0000000000
        0.5054118336        1.1709136909        0.0000000000
        0.5054118336        1.1858531151        0.0000000000
        0.5054118336        1.2007925392        0.0000000000
        0.5054118336        1.2157319634        0.0000000000
        0.5054118336        1.2306713875        0.0000000000
        0.5054118336        1.2456108117        0.0000000000
        0.5054118336        1.2605502358        0.0000000000
        0.5054118336        1.2754896600        0.0000000000
        0.5054118336        1.2904290841        0.0000000000
        0.5054118336        1.3053685083        0.0000000000
        0.5054118336        1.3203079324        0.0000000000
        0.5054118336        1.3352473566        0.0000000000
        0.5054118336        1.3501867807        0.0000000000
        0.5054118336        1.3651262049        0.0000000000
        0.5054118336        1.3800656290        0.0000000000
        0.5054118336        1.3950050532        0.0000000000
        0.5054118336        1.4099444773        0.0000000000
        0.5054118336        1.4248839015        0.0000000000
        0.5054118336        1.4398233256        0.0000000000
        0.5054118336        1.4547627498        0.0000000000
        0.5054118336        1.4697021739        0.0000000000
        0.5054118336        1.4846415981        0.0000000000
        0.5054118336        1.4995810222        0.0000000000
        0.5054118336        1.5145204464        0.0000000000
        0.5054118336        1.5294598705        0.0000000000
        0.5054118336        1.5443992947        0.0000000000
        0.5054118336        1.5593387188        0.0000000000
        0.5054118336        1.5742781430        0.0000000000

        0.5218322229        0.0952751520       -0.0524313844
        0.5218322229        0.1102145762       -0.1400300135
        0.5218322229        0.1251540003       -0.3436284008
        0.5218322229        0.1400934245       -0.7752720905
        0.5218322229        0.1550328486       -1.6093331845
        0.5218322229        0.1699722728       -3.0767389530
        0.5218322229        0.1849116969       -5.4243563933
        0.5218322229        0.1998511211       -8.8341649125
        0.5218322229        0.2147905452      -13.3214135327
        0.5218322229        0.2297299694      -18.6583003826
        0.5218322229        0.2446693935      -24.3775889758
        0.5218322229        0.2596088177      -29.8816048757
        0.5218322229        0.2745482418      -34.6239918259
        0.5218322229        0.2894876660      -38.2808117945
        0.5218322229        0.3044270901      -40.8245107980
        0.5218322229        0.3193665143      -42.4679888046
        0.5218322229        0.3343059384      -43.5215194537
        0.5218322229        0.3492453626      -44.2496435795
        0.5218322229        0.3641847867      -44.8002819270
        0.5218322229        0.3791242109      -45.2212785901
        0.5218322229        0.3940636350      -45.5246763730
        0.5218322229        0.4090030592      -45.7412138483
        0.5218322229        0.4239424833      -45.9299211316
        0.5218322229        0.4388819075      -46.1467306428
        0.5218322229        0.4538213316      -46.4034454098
        0.5218322229        0.4687607558      -46.6501135033
        0.5218322229        0.4837001799      -46.7945369521
        0.5218322229        0.4986396041      -46.7479816079
        0.5218322229        0.5135790282      -46.4712172612
        0.5218322229        0.5285184524      -45.9964899324
        0.5218322229        0.5434578765      -45.4158320387
        0.5218322229        0.5583973007      -44.8447454252
        0.5218322229        0.5733367248      -44.3821605271
        0.5218322229        0.5882761490      -44.0863466815
        0.5218322229        0.6032155732      -43.9734788413
        0.5218322229        0.6181549973      -44.0294464344
        0.5218322229        0.6330944215      -44.2171077813
        0.5218322229        0.6480338456      -44.4667603892
        0.5218322229        0.6629732698      -44.6539629357
        0.5218322229        0.6779126939      -44.5846883793
        0.5218322229        0.6928521181      -44.0106490713
        0.5218322229        0.7077915422      -42.6829463190
        0.5218322229        0.7227309664      -40.4280314751
        0.5218322229        0.7376703905      -37.2126942209
        0.5218322229        0.7526098147      -33.1672459611
        0.5218322229        0.7675492388      -28.5571147895
        0.5218322229        0.7824886630      -23.7182028471
        0.5218322229        0.7974280871      -18.9844556475
        0.5218322229        0.8123675113      -14.6318350535
        0.5218322229        0.8273069354      -10.8487054008
        0.5218322229        0.8422463596       -7.7300204883
        0.5218322229        0.8571857837       -5.2875667410
        0.5218322229        0.8721252079       -3.4691994412
        0.5218322229        0.8870646320       -2.1820117588
        0.5218322229        0.9020040562       -1.3153354055
        0.5218322229        0.9169434803       -0.7599243560
        0.5218322229        0.9318829045       -0.4208253683
        0.5218322229        0.9468223286       -0.2233807216
        0.5218322229        0.9617617528       -0.1136422299
        0.5218322229        0.9767011769       -0.0553904567
        0.5218322229        0.9916406011       -0.0258535826
        0.5218322229        1.0065800252       -0.0115498346
        0.5218322229        1.0215194494       -0.0049365437
        0.5218322229        1.0364588735       -0.0020182782
        0.5218322229        1.0513982977       -0.0007893566
        0.5218322229        1.0663377218       -0.0002954156
        0.5218322229        1.0812771460       -0.0001058312
        0.5218322229        1.0962165702       -0.0000363189
        0.5218322229        1.1111559943       -0.0000119373
        0.5218322229        1.1260954185       -0.0000037628
        0.5218322229        1.1410348426       -0.0000011358
        0.5218322229        1.1559742668        0.0000000000
        0.5218322229        1.1709136909        0.0000000000
        0.5218322229        1.1858531151        0.0000000000
        0.5218322229        1.2007925392        0.0000000000
        0.5218322229        1.2157319634        0.0000000000
        0.5218322229        1.2306713875        0.0000000000
        0.5218322229        1.2456108117        0.0000000000
        0.5218322229        1.2605502358        0.0000000000
        0.5218322229        1.2754896600        0.0000000000
        0.5218322229        1.2904290841        0.0000000000
        0.5218322229        1.3053685083        0.0000000000
        0.5218322229        1.3203079324        0.0000000000
        0.5218322229        1.3352473566        0.0000000000
        0.5218322229        1.3501867807        0.0000000000
        0.5218322229        1.3651262049        0.0000000000
        0.5218322229        1.3800656290        0.0000000000
        0.5218322229        1.3950050532        0.0000000000
        0.5218322229        1.4099444773        0.0000000000
        0.5218322229        1.4248839015        0.0000000000
        0.5218322229        1.4398233256        0.0000000000
        0.5218322229        1.4547627498        0.0000000000
        0.5218322229        1.4697021739        0.0000000000
        0.5218322229        1.4846415981        0.0000000000
        0.5218322229        1.4995810222        0.0000000000
        0.5218322229        1.5145204464        0.0000000000
        0.5218322229        1.5294598705        0.0000000000
        0.5218322229        1.5443992947        0.0000000000
        0.5218322229        1.5593387188        0.0000000000
        0.5218322229        1.5742781430        0.0000000000

        0.5382526122        0.0952751520       -0.0356276839
        0.5382526122        0.1102145762       -0.0956003805
        0.5382526122        0.1251540003       -0.2358360663
        0.5382526122        0.1400934245       -0.5352492615
        0.5382526122        0.1550328486       -1.1186711982
        0.5382526122        0.1699722728       -2.1556372660
        0.5382526122        0.1849116969       -3.8359104228
        0.5382526122        0.1998511211       -6.3168749683
        0.5382526122        0.2147905452       -9.6540752126
        0.5382526122        0.2297299694      -13.7449704027
        0.5382526122        0.2446693935      -18.3225534368
        0.5382526122        0.2596088177      -23.0175320801
        0.5382526122        0.2745482418      -27.4695826025
        0.5382526122        0.2894876660      -31.4338685969
        0.5382526122        0.3044270901      -34.8264844715
        0.5382526122        0.3193665143      -37.6887549385
        0.5382526122        0.3343059384      -40.1015715397
        0.5382526122        0.3492453626      -42.1097571625
        0.5382526122        0.3641847867      -43.7024171421
        0.5382526122        0.3791242109      -44.8511850457
        0.5382526122        0.3940636350      -45.5682126186
        0.5382526122        0.4090030592      -45.9370695154
        0.5382526122        0.4239424833      -46.0940200427
        0.5382526122        0.4388819075      -46.1731897335
        0.5382526122        0.4538213316      -46.2514729563
        0.5382526122        0.4687607558      -46.3257692248
        0.5382526122        0.4837001799      -46.3327348718
        0.5382526122        0.4986396041      -46.1963170533
        0.5382526122        0.5135790282      -45.8753430101
        0.5382526122        0.5285184524      -45.3872065814
        0.5382526122        0.5434578765      -44.7995251799
        0.5382526122        0.5583973007      -44.1997396358
        0.5382526122        0.5733367248      -43.6631950187
        0.5382526122        0.5882761490      -43.2377955404
        0.5382526122        0.6032155732      -42.9496378039
        0.5382526122        0.6181549973      -42.8178491125
        0.5382526122        0.6330944215      -42.8592024445
        0.5382526122        0.6480338456      -43.0700429713
        0.5382526122        0.6629732698      -43.3909793982
        0.5382526122        0.6779126939      -43.6767464368
        0.5382526122        0.6928521181      -43.6970093616
        0.5382526122        0.7077915422      -43.1794068550
        0.5382526122        0.7227309664      -41.8820889459
        0.5382526122        0.7376703905      -39.6653012850
        0.5382526122        0.7526098147      -36.5321290085
        0.5382526122        0.7675492388      -32.6259599332
        0.5382526122        0.7824886630      -28.1933035757
        0.5382526122        0.7974280871      -23.5315863392
        0.5382526122        0.8123675113      -18.9390102756
        0.5382526122        0.8273069354      -14.6746899643
        0.5382526122        0.8422463596      -10.9309581147
        0.5382526122        0.8571857837       -7.8185660439
        0.5382526122        0.8721252079       -5.3659889999
        0.5382526122        0.8870646320       -3.5324056181
        0.5382526122        0.9020040562       -2.2302619265
        0.5382526122        0.9169434803       -1.3505726689
        0.5382526122        0.9318829045       -0.7844015255
        0.5382526122        0.9468223286       -0.4368352858
        0.5382526122        0.9617617528       -0.2331661795
        0.5382526122        0.9767011769       -0.1192151465
        0.5382526122        0.9916406011       -0.0583525663
        0.5382526122        1.0065800252       -0.0273307111
        0.5382526122        1.0215194494       -0.0122463038
        0.5382526122        1.0364588735       -0.0052498499
        0.5382526122        1.0513982977       -0.0021538286
        0.5382526122        1.0663377218       -0.0008460794
        0.5382526122        1.0812771460       -0.0003183881
        0.5382526122        1.0962165702       -0.0001148381
        0.5382526122        1.1111559943       -0.0000396994
        0.5382526122        1.1260954185       -0.0000131602
        0.5382526122        1.1410348426       -0.0000041792
        0.5382526122        1.1559742668       -0.0000012694
        0.5382526122        1.1709136909        0.0000000000
        0.5382526122        1.1858531151        0.0000000000
        0.5382526122        1.2007925392        0.0000000000
        0.5382526122        1.2157319634        0.0000000000
        0.5382526122        1.2306713875        0.0000000000
        0.5382526122        1.2456108117        0.0000000000
        0.5382526122        1.2605502358        0.0000000000
        0.5382526122        1.2754896600        0.0000000000
        0.5382526122        1.2904290841        0.0000000000
        0.5382526122        1.3053685083        0.0000000000
        0.5382526122        1.3203079324        0.0000000000
        0.5382526122        1.3352473566        0.0000000000
        0.5382526122        1.3501867807        0.0000000000
        0.5382526122        1.3651262049        0.0000000000
        0.5382526122        1.3800656290        0.0000000000
        0.5382526122        1.3950050532        0.0000000000
        0.5382526122        1.4099444773        0.0000000000
        0.5382526122        1.4248839015        0.0000000000
        0.5382526122        1.4398233256        0.0000000000
        0.5382526122        1.4547627498        0.0000000000
        0.5382526122        1.4697021739        0.0000000000
        0.5382526122        1.4846415981        0.0000000000
        0.5382526122        1.4995810222        0.0000000000
        0.5382526122        1.5145204464        0.0000000000
        0.5382526122        1.5294598705        0.0000000000
        0.5382526122        1.5443992947        0.0000000000
        0.5382526122        1.5593387188        0.0000000000
        0.5382526122        1.5742781430        0.0000000000

        0.5546730015        0.0952751520       -0.0221608199
        0.5546730015        0.1102145762       -0.0597846450
        0.5546730015        0.1251540003       -0.1483801765
        0.5546730015        0.1400934245       -0.3391078626
        0.5546730015        0.1550328486       -0.7144671643
        0.5546730015        0.1699722728       -1.3898566978
        0.5546730015        0.1849116969       -2.5013342834
        0.5546730015        0.1998511211       -4.1758115397
        0.5546730015        0.2147905452       -6.4893983525
        0.5546730015        0.2297299694       -9.4311135846
        0.5546730015        0.2446693935      -12.8936755312
        0.5546730015        0.2596088177      -16.7027861365
        0.5546730015        0.2745482418      -20.6735236112
        0.5546730015        0.2894876660      -24.6620432835
        0.5546730015        0.3044270901      -28.5804633201
        0.5546730015        0.3193665143      -32.3670948935
        0.5546730015        0.3343059384      -35.9371640835
        0.5546730015        0.3492453626      -39.1553765151
        0.5546730015        0.3641847867      -41.8570856280
        0.5546730015        0.3791242109      -43.9094278071
        0.5546730015        0.3940636350      -45.2739707940
        0.5546730015        0.4090030592      -46.0299391179
        0.5546730015        0.4239424833      -46.3426066138
        0.5546730015        0.4388819075      -46.3956083149
        0.5546730015        0.4538213316      -46.3253238964
        0.5546730015        0.4687607558      -46.1896835391
        0.5546730015        0.4837001799      -45.9802894857
        0.5546730015        0.4986396041      -45.6626268212
        0.5546730015        0.5135790282      -45.2178905092
        0.5546730015        0.5285184524      -44.6646872581
        0.5546730015        0.5434578765      -44.0538126110
        0.5546730015        0.5583973007      -43.4452543138
        0.5546730015        0.5733367248      -42.8853867692
        0.5546730015        0.5882761490      -42.3997280861
        0.5546730015        0.6032155732      -42.0042470574
        0.5546730015        0.6181549973      -41.7236169795
        0.5546730015        0.6330944215      -41.5978280592
        0.5546730015        0.6480338456      -41.6648291198
        0.5546730015        0.6629732698      -41.9232481842
        0.5546730015        0.6779126939      -42.2951062998
        0.5546730015        0.6928521181      -42.6125351684
        0.5546730015        0.7077915422      -42.6410873000
        0.5546730015        0.7227309664      -42.1324565553
        0.5546730015        0.7376703905      -40.8846629220
        0.5546730015        0.7526098147      -38.7873328888
        0.5546730015        0.7675492388      -35.8415537534
        0.5546730015        0.7824886630      -32.1569365082
        0.5546730015        0.7974280871      -27.9335580533
        0.5546730015        0.8123675113      -23.4335269337
        0.5546730015        0.8273069354      -18.9435718148
        0.5546730015        0.8422463596      -14.7320152810
        0.5546730015        0.8571857837      -11.0088600012
        0.5546730015        0.8721252079       -7.9000451468
        0.5546730015        0.8870646320       -5.4426419166
        0.5546730015        0.9020040562       -3.5994489293
        0.5546730015        0.9169434803       -2.2847572986
        0.5546730015        0.9318829045       -1.3914729421
        0.5546730015        0.9468223286       -0.8126480958
        0.5546730015        0.9617617528       -0.4548074108
        0.5546730015        0.9767011769       -0.2437556677
        0.5546730015        0.9916406011       -0.1250411706
        0.5546730015        1.0065800252       -0.0613766327
        0.5546730015        1.0215194494       -0.0288281395
        0.5546730015        1.0364588735       -0.0129606132
        0.5546730015        1.0513982977       -0.0055800683
        0.5546730015        1.0663377218       -0.0023019145
        0.5546730015        1.0812771460       -0.0009102320
        0.5546730015        1.0962165702       -0.0003450987
        0.5546730015        1.1111559943       -0.0001254290
        0.5546730015        1.1260954185       -0.0000437019
        0.5546730015        1.1410348426       -0.0000145858
        0.5546730015        1.1559742668       -0.0000046591
        0.5546730015        1.1709136909       -0.0000014258
        0.5546730015        1.1858531151        0.0000000000
        0.5546730015        1.2007925392        0.0000000000
        0.5546730015        1.2157319634        0.0000000000
        0.5546730015        1.2306713875        0.0000000000
        0.5546730015        1.2456108117        0.0000000000
        0.5546730015        1.2605502358        0.0000000000
        0.5546730015        1.2754896600        0.0000000000
        0.5546730015        1.2904290841        0.0000000000
        0.5546730015        1.3053685083        0.0000000000
        0.5546730015        1.3203079324        0.0000000000
        0.5546730015        1.3352473566        0.0000000000
        0.5546730015        1.3501867807        0.0000000000
        0.5546730015        1.3651262049        0.0000000000
        0.5546730015        1.3800656290        0.0000000000
        0.5546730015        1.3950050532        0.0000000000
        0.5546730015        1.4099444773        0.0000000000
        0.5546730015        1.4248839015        0.0000000000
        0.5546730015        1.4398233256        0.0000000000
        0.5546730015        1.4547627498        0.0000000000
        0.5546730015        1.4697021739        0.0000000000
        0.5546730015        1.4846415981        0.0000000000
        0.5546730015        1.4995810222        0.0000000000
        0.5546730015        1.5145204464        0.0000000000
        0.5546730015        1.5294598705        0.0000000000
        0.5546730015        1.5443992947        0.0000000000
        0.5546730015        1.5593387188        0.0000000000
        0.5546730015        1.5742781430        0.0000000000

        0.5710933908        0.0952751520       -0.0125865159
        0.5710933908        0.1102145762       -0.0341657824
        0.5710933908        0.1251540003       -0.0853976739
        0.5710933908        0.1400934245       -0.1967728805
        0.5710933908        0.1550328486       -0.4185925236
        0.5710933908        0.1699722728       -0.8236930960
        0.5710933908        0.1849116969       -1.5031180234
        0.5710933908        0.1998511211       -2.5522780417
        0.5710933908        0.2147905452       -4.0500574329
        0.5710933908        0.2297299694       -6.0394435030
        0.5710933908        0.2446693935       -8.5206060185
        0.5710933908        0.2596088177      -11.4615574247
        0.5710933908        0.2745482418      -14.8189692430
        0.5710933908        0.2894876660      -18.5512052377
        0.5710933908        0.3044270901      -22.6077023126
        0.5710933908        0.3193665143      -26.8958749733
        0.5710933908        0.3343059384      -31.2479805867
        0.5710933908        0.3492453626      -35.4185056106
        0.5710933908        0.3641847867      -39.1279586366
        0.5710933908        0.3791242109      -42.1392696742
        0.5710933908        0.3940636350      -44.3291419295
        0.5710933908        0.4090030592      -45.7166422213
        0.5710933908        0.4239424833      -46.4357409839
        0.5710933908        0.4388819075      -46.6702594002
        0.5710933908        0.4538213316      -46.5873832467
        0.5710933908        0.4687607558      -46.3000882880
        0.5710933908        0.4837001799      -45.8671299822
        0.5710933908        0.4986396041      -45.3179394869
        0.5710933908        0.5135790282      -44.6807611979
        0.5710933908        0.5285184524      -43.9970271895
        0.5710933908        0.5434578765      -43.3170861404
        0.5710933908        0.5583973007      -42.6843818675
        0.5710933908        0.5733367248      -42.1214868073
        0.5710933908        0.5882761490      -41.6294008889
        0.5710933908        0.6032155732      -41.2022140643
        0.5710933908        0.6181549973      -40.8478012812
        0.5710933908        0.6330944215      -40.5990932561
        0.5710933908        0.6480338456      -40.5045177693
        0.5710933908        0.6629732698      -40.5986725295
        0.5710933908        0.6779126939      -40.8672104321
        0.5710933908        0.6928521181      -41.2244356105
        0.5710933908        0.7077915422      -41.5150977424
        0.5710933908        0.7227309664      -41.5387140113
        0.5710933908        0.7376703905      -41.0852680237
        0.5710933908        0.7526098147      -39.9712408862
        0.5710933908        0.7675492388      -38.0714227069
        0.5710933908        0.7824886630      -35.3461590241
        0.5710933908        0.7974280871      -31.8608330738
        0.5710933908        0.8123675113      -27.7888244630
        0.5710933908        0.8273069354      -23.3895289765
        0.5710933908        0.8422463596      -18.9624278584
        0.5710933908        0.8571857837      -14.7905149108
        0.5710933908        0.8721252079      -11.0921015949
        0.5710933908        0.8870646320       -7.9951249499
        0.5710933908        0.9020040562       -5.5368766428
        0.5710933908        0.9169434803       -3.6822734580
        0.5710933908        0.9318829045       -2.3500614545
        0.5710933908        0.9468223286       -1.4381419352
        0.5710933908        0.9617617528       -0.8432149090
        0.5710933908        0.9767011769       -0.4733869829
        0.5710933908        0.9916406011       -0.2543814046
        0.5710933908        1.0065800252       -0.1308386567
        0.5710933908        1.0215194494       -0.0644295866
        0.5710933908        1.0364588735       -0.0303900923
        0.5710933908        1.0513982977       -0.0137370400
        0.5710933908        1.0663377218       -0.0059530560
        0.5710933908        1.0812771460       -0.0024736877
        0.5710933908        1.0962165702       -0.0009855570
        0.5710933908        1.1111559943       -0.0003763643
        0.5710933908        1.1260954185       -0.0001377226
        0.5710933908        1.1410348426       -0.0000482691
        0.5710933908        1.1559742668       -0.0000161974
        0.5710933908        1.1709136909       -0.0000052077
        0.5710933908        1.1858531151       -0.0000016030
        0.5710933908        1.2007925392        0.0000000000
        0.5710933908        1.2157319634        0.0000000000
        0.5710933908        1.2306713875        0.0000000000
        0.5710933908        1.2456108117        0.0000000000
        0.5710933908        1.2605502358        0.0000000000
        0.5710933908        1.2754896600        0.0000000000
        0.5710933908        1.2904290841        0.0000000000
        0.5710933908        1.3053685083        0.0000000000
        0.5710933908        1.3203079324        0.0000000000
        0.5710933908        1.3352473566        0.0000000000
        0.5710933908        1.3501867807        0.0000000000
        0.5710933908        1.3651262049        0.0000000000
        0.5710933908        1.3800656290        0.0000000000
        0.5710933908        1.3950050532        0.0000000000
        0.5710933908        1.4099444773        0.0000000000
        0.5710933908        1.4248839015        0.0000000000
        0.5710933908        1.4398233256        0.0000000000
        0.5710933908        1.4547627498        0.0000000000
        0.5710933908        1.4697021739        0.0000000000
        0.5710933908        1.4846415981        0.0000000000
        0.5710933908        1.4995810222        0.0000000000
        0.5710933908        1.5145204464        0.0000000000
        0.5710933908        1.5294598705        0.0000000000
        0.5710933908        1.5443992947        0.0000000000
        0.5710933908        1.5593387188        0.0000000000
        0.5710933908        1.5742781430        0.0000000000

        0.5875137801        0.0952751520       -0.0065182722
        0.5875137801        0.1102145762       -0.0178211240
        0.5875137801        0.1251540003       -0.0449161011
        0.5875137801        0.1400934245       -0.1045119674
        0.5875137801        0.1550328486       -0.2249317645
        0.5875137801        0.1699722728       -0.4488845661
        0.5875137801        0.1849116969       -0.8333504312
        0.5875137801        0.1998511211       -1.4452902251
        0.5875137801        0.2147905452       -2.3541099022
        0.5875137801        0.2297299694       -3.6245256051
        0.5875137801        0.2446693935       -5.3141551296
        0.5875137801        0.2596088177       -7.4766350480
        0.5875137801        0.2745482418      -10.1643577423
        0.5875137801        0.2894876660      -13.4202434626
        0.5875137801        0.3044270901      -17.2514676627
        0.5875137801        0.3193665143      -21.5908490574
        0.5875137801        0.3343059384      -26.2662428196
        0.5875137801        0.3492453626      -31.0026381293
        0.5875137801        0.3641847867      -35.4685986801
        0.5875137801        0.3791242109      -39.3538563013
        0.5875137801        0.3940636350      -42.4446298754
        0.5875137801        0.4090030592      -44.6626914437
        0.5875137801        0.4239424833      -46.0546755402
        0.5875137801        0.4388819075      -46.7453870282
        0.5875137801        0.4538213316      -46.8843434092
        0.5875137801        0.4687607558      -46.6102383617
        0.5875137801        0.4837001799      -46.0405384371
        0.5875137801        0.4986396041      -45.2773705931
        0.5875137801        0.5135790282      -44.4155216698
        0.5875137801        0.5285184524      -43.5429965848
        0.5875137801        0.5434578765      -42.7328207545
        0.5875137801        0.5583973007      -42.0313407538
        0.5875137801        0.5733367248      -41.4510912419
        0.5875137801        0.5882761490      -40.9748371949
        0.5875137801        0.6032155732      -40.5718897663
        0.5875137801        0.6181549973      -40.2203844913
        0.5875137801        0.6330944215      -39.9242518185
        0.5875137801        0.6480338456      -39.7150089182
        0.5875137801        0.6629732698      -39.6361896044
        0.5875137801        0.6779126939      -39.7173976284
        0.5875137801        0.6928521181      -39.9494080006
        0.5875137801        0.7077915422      -40.2689353896
        0.5875137801        0.7227309664      -40.5552152580
        0.5875137801        0.7376703905      -40.6368603263
        0.5875137801        0.7526098147      -40.3092626453
        0.5875137801        0.7675492388      -39.3657093737
        0.5875137801        0.7824886630      -37.6423728776
        0.5875137801        0.7974280871      -35.0673355386
        0.5875137801        0.8123675113      -31.6946164526
        0.5875137801        0.8273069354      -27.7055612885
        0.5875137801        0.8422463596      -23.3736265573
        0.5875137801        0.8571857837      -19.0057071493
        0.5875137801        0.8721252079      -14.8821682770
        0.5875137801        0.8870646320      -11.2141665736
        0.5875137801        0.9020040562       -8.1255793407
        0.5875137801        0.9169434803       -5.6563226848
        0.5875137801        0.9318829045       -3.7789582718
        0.5875137801        0.9468223286       -2.4207568817
        0.5875137801        0.9617617528       -1.4857247425
        0.5875137801        0.9767011769       -0.8732418649
        0.5875137801        0.9916406011       -0.4914658577
        0.5875137801        1.0065800252       -0.2649132105
        0.5875137801        1.0215194494       -0.1368171663
        0.5875137801        1.0364588735       -0.0677327297
        0.5875137801        1.0513982977       -0.0321531101
        0.5875137801        1.0663377218       -0.0146373637
        0.5875137801        1.0812771460       -0.0063893490
        0.5875137801        1.0962165702       -0.0026734112
        0.5875137801        1.1111559943       -0.0010718117
        0.5875137801        1.1260954185       -0.0004116339
        0.5875137801        1.1410348426       -0.0001514233
        0.5875137801        1.1559742668       -0.0000533607
        0.5875137801        1.1709136909       -0.0000180265
        0.5875137801        1.1858531151       -0.0000058375
        0.5875137801        1.2007925392       -0.0000018134
        0.5875137801        1.2157319634        0.0000000000
        0.5875137801        1.2306713875        0.0000000000
        0.5875137801        1.2456108117        0.0000000000
        0.5875137801        1.2605502358        0.0000000000
        0.5875137801        1.2754896600        0.0000000000
        0.5875137801        1.2904290841        0.0000000000
        0.5875137801        1.3053685083        0.0000000000
        0.5875137801        1.3203079324        0.0000000000
        0.5875137801        1.3352473566        0.0000000000
        0.5875137801        1.3501867807        0.0000000000
        0.5875137801        1.3651262049        0.0000000000
        0.5875137801        1.3800656290        0.0000000000
        0.5875137801        1.3950050532        0.0000000000
        0.5875137801        1.4099444773        0.0000000000
        0.5875137801        1.4248839015        0.0000000000
        0.5875137801        1.4398233256        0.0000000000
        0.5875137801        1.4547627498        0.0000000000
        0.5875137801        1.4697021739        0.0000000000
        0.5875137801        1.4846415981        0.0000000000
        0.5875137801        1.4995810222        0.0000000000
        0.5875137801        1.5145204464        0.0000000000
        0.5875137801        1.5294598705        0.0000000000
        0.5875137801        1.5443992947        0.0000000000
        0.5875137801        1.5593387188        0.0000000000
        0.5875137801        1.5742781430        0.0000000000

        0.6039341694        0.0952751520       -0.0030762694
        0.6039341694        0.1102145762       -0.0084819039
        0.6039341694        0.1251540003       -0.0215907318
        0.6039341694        0.1400934245       -0.0508348954
        0.6039341694        0.1550328486       -0.1109788917
        0.6039341694        0.1699722728       -0.2253657516
        0.6039341694        0.1849116969       -0.4274555500
        0.6039341694        0.1998511211       -0.7612057823
        0.6039341694        0.2147905452       -1.2807107000
        0.6039341694        0.2297299694       -2.0504286336
        0.6039341694        0.2446693935       -3.1470355956
        0.6039341694        0.2596088177       -4.6614822957
        0.6039341694        0.2745482418       -6.6960253076
        0.6039341694        0.2894876660       -9.3490401974
        0.6039341694        0.3044270901      -12.6840371518
        0.6039341694        0.3193665143      -16.6890767958
        0.6039341694        0.3343059384      -21.2436792805
        0.6039341694        0.3492453626      -26.1137048156
        0.6039341694        0.3641847867      -30.9849185968
        0.6039341694        0.3791242109      -35.5265785065
        0.6039341694        0.3940636350      -39.4596163454
        0.6039341694        0.4090030592      -42.6020253907
        0.6039341694        0.4239424833      -44.8787345153
        0.6039341694        0.4388819075      -46.3036020558
        0.6039341694        0.4538213316      -46.9524334973
        0.6039341694        0.4687607558      -46.9420034024
        0.6039341694        0.4837001799      -46.4176775936
        0.6039341694        0.4986396041      -45.5432232264
        0.6039341694        0.5135790282      -44.4865792082
        0.6039341694        0.5285184524      -43.4012166188
        0.6039341694        0.5434578765      -42.4074857350
        0.6039341694        0.5583973007      -41.5791505468
        0.6039341694        0.5733367248      -40.9388449349
        0.6039341694        0.5882761490      -40.4644461491
        0.6039341694        0.6032155732      -40.1060736446
        0.6039341694        0.6181549973      -39.8097890222
        0.6039341694        0.6330944215      -39.5404022294
        0.6039341694        0.6480338456      -39.2950107169
        0.6039341694        0.6629732698      -39.1024561245
        0.6039341694        0.6779126939      -39.0096951685
        0.6039341694        0.6928521181      -39.0601099097
        0.6039341694        0.7077915422      -39.2689837715
        0.6039341694        0.7227309664      -39.5999546946
        0.6039341694        0.7376703905      -39.9472142423
        0.6039341694        0.7526098147      -40.1319705432
        0.6039341694        0.7675492388      -39.9230153996
        0.6039341694        0.7824886630      -39.0842217304
        0.6039341694        0.7974280871      -37.4375318135
        0.6039341694        0.8123675113      -34.9180409709
        0.6039341694        0.8273069354      -31.5983237950
        0.6039341694        0.8422463596      -27.6732193608
        0.6039341694        0.8571857837      -23.4143358593
        0.6039341694        0.8721252079      -19.1138677445
        0.6039341694        0.8870646320      -15.0356859903
        0.6039341694        0.9020040562      -11.3828759424
        0.6039341694        0.9169434803       -8.2826262416
        0.6039341694        0.9318829045       -5.7855086818
        0.6039341694        0.9468223286       -3.8756412925
        0.6039341694        0.9617617528       -2.4882627648
        0.6039341694        0.9767011769       -1.5307011929
        0.6039341694        0.9916406011       -0.9023301410
        0.6039341694        1.0065800252       -0.5098657224
        0.6039341694        1.0215194494       -0.2762604067
        0.6039341694        1.0364588735       -0.1435697538
        0.6039341694        1.0513982977       -0.0715651336
        0.6039341694        1.0663377218       -0.0342090861
        0.6039341694        1.0812771460       -0.0156753240
        0.6039341694        1.0962165702       -0.0068825951
        0.6039341694        1.1111559943       -0.0028948924
        0.6039341694        1.1260954185       -0.0011664483
        0.6039341694        1.1410348426       -0.0004503724
        0.6039341694        1.1559742668       -0.0001667130
        0.6039341694        1.1709136909       -0.0000592057
        0.6039341694        1.1858531151       -0.0000201742
        0.6039341694        1.2007925392       -0.0000065973
        0.6039341694        1.2157319634       -0.0000020685
        0.6039341694        1.2306713875        0.0000000000
        0.6039341694        1.2456108117        0.0000000000
        0.6039341694        1.2605502358        0.0000000000
        0.6039341694        1.2754896600        0.0000000000
        0.6039341694        1.2904290841        0.0000000000
        0.6039341694        1.3053685083        0.0000000000
        0.6039341694        1.3203079324        0.0000000000
        0.6039341694        1.3352473566        0.0000000000
        0.6039341694        1.3501867807        0.0000000000
        0.6039341694        1.3651262049        0.0000000000
        0.6039341694        1.3800656290        0.0000000000
        0.6039341694        1.3950050532        0.0000000000
        0.6039341694        1.4099444773        0.0000000000
        0.6039341694        1.4248839015        0.0000000000
        0.6039341694        1.4398233256        0.0000000000
        0.6039341694        1.4547627498        0.0000000000
        0.6039341694        1.4697021739        0.0000000000
        0.6039341694        1.4846415981        0.0000000000
        0.6039341694        1.4995810222        0.0000000000
        0.6039341694        1.5145204464        0.0000000000
        0.6039341694        1.5294598705        0.0000000000
        0.6039341694        1.5443992947        0.0000000000
        0.6039341694        1.5593387188        0.0000000000
        0.6039341694        1.5742781430        0.0000000000

        0.6203545587        0.0952751520       -0.0013232979
        0.6203545587        0.1102145762       -0.0036855078
        0.6203545587        0.1251540003       -0.0094945812
        0.6203545587        0.1400934245       -0.0226803814
        0.6203545587        0.1550328486       -0.0503957074
        0.6203545587        0.1699722728       -0.1045852029
        0.6203545587        0.1849116969       -0.2037505664
        0.6203545587        0.1998511211       -0.3749380081
        0.6203545587        0.2147905452       -0.6562864361
        0.6203545587        0.2297299694       -1.1006311149
        0.6203545587        0.2446693935       -1.7800220729
        0.6203545587        0.2596088177       -2.7891625182
        0.6203545587        0.2745482418       -4.2433085773
        0.6203545587        0.2894876660       -6.2651025264
        0.6203545587        0.3044270901       -8.9575385212
        0.6203545587        0.3193665143      -12.3673086466
        0.6203545587        0.3343059384      -16.4509675339
        0.6203545587        0.3492453626      -21.0597456044
        0.6203545587        0.3641847867      -25.9530263305
        0.6203545587        0.3791242109      -30.8373014403
        0.6203545587        0.3940636350      -35.4151889859
        0.6203545587        0.4090030592      -39.4267316740
        0.6203545587        0.4239424833      -42.6741489648
        0.6203545587        0.4388819075      -45.0334416396
        0.6203545587        0.4538213316      -46.4612073609
        0.6203545587        0.4687607558      -46.9996907370
        0.6203545587        0.4837001799      -46.7746312520
        0.6203545587        0.4986396041      -45.9785385052
        0.6203545587        0.5135790282      -44.8388306084
        0.6203545587        0.5285184524      -43.5791046062
        0.6203545587        0.5434578765      -42.3848745303
        0.6203545587        0.5583973007      -41.3813143279
        0.6203545587        0.5733367248      -40.6249349274
        0.6203545587        0.5882761490      -40.1082270296
        0.6203545587        0.6032155732      -39.7757788571
        0.6203545587        0.6181549973      -39.5492185752
        0.6203545587        0.6330944215      -39.3555155398
        0.6203545587        0.6480338456      -39.1509478878
        0.6203545587        0.6629732698      -38.9339407484
        0.6203545587        0.6779126939      -38.7436713829
        0.6203545587        0.6928521181      -38.6450424596
        0.6203545587        0.7077915422      -38.7025082562
        0.6203545587        0.7227309664      -38.9466868454
        0.6203545587        0.7376703905      -39.3412758614
        0.6203545587        0.7526098147      -39.7627580023
        0.6203545587        0.7675492388      -40.0063866367
        0.6203545587        0.7824886630      -39.8239656125
        0.6203545587        0.7974280871      -38.9839923347
        0.6203545587        0.8123675113      -37.3323290002
        0.6203545587        0.8273069354      -34.8309795038
        0.6203545587        0.8422463596      -31.5642219216
        0.6203545587        0.8571857837      -27.7164447746
        0.6203545587        0.8721252079      -23.5346047482
        0.6203545587        0.8870646320      -19.2874372565
        0.6203545587        0.9020040562      -15.2282122835
        0.6203545587        0.9169434803      -11.5640908365
        0.6203545587        0.9318829045       -8.4347950751
        0.6203545587        0.9468223286       -5.9037640546
        0.6203545587        0.9617617528       -3.9633289343
        0.6203545587        0.9767011769       -2.5516622129
        0.6203545587        0.9916406011       -1.5757393515
        0.6203545587        1.0065800252       -0.9335604955
        0.6203545587        1.0215194494       -0.5307053316
        0.6203545587        1.0364588735       -0.2894553134
        0.6203545587        1.0513982977       -0.1514230334
        0.6203545587        1.0663377218       -0.0759430234
        0.6203545587        1.0812771460       -0.0364987098
        0.6203545587        1.0962165702       -0.0168053745
        0.6203545587        1.1111559943       -0.0074133966
        0.6203545587        1.1260954185       -0.0031343449
        0.6203545587        1.1410348426       -0.0012708435
        0.6203545587        1.1559742668       -0.0004944539
        0.6203545587        1.1709136909       -0.0001846937
        0.6203545587        1.1858531151       -0.0000662219
        0.6203545587        1.2007925392       -0.0000227814
        0.6203545587        1.2157319634       -0.0000075094
        0.6203545587        1.2306713875       -0.0000023665
        0.6203545587        1.2456108117        0.0000000000
        0.6203545587        1.2605502358        0.0000000000
        0.6203545587        1.2754896600        0.0000000000
        0.6203545587        1.2904290841        0.0000000000
        0.6203545587        1.3053685083        0.0000000000
        0.6203545587        1.3203079324        0.0000000000
        0.6203545587        1.3352473566        0.0000000000
        0.6203545587        1.3501867807        0.0000000000
        0.6203545587        1.3651262049        0.0000000000
        0.6203545587        1.3800656290        0.0000000000
        0.6203545587        1.3950050532        0.0000000000
        0.6203545587        1.4099444773        0.0000000000
        0.6203545587        1.4248839015        0.0000000000
        0.6203545587        1.4398233256        0.0000000000
        0.6203545587        1.4547627498        0.0000000000
        0.6203545587        1.4697021739        0.0000000000
        0.6203545587        1.4846415981        0.0000000000
        0.6203545587        1.4995810222        0.0000000000
        0.6203545587        1.5145204464        0.0000000000
        0.6203545587        1.5294598705        0.0000000000
        0.6203545587        1.5443992947        0.0000000000
        0.6203545587        1.5593387188        0.0000000000
        0.6203545587        1.5742781430        0.0000000000

        0.6367749480        0.0952751520       -0.0005192911
        0.6367749480        0.1102145762       -0.0014639712
        0.6367749480        0.1251540003       -0.0038271989
        0.6367749480        0.1400934245       -0.0093073471
        0.6367749480        0.1550328486       -0.0211408162
        0.6367749480        0.1699722728       -0.0450783357
        0.6367749480        0.1849116969       -0.0907847866
        0.6367749480        0.1998511211       -0.1738813594
        0.6367749480        0.2147905452       -0.3189849543
        0.6367749480        0.2297299694       -0.5640523472
        0.6367749480        0.2446693935       -0.9657509957
        0.6367749480        0.2596088177       -1.6042295624
        0.6367749480        0.2745482418       -2.5839210000
        0.6367749480        0.2894876660       -4.0261022876
        0.6367749480        0.3044270901       -6.0504245378
        0.6367749480        0.3193665143       -8.7470680680
        0.6367749480        0.3343059384      -12.1468187322
        0.6367749480        0.3492453626      -16.1994799618
        0.6367749480        0.3641847867      -20.7685622732
        0.6367749480        0.3791242109      -25.6429484282
        0.6367749480        0.3940636350      -30.5593841265
        0.6367749480        0.4090030592      -35.2286660532
        0.6367749480        0.4239424833      -39.3635034593
        0.6367749480        0.4388819075      -42.7109926448
        0.6367749480        0.4538213316      -45.0906342400
        0.6367749480        0.4687607558      -46.4301114958
        0.6367749480        0.4837001799      -46.7840019300
        0.6367749480        0.4986396041      -46.3236556558
        0.6367749480        0.5135790282      -45.2991055572
        0.6367749480        0.5285184524      -43.9865478006
        0.6367749480        0.5434578765      -42.6384682705
        0.6367749480        0.5583973007      -41.4475637462
        0.6367749480        0.5733367248      -40.5274732635
        0.6367749480        0.5882761490      -39.9093385670
        0.6367749480        0.6032155732      -39.5531080866
        0.6367749480        0.6181549973      -39.3719668620
        0.6367749480        0.6330944215      -39.2651183491
        0.6367749480        0.6480338456      -39.1506054653
        0.6367749480        0.6629732698      -38.9893430255
        0.6367749480        0.6779126939      -38.7945241598
        0.6367749480        0.6928521181      -38.6245335532
        0.6367749480        0.7077915422      -38.5603872644
        0.6367749480        0.7227309664      -38.6713516874
        0.6367749480        0.7376703905      -38.9766691728
        0.6367749480        0.7526098147      -39.4162190639
        0.6367749480        0.7675492388      -39.8437575351
        0.6367749480        0.7824886630      -40.0492233340
        0.6367749480        0.7974280871      -39.8038127706
        0.6367749480        0.8123675113      -38.9113014632
        0.6367749480        0.8273069354      -37.2485251280
        0.6367749480        0.8422463596      -34.7863888037
        0.6367749480        0.8571857837      -31.5926231214
        0.6367749480        0.8721252079      -27.8215753974
        0.6367749480        0.8870646320      -23.6942269621
        0.6367749480        0.9020040562      -19.4687953880
        0.6367749480        0.9169434803      -15.4035386292
        0.6367749480        0.9318829045      -11.7181605601
        0.6367749480        0.9468223286       -8.5637603261
        0.6367749480        0.9617617528       -6.0096656464
        0.6367749480        0.9767011769       -4.0492122360
        0.6367749480        0.9916406011       -2.6195777098
        0.6367749480        1.0065800252       -1.6270818248
        0.6367749480        1.0215194494       -0.9700643113
        0.6367749480        1.0364588735       -0.5548977959
        0.6367749480        1.0513982977       -0.3043741605
        0.6367749480        1.0663377218       -0.1600179836
        0.6367749480        1.0812771460       -0.0806077796
        0.6367749480        1.0962165702       -0.0389099289
        0.6367749480        1.1111559943       -0.0180052280
        0.6367749480        1.1260954185       -0.0079923588
        0.6367749480        1.1410348426       -0.0034054828
        0.6367749480        1.1559742668       -0.0013934660
        0.6367749480        1.1709136909       -0.0005475446
        0.6367749480        1.1858531151       -0.0002064677
        0.6367749480        1.2007925392       -0.0000746316
        0.6367749480        1.2157319634       -0.0000258184
        0.6367749480        1.2306713875       -0.0000085313
        0.6367749480        1.2456108117       -0.0000026908
        0.6367749480        1.2605502358        0.0000000000
        0.6367749480        1.2754896600        0.0000000000
        0.6367749480        1.2904290841        0.0000000000
        0.6367749480        1.3053685083        0.0000000000
        0.6367749480        1.3203079324        0.0000000000
        0.6367749480        1.3352473566        0.0000000000
        0.6367749480        1.3501867807        0.0000000000
        0.6367749480        1.3651262049        0.0000000000
        0.6367749480        1.3800656290        0.0000000000
        0.6367749480        1.3950050532        0.0000000000
        0.6367749480        1.4099444773        0.0000000000
        0.6367749480        1.4248839015        0.0000000000
        0.6367749480        1.4398233256        0.0000000000
        0.6367749480        1.4547627498        0.0000000000
        0.6367749480        1.4697021739        0.0000000000
        0.6367749480        1.4846415981        0.0000000000
        0.6367749480        1.4995810222        0.0000000000
        0.6367749480        1.5145204464        0.0000000000
        0.6367749480        1.5294598705        0.0000000000
        0.6367749480        1.5443992947        0.0000000000
        0.6367749480        1.5593387188        0.0000000000
        0.6367749480        1.5742781430        0.0000000000

        0.6531953373        0.0952751520       -0.0001861998
        0.6531953373        0.1102145762       -0.0005328041
        0.6531953373        0.1251540003       -0.0014183958
        0.6531953373        0.1400934245       -0.0035271526
        0.6531953373        0.1550328486       -0.0082345152
        0.6531953373        0.1699722728       -0.0181580038
        0.6531953373        0.1849116969       -0.0380782403
        0.6531953373        0.1998511211       -0.0764713394
        0.6531953373        0.2147905452       -0.1479890125
        0.6531953373        0.2297299694       -0.2771865008
        0.6531953373        0.2446693935       -0.5034196249
        0.6531953373        0.2596088177       -0.8859588358
        0.6531953373        0.2745482418       -1.5071696217
        0.6531953373        0.2894876660       -2.4707568065
        0.6531953373        0.3044270901       -3.8925170158
        0.6531953373        0.3193665143       -5.8832708121
        0.6531953373        0.3343059384       -8.5268564892
        0.6531953373        0.3492453626      -11.8582639200
        0.6531953373        0.3641847867      -15.8464782287
        0.6531953373        0.3791242109      -20.3839520382
        0.6531953373        0.3940636350      -25.2828215239
        0.6531953373        0.4090030592      -30.2796434028
        0.6531953373        0.4239424833      -35.0541725135
        0.6531953373        0.4388819075      -39.2680388049
        0.6531953373        0.4538213316      -42.6217306613
        0.6531953373        0.4687607558      -44.9157953200
        0.6531953373        0.4837001799      -46.0941875901
        0.6531953373        0.4986396041      -46.2523558203
        0.6531953373        0.5135790282      -45.6081442938
        0.6531953373        0.5285184524      -44.4489548107
        0.6531953373        0.5434578765      -43.0738015135
        0.6531953373        0.5583973007      -41.7436645463
        0.6531953373        0.5733367248      -40.6458578551
        0.6531953373        0.5882761490      -39.8747183633
        0.6531953373        0.6032155732      -39.4310769698
        0.6531953373        0.6181549973      -39.2415493654
        0.6531953373        0.6330944215      -39.1934285303
        0.6531953373        0.6480338456      -39.1751264956
        0.6531953373        0.6629732698      -39.1103346744
        0.6531953373        0.6779126939      -38.9772719634
        0.6531953373        0.6928521181      -38.8095612576
        0.6531953373        0.7077915422      -38.6794852597
        0.6531953373        0.7227309664      -38.6676392002
        0.6531953373        0.7376703905      -38.8267453087
        0.6531953373        0.7526098147      -39.1509118353
        0.6531953373        0.7675492388      -39.5615196215
        0.6531953373        0.7824886630      -39.9149031151
        0.6531953373        0.7974280871      -40.0276877427
        0.6531953373        0.8123675113      -39.7093963417
        0.6531953373        0.8273069354      -38.7929892284
        0.6531953373        0.8422463596      -37.1601034817
        0.6531953373        0.8571857837      -34.7622260542
        0.6531953373        0.8721252079      -31.6374845125
        0.6531953373        0.8870646320      -27.9174841994
        0.6531953373        0.9020040562      -23.8162754824
        0.6531953373        0.9169434803      -19.5983570735
        0.6531953373        0.9318829045      -15.5322940997
        0.6531953373        0.9468223286      -11.8442044077
        0.6531953373        0.9617617528       -8.6856147650
        0.6531953373        0.9767011769       -6.1231872623
        0.6531953373        0.9916406011       -4.1485036796
        0.6531953373        1.0065800252       -2.6998290968
        0.6531953373        1.0215194494       -1.6866990733
        0.6531953373        1.0364588735       -1.0108679936
        0.6531953373        1.0513982977       -0.5808326764
        0.6531953373        1.0663377218       -0.3198678978
        0.6531953373        1.0812771460       -0.1688425314
        0.6531953373        1.0962165702       -0.0854626718
        0.6531953373        1.1111559943       -0.0415099083
        0.6531953373        1.1260954185       -0.0193601504
        0.6531953373        1.1410348426       -0.0086742187
        0.6531953373        1.1559742668       -0.0037332407
        0.6531953373        1.1709136909       -0.0015423673
        0.6531953373        1.1858531151       -0.0006109445
        0.6531953373        1.2007925392       -0.0002316739
        0.6531953373        1.2157319634       -0.0000839657
        0.6531953373        1.2306713875       -0.0000290402
        0.6531953373        1.2456108117       -0.0000095785
        0.6531953373        1.2605502358       -0.0000030088
        0.6531953373        1.2754896600        0.0000000000
        0.6531953373        1.2904290841        0.0000000000
        0.6531953373        1.3053685083        0.0000000000
        0.6531953373        1.3203079324        0.0000000000
        0.6531953373        1.3352473566        0.0000000000
        0.6531953373        1.3501867807        0.0000000000
        0.6531953373        1.3651262049        0.0000000000
        0.6531953373        1.3800656290        0.0000000000
        0.6531953373        1.3950050532        0.0000000000
        0.6531953373        1.4099444773        0.0000000000
        0.6531953373        1.4248839015        0.0000000000
        0.6531953373        1.4398233256        0.0000000000
        0.6531953373        1.4547627498        0.0000000000
        0.6531953373        1.4697021739        0.0000000000
        0.6531953373        1.4846415981        0.0000000000
        0.6531953373        1.4995810222        0.0000000000
        0.6531953373        1.5145204464        0.0000000000
        0.6531953373        1.5294598705        0.0000000000
        0.6531953373        1.5443992947        0.0000000000
        0.6531953373        1.5593387188        0.0000000000
        0.6531953373        1.5742781430        0.0000000000

        0.6696157266        0.0952751520       -0.0000611528
        0.6696157266        0.1102145762       -0.0001782410
        0.6696157266        0.1251540003       -0.0004853509
        0.6696157266        0.1400934245       -0.0012409539
        0.6696157266        0.1550328486       -0.0029972594
        0.6696157266        0.1699722728       -0.0068849110
        0.6696157266        0.1849116969       -0.0151450446
        0.6696157266        0.1998511211       -0.0320981787
        0.6696157266        0.2147905452       -0.0658217181
        0.6696157266        0.2297299694       -0.1308232501
        0.6696157266        0.2446693935       -0.2518229210
        0.6696157266        0.2596088177       -0.4682853149
        0.6696157266        0.2745482418       -0.8386093669
        0.6696157266        0.2894876660       -1.4421975411
        0.6696157266        0.3044270901       -2.3774707416
        0.6696157266        0.3193665143       -3.7545791613
        0.6696157266        0.3343059384       -5.6827852349
        0.6696157266        0.3492453626       -8.2534173375
        0.6696157266        0.3641847867      -11.5193605514
        0.6696157266        0.3791242109      -15.4720178633
        0.6696157266        0.3940636350      -20.0183814607
        0.6696157266        0.4090030592      -24.9651004686
        0.6696157266        0.4239424833      -30.0206394013
        0.6696157266        0.4388819075      -34.8254963537
        0.6696157266        0.4538213316      -39.0107317235
        0.6696157266        0.4687607558      -42.2704607797
        0.6696157266        0.4837001799      -44.4242567731
        0.6696157266        0.4986396041      -45.4485195367
        0.6696157266        0.5135790282      -45.4700475767
        0.6696157266        0.5285184524      -44.7298711448
        0.6696157266        0.5434578765      -43.5314501294
        0.6696157266        0.5583973007      -42.1846465897
        0.6696157266        0.5733367248      -40.9529607184
        0.6696157266        0.5882761490      -40.0117934435
        0.6696157266        0.6032155732      -39.4274561598
        0.6696157266        0.6181549973      -39.1639941187
        0.6696157266        0.6330944215      -39.1158908502
        0.6696157266        0.6480338456      -39.1546931851
        0.6696157266        0.6629732698      -39.1733601574
        0.6696157266        0.6779126939      -39.1155026263
        0.6696157266        0.6928521181      -38.9839319747
        0.6696157266        0.7077915422      -38.8295562083
        0.6696157266        0.7227309664      -38.7261088727
        0.6696157266        0.7376703905      -38.7391138091
        0.6696157266        0.7526098147      -38.8987290852
        0.6696157266        0.7675492388      -39.1841385668
        0.6696157266        0.7824886630      -39.5216591231
        0.6696157266        0.7974280871      -39.7927663074
        0.6696157266        0.8123675113      -39.8463569655
        0.6696157266        0.8273069354      -39.5131919706
        0.6696157266        0.8422463596      -38.6256452819
        0.6696157266        0.8571857837      -37.0464900837
        0.6696157266        0.8721252079      -34.7041892231
        0.6696157266        0.8870646320      -31.6234317720
        0.6696157266        0.9020040562      -27.9361639928
        0.6696157266        0.9169434803      -23.8643591280
        0.6696157266        0.9318829045      -19.6781964968
        0.6696157266        0.9468223286      -15.6441846788
        0.6696157266        0.9617617528      -11.9805143118
        0.6696157266        0.9767011769       -8.8311151413
        0.6696157266        0.9916406011       -6.2605092713
        0.6696157266        1.0065800252       -4.2643873405
        0.6696157266        1.0215194494       -2.7884216891
        0.6696157266        1.0364588735       -1.7490092932
        0.6696157266        1.0513982977       -1.0519175608
        0.6696157266        1.0663377218       -0.6066522243
        0.6696157266        1.0812771460       -0.3356274786
        0.6696157266        1.0962165702       -0.1782532402
        0.6696157266        1.1111559943       -0.0909456118
        0.6696157266        1.1260954185       -0.0445929798
        0.6696157266        1.1410348426       -0.0210106980
        0.6696157266        1.1559742668       -0.0095057752
        0.6696157266        1.1709136909       -0.0041243999
        0.6696157266        1.1858531151       -0.0017134576
        0.6696157266        1.2007925392       -0.0006805200
        0.6696157266        1.2157319634       -0.0002580295
        0.6696157266        1.2306713875       -0.0000933109
        0.6696157266        1.2456108117       -0.0000321763
        0.6696157266        1.2605502358       -0.0000105768
        0.6696157266        1.2754896600       -0.0000033179
        0.6696157266        1.2904290841        0.0000000000
        0.6696157266        1.3053685083        0.0000000000
        0.6696157266        1.3203079324        0.0000000000
        0.6696157266        1.3352473566        0.0000000000
        0.6696157266        1.3501867807        0.0000000000
        0.6696157266        1.3651262049        0.0000000000
        0.6696157266        1.3800656290        0.0000000000
        0.6696157266        1.3950050532        0.0000000000
        0.6696157266        1.4099444773        0.0000000000
        0.6696157266        1.4248839015        0.0000000000
        0.6696157266        1.4398233256        0.0000000000
        0.6696157266        1.4547627498        0.0000000000
        0.6696157266        1.4697021739        0.0000000000
        0.6696157266        1.4846415981        0.0000000000
        0.6696157266        1.4995810222        0.0000000000
        0.6696157266        1.5145204464        0.0000000000
        0.6696157266        1.5294598705        0.0000000000
        0.6696157266        1.5443992947        0.0000000000
        0.6696157266        1.5593387188        0.0000000000
        0.6696157266        1.5742781430        0.0000000000

        0.6860361159        0.0952751520       -0.0000184583
        0.6860361159        0.1102145762       -0.0000550500
        0.6860361159        0.1251540003       -0.0001541850
        0.6860361159        0.1400934245       -0.0004080134
        0.6860361159        0.1550328486       -0.0010269974
        0.6860361159        0.1699722728       -0.0024755904
        0.6860361159        0.1849116969       -0.0057489612
        0.6860361159        0.1998511211       -0.0129145221
        0.6860361159        0.2147905452       -0.0281084437
        0.6860361159        0.2297299694       -0.0592231874
        0.6860361159        0.2446693935       -0.1204845781
        0.6860361159        0.2596088177       -0.2359253103
        0.6860361159        0.2745482418       -0.4433986355
        0.6860361159        0.2894876660       -0.7983340029
        0.6860361159        0.3044270901       -1.3760930621
        0.6860361159        0.3193665143       -2.2716473030
        0.6860361159        0.3343059384       -3.5952464174
        0.6860361159        0.3492453626       -5.4625376220
        0.6860361159        0.3641847867       -7.9773802336
        0.6860361159        0.3791242109      -11.2063833582
        0.6860361159        0.3940636350      -15.1473703436
        0.6860361159        0.4090030592      -19.6995932998
        0.6860361159        0.4239424833      -24.6486779245
        0.6860361159        0.4388819075      -29.6790139749
        0.6860361159        0.4538213316      -34.4177211164
        0.6860361159        0.4687607558      -38.5006550513
        0.6860361159        0.4837001799      -41.6406586045
        0.6860361159        0.4986396041      -43.6783631561
        0.6860361159        0.5135790282      -44.6051277515
        0.6860361159        0.5285184524      -44.5578846708
        0.6860361159        0.5434578765      -43.7898865996
        0.6860361159        0.5583973007      -42.6210639677
        0.6860361159        0.5733367248      -41.3737538904
        0.6860361159        0.5882761490      -40.3067742901
        0.6860361159        0.6032155732      -39.5673337784
        0.6860361159        0.6181549973      -39.1775632432
        0.6860361159        0.6330944215      -39.0590875774
        0.6860361159        0.6480338456      -39.0830048134
        0.6860361159        0.6629732698      -39.1240184471
        0.6860361159        0.6779126939      -39.1000014818
        0.6860361159        0.6928521181      -38.9879002012
        0.6860361159        0.7077915422      -38.8170244675
        0.6860361159        0.7227309664      -38.6474482781
        0.6860361159        0.7376703905      -38.5437484995
        0.6860361159        0.7526098147      -38.5530562543
        0.6860361159        0.7675492388      -38.6919686724
        0.6860361159        0.7824886630      -38.9410922638
        0.6860361159        0.7974280871      -39.2423957085
        0.6860361159        0.8123675113      -39.4961392617
        0.6860361159        0.8273069354      -39.5600968822
        0.6860361159        0.8422463596      -39.2589536378
        0.6860361159        0.8571857837      -38.4105069359
        0.6860361159        0.8721252079      -36.8666828526
        0.6860361159        0.8870646320      -34.5567699600
        0.6860361159        0.9020040562      -31.5155235502
        0.6860361159        0.9169434803      -27.8839607590
        0.6860361159        0.9318829045      -23.8826850774
        0.6860361159        0.9468223286      -19.7687301289
        0.6860361159        0.9617617528      -15.7909209339
        0.6860361159        0.9767011769      -12.1551234777
        0.6860361159        0.9916406011       -9.0039361124
        0.6860361159        1.0065800252       -6.4101890335
        0.6860361159        1.0215194494       -4.3816303530
        0.6860361159        1.0364588735       -2.8739125554
        0.6860361159        1.0513982977       -1.8086362947
        0.6860361159        1.0663377218       -1.0925394373
        0.6860361159        1.0812771460       -0.6339030442
        0.6860361159        1.0962165702       -0.3535096236
        0.6860361159        1.1111559943       -0.1895539341
        0.6860361159        1.1260954185       -0.0977109081
        0.6860361159        1.1410348426       -0.0483822055
        0.6860361159        1.1559742668       -0.0229818614
        0.6860361159        1.1709136909       -0.0104553777
        0.6860361159        1.1858531151       -0.0045482989
        0.6860361159        1.2007925392       -0.0018894697
        0.6860361159        1.2157319634       -0.0007489204
        0.6860361159        1.2306713875       -0.0002831324
        0.6860361159        1.2456108117       -0.0001021242
        0.6860361159        1.2605502358       -0.0000351608
        0.6860361159        1.2754896600       -0.0000115692
        0.6860361159        1.2904290841       -0.0000036407
        0.6860361159        1.3053685083       -0.0000010973
        0.6860361159        1.3203079324        0.0000000000
        0.6860361159        1.3352473566        0.0000000000
        0.6860361159        1.3501867807        0.0000000000
        0.6860361159        1.3651262049        0.0000000000
        0.6860361159        1.3800656290        0.0000000000
        0.6860361159        1.3950050532        0.0000000000
        0.6860361159        1.4099444773        0.0000000000
        0.6860361159        1.4248839015        0.0000000000
        0.6860361159        1.4398233256        0.0000000000
        0.6860361159        1.4547627498        0.0000000000
        0.6860361159        1.4697021739        0.0000000000
        0.6860361159        1.4846415981        0.0000000000
        0.6860361159        1.4995810222        0.0000000000
        0.6860361159        1.5145204464        0.0000000000
        0.6860361159        1.5294598705        0.0000000000
        0.6860361159        1.5443992947        0.0000000000
        0.6860361159        1.5593387188        0.0000000000
        0.6860361159        1.5742781430        0.0000000000

        0.7024565052        0.0952751520       -0.0000051435
        0.7024565052        0.1102145762       -0.0000157854
        0.7024565052        0.1251540003       -0.0000457786
        0.7024565052        0.1400934245       -0.0001263020
        0.7024565052        0.1550328486       -0.0003337445
        0.7024565052        0.1699722728       -0.0008495661
        0.7024565052        0.1849116969       -0.0020916080
        0.7024565052        0.1998511211       -0.0049876116
        0.7024565052        0.2147905452       -0.0115086059
        0.7024565052        0.2297299694       -0.0256295886
        0.7024565052        0.2446693935       -0.0549120692
        0.7024565052        0.2596088177       -0.1128706701
        0.7024565052        0.2745482418       -0.2221667675
        0.7024565052        0.2894876660       -0.4184652307
        0.7024565052        0.3044270901       -0.7545067456
        0.7024565052        0.3193665143       -1.3035512280
        0.7024565052        0.3343059384       -2.1607288359
        0.7024565052        0.3492453626       -3.4399630160
        0.7024565052        0.3641847867       -5.2634088847
        0.7024565052        0.3791242109       -7.7408436911
        0.7024565052        0.3940636350      -10.9393784251
        0.7024565052        0.4090030592      -14.8492431308
        0.7024565052        0.4239424833      -19.3568284755
        0.7024565052        0.4388819075      -24.2375590172
        0.7024565052        0.4538213316      -29.1759343257
        0.7024565052        0.4687607558      -33.8102340214
        0.7024565052        0.4837001799      -37.7909328951
        0.7024565052        0.4986396041      -40.8396436151
        0.7024565052        0.5135790282      -42.7983077030
        0.7024565052        0.5285184524      -43.6608438391
        0.7024565052        0.5434578765      -43.5786157933
        0.7024565052        0.5583973007      -42.8311805707
        0.7024565052        0.5733367248      -41.7617501913
        0.7024565052        0.5882761490      -40.6926491813
        0.7024565052        0.6032155732      -39.8496562147
        0.7024565052        0.6181549973      -39.3235765917
        0.7024565052        0.6330944215      -39.0806624769
        0.7024565052        0.6480338456      -39.0109665441
        0.7024565052        0.6629732698      -38.9892957152
        0.7024565052        0.6779126939      -38.9237219961
        0.7024565052        0.6928521181      -38.7779685585
        0.7024565052        0.7077915422      -38.5678760796
        0.7024565052        0.7227309664      -38.3417430827
        0.7024565052        0.7376703905      -38.1571050927
        0.7024565052        0.7526098147      -38.0632523926
        0.7024565052        0.7675492388      -38.0920941436
        0.7024565052        0.7824886630      -38.2535919946
        0.7024565052        0.7974280871      -38.5297116386
        0.7024565052        0.8123675113      -38.8643444851
        0.7024565052        0.8273069354      -39.1536139354
        0.7024565052        0.8422463596      -39.2459740032
        0.7024565052        0.8571857837      -38.9598449035
        0.7024565052        0.8721252079      -38.1182471872
        0.7024565052        0.8870646320      -36.5902207319
        0.7024565052        0.9020040562      -34.3243615916
        0.7024565052        0.9169434803      -31.3634545561
        0.7024565052        0.9318829045      -27.8379283171
        0.7024565052        0.9468223286      -23.9435575090
        0.7024565052        0.9617617528      -19.9113364480
        0.7024565052        0.9767011769      -15.9755408350
        0.7024565052        0.9916406011      -12.3435898784
        0.7024565052        1.0065800252       -9.1710746908
        0.7024565052        1.0215194494       -6.5462690266
        0.7024565052        1.0364588735       -4.4877829779
        0.7024565052        1.0513982977       -2.9555680046
        0.7024565052        1.0663377218       -1.8710021448
        0.7024565052        1.0812771460       -1.1391915203
        0.7024565052        1.0962165702       -0.6673320718
        0.7024565052        1.1111559943       -0.3760149462
        0.7024565052        1.1260954185       -0.2036136619
        0.7024565052        1.1410348426       -0.1058133268
        0.7024565052        1.1559742668       -0.0526841949
        0.7024565052        1.1709136909       -0.0250909273
        0.7024565052        1.1858531151       -0.0114149383
        0.7024565052        1.2007925392       -0.0049566846
        0.7024565052        1.2157319634       -0.0020537723
        0.7024565052        1.2306713875       -0.0008122094
        0.7024565052        1.2456108117       -0.0003067982
        0.7024565052        1.2605502358       -0.0001107889
        0.7024565052        1.2754896600       -0.0000382937
        0.7024565052        1.2904290841       -0.0000126805
        0.7024565052        1.3053685083       -0.0000040272
        0.7024565052        1.3203079324       -0.0000012258
        0.7024565052        1.3352473566        0.0000000000
        0.7024565052        1.3501867807        0.0000000000
        0.7024565052        1.3651262049        0.0000000000
        0.7024565052        1.3800656290        0.0000000000
        0.7024565052        1.3950050532        0.0000000000
        0.7024565052        1.4099444773        0.0000000000
        0.7024565052        1.4248839015        0.0000000000
        0.7024565052        1.4398233256        0.0000000000
        0.7024565052        1.4547627498        0.0000000000
        0.7024565052        1.4697021739        0.0000000000
        0.7024565052        1.4846415981        0.0000000000
        0.7024565052        1.4995810222        0.0000000000
        0.7024565052        1.5145204464        0.0000000000
        0.7024565052        1.5294598705        0.0000000000
        0.7024565052        1.5443992947        0.0000000000
        0.7024565052        1.5593387188        0.0000000000
        0.7024565052        1.5742781430        0.0000000000

        0.7188768945        0.0952751520       -0.0000013307
        0.7188768945        0.1102145762       -0.0000042310
        0.7188768945        0.1251540003       -0.0000127987
        0.7188768945        0.1400934245       -0.0000370854
        0.7188768945        0.1550328486       -0.0001035199
        0.7188768945        0.1699722728       -0.0002794180
        0.7188768945        0.1849116969       -0.0007302797
        0.7188768945        0.1998511211       -0.0018461604
        0.7188768945        0.2147905452       -0.0045025348
        0.7188768945        0.2297299694       -0.0105603454
        0.7188768945        0.2446693935       -0.0237536016
        0.7188768945        0.2596088177       -0.0511476571
        0.7188768945        0.2745482418       -0.1053598372
        0.7188768945        0.2894876660       -0.2076915956
        0.7188768945        0.3044270901       -0.3921790597
        0.7188768945        0.3193665143       -0.7102260042
        0.7188768945        0.3343059384       -1.2348077964
        0.7188768945        0.3492453626       -2.0622059914
        0.7188768945        0.3641847867       -3.3082086299
        0.7188768945        0.3791242109       -5.0955734887
        0.7188768945        0.3940636350       -7.5313394618
        0.7188768945        0.4090030592      -10.6765044533
        0.7188768945        0.4239424833      -14.5151882512
        0.7188768945        0.4388819075      -18.9329218659
        0.7188768945        0.4538213316      -23.7122224399
        0.7188768945        0.4687607558      -28.5490439584
        0.7188768945        0.4837001799      -33.0892024624
        0.7188768945        0.4986396041      -36.9813870786
        0.7188768945        0.5135790282      -39.9409523443
        0.7188768945        0.5285184524      -41.8129407507
        0.7188768945        0.5434578765      -42.6148348922
        0.7188768945        0.5583973007      -42.5372861975
        0.7188768945        0.5733367248      -41.8925958612
        0.7188768945        0.5882761490      -41.0241385242
        0.7188768945        0.6032155732      -40.2112492480
        0.7188768945        0.6181549973      -39.6077502148
        0.7188768945        0.6330944215      -39.2346836279
        0.7188768945        0.6480338456      -39.0205784283
        0.7188768945        0.6629732698      -38.8627125680
        0.7188768945        0.6779126939      -38.6799260840
        0.7188768945        0.6928521181      -38.4391320960
        0.7188768945        0.7077915422      -38.1541042710
        0.7188768945        0.7227309664      -37.8672034435
        0.7188768945        0.7376703905      -37.6281606205
        0.7188768945        0.7526098147      -37.4797153606
        0.7188768945        0.7675492388      -37.4519296424
        0.7188768945        0.7824886630      -37.5603914537
        0.7188768945        0.7974280871      -37.8019459287
        0.7188768945        0.8123675113      -38.1454810795
        0.7188768945        0.8273069354      -38.5215207595
        0.7188768945        0.8422463596      -38.8181901754
        0.7188768945        0.8571857837      -38.8895098811
        0.7188768945        0.8721252079      -38.5760223774
        0.7188768945        0.8870646320      -37.7318125841
        0.7188768945        0.9020040562      -36.2501432101
        0.7188768945        0.9169434803      -34.0826627127
        0.7188768945        0.9318829045      -31.2511056188
        0.7188768945        0.9468223286      -27.8517010222
        0.7188768945        0.9617617528      -24.0505785728
        0.7188768945        0.9767011769      -20.0667153191
        0.7188768945        0.9916406011      -16.1412669767
        0.7188768945        1.0065800252      -12.4984846770
        0.7188768945        1.0215194494       -9.3093619401
        0.7188768945        1.0364588735       -6.6696651992
        0.7188768945        1.0513982977       -4.5980812283
        0.7188768945        1.0663377218       -3.0517060695
        0.7188768945        1.0812771460       -1.9502449107
        0.7188768945        1.0962165702       -1.1996905457
        0.7188768945        1.1111559943       -0.7096823152
        0.7188768945        1.1260954185       -0.4031164441
        0.7188768945        1.1410348426       -0.2194901367
        0.7188768945        1.1559742668       -0.1143641220
        0.7188768945        1.1709136909       -0.0569472849
        0.7188768945        1.1858531151       -0.0270773543
        0.7188768945        1.2007925392       -0.0122908424
        0.7188768945        1.2157319634       -0.0053274743
        0.7188768945        1.2306713875       -0.0022066148
        0.7188768945        1.2456108117       -0.0008742109
        0.7188768945        1.2605502358       -0.0003316149
        0.7188768945        1.2754896600       -0.0001205707
        0.7188768945        1.2904290841       -0.0000420511
        0.7188768945        1.3053685083       -0.0000140782
        0.7188768945        1.3203079324       -0.0000045225
        0.7188768945        1.3352473566       -0.0000013944
        0.7188768945        1.3501867807        0.0000000000
        0.7188768945        1.3651262049        0.0000000000
        0.7188768945        1.3800656290        0.0000000000
        0.7188768945        1.3950050532        0.0000000000
        0.7188768945        1.4099444773        0.0000000000
        0.7188768945        1.4248839015        0.0000000000
        0.7188768945        1.4398233256        0.0000000000
        0.7188768945        1.4547627498        0.0000000000
        0.7188768945        1.4697021739        0.0000000000
        0.7188768945        1.4846415981        0.0000000000
        0.7188768945        1.4995810222        0.0000000000
        0.7188768945        1.5145204464        0.0000000000
        0.7188768945        1.5294598705        0.0000000000
        0.7188768945        1.5443992947        0.0000000000
        0.7188768945        1.5593387188        0.0000000000
        0.7188768945        1.5742781430        0.0000000000

        0.7352972838        0.0952751520        0.0000000000
        0.7352972838        0.1102145762       -0.0000010679
        0.7352972838        0.1251540003       -0.0000033944
        0.7352972838        0.1400934245       -0.0000103936
        0.7352972838        0.1550328486       -0.0000307706
        0.7352972838        0.1699722728       -0.0000881720
        0.7352972838        0.1849116969       -0.0002442953
        0.7352972838        0.1998511211       -0.0006527115
        0.7352972838        0.2147905452       -0.0016764857
        0.7352972838        0.2297299694       -0.0041283271
        0.7352972838        0.2446693935       -0.0097293790
        0.7352972838        0.2596088177       -0.0219311580
        0.7352972838        0.2745482418       -0.0472994652
        0.7352972838        0.2894876660       -0.0977002491
        0.7352972838        0.3044270901       -0.1935055722
        0.7352972838        0.3193665143       -0.3678517878
        0.7352972838        0.3343059384       -0.6714987777
        0.7352972838        0.3492453626       -1.1769960531
        0.7352972838        0.3641847867       -1.9798530361
        0.7352972838        0.3791242109       -3.1938071381
        0.7352972838        0.3940636350       -4.9378340687
        0.7352972838        0.4090030592       -7.3146021401
        0.7352972838        0.4239424833      -10.3830443141
        0.7352972838        0.4388819075      -14.1302841405
        0.7352972838        0.4538213316      -18.4493769819
        0.7352972838        0.4687607558      -23.1296136427
        0.7352972838        0.4837001799      -27.8663851703
        0.7352972838        0.4986396041      -32.2969431772
        0.7352972838        0.5135790282      -36.0633857636
        0.7352972838        0.5285184524      -38.8923925018
        0.7352972838        0.5434578765      -40.6666174864
        0.7352972838        0.5583973007      -41.4562352720
        0.7352972838        0.5733367248      -41.4906966627
        0.7352972838        0.5882761490      -41.0779871052
        0.7352972838        0.6032155732      -40.5055617448
        0.7352972838        0.6181549973      -39.9655154287
        0.7352972838        0.6330944215      -39.5310090471
        0.7352972838        0.6480338456      -39.1827935328
        0.7352972838        0.6629732698      -38.8619637567
        0.7352972838        0.6779126939      -38.5192667870
        0.7352972838        0.6928521181      -38.1413715168
        0.7352972838        0.7077915422      -37.7510368481
        0.7352972838        0.7227309664      -37.3909907997
        0.7352972838        0.7376703905      -37.1052450635
        0.7352972838        0.7526098147      -36.9272335088
        0.7352972838        0.7675492388      -36.8763517096
        0.7352972838        0.7824886630      -36.9586131009
        0.7352972838        0.7974280871      -37.1662105421
        0.7352972838        0.8123675113      -37.4740184971
        0.7352972838        0.8273069354      -37.8350709980
        0.7352972838        0.8422463596      -38.1784771490
        0.7352972838        0.8571857837      -38.4113882469
        0.7352972838        0.8721252079      -38.4238519332
        0.7352972838        0.8870646320      -38.0948448675
        0.7352972838        0.9020040562      -37.3003331529
        0.7352972838        0.9169434803      -35.9271886332
        0.7352972838        0.9318829045      -33.8960550704
        0.7352972838        0.9468223286      -31.1902405362
        0.7352972838        0.9617617528      -27.8798473292
        0.7352972838        0.9767011769      -24.1271658281
        0.7352972838        0.9916406011      -20.1651348823
        0.7352972838        1.0065800252      -16.2531381521
        0.7352972838        1.0215194494      -12.6257446306
        0.7352972838        1.0364588735       -9.4528167315
        0.7352972838        1.0513982977       -6.8224436264
        0.7352972838        1.0663377218       -4.7467702990
        0.7352972838        1.0812771460       -3.1821912684
        0.7352972838        1.0962165702       -2.0533005666
        0.7352972838        1.1111559943       -1.2731765730
        0.7352972838        1.1260954185       -0.7572571138
        0.7352972838        1.1410348426       -0.4312817392
        0.7352972838        1.1559742668       -0.2348781605
        0.7352972838        1.1709136909       -0.1222139865
        0.7352972838        1.1858531151       -0.0607412203
        0.7352972838        1.2007925392       -0.0288435383
        0.7352972838        1.2157319634       -0.0130950431
        0.7352972838        1.2306713875       -0.0056891969
        0.7352972838        1.2456108117       -0.0023675842
        0.7352972838        1.2605502358       -0.0009446308
        0.7352972838        1.2754896600       -0.0003616256
        0.7352972838        1.2904290841       -0.0001328967
        0.7352972838        1.3053685083       -0.0000468983
        0.7352972838        1.3203079324       -0.0000158856
        0.7352972838        1.3352473566       -0.0000051633
        0.7352972838        1.3501867807       -0.0000016088
        0.7352972838        1.3651262049        0.0000000000
        0.7352972838        1.3800656290        0.0000000000
        0.7352972838        1.3950050532        0.0000000000
        0.7352972838        1.4099444773        0.0000000000
        0.7352972838        1.4248839015        0.0000000000
        0.7352972838        1.4398233256        0.0000000000
        0.7352972838        1.4547627498        0.0000000000
        0.7352972838        1.4697021739        0.0000000000
        0.7352972838        1.4846415981        0.0000000000
        0.7352972838        1.4995810222        0.0000000000
        0.7352972838        1.5145204464        0.0000000000
        0.7352972838        1.5294598705        0.0000000000
        0.7352972838        1.5443992947        0.0000000000
        0.7352972838        1.5593387188        0.0000000000
        0.7352972838        1.5742781430        0.0000000000

        0.7517176731        0.0952751520        0.0000000000
        0.7517176731        0.1102145762        0.0000000000
        0.7517176731        0.1251540003        0.0000000000
        0.7517176731        0.1400934245       -0.0000027908
        0.7517176731        0.1550328486       -0.0000087731
        0.7517176731        0.1699722728       -0.0000266481
        0.7517176731        0.1849116969       -0.0000780282
        0.7517176731        0.1998511211       -0.0002195456
        0.7517176731        0.2147905452       -0.0005920657
        0.7517176731        0.2297299694       -0.0015277945
        0.7517176731        0.2446693935       -0.0037702215
        0.7517176731        0.2596088177       -0.0089011396
        0.7517176731        0.2745482418       -0.0201249675
        0.7517176731        0.2894876660       -0.0436257602
        0.7517176731        0.3044270901       -0.0907562612
        0.7517176731        0.3193665143       -0.1812697265
        0.7517176731        0.3343059384       -0.3475587235
        0.7517176731        0.3492453626       -0.6393356632
        0.7517176731        0.3641847867       -1.1274230844
        0.7517176731        0.3791242109       -1.9045824406
        0.7517176731        0.3940636350       -3.0810152813
        0.7517176731        0.4090030592       -4.7726333401
        0.7517176731        0.4239424833       -7.0813897638
        0.7517176731        0.4388819075      -10.0686770980
        0.7517176731        0.4538213316      -13.7251167125
        0.7517176731        0.4687607558      -17.9434525024
        0.7517176731        0.4837001799      -22.5053985766
        0.7517176731        0.4986396041      -27.0954013396
        0.7517176731        0.5135790282      -31.3495579355
        0.7517176731        0.5285184524      -34.9338415491
        0.7517176731        0.5434578765      -37.6273560616
        0.7517176731        0.5583973007      -39.3759799212
        0.7517176731        0.5733367248      -40.2903870621
        0.7517176731        0.5882761490      -40.5885319234
        0.7517176731        0.6032155732      -40.5106469766
        0.7517176731        0.6181549973      -40.2463056395
        0.7517176731        0.6330944215      -39.9016868043
        0.7517176731        0.6480338456      -39.5104401184
        0.7517176731        0.6629732698      -39.0701535987
        0.7517176731        0.6779126939      -38.5794763694
        0.7517176731        0.6928521181      -38.0584005852
        0.7517176731        0.7077915422      -37.5480850342
        0.7517176731        0.7227309664      -37.0978163956
        0.7517176731        0.7376703905      -36.7501961510
        0.7517176731        0.7526098147      -36.5319929004
        0.7517176731        0.7675492388      -36.4518453109
        0.7517176731        0.7824886630      -36.5019747555
        0.7517176731        0.7974280871      -36.6610957844
        0.7517176731        0.8123675113      -36.8979058759
        0.7517176731        0.8273069354      -37.1755476371
        0.7517176731        0.8422463596      -37.4557439424
        0.7517176731        0.8571857837      -37.6987463232
        0.7517176731        0.8721252079      -37.8554567581
        0.7517176731        0.8870646320      -37.8530136564
        0.7517176731        0.9020040562      -37.5824367904
        0.7517176731        0.9169434803      -36.9009026468
        0.7517176731        0.9318829045      -35.6570013404
        0.7517176731        0.9468223286      -33.7353241309
        0.7517176731        0.9617617528      -31.1036351498
        0.7517176731        0.9767011769      -27.8406458635
        0.7517176731        0.9916406011      -24.1297039724
        0.7517176731        1.0065800252      -20.2198388377
        0.7517176731        1.0215194494      -16.3706708710
        0.7517176731        1.0364588735      -12.8027505926
        0.7517176731        1.0513982977       -9.6683167323
        0.7517176731        1.0663377218       -7.0452780253
        0.7517176731        1.0812771460       -4.9476171508
        0.7517176731        1.0962165702       -3.3426639959
        0.7517176731        1.1111559943       -2.1684163959
        0.7517176731        1.1260954185       -1.3481727733
        0.7517176731        1.1410348426       -0.8021713138
        0.7517176731        1.1559742668       -0.4563671591
        0.7517176731        1.1709136909       -0.2481731123
        0.7517176731        1.1858531151       -0.1290288031
        0.7517176731        1.2007925392       -0.0641766607
        0.7517176731        1.2157319634       -0.0305622114
        0.7517176731        1.2306713875       -0.0139472451
        0.7517176731        1.2456108117       -0.0061042480
        0.7517176731        1.2605502358       -0.0025638255
        0.7517176731        1.2754896600       -0.0010338204
        0.7517176731        1.2904290841       -0.0004002900
        0.7517176731        1.3053685083       -0.0001488126
        0.7517176731        1.3203079324       -0.0000530854
        0.7517176731        1.3352473566       -0.0000181578
        0.7517176731        1.3501867807       -0.0000059477
        0.7517176731        1.3651262049       -0.0000018618
        0.7517176731        1.3800656290        0.0000000000
        0.7517176731        1.3950050532        0.0000000000
        0.7517176731        1.4099444773        0.0000000000
        0.7517176731        1.4248839015        0.0000000000
        0.7517176731        1.4398233256        0.0000000000
        0.7517176731        1.4547627498        0.0000000000
        0.7517176731        1.4697021739        0.0000000000
        0.7517176731        1.4846415981        0.0000000000
        0.7517176731        1.4995810222        0.0000000000
        0.7517176731        1.5145204464        0.0000000000
        0.7517176731        1.5294598705        0.0000000000
        0.7517176731        1.5443992947        0.0000000000
        0.7517176731        1.5593387188        0.0000000000
        0.7517176731        1.5742781430        0.0000000000

        0.7681380624        0.0952751520        0.0000000000
        0.7681380624        0.1102145762        0.0000000000
        0.7681380624        0.1251540003        0.0000000000
        0.7681380624        0.1400934245        0.0000000000
        0.7681380624        0.1550328486       -0.0000023940
        0.7681380624        0.1699722728       -0.0000076852
        0.7681380624        0.1849116969       -0.0000237002
        0.7681380624        0.1998511211       -0.0000700200
        0.7681380624        0.2147905452       -0.0001979038
        0.7681380624        0.2297299694       -0.0005348689
        0.7681380624        0.2446693935       -0.0013829247
        0.7681380624        0.2596088177       -0.0034241293
        0.7681380624        0.2745482418       -0.0081285300
        0.7681380624        0.2894876660       -0.0185173403
        0.7681380624        0.3044270901       -0.0404967633
        0.7681380624        0.3193665143       -0.0850072068
        0.7681380624        0.3343059384       -0.1711626259
        0.7681380624        0.3492453626       -0.3303093355
        0.7681380624        0.3641847867       -0.6104761684
        0.7681380624        0.3791242109       -1.0800708368
        0.7681380624        0.3940636350       -1.8290373664
        0.7681380624        0.4090030592       -2.9651906794
        0.7681380624        0.4239424833       -4.6032763206
        0.7681380624        0.4388819075       -6.8448630099
        0.7681380624        0.4538213316       -9.7492574419
        0.7681380624        0.4687607558      -13.3000253798
        0.7681380624        0.4837001799      -17.3778098903
        0.7681380624        0.4986396041      -21.7545403026
        0.7681380624        0.5135790282      -26.1214478467
        0.7681380624        0.5285184524      -30.1505900685
        0.7681380624        0.5434578765      -33.5713256164
        0.7681380624        0.5583973007      -36.2310195980
        0.7681380624        0.5733367248      -38.1138198722
        0.7681380624        0.5882761490      -39.3121933237
        0.7681380624        0.6032155732      -39.9699471343
        0.7681380624        0.6181549973      -40.2268725925
        0.7681380624        0.6330944215      -40.1880464019
        0.7681380624        0.6480338456      -39.9226949407
        0.7681380624        0.6629732698      -39.4814818060
        0.7681380624        0.6779126939      -38.9155874483
        0.7681380624        0.6928521181      -38.2858357878
        0.7681380624        0.7077915422      -37.6595125657
        0.7681380624        0.7227309664      -37.0999515228
        0.7681380624        0.7376703905      -36.6559551347
        0.7681380624        0.7526098147      -36.3553396956
        0.7681380624        0.7675492388      -36.2029807845
        0.7681380624        0.7824886630      -36.1821794908
        0.7681380624        0.7974280871      -36.2593889933
        0.7681380624        0.8123675113      -36.3935164152
        0.7681380624        0.8273069354      -36.5491222628
        0.7681380624        0.8422463596      -36.7081389677
        0.7681380624        0.8571857837      -36.8713008895
        0.7681380624        0.8721252079      -37.0429687670
        0.7681380624        0.8870646320      -37.2021899547
        0.7681380624        0.9020040562      -37.2737340433
        0.7681380624        0.9169434803      -37.1177060189
        0.7681380624        0.9318829045      -36.5501579557
        0.7681380624        0.9468223286      -35.3918805764
        0.7681380624        0.9617617528      -33.5267661199
        0.7681380624        0.9767011769      -30.9445843749
        0.7681380624        0.9916406011      -27.7501479035
        0.7681380624        1.0065800252      -24.1374037796
        0.7681380624        1.0215194494      -20.3427346950
        0.7681380624        1.0364588735      -16.5976644739
        0.7681380624        1.0513982977      -13.0956237782
        0.7681380624        1.0663377218       -9.9764563787
        0.7681380624        1.0812771460       -7.3239993641
        0.7681380624        1.0962165702       -5.1702717309
        0.7681380624        1.1111559943       -3.5026577432
        0.7681380624        1.1260954185       -2.2735468253
        0.7681380624        1.1410348426       -1.4124923023
        0.7681380624        1.1559742668       -0.8395902757
        0.7681380624        1.1709136909       -0.4775358525
        0.7681380624        1.1858531151       -0.2600320198
        0.7681380624        1.2007925392       -0.1356564514
        0.7681380624        1.2157319634       -0.0678529908
        0.7681380624        1.2306713875       -0.0325606791
        0.7681380624        1.2456108117       -0.0149976994
        0.7681380624        1.2605502358       -0.0066327040
        0.7681380624        1.2754896600       -0.0028166330
        0.7681380624        1.2904290841       -0.0011483493
        0.7681380624        1.3053685083       -0.0004492950
        0.7681380624        1.3203079324       -0.0001685511
        0.7681380624        1.3352473566       -0.0000605627
        0.7681380624        1.3501867807       -0.0000208121
        0.7681380624        1.3651262049       -0.0000068276
        0.7681380624        1.3800656290       -0.0000021360
        0.7681380624        1.3950050532        0.0000000000
        0.7681380624        1.4099444773        0.0000000000
        0.7681380624        1.4248839015        0.0000000000
        0.7681380624        1.4398233256        0.0000000000
        0.7681380624        1.4547627498        0.0000000000
        0.7681380624        1.4697021739        0.0000000000
        0.7681380624        1.4846415981        0.0000000000
        0.7681380624        1.4995810222        0.0000000000
        0.7681380624        1.5145204464        0.0000000000
        0.7681380624        1.5294598705        0.0000000000
        0.7681380624        1.5443992947        0.0000000000
        0.7681380624        1.5593387188        0.0000000000
        0.7681380624        1.5742781430        0.0000000000

        0.7845584517        0.0952751520        0.0000000000
        0.7845584517        0.1102145762        0.0000000000
        0.7845584517        0.1251540003        0.0000000000
        0.7845584517        0.1400934245        0.0000000000
        0.7845584517        0.1550328486        0.0000000000
        0.7845584517        0.1699722728       -0.0000021051
        0.7845584517        0.1849116969       -0.0000068212
        0.7845584517        0.1998511211       -0.0000211295
        0.7845584517        0.2147905452       -0.0000625717
        0.7845584517        0.2297299694       -0.0001772506
        0.7845584517        0.2446693935       -0.0004808315
        0.7845584517        0.2596088177       -0.0012505547
        0.7845584517        0.2745482418       -0.0031211611
        0.7845584517        0.2894876660       -0.0074780406
        0.7845584517        0.3044270901       -0.0171956693
        0.7845584517        0.3193665143       -0.0379244994
        0.7845584517        0.3343059384       -0.0801530056
        0.7845584517        0.3492453626       -0.1622130846
        0.7845584517        0.3641847867       -0.3141981850
        0.7845584517        0.3791242109       -0.5823737470
        0.7845584517        0.3940636350       -1.0330425379
        0.7845584517        0.4090030592       -1.7539921890
        0.7845584517        0.4239424833       -2.8507697564
        0.7845584517        0.4388819075       -4.4346609956
        0.7845584517        0.4538213316       -6.6004578440
        0.7845584517        0.4687607558       -9.3959099887
        0.7845584517        0.4837001799      -12.7908201139
        0.7845584517        0.4986396041      -16.6590340431
        0.7845584517        0.5135790282      -20.7861745982
        0.7845584517        0.5285184524      -24.9068357988
        0.7845584517        0.5434578765      -28.7602548295
        0.7845584517        0.5583973007      -32.1424558544
        0.7845584517        0.5733367248      -34.9342181459
        0.7845584517        0.5882761490      -37.0980594810
        0.7845584517        0.6032155732      -38.6540673686
        0.7845584517        0.6181549973      -39.6523935352
        0.7845584517        0.6330944215      -40.1558658045
        0.7845584517        0.6480338456      -40.2353381095
        0.7845584517        0.6629732698      -39.9718644261
        0.7845584517        0.6779126939      -39.4579387405
        0.7845584517        0.6928521181      -38.7934731959
        0.7845584517        0.7077915422      -38.0769530834
        0.7845584517        0.7227309664      -37.3951352215
        0.7845584517        0.7376703905      -36.8145894596
        0.7845584517        0.7526098147      -36.3763020304
        0.7845584517        0.7675492388      -36.0928998079
        0.7845584517        0.7824886630      -35.9487153878
        0.7845584517        0.7974280871      -35.9050730991
        0.7845584517        0.8123675113      -35.9135088878
        0.7845584517        0.8273069354      -35.9355944157
        0.7845584517        0.8422463596      -35.9612531068
        0.7845584517        0.8571857837      -36.0134903240
        0.7845584517        0.8721252079      -36.1313835934
        0.7845584517        0.8870646320      -36.3346815004
        0.7845584517        0.9020040562      -36.5858661554
        0.7845584517        0.9169434803      -36.7704961792
        0.7845584517        0.9318829045      -36.7097342265
        0.7845584517        0.9468223286      -36.2033763801
        0.7845584517        0.9617617528      -35.0863045799
        0.7845584517        0.9767011769      -33.2750048452
        0.7845584517        0.9916406011      -30.7870073811
        0.7845584517        1.0065800252      -27.7304965799
        0.7845584517        1.0215194494      -24.2747557267
        0.7845584517        1.0364588735      -20.6168493014
        0.7845584517        1.0513982977      -16.9550167790
        0.7845584517        1.0663377218      -13.4704420107
        0.7845584517        1.0812771460      -10.3136575870
        0.7845584517        1.0962165702       -7.5927222747
        0.7845584517        1.1111559943       -5.3645227373
        0.7845584517        1.1260954185       -3.6330646317
        0.7845584517        1.1410348426       -2.3570316183
        0.7845584517        1.1559742668       -1.4648547508
        0.7845584517        1.1709136909       -0.8724049367
        0.7845584517        1.1858531151       -0.4981704029
        0.7845584517        1.2007925392       -0.2729125233
        0.7845584517        1.2157319634       -0.1435027654
        0.7845584517        1.2306713875       -0.0724479742
        0.7845584517        1.2456108117       -0.0351225807
        0.7845584517        1.2605502358       -0.0163505161
        0.7845584517        1.2754896600       -0.0073074820
        0.7845584517        1.2904290841       -0.0031339709
        0.7845584517        1.3053685083       -0.0012888053
        0.7845584517        1.3203079324       -0.0005076541
        0.7845584517        1.3352473566       -0.0001912783
        0.7845584517        1.3501867807       -0.0000688366
        0.7845584517        1.3651262049       -0.0000236232
        0.7845584517        1.3800656290       -0.0000077229
        0.7845584517        1.3950050532       -0.0000024021
        0.7845584517        1.4099444773        0.0000000000
        0.7845584517        1.4248839015        0.0000000000
        0.7845584517        1.4398233256        0.0000000000
        0.7845584517        1.4547627498        0.0000000000
        0.7845584517        1.4697021739        0.0000000000
        0.7845584517        1.4846415981        0.0000000000
        0.7845584517        1.4995810222        0.0000000000
        0.7845584517        1.5145204464        0.0000000000
        0.7845584517        1.5294598705        0.0000000000
        0.7845584517        1.5443992947        0.0000000000
        0.7845584517        1.5593387188        0.0000000000
        0.7845584517        1.5742781430        0.0000000000

        0.8009788410        0.0952751520        0.0000000000
        0.8009788410        0.1102145762        0.0000000000
        0.8009788410        0.1251540003        0.0000000000
        0.8009788410        0.1400934245        0.0000000000
        0.8009788410        0.1550328486        0.0000000000
        0.8009788410        0.1699722728        0.0000000000
        0.8009788410        0.1849116969       -0.0000018555
        0.8009788410        0.1998511211       -0.0000060281
        0.8009788410        0.2147905452       -0.0000187239
        0.8009788410        0.2297299694       -0.0000556808
        0.8009788410        0.2446693935       -0.0001587395
        0.8009788410        0.2596088177       -0.0004342383
        0.8009788410        0.2745482418       -0.0011402974
        0.8009788410        0.2894876660       -0.0028737315
        0.8009788410        0.3044270901       -0.0069456563
        0.8009788410        0.3193665143       -0.0160858757
        0.8009788410        0.3343059384       -0.0356700340
        0.8009788410        0.3492453626       -0.0756953612
        0.8009788410        0.3641847867       -0.1536939468
        0.8009788410        0.3791242109       -0.2985926190
        0.8009788410        0.3940636350       -0.5551021953
        0.8009788410        0.4090030592       -0.9874593126
        0.8009788410        0.4239424833       -1.6803217997
        0.8009788410        0.4388819075       -2.7337944081
        0.8009788410        0.4538213316       -4.2498904606
        0.8009788410        0.4687607558       -6.3102422404
        0.8009788410        0.4837001799       -8.9495418134
        0.8009788410        0.4986396041      -12.1339031778
        0.8009788410        0.5135790282      -15.7543596020
        0.8009788410        0.5285184524      -19.6405160249
        0.8009788410        0.5434578765      -23.5898541236
        0.8009788410        0.5583973007      -27.4005848501
        0.8009788410        0.5733367248      -30.8960746116
        0.8009788410        0.5882761490      -33.9365020343
        0.8009788410        0.6032155732      -36.4219469202
        0.8009788410        0.6181549973      -38.2937833544
        0.8009788410        0.6330944215      -39.5373671454
        0.8009788410        0.6480338456      -40.1837394304
        0.8009788410        0.6629732698      -40.3064536051
        0.8009788410        0.6779126939      -40.0120326316
        0.8009788410        0.6928521181      -39.4258522757
        0.8009788410        0.7077915422      -38.6767998058
        0.8009788410        0.7227309664      -37.8835585743
        0.8009788410        0.7376703905      -37.1437947791
        0.8009788410        0.7526098147      -36.5260517081
        0.8009788410        0.7675492388      -36.0639971177
        0.8009788410        0.7824886630      -35.7543941772
        0.8009788410        0.7974280871      -35.5623726042
        0.8009788410        0.8123675113      -35.4371013160
        0.8009788410        0.8273069354      -35.3358323591
        0.8009788410        0.8422463596      -35.2468119352
        0.8009788410        0.8571857837      -35.1977152121
        0.8009788410        0.8721252079      -35.2409050274
        0.8009788410        0.8870646320      -35.4188277680
        0.8009788410        0.9020040562      -35.7250466430
        0.8009788410        0.9169434803      -36.0806050713
        0.8009788410        0.9318829045      -36.3385229438
        0.8009788410        0.9468223286      -36.3153304567
        0.8009788410        0.9617617528      -35.8358447411
        0.8009788410        0.9767011769      -34.7728803242
        0.8009788410        0.9916406011      -33.0689947856
        0.8009788410        1.0065800252      -30.7384882512
        0.8009788410        1.0215194494      -27.8572736077
        0.8009788410        1.0364588735      -24.5502071075
        0.8009788410        1.0513982977      -20.9800771996
        0.8009788410        1.0663377218      -17.3353956397
        0.8009788410        1.0812771460      -13.8119395313
        0.8009788410        1.0962165702      -10.5874216870
        0.8009788410        1.1111559943       -7.7954784771
        0.8009788410        1.1260954185       -5.5082903575
        0.8009788410        1.1410348426       -3.7340497430
        0.8009788410        1.1559742668       -2.4287596445
        0.8009788410        1.1709136909       -1.5162587161
        0.8009788410        1.1858531151       -0.9088662409
        0.8009788410        1.2007925392       -0.5232108104
        0.8009788410        1.2157319634       -0.2893041358
        0.8009788410        1.2306713875       -0.1536473775
        0.8009788410        1.2456108117       -0.0783653715
        0.8009788410        1.2605502358       -0.0383729931
        0.8009788410        1.2754896600       -0.0180310120
        0.8009788410        1.2904290841       -0.0081243414
        0.8009788410        1.3053685083       -0.0035066128
        0.8009788410        1.3203079324       -0.0014479708
        0.8009788410        1.3352473566       -0.0005712003
        0.8009788410        1.3501867807       -0.0002149566
        0.8009788410        1.3651262049       -0.0000770721
        0.8009788410        1.3800656290       -0.0000263092
        0.8009788410        1.3950050532       -0.0000085456
        0.8009788410        1.4099444773       -0.0000026396
        0.8009788410        1.4248839015        0.0000000000
        0.8009788410        1.4398233256        0.0000000000
        0.8009788410        1.4547627498        0.0000000000
        0.8009788410        1.4697021739        0.0000000000
        0.8009788410        1.4846415981        0.0000000000
        0.8009788410        1.4995810222        0.0000000000
        0.8009788410        1.5145204464        0.0000000000
        0.8009788410        1.5294598705        0.0000000000
        0.8009788410        1.5443992947        0.0000000000
        0.8009788410        1.5593387188        0.0000000000
        0.8009788410        1.5742781430        0.0000000000

        0.8173992303        0.0952751520        0.0000000000
        0.8173992303        0.1102145762        0.0000000000
        0.8173992303        0.1251540003        0.0000000000
        0.8173992303        0.1400934245        0.0000000000
        0.8173992303        0.1550328486        0.0000000000
        0.8173992303        0.1699722728        0.0000000000
        0.8173992303        0.1849116969        0.0000000000
        0.8173992303        0.1998511211       -0.0000016280
        0.8173992303        0.2147905452       -0.0000053120
        0.8173992303        0.2297299694       -0.0000166104
        0.8173992303        0.2446693935       -0.0000498319
        0.8173992303        0.2596088177       -0.0001434765
        0.8173992303        0.2745482418       -0.0003964334
        0.8173992303        0.2894876660       -0.0010504487
        0.8173992303        0.3044270901       -0.0026669847
        0.8173992303        0.3193665143       -0.0064829802
        0.8173992303        0.3343059384       -0.0150804926
        0.8173992303        0.3492453626       -0.0335621705
        0.8173992303        0.3641847867       -0.0714614472
        0.8173992303        0.3791242109       -0.1455746969
        0.8173992303        0.3940636350       -0.2836808699
        0.8173992303        0.4090030592       -0.5285994977
        0.8173992303        0.4239424833       -0.9412167541
        0.8173992303        0.4388819075       -1.6002566455
        0.8173992303        0.4538213316       -2.5963599252
        0.8173992303        0.4687607558       -4.0192579325
        0.8173992303        0.4837001799       -5.9396636080
        0.8173992303        0.4986396041       -8.3907349346
        0.8173992303        0.5135790282      -11.3552764401
        0.8173992303        0.5285184524      -14.7626095188
        0.8173992303        0.5434578765      -18.4943774550
        0.8173992303        0.5583973007      -22.3951058953
        0.8173992303        0.5733367248      -26.2840591803
        0.8173992303        0.5882761490      -29.9687030519
        0.8173992303        0.6032155732      -33.2623894498
        0.8173992303        0.6181549973      -36.0065749421
        0.8173992303        0.6330944215      -38.0929068188
        0.8173992303        0.6480338456      -39.4779390425
        0.8173992303        0.6629732698      -40.1857582735
        0.8173992303        0.6779126939      -40.2990597658
        0.8173992303        0.6928521181      -39.9428763630
        0.8173992303        0.7077915422      -39.2654218705
        0.8173992303        0.7227309664      -38.4188583202
        0.8173992303        0.7376703905      -37.5413638066
        0.8173992303        0.7526098147      -36.7414629627
        0.8173992303        0.7675492388      -36.0861170033
        0.8173992303        0.7824886630      -35.5953220238
        0.8173992303        0.7974280871      -35.2468929759
        0.8173992303        0.8123675113      -34.9935741899
        0.8173992303        0.8273069354      -34.7893407910
        0.8173992303        0.8422463596      -34.6149540315
        0.8173992303        0.8571857837      -34.4898029007
        0.8173992303        0.8721252079      -34.4618803319
        0.8173992303        0.8870646320      -34.5788903764
        0.8173992303        0.9020040562      -34.8540882054
        0.8173992303        0.9169434803      -35.2434413379
        0.8173992303        0.9318829045      -35.6442706247
        0.8173992303        0.9468223286      -35.9141933864
        0.8173992303        0.9617617528      -35.9000468794
        0.8173992303        0.9767011769      -35.4643802399
        0.8173992303        0.9916406011      -34.5021895743
        0.8173992303        1.0065800252      -32.9487247973
        0.8173992303        1.0215194494      -30.7846242451
        0.8173992303        1.0364588735      -28.0434693184
        0.8173992303        1.0513982977      -24.8201280030
        0.8173992303        1.0663377218      -21.2717357034
        0.8173992303        1.0812771460      -17.6030142853
        0.8173992303        1.0962165702      -14.0350420867
        0.8173992303        1.1111559943      -10.7663584582
        0.8173992303        1.1260954185       -7.9401945894
        0.8173992303        1.1410348426       -5.6284618540
        0.8173992303        1.1559742668       -3.8348121962
        0.8173992303        1.1709136909       -2.5114068823
        0.8173992303        1.1858531151       -1.5808862959
        0.8173992303        1.2007925392       -0.9563971063
        0.8173992303        1.2157319634       -0.5559443555
        0.8173992303        1.2306713875       -0.3104194116
        0.8173992303        1.2456108117       -0.1664268985
        0.8173992303        1.2605502358       -0.0856306881
        0.8173992303        1.2754896600       -0.0422523996
        0.8173992303        1.2904290841       -0.0199739212
        0.8173992303        1.3053685083       -0.0090351211
        0.8173992303        1.3203079324       -0.0039053728
        0.8173992303        1.3352473566       -0.0016108374
        0.8173992303        1.3501867807       -0.0006332542
        0.8173992303        1.3651262049       -0.0002370652
        0.8173992303        1.3800656290       -0.0000844853
        0.8173992303        1.3950050532       -0.0000286645
        0.8173992303        1.4099444773       -0.0000092603
        0.8173992303        1.4248839015       -0.0000028520
        0.8173992303        1.4398233256        0.0000000000
        0.8173992303        1.4547627498        0.0000000000
        0.8173992303        1.4697021739        0.0000000000
        0.8173992303        1.4846415981        0.0000000000
        0.8173992303        1.4995810222        0.0000000000
        0.8173992303        1.5145204464        0.0000000000
        0.8173992303        1.5294598705        0.0000000000
        0.8173992303        1.5443992947        0.0000000000
        0.8173992303        1.5593387188        0.0000000000
        0.8173992303        1.5742781430        0.0000000000

        0.8338196196        0.0952751520        0.0000000000
        0.8338196196        0.1102145762        0.0000000000
        0.8338196196        0.1251540003        0.0000000000
        0.8338196196        0.1400934245        0.0000000000
        0.8338196196        0.1550328486        0.0000000000
        0.8338196196        0.1699722728        0.0000000000
        0.8338196196        0.1849116969        0.0000000000
        0.8338196196        0.1998511211        0.0000000000
        0.8338196196        0.2147905452       -0.0000014307
        0.8338196196        0.2297299694       -0.0000047112
        0.8338196196        0.2446693935       -0.0000148851
        0.8338196196        0.2596088177       -0.0000451094
        0.8338196196        0.2745482418       -0.0001310883
        0.8338196196        0.2894876660       -0.0003649870
        0.8338196196        0.3044270901       -0.0009729341
        0.8338196196        0.3193665143       -0.0024818216
        0.8338196196        0.3343059384       -0.0060567635
        0.8338196196        0.3492453626       -0.0141407580
        0.8338196196        0.3641847867       -0.0315822757
        0.8338196196        0.3791242109       -0.0674608612
        0.8338196196        0.3940636350       -0.1377447217
        0.8338196196        0.4090030592       -0.2686442787
        0.8338196196        0.4239424833       -0.5000118791
        0.8338196196        0.4388819075       -0.8874996622
        0.8338196196        0.4538213316       -1.5017974399
        0.8338196196        0.4687607558       -2.4236241988
        0.8338196196        0.4837001799       -3.7344179287
        0.8338196196        0.4986396041       -5.5042841773
        0.8338196196        0.5135790282       -7.7795692549
        0.8338196196        0.5285184524      -10.5717314262
        0.8338196196        0.5434578765      -13.8478332908
        0.8338196196        0.5583973007      -17.5229139788
        0.8338196196        0.5733367248      -21.4565971156
        0.8338196196        0.5882761490      -25.4586193890
        0.8338196196        0.6032155732      -29.3071052994
        0.8338196196        0.6181549973      -32.7782646222
        0.8338196196        0.6330944215      -35.6800375505
        0.8338196196        0.6480338456      -37.8799908489
        0.8338196196        0.6629732698      -39.3210442016
        0.8338196196        0.6779126939      -40.0240733226
        0.8338196196        0.6928521181      -40.0797201605
        0.8338196196        0.7077915422      -39.6318588089
        0.8338196196        0.7227309664      -38.8545224350
        0.8338196196        0.7376703905      -37.9248288650
        0.8338196196        0.7526098147      -36.9961430003
        0.8338196196        0.7675492388      -36.1767581163
        0.8338196196        0.7824886630      -35.5190519168
        0.8338196196        0.7974280871      -35.0225085731
        0.8338196196        0.8123675113      -34.6509170569
        0.8338196196        0.8273069354      -34.3591387270
        0.8338196196        0.8422463596      -34.1196275146
        0.8338196196        0.8571857837      -33.9371042199
        0.8338196196        0.8721252079      -33.8443529452
        0.8338196196        0.8870646320      -33.8815500132
        0.8338196196        0.9020040562      -34.0700534989
        0.8338196196        0.9169434803      -34.3934762597
        0.8338196196        0.9318829045      -34.7932416003
        0.8338196196        0.9468223286      -35.1770801316
        0.8338196196        0.9617617528      -35.4329798510
        0.8338196196        0.9767011769      -35.4411402082
        0.8338196196        0.9916406011      -35.0815214346
        0.8338196196        1.0065800252      -34.2407148185
        0.8338196196        1.0215194494      -32.8245339276
        0.8338196196        1.0364588735      -30.7793067792
        0.8338196196        1.0513982977      -28.1168248907
        0.8338196196        1.0663377218      -24.9309174349
        0.8338196196        1.0812771460      -21.3937662044
        0.8338196196        1.0962165702      -17.7286673404
        0.8338196196        1.1111559943      -14.1676453763
        0.8338196196        1.1260954185      -10.9092664380
        0.8338196196        1.1410348426       -8.0901910248
        0.8338196196        1.1559742668       -5.7759971748
        0.8338196196        1.1709136909       -3.9685394432
        0.8338196196        1.1858531151       -2.6228483343
        0.8338196196        1.2007925392       -1.6666321109
        0.8338196196        1.2157319634       -1.0176811898
        0.8338196196        1.2306713875       -0.5968494836
        0.8338196196        1.2456108117       -0.3360045354
        0.8338196196        1.2605502358       -0.1814400341
        0.8338196196        1.2754896600       -0.0938887839
        0.8338196196        1.2904290841       -0.0465020875
        0.8338196196        1.3053685083       -0.0220154025
        0.8338196196        1.3203079324       -0.0099491533
        0.8338196196        1.3352473566       -0.0042868025
        0.8338196196        1.3501867807       -0.0017595187
        0.8338196196        1.3651262049       -0.0006876860
        0.8338196196        1.3800656290       -0.0002559603
        0.8338196196        1.3950050532       -0.0000907748
        0.8338196196        1.4099444773       -0.0000306930
        0.8338196196        1.4248839015       -0.0000099053
        0.8338196196        1.4398233256       -0.0000030538
        0.8338196196        1.4547627498        0.0000000000
        0.8338196196        1.4697021739        0.0000000000
        0.8338196196        1.4846415981        0.0000000000
        0.8338196196        1.4995810222        0.0000000000
        0.8338196196        1.5145204464        0.0000000000
        0.8338196196        1.5294598705        0.0000000000
        0.8338196196        1.5443992947        0.0000000000
        0.8338196196        1.5593387188        0.0000000000
        0.8338196196        1.5742781430        0.0000000000

        0.8502400089        0.0952751520        0.0000000000
        0.8502400089        0.1102145762        0.0000000000
        0.8502400089        0.1251540003        0.0000000000
        0.8502400089        0.1400934245        0.0000000000
        0.8502400089        0.1550328486        0.0000000000
        0.8502400089        0.1699722728        0.0000000000
        0.8502400089        0.1849116969        0.0000000000
        0.8502400089        0.1998511211        0.0000000000
        0.8502400089        0.2147905452        0.0000000000
        0.8502400089        0.2297299694       -0.0000012711
        0.8502400089        0.2446693935       -0.0000042306
        0.8502400089        0.2596088177       -0.0000134882
        0.8502400089        0.2745482418       -0.0000411993
        0.8502400089        0.2894876660       -0.0001204744
        0.8502400089        0.3044270901       -0.0003371054
        0.8502400089        0.3193665143       -0.0009024400
        0.8502400089        0.3343059384       -0.0023110887
        0.8502400089        0.3492453626       -0.0056612831
        0.8502400089        0.3641847867       -0.0132609894
        0.8502400089        0.3791242109       -0.0296848856
        0.8502400089        0.3940636350       -0.0634477041
        0.8502400089        0.4090030592       -0.1293595366
        0.8502400089        0.4239424833       -0.2513802093
        0.8502400089        0.4388819075       -0.4654225319
        0.8502400089        0.4538213316       -0.8212252182
        0.8502400089        0.4687607558       -1.3823528732
        0.8502400089        0.4837001799       -2.2236676284
        0.8502400089        0.4986396041       -3.4260089407
        0.8502400089        0.5135790282       -5.0678888341
        0.8502400089        0.5285184524       -7.2137348085
        0.8502400089        0.5434578765       -9.8984048902
        0.8502400089        0.5583973007      -13.1094442039
        0.8502400089        0.5733367248      -16.7717003794
        0.8502400089        0.5882761490      -20.7412425778
        0.8502400089        0.6032155732      -24.8142237182
        0.8502400089        0.6181549973      -28.7510002110
        0.8502400089        0.6330944215      -32.3097286733
        0.8502400089        0.6480338456      -35.2809919954
        0.8502400089        0.6629732698      -37.5167597552
        0.8502400089        0.6779126939      -38.9501485472
        0.8502400089        0.6928521181      -39.6037443715
        0.8502400089        0.7077915422      -39.5839656633
        0.8502400089        0.7227309664      -39.0601282461
        0.8502400089        0.7376703905      -38.2310799201
        0.8502400089        0.7526098147      -37.2873035313
        0.8502400089        0.7675492388      -36.3786174205
        0.8502400089        0.7824886630      -35.5956620702
        0.8502400089        0.7974280871      -34.9687955259
        0.8502400089        0.8123675113      -34.4829568944
        0.8502400089        0.8273069354      -34.1025122981
        0.8502400089        0.8422463596      -33.7967864782
        0.8502400089        0.8571857837      -33.5565493460
        0.8502400089        0.8721252079      -33.3956971952
        0.8502400089        0.8870646320      -33.3396423031
        0.8502400089        0.9020040562      -33.4082885393
        0.8502400089        0.9169434803      -33.6026692545
        0.8502400089        0.9318829045      -33.8998596456
        0.8502400089        0.9468223286      -34.2544023233
        0.8502400089        0.9617617528      -34.6009336414
        0.8502400089        0.9767011769      -34.8540598473
        0.8502400089        0.9916406011      -34.9063508985
        0.8502400089        1.0065800252      -34.6301246075
        0.8502400089        1.0215194494      -33.8899443511
        0.8502400089        1.0364588735      -32.5685511186
        0.8502400089        1.0513982977      -30.6006550858
        0.8502400089        1.0663377218      -28.0015977737
        0.8502400089        1.0812771460      -24.8771373631
        0.8502400089        1.0962165702      -21.4082485994
        0.8502400089        1.1111559943      -17.8162908036
        0.8502400089        1.1260954185      -14.3217184349
        0.8502400089        1.1410348426      -11.1094996139
        0.8502400089        1.1559742668       -8.3084906451
        0.8502400089        1.1709136909       -5.9853530142
        0.8502400089        1.1858531151       -4.1497736816
        0.8502400089        1.2007925392       -2.7668466449
        0.8502400089        1.2157319634       -1.7728122335
        0.8502400089        1.2306713875       -1.0908233766
        0.8502400089        1.2456108117       -0.6440515576
        0.8502400089        1.2605502358       -0.3645406450
        0.8502400089        1.2754896600       -0.1975716370
        0.8502400089        1.2904290841       -0.1023958104
        0.8502400089        1.3053685083       -0.0506794188
        0.8502400089        1.3203079324       -0.0239247669
        0.8502400089        1.3352473566       -0.0107632207
        0.8502400089        1.3501867807       -0.0046122909
        0.8502400089        1.3651262049       -0.0018827171
        0.8502400089        1.3800656290       -0.0007324169
        0.8502400089        1.3950050532       -0.0002717548
        0.8502400089        1.4099444773       -0.0000962473
        0.8502400089        1.4248839015       -0.0000325666
        0.8502400089        1.4398233256       -0.0000105338
        0.8502400089        1.4547627498       -0.0000032543
        0.8502400089        1.4697021739        0.0000000000
        0.8502400089        1.4846415981        0.0000000000
        0.8502400089        1.4995810222        0.0000000000
        0.8502400089        1.5145204464        0.0000000000
        0.8502400089        1.5294598705        0.0000000000
        0.8502400089        1.5443992947        0.0000000000
        0.8502400089        1.5593387188        0.0000000000
        0.8502400089        1.5742781430        0.0000000000

        0.8666603982        0.0952751520        0.0000000000
        0.8666603982        0.1102145762        0.0000000000
        0.8666603982        0.1251540003        0.0000000000
        0.8666603982        0.1400934245        0.0000000000
        0.8666603982        0.1550328486        0.0000000000
        0.8666603982        0.1699722728        0.0000000000
        0.8666603982        0.1849116969        0.0000000000
        0.8666603982        0.1998511211        0.0000000000
        0.8666603982        0.2147905452        0.0000000000
        0.8666603982        0.2297299694        0.0000000000
        0.8666603982        0.2446693935       -0.0000011430
        0.8666603982        0.2596088177       -0.0000038321
        0.8666603982        0.2745482418       -0.0000122983
        0.8666603982        0.2894876660       -0.0000377635
        0.8666603982        0.3044270901       -0.0001109282
        0.8666603982        0.3193665143       -0.0003117029
        0.8666603982        0.3343059384       -0.0008377156
        0.8666603982        0.3492453626       -0.0021525263
        0.8666603982        0.3641847867       -0.0052843761
        0.8666603982        0.3791242109       -0.0123827938
        0.8666603982        0.3940636350       -0.0276676136
        0.8666603982        0.4090030592       -0.0588945404
        0.8666603982        0.4239424833       -0.1193825250
        0.8666603982        0.4388819075       -0.2304962760
        0.8666603982        0.4538213316       -0.4242922752
        0.8666603982        0.4687607558       -0.7458770579
        0.8666603982        0.4837001799       -1.2548797446
        0.8666603982        0.4986396041       -2.0251792578
        0.8666603982        0.5135790282       -3.1415560610
        0.8666603982        0.5285184524       -4.6915357537
        0.8666603982        0.5434578765       -6.7511425318
        0.8666603982        0.5583973007       -9.3653269725
        0.8666603982        0.5733367248      -12.5271051483
        0.8666603982        0.5882761490      -16.1620236805
        0.8666603982        0.6032155732      -20.1242245693
        0.8666603982        0.6181549973      -24.2068198425
        0.8666603982        0.6330944215      -28.1648544238
        0.8666603982        0.6480338456      -31.7466869580
        0.8666603982        0.6629732698      -34.7294595485
        0.8666603982        0.6779126939      -36.9540540803
        0.8666603982        0.6928521181      -38.3528333995
        0.8666603982        0.7077915422      -38.9614770899
        0.8666603982        0.7227309664      -38.9083391610
        0.8666603982        0.7376703905      -38.3822236474
        0.8666603982        0.7526098147      -37.5884075226
        0.8666603982        0.7675492388      -36.7072484230
        0.8666603982        0.7824886630      -35.8672017645
        0.8666603982        0.7974280871      -35.1370285525
        0.8666603982        0.8123675113      -34.5349320823
        0.8666603982        0.8273069354      -34.0480021075
        0.8666603982        0.8422463596      -33.6537876416
        0.8666603982        0.8571857837      -33.3365643224
        0.8666603982        0.8721252079      -33.0939254495
        0.8666603982        0.8870646320      -32.9341066220
        0.8666603982        0.9020040562      -32.8686039732
        0.8666603982        0.9169434803      -32.9054178051
        0.8666603982        0.9318829045      -33.0452508122
        0.8666603982        0.9468223286      -33.2789342531
        0.8666603982        0.9617617528      -33.5827007035
        0.8666603982        0.9767011769      -33.9099151010
        0.8666603982        0.9916406011      -34.1819716726
        0.8666603982        1.0065800252      -34.2845140457
        0.8666603982        1.0215194494      -34.0755569869
        0.8666603982        1.0364588735      -33.4083056971
        0.8666603982        1.0513982977      -32.1644189495
        0.8666603982        1.0663377218      -30.2867999275
        0.8666603982        1.0812771460      -27.7994039522
        0.8666603982        1.0962165702      -24.8068552656
        0.8666603982        1.1111559943      -21.4755263540
        0.8666603982        1.1260954185      -18.0042243694
        0.8666603982        1.1410348426      -14.5934764122
        0.8666603982        1.1559742668      -11.4193132100
        0.8666603982        1.1709136909       -8.6142936525
        0.8666603982        1.1858531151       -6.2571595867
        0.8666603982        1.2007925392       -4.3719131534
        0.8666603982        1.2157319634       -2.9357085343
        0.8666603982        1.2306713875       -1.8928380384
        0.8666603982        1.2456108117       -1.1706747848
        0.8666603982        1.2605502358       -0.6936948876
        0.8666603982        1.2754896600       -0.3933070989
        0.8666603982        1.2904290841       -0.2130738898
        0.8666603982        1.3053685083       -0.1101594597
        0.8666603982        1.3203079324       -0.0542990379
        0.8666603982        1.3352473566       -0.0255041780
        0.8666603982        1.3501867807       -0.0114145119
        0.8666603982        1.3651262049       -0.0048696970
        0.8666603982        1.3800656290       -0.0019817916
        0.8666603982        1.3950050532       -0.0007700102
        0.8666603982        1.4099444773       -0.0002858489
        0.8666603982        1.4248839015       -0.0001014441
        0.8666603982        1.4398233256       -0.0000344252
        0.8666603982        1.4547627498       -0.0000111641
        0.8666603982        1.4697021739       -0.0000034599
        0.8666603982        1.4846415981       -0.0000010236
        0.8666603982        1.4995810222        0.0000000000
        0.8666603982        1.5145204464        0.0000000000
        0.8666603982        1.5294598705        0.0000000000
        0.8666603982        1.5443992947        0.0000000000
        0.8666603982        1.5593387188        0.0000000000
        0.8666603982        1.5742781430        0.0000000000

        0.8830807875        0.0952751520        0.0000000000
        0.8830807875        0.1102145762        0.0000000000
        0.8830807875        0.1251540003        0.0000000000
        0.8830807875        0.1400934245        0.0000000000
        0.8830807875        0.1550328486        0.0000000000
        0.8830807875        0.1699722728        0.0000000000
        0.8830807875        0.1849116969        0.0000000000
        0.8830807875        0.1998511211        0.0000000000
        0.8830807875        0.2147905452        0.0000000000
        0.8830807875        0.2297299694        0.0000000000
        0.8830807875        0.2446693935        0.0000000000
        0.8830807875        0.2596088177       -0.0000010334
        0.8830807875        0.2745482418       -0.0000034850
        0.8830807875        0.2894876660       -0.0000112394
        0.8830807875        0.3044270901       -0.0000346657
        0.8830807875        0.3193665143       -0.0001022482
        0.8830807875        0.3343059384       -0.0002882791
        0.8830807875        0.3492453626       -0.0007763535
        0.8830807875        0.3641847867       -0.0019950325
        0.8830807875        0.3791242109       -0.0048866321
        0.8830807875        0.3940636350       -0.0113983666
        0.8830807875        0.4090030592       -0.0253075894
        0.8830807875        0.4239424833       -0.0534961849
        0.8830807875        0.4388819075       -0.1077641254
        0.8830807875        0.4538213316       -0.2072140491
        0.8830807875        0.4687607558       -0.3811299654
        0.8830807875        0.4837001799       -0.6720475536
        0.8830807875        0.4986396041       -1.1382694697
        0.8830807875        0.5135790282       -1.8544095209
        0.8830807875        0.5285184524       -2.9079560709
        0.8830807875        0.5434578765       -4.3899771215
        0.8830807875        0.5583973007       -6.3795276546
        0.8830807875        0.5733367248       -8.9238522291
        0.8830807875        0.5882761490      -12.0188308934
        0.8830807875        0.6032155732      -15.5948132015
        0.8830807875        0.6181549973      -19.5117727226
        0.8830807875        0.6330944215      -23.5659319267
        0.8830807875        0.6480338456      -27.5089750526
        0.8830807875        0.6629732698      -31.0800161085
        0.8830807875        0.6779126939      -34.0474222597
        0.8830807875        0.6928521181      -36.2518699716
        0.8830807875        0.7077915422      -37.6370902630
        0.8830807875        0.7227309664      -38.2559339071
        0.8830807875        0.7376703905      -38.2483971131
        0.8830807875        0.7526098147      -37.8003682306
        0.8830807875        0.7675492388      -37.0992352222
        0.8830807875        0.7824886630      -36.3008254985
        0.8830807875        0.7974280871      -35.5139933450
        0.8830807875        0.8123675113      -34.8008679048
        0.8830807875        0.8273069354      -34.1866938430
        0.8830807875        0.8422463596      -33.6732081561
        0.8830807875        0.8571857837      -33.2511906792
        0.8830807875        0.8721252079      -32.9097033189
        0.8830807875        0.8870646320      -32.6414568472
        0.8830807875        0.9020040562      -32.4453388321
        0.8830807875        0.9169434803      -32.3273381795
        0.8830807875        0.9318829045      -32.2996717509
        0.8830807875        0.9468223286      -32.3764114728
        0.8830807875        0.9617617528      -32.5642739762
        0.8830807875        0.9767011769      -32.8496902598
        0.8830807875        0.9916406011      -33.1861573350
        0.8830807875        1.0065800252      -33.4873520656
        0.8830807875        1.0215194494      -33.6307411184
        0.8830807875        1.0364588735      -33.4734460716
        0.8830807875        1.0513982977      -32.8775765825
        0.8830807875        1.0663377218      -31.7380243062
        0.8830807875        1.0812771460      -30.0045017197
        0.8830807875        1.0962165702      -27.6925146328
        0.8830807875        1.1111559943      -24.8827333495
        0.8830807875        1.1260954185      -21.7111678896
        0.8830807875        1.1410348426      -18.3523805528
        0.8830807875        1.1559742668      -14.9969973164
        0.8830807875        1.1709136909      -11.8257541496
        0.8830807875        1.1858531151       -8.9849271367
        0.8830807875        1.2007925392       -6.5693238039
        0.8830807875        1.2157319634       -4.6170030198
        0.8830807875        1.2306713875       -3.1155634408
        0.8830807875        1.2456108117       -2.0160510249
        0.8830807875        1.2605502358       -1.2492537738
        0.8830807875        1.2754896600       -0.7402213269
        0.8830807875        1.2904290841       -0.4188510662
        0.8830807875        1.3053685083       -0.2260949939
        0.8830807875        1.3203079324       -0.1163538807
        0.8830807875        1.3352473566       -0.0570770349
        0.8830807875        1.3501867807       -0.0266968183
        0.8830807875        1.3651262049       -0.0119137481
        0.8830807875        1.3800656290       -0.0050765699
        0.8830807875        1.3950050532       -0.0020670469
        0.8830807875        1.4099444773       -0.0008046610
        0.8830807875        1.4248839015       -0.0002995482
        0.8830807875        1.4398233256       -0.0001066348
        0.8830807875        1.4547627498       -0.0000362824
        0.8830807875        1.4697021739       -0.0000117970
        0.8830807875        1.4846415981       -0.0000036634
        0.8830807875        1.4995810222       -0.0000010860
        0.8830807875        1.5145204464        0.0000000000
        0.8830807875        1.5294598705        0.0000000000
        0.8830807875        1.5443992947        0.0000000000
        0.8830807875        1.5593387188        0.0000000000
        0.8830807875        1.5742781430        0.0000000000

        0.8995011768        0.0952751520        0.0000000000
        0.8995011768        0.1102145762        0.0000000000
        0.8995011768        0.1251540003        0.0000000000
        0.8995011768        0.1400934245        0.0000000000
        0.8995011768        0.1550328486        0.0000000000
        0.8995011768        0.1699722728        0.0000000000
        0.8995011768        0.1849116969        0.0000000000
        0.8995011768        0.1998511211        0.0000000000
        0.8995011768        0.2147905452        0.0000000000
        0.8995011768        0.2297299694        0.0000000000
        0.8995011768        0.2446693935        0.0000000000
        0.8995011768        0.2596088177        0.0000000000
        0.8995011768        0.2745482418        0.0000000000
        0.8995011768        0.2894876660       -0.0000031758
        0.8995011768        0.3044270901       -0.0000102851
        0.8995011768        0.3193665143       -0.0000318309
        0.8995011768        0.3343059384       -0.0000940607
        0.8995011768        0.3492453626       -0.0002651364
        0.8995011768        0.3641847867       -0.0007120985
        0.8995011768        0.3791242109       -0.0018206278
        0.8995011768        0.3940636350       -0.0044290681
        0.8995011768        0.4090030592       -0.0102543328
        0.8995011768        0.4239424833       -0.0226166336
        0.8995011768        0.4388819075       -0.0475985295
        0.8995011768        0.4538213316       -0.0957895289
        0.8995011768        0.4687607558       -0.1847365611
        0.8995011768        0.4837001799       -0.3420691908
        0.8995011768        0.4986396041       -0.6089046806
        0.8995011768        0.5135790282       -1.0425449941
        0.8995011768        0.5285184524       -1.7168517140
        0.8995011768        0.5434578765       -2.7184591656
        0.8995011768        0.5583973007       -4.1375811284
        0.8995011768        0.5733367248       -6.0535612768
        0.8995011768        0.5882761490       -8.5168999119
        0.8995011768        0.6032155732      -11.5305632500
        0.8995011768        0.6181549973      -15.0339518434
        0.8995011768        0.6330944215      -18.8936736134
        0.8995011768        0.6480338456      -22.9063670277
        0.8995011768        0.6629732698      -26.8185953707
        0.8995011768        0.6779126939      -30.3647708070
        0.8995011768        0.6928521181      -33.3159441854
        0.8995011768        0.7077915422      -35.5243476936
        0.8995011768        0.7227309664      -36.9472473567
        0.8995011768        0.7376703905      -37.6418494010
        0.8995011768        0.7526098147      -37.7363198661
        0.8995011768        0.7675492388      -37.3915691476
        0.8995011768        0.7824886630      -36.7684194666
        0.8995011768        0.7974280871      -36.0070189978
        0.8995011768        0.8123675113      -35.2171323405
        0.8995011768        0.8273069354      -34.4748335177
        0.8995011768        0.8422463596      -33.8229065418
        0.8995011768        0.8571857837      -33.2748888578
        0.8995011768        0.8721252079      -32.8232330123
        0.8995011768        0.8870646320      -32.4507336906
        0.8995011768        0.9020040562      -32.1427780214
        0.8995011768        0.9169434803      -31.8970147105
        0.8995011768        0.9318829045      -31.7269677794
        0.8995011768        0.9468223286      -31.6574509442
        0.8995011768        0.9617617528      -31.7125700389
        0.8995011768        0.9767011769      -31.9003862145
        0.8995011768        0.9916406011      -32.1998289398
        0.8995011768        1.0065800252      -32.5542679009
        0.8995011768        1.0215194494      -32.8733972289
        0.8995011768        1.0364588735      -33.0425024333
        0.8995011768        1.0513982977      -32.9365929377
        0.8995011768        1.0663377218      -32.4364033325
        0.8995011768        1.0812771460      -31.4440159369
        0.8995011768        1.0962165702      -29.8974101948
        0.8995011768        1.1111559943      -27.7839102076
        0.8995011768        1.1260954185      -25.1507846492
        0.8995011768        1.1410348426      -22.1083367152
        0.8995011768        1.1559742668      -18.8202981117
        0.8995011768        1.1709136909      -15.4804407932
        0.8995011768        1.1858531151      -12.2809105221
        0.8995011768        1.2007925392       -9.3820285351
        0.8995011768        1.2157319634       -6.8922212887
        0.8995011768        1.2306713875       -4.8616466690
        0.8995011768        1.2456108117       -3.2877650890
        0.8995011768        1.2605502358       -2.1282971852
        0.8995011768        1.2754896600       -1.3168793389
        0.8995011768        1.2904290841       -0.7779070897
        0.8995011768        1.3053685083       -0.4383698601
        0.8995011768        1.3203079324       -0.2355895792
        0.8995011768        1.3352473566       -0.1207662254
        0.8995011768        1.3501867807       -0.0590792488
        0.8995011768        1.3651262049       -0.0276014030
        0.8995011768        1.3800656290       -0.0123235729
        0.8995011768        1.3950050532       -0.0052611143
        0.8995011768        1.4099444773       -0.0021481193
        0.8995011768        1.4248839015       -0.0008388203
        0.8995011768        1.4398233256       -0.0003131988
        0.8995011768        1.4547627498       -0.0001117743
        0.8995011768        1.4697021739       -0.0000381205
        0.8995011768        1.4846415981       -0.0000124221
        0.8995011768        1.4995810222       -0.0000038675
        0.8995011768        1.5145204464       -0.0000011500
        0.8995011768        1.5294598705        0.0000000000
        0.8995011768        1.5443992947        0.0000000000
        0.8995011768        1.5593387188        0.0000000000
        0.8995011768        1.5742781430        0.0000000000

        0.9159215662        0.0952751520        0.0000000000
        0.9159215662        0.1102145762        0.0000000000
        0.9159215662        0.1251540003        0.0000000000
        0.9159215662        0.1400934245        0.0000000000
        0.9159215662        0.1550328486        0.0000000000
        0.9159215662        0.1699722728        0.0000000000
        0.9159215662        0.1849116969        0.0000000000
        0.9159215662        0.1998511211        0.0000000000
        0.9159215662        0.2147905452        0.0000000000
        0.9159215662        0.2297299694        0.0000000000
        0.9159215662        0.2446693935        0.0000000000
        0.9159215662        0.2596088177        0.0000000000
        0.9159215662        0.2745482418        0.0000000000
        0.9159215662        0.2894876660        0.0000000000
        0.9159215662        0.3044270901       -0.0000028942
        0.9159215662        0.3193665143       -0.0000093903
        0.9159215662        0.3343059384       -0.0000290438
        0.9159215662        0.3492453626       -0.0000855566
        0.9159215662        0.3641847867       -0.0002398197
        0.9159215662        0.3791242109       -0.0006394011
        0.9159215662        0.3940636350       -0.0016219030
        0.9159215662        0.4090030592       -0.0039181389
        0.9159215662        0.4239424833       -0.0090296663
        0.9159215662        0.4388819075       -0.0198940723
        0.9159215662        0.4538213316       -0.0419937101
        0.9159215662        0.4687607558       -0.0850846020
        0.9159215662        0.4837001799       -0.1656667379
        0.9159215662        0.4986396041       -0.3101125289
        0.9159215662        0.5135790282       -0.5579796426
        0.9159215662        0.5285184524       -0.9645367821
        0.9159215662        0.5434578765       -1.6011433422
        0.9159215662        0.5583973007       -2.5520826208
        0.9159215662        0.5733367248       -3.9068073982
        0.9159215662        0.5882761490       -5.7471523066
        0.9159215662        0.6032155732       -8.1298248377
        0.9159215662        0.6181549973      -11.0657766195
        0.9159215662        0.6330944215      -14.5004115071
        0.9159215662        0.6480338456      -18.3015789716
        0.9159215662        0.6629732698      -22.2636831952
        0.9159215662        0.6779126939      -26.1330313736
        0.9159215662        0.6928521181      -29.6511133403
        0.9159215662        0.7077915422      -32.6028467280
        0.9159215662        0.7227309664      -34.8527610178
        0.9159215662        0.7376703905      -36.3576679305
        0.9159215662        0.7526098147      -37.1563897150
        0.9159215662        0.7675492388      -37.3470127412
        0.9159215662        0.7824886630      -37.0632448780
        0.9159215662        0.7974280871      -36.4549319136
        0.9159215662        0.8123675113      -35.6709835069
        0.9159215662        0.8273069354      -34.8419846681
        0.9159215662        0.8422463596      -34.0640295406
        0.9159215662        0.8571857837      -33.3892910600
        0.9159215662        0.8721252079      -32.8282204065
        0.9159215662        0.8870646320      -32.3635060373
        0.9159215662        0.9020040562      -31.9705247451
        0.9159215662        0.9169434803      -31.6360543060
        0.9159215662        0.9318829045      -31.3677059282
        0.9159215662        0.9468223286      -31.1906529558
        0.9159215662        0.9617617528      -31.1341814865
        0.9159215662        0.9767011769      -31.2152963119
        0.9159215662        0.9916406011      -31.4270910410
        0.9159215662        1.0065800252      -31.7355767934
        0.9159215662        1.0215194494      -32.0832559110
        0.9159215662        1.0364588735      -32.3947465064
        0.9159215662        1.0513982977      -32.5806765476
        0.9159215662        1.0663377218      -32.5395751088
        0.9159215662        1.0812771460      -32.1611846629
        0.9159215662        1.0962165702      -31.3362079130
        0.9159215662        1.1111559943      -29.9752962488
        0.9159215662        1.1260954185      -28.0342477395
        0.9159215662        1.1410348426      -25.5361831298
        0.9159215662        1.1559742668      -22.5798002772
        0.9159215662        1.1709136909      -19.3279367329
        0.9159215662        1.1858531151      -15.9795647500
        0.9159215662        1.2007925392      -12.7350512669
        0.9159215662        1.2157319634       -9.7653212143
        0.9159215662        1.2306713875       -7.1915721128
        0.9159215662        1.2456108117       -5.0772177991
        0.9159215662        1.2605502358       -3.4305413524
        0.9159215662        1.2754896600       -2.2152708130
        0.9159215662        1.2904290841       -1.3658161698
        0.9159215662        1.3053685083       -0.8036143783
        0.9159215662        1.3203079324       -0.4512241786
        0.9159215662        1.3352473566       -0.2418761079
        0.9159215662        1.3501867807       -0.1238544315
        0.9159215662        1.3651262049       -0.0606208050
        0.9159215662        1.3800656290       -0.0283749222
        0.9159215662        1.3950050532       -0.0127044373
        0.9159215662        1.4099444773       -0.0054409547
        0.9159215662        1.4248839015       -0.0022284592
        0.9159215662        1.4398233256       -0.0008726244
        0.9159215662        1.4547627498       -0.0003266090
        0.9159215662        1.4697021739       -0.0001168393
        0.9159215662        1.4846415981       -0.0000399540
        0.9159215662        1.4995810222       -0.0000130637
        0.9159215662        1.5145204464       -0.0000040847
        0.9159215662        1.5294598705       -0.0000012223
        0.9159215662        1.5443992947        0.0000000000
        0.9159215662        1.5593387188        0.0000000000
        0.9159215662        1.5742781430        0.0000000000

        0.9323419555        0.0952751520        0.0000000000
        0.9323419555        0.1102145762        0.0000000000
        0.9323419555        0.1251540003        0.0000000000
        0.9323419555        0.1400934245        0.0000000000
        0.9323419555        0.1550328486        0.0000000000
        0.9323419555        0.1699722728        0.0000000000
        0.9323419555        0.1849116969        0.0000000000
        0.9323419555        0.1998511211        0.0000000000
        0.9323419555        0.2147905452        0.0000000000
        0.9323419555        0.2297299694        0.0000000000
        0.9323419555        0.2446693935        0.0000000000
        0.9323419555        0.2596088177        0.0000000000
        0.9323419555        0.2745482418        0.0000000000
        0.9323419555        0.2894876660        0.0000000000
        0.9323419555        0.3044270901        0.0000000000
        0.9323419555        0.3193665143       -0.0000026199
        0.9323419555        0.3343059384       -0.0000084685
        0.9323419555        0.3492453626       -0.0000260340
        0.9323419555        0.3641847867       -0.0000760919
        0.9323419555        0.3791242109       -0.0002115280
        0.9323419555        0.3940636350       -0.0005598758
        0.9323419555        0.4090030592       -0.0014134235
        0.9323419555        0.4239424833       -0.0034107327
        0.9323419555        0.4388819075       -0.0078844613
        0.9323419555        0.4538213316       -0.0174916320
        0.9323419555        0.4687607558       -0.0372824829
        0.9323419555        0.4837001799       -0.0763718926
        0.9323419555        0.4986396041       -0.1503068735
        0.9323419555        0.5135790282       -0.2840351808
        0.9323419555        0.5285184524       -0.5150782162
        0.9323419555        0.5434578765       -0.8961571340
        0.9323419555        0.5583973007       -1.4961870049
        0.9323419555        0.5733367248       -2.3982639143
        0.9323419555        0.5882761490       -3.6930536574
        0.9323419555        0.6032155732       -5.4661113307
        0.9323419555        0.6181549973       -7.7787647616
        0.9323419555        0.6330944215      -10.6449091847
        0.9323419555        0.6480338456      -14.0099589262
        0.9323419555        0.6629732698      -17.7410441617
        0.9323419555        0.6779126939      -21.6361937181
        0.9323419555        0.6928521181      -25.4534465596
        0.9323419555        0.7077915422      -28.9515753967
        0.9323419555        0.7227309664      -31.9285440026
        0.9323419555        0.7376703905      -34.2464030853
        0.9323419555        0.7526098147      -35.8402118450
        0.9323419555        0.7675492388      -36.7164510930
        0.9323419555        0.7824886630      -36.9470482309
        0.9323419555        0.7974280871      -36.6595154458
        0.9323419555        0.8123675113      -36.0189729354
        0.9323419555        0.8273069354      -35.1999435439
        0.9323419555        0.8422463596      -34.3534229930
        0.9323419555        0.8571857837      -33.5808216388
        0.9323419555        0.8721252079      -32.9252794277
        0.9323419555        0.8870646320      -32.3830727676
        0.9323419555        0.9020040562      -31.9285168934
        0.9323419555        0.9169434803      -31.5401382044
        0.9323419555        0.9318829045      -31.2164129239
        0.9323419555        0.9468223286      -30.9755277597
        0.9323419555        0.9617617528      -30.8423485235
        0.9323419555        0.9767011769      -30.8322723736
        0.9323419555        0.9916406011      -30.9418262529
        0.9323419555        1.0065800252      -31.1497177053
        0.9323419555        1.0215194494      -31.4241165836
        0.9323419555        1.0364588735      -31.7279302405
        0.9323419555        1.0513982977      -32.0161360329
        0.9323419555        1.0663377218      -32.2258086312
        0.9323419555        1.0812771460      -32.2660150583
        0.9323419555        1.0962165702      -32.0173317918
        0.9323419555        1.1111559943      -31.3474124006
        0.9323419555        1.1260954185      -30.1409024844
        0.9323419555        1.1410348426      -28.3334867007
        0.9323419555        1.1559742668      -25.9364704770
        0.9323419555        1.1709136909      -23.0424183488
        0.9323419555        1.1858531151      -19.8109732922
        0.9323419555        1.2007925392      -16.4412515040
        0.9323419555        1.2157319634      -13.1395403535
        0.9323419555        1.2306713875      -10.0893417265
        0.9323419555        1.2456108117       -7.4282773771
        0.9323419555        1.2605502358       -5.2348097354
        0.9323419555        1.2754896600       -3.5264866952
        0.9323419555        1.2904290841       -2.2692562549
        0.9323419555        1.3053685083       -1.3945187105
        0.9323419555        1.3203079324       -0.8185615433
        0.9323419555        1.3352473566       -0.4591627918
        0.9323419555        1.3501867807       -0.2462652547
        0.9323419555        1.3651262049       -0.1263419597
        0.9323419555        1.3800656290       -0.0620143869
        0.9323419555        1.3950050532       -0.0291222574
        0.9323419555        1.4099444773       -0.0130813200
        0.9323419555        1.4248839015       -0.0056188262
        0.9323419555        1.4398233256       -0.0023072908
        0.9323419555        1.4547627498       -0.0009056768
        0.9323419555        1.4697021739       -0.0003398721
        0.9323419555        1.4846415981       -0.0001219772
        0.9323419555        1.4995810222       -0.0000418867
        0.9323419555        1.5145204464       -0.0000137675
        0.9323419555        1.5294598705       -0.0000043335
        0.9323419555        1.5443992947       -0.0000013059
        0.9323419555        1.5593387188        0.0000000000
        0.9323419555        1.5742781430        0.0000000000

        0.9487623448        0.0952751520        0.0000000000
        0.9487623448        0.1102145762        0.0000000000
        0.9487623448        0.1251540003        0.0000000000
        0.9487623448        0.1400934245        0.0000000000
        0.9487623448        0.1550328486        0.0000000000
        0.9487623448        0.1699722728        0.0000000000
        0.9487623448        0.1849116969        0.0000000000
        0.9487623448        0.1998511211        0.0000000000
        0.9487623448        0.2147905452        0.0000000000
        0.9487623448        0.2297299694        0.0000000000
        0.9487623448        0.2446693935        0.0000000000
        0.9487623448        0.2596088177        0.0000000000
        0.9487623448        0.2745482418        0.0000000000
        0.9487623448        0.2894876660        0.0000000000
        0.9487623448        0.3044270901        0.0000000000
        0.9487623448        0.3193665143        0.0000000000
        0.9487623448        0.3343059384       -0.0000023266
        0.9487623448        0.3492453626       -0.0000074590
        0.9487623448        0.3641847867       -0.0000227317
        0.9487623448        0.3791242109       -0.0000659439
        0.9487623448        0.3940636350       -0.0001824275
        0.9487623448        0.4090030592       -0.0004823419
        0.9487623448        0.4239424833       -0.0012216041
        0.9487623448        0.4388819075       -0.0029689269
        0.9487623448        0.4538213316       -0.0069313675
        0.9487623448        0.4687607558       -0.0155485348
        0.9487623448        0.4837001799       -0.0334988403
        0.9487623448        0.4986396041       -0.0692674419
        0.9487623448        0.5135790282       -0.1373767113
        0.9487623448        0.5285184524       -0.2612528445
        0.9487623448        0.5434578765       -0.4764773296
        0.9487623448        0.5583973007       -0.8338174651
        0.9487623448        0.5733367248       -1.4009050946
        0.9487623448        0.5882761490       -2.2607851831
        0.9487623448        0.6032155732       -3.5051217074
        0.9487623448        0.6181549973       -5.2203428969
        0.9487623448        0.6330944215       -7.4671602365
        0.9487623448        0.6480338456      -10.2575586773
        0.9487623448        0.6629732698      -13.5367813848
        0.9487623448        0.6779126939      -17.1782518627
        0.9487623448        0.6928521181      -20.9951928609
        0.9487623448        0.7077915422      -24.7656880707
        0.9487623448        0.7227309664      -28.2628033815
        0.9487623448        0.7376703905      -31.2820060112
        0.9487623448        0.7526098147      -33.6634364293
        0.9487623448        0.7675492388      -35.3108853024
        0.9487623448        0.7824886630      -36.2077358411
        0.9487623448        0.7974280871      -36.4241940215
        0.9487623448        0.8123675113      -36.1069977723
        0.9487623448        0.8273069354      -35.4480071462
        0.9487623448        0.8422463596      -34.6393462100
        0.9487623448        0.8571857837      -33.8316319763
        0.9487623448        0.8721252079      -33.1113657458
        0.9487623448        0.8870646320      -32.5040726130
        0.9487623448        0.9020040562      -31.9974845614
        0.9487623448        0.9169434803      -31.5708035141
        0.9487623448        0.9318829045      -31.2154511306
        0.9487623448        0.9468223286      -30.9393520039
        0.9487623448        0.9617617528      -30.7569963791
        0.9487623448        0.9767011769      -30.6755047267
        0.9487623448        0.9916406011      -30.6877402699
        0.9487623448        1.0065800252      -30.7767698619
        0.9487623448        1.0215194494      -30.9266367605
        0.9487623448        1.0364588735      -31.1292223461
        0.9487623448        1.0513982977      -31.3793217369
        0.9487623448        1.0663377218      -31.6579697022
        0.9487623448        1.0812771460      -31.9123360909
        0.9487623448        1.0962165702      -32.0442665525
        0.9487623448        1.1111559943      -31.9165696647
        0.9487623448        1.1260954185      -31.3779033578
        0.9487623448        1.1410348426      -30.2981999863
        0.9487623448        1.1559742668      -28.6021667655
        0.9487623448        1.1709136909      -26.2905619180
        0.9487623448        1.1858531151      -23.4450587359
        0.9487623448        1.2007925392      -20.2178750924
        0.9487623448        1.2157319634      -16.8095178896
        0.9487623448        1.2306713875      -13.4383329510
        0.9487623448        1.2456108117      -10.3066186223
        0.9487623448        1.2605502358       -7.5701487438
        0.9487623448        1.2754896600       -5.3187099033
        0.9487623448        1.2904290841       -3.5725317832
        0.9487623448        1.3053685083       -2.2939555770
        0.9487623448        1.3203079324       -1.4084718972
        0.9487623448        1.3352473566       -0.8272499382
        0.9487623448        1.3501867807       -0.4649394734
        0.9487623448        1.3651262049       -0.2500881382
        0.9487623448        1.3800656290       -0.1287347628
        0.9487623448        1.3950050532       -0.0634009930
        0.9487623448        1.4099444773       -0.0298641608
        0.9487623448        1.4248839015       -0.0134503012
        0.9487623448        1.4398233256       -0.0057913271
        0.9487623448        1.4547627498       -0.0023840526
        0.9487623448        1.4697021739       -0.0009386005
        0.9487623448        1.4846415981       -0.0003535815
        0.9487623448        1.4995810222       -0.0001275196
        0.9487623448        1.5145204464       -0.0000440416
        0.9487623448        1.5294598705       -0.0000145661
        0.9487623448        1.5443992947       -0.0000046088
        0.9487623448        1.5593387188       -0.0000013922
        0.9487623448        1.5742781430        0.0000000000

        0.9651827341        0.0952751520        0.0000000000
        0.9651827341        0.1102145762        0.0000000000
        0.9651827341        0.1251540003        0.0000000000
        0.9651827341        0.1400934245        0.0000000000
        0.9651827341        0.1550328486        0.0000000000
        0.9651827341        0.1699722728        0.0000000000
        0.9651827341        0.1849116969        0.0000000000
        0.9651827341        0.1998511211        0.0000000000
        0.9651827341        0.2147905452        0.0000000000
        0.9651827341        0.2297299694        0.0000000000
        0.9651827341        0.2446693935        0.0000000000
        0.9651827341        0.2596088177        0.0000000000
        0.9651827341        0.2745482418        0.0000000000
        0.9651827341        0.2894876660        0.0000000000
        0.9651827341        0.3044270901        0.0000000000
        0.9651827341        0.3193665143        0.0000000000
        0.9651827341        0.3343059384        0.0000000000
        0.9651827341        0.3492453626       -0.0000020109
        0.9651827341        0.3641847867       -0.0000063968
        0.9651827341        0.3791242109       -0.0000194010
        0.9651827341        0.3940636350       -0.0000562277
        0.9651827341        0.4090030592       -0.0001560823
        0.9651827341        0.4239424833       -0.0004157316
        0.9651827341        0.4388819075       -0.0010635998
        0.9651827341        0.4538213316       -0.0026140654
        0.9651827341        0.4687607558       -0.0061689488
        0.9651827341        0.4837001799       -0.0139675204
        0.9651827341        0.4986396041       -0.0303210064
        0.9651827341        0.5135790282       -0.0630888525
        0.9651827341        0.5285184524       -0.1258390902
        0.9651827341        0.5434578765       -0.2407422464
        0.9651827341        0.5583973007       -0.4420052049
        0.9651827341        0.5733367248       -0.7791736869
        0.9651827341        0.5882761490       -1.3189181358
        0.9651827341        0.6032155732       -2.1432200261
        0.9651827341        0.6181549973       -3.3417906289
        0.9651827341        0.6330944215       -4.9977766223
        0.9651827341        0.6480338456       -7.1684620296
        0.9651827341        0.6629732698       -9.8656903643
        0.9651827341        0.6779126939      -13.0420903435
        0.9651827341        0.6928521181      -16.5874530870
        0.9651827341        0.7077915422      -20.3356405912
        0.9651827341        0.7227309664      -24.0792888328
        0.9651827341        0.7376703905      -27.5898985175
        0.9651827341        0.7526098147      -30.6436345729
        0.9651827341        0.7675492388      -33.0538090156
        0.9651827341        0.7824886630      -34.7063113364
        0.9651827341        0.7974280871      -35.5867654750
        0.9651827341        0.8123675113      -35.7853530695
        0.9651827341        0.8273069354      -35.4722748071
        0.9651827341        0.8422463596      -34.8507548146
        0.9651827341        0.8571857837      -34.1059521942
        0.9651827341        0.8721252079      -33.3693734926
        0.9651827341        0.8870646320      -32.7092931986
        0.9651827341        0.9020040562      -32.1446740990
        0.9651827341        0.9169434803      -31.6703839275
        0.9651827341        0.9318829045      -31.2791302111
        0.9651827341        0.9468223286      -30.9705575581
        0.9651827341        0.9617617528      -30.7472534461
        0.9651827341        0.9767011769      -30.6056977850
        0.9651827341        0.9916406011      -30.5323738879
        0.9651827341        1.0065800252      -30.5099526345
        0.9651827341        1.0215194494      -30.5295846447
        0.9651827341        1.0364588735      -30.5994232819
        0.9651827341        1.0513982977      -30.7407275998
        0.9651827341        1.0663377218      -30.9702207918
        0.9651827341        1.0812771460      -31.2758826660
        0.9651827341        1.0962165702      -31.5978664914
        0.9651827341        1.1111559943      -31.8243680912
        0.9651827341        1.1260954185      -31.8054858541
        0.9651827341        1.1410348426      -31.3806061837
        0.9651827341        1.1559742668      -30.4108287940
        0.9651827341        1.1709136909      -28.8086104607
        0.9651827341        1.1858531151      -26.5597020434
        0.9651827341        1.2007925392      -23.7341953718
        0.9651827341        1.2157319634      -20.4833787127
        0.9651827341        1.2306713875      -17.0197441814
        0.9651827341        1.2456108117      -13.5815730608
        0.9651827341        1.2605502358      -10.3901064294
        0.9651827341        1.2754896600       -7.6119300794
        0.9651827341        1.2904290841       -5.3378816204
        0.9651827341        1.3053685083       -3.5828017749
        0.9651827341        1.3203079324       -2.3021230892
        0.9651827341        1.3352473566       -1.4163204908
        0.9651827341        1.3501867807       -0.8343292395
        0.9651827341        1.3651262049       -0.4705304171
        0.9651827341        1.3800656290       -0.2539639288
        0.9651827341        1.3950050532       -0.1311346547
        0.9651827341        1.4099444773       -0.0647541366
        0.9651827341        1.4248839015       -0.0305723113
        0.9651827341        1.4398233256       -0.0138007229
        0.9651827341        1.4547627498       -0.0059579432
        0.9651827341        1.4697021739       -0.0024610006
        0.9651827341        1.4846415981       -0.0009731499
        0.9651827341        1.4995810222       -0.0003685218
        0.9651827341        1.5145204464       -0.0001336317
        0.9651827341        1.5294598705       -0.0000463640
        0.9651827341        1.5443992947       -0.0000153631
        0.9651827341        1.5593387188       -0.0000048481
        0.9651827341        1.5742781430       -0.0000014519

        0.9816031234        0.0952751520        0.0000000000
        0.9816031234        0.1102145762        0.0000000000
        0.9816031234        0.1251540003        0.0000000000
        0.9816031234        0.1400934245        0.0000000000
        0.9816031234        0.1550328486        0.0000000000
        0.9816031234        0.1699722728        0.0000000000
        0.9816031234        0.1849116969        0.0000000000
        0.9816031234        0.1998511211        0.0000000000
        0.9816031234        0.2147905452        0.0000000000
        0.9816031234        0.2297299694        0.0000000000
        0.9816031234        0.2446693935        0.0000000000
        0.9816031234        0.2596088177        0.0000000000
        0.9816031234        0.2745482418        0.0000000000
        0.9816031234        0.2894876660        0.0000000000
        0.9816031234        0.3044270901        0.0000000000
        0.9816031234        0.3193665143        0.0000000000
        0.9816031234        0.3343059384        0.0000000000
        0.9816031234        0.3492453626        0.0000000000
        0.9816031234        0.3641847867       -0.0000016973
        0.9816031234        0.3791242109       -0.0000053972
        0.9816031234        0.3940636350       -0.0000164312
        0.9816031234        0.4090030592       -0.0000479899
        0.9816031234        0.4239424833       -0.0001346016
        0.9816031234        0.4388819075       -0.0003626186
        0.9816031234        0.4538213316       -0.0009377874
        0.9816031234        0.4687607558       -0.0023262305
        0.9816031234        0.4837001799       -0.0055307702
        0.9816031234        0.4986396041       -0.0125999884
        0.9816031234        0.5135790282       -0.0275095378
        0.9816031234        0.5285184524       -0.0575912029
        0.9816031234        0.5434578765       -0.1156805879
        0.9816031234        0.5583973007       -0.2230407735
        0.9816031234        0.5733367248       -0.4128060417
        0.9816031234        0.5882761490       -0.7331314147
        0.9816031234        0.6032155732       -1.2485580843
        0.9816031234        0.6181549973       -2.0377014691
        0.9816031234        0.6330944215       -3.1857658801
        0.9816031234        0.6480338456       -4.7718306149
        0.9816031234        0.6629732698       -6.8528358768
        0.9816031234        0.6779126939       -9.4475495558
        0.9816031234        0.6928521181      -12.5235929107
        0.9816031234        0.7077915422      -15.9893104063
        0.9816031234        0.7227309664      -19.6916893476
        0.9816031234        0.7376703905      -23.4228939547
        0.9816031234        0.7526098147      -26.9397331287
        0.9816031234        0.7675492388      -29.9987122954
        0.9816031234        0.7824886630      -32.4021199832
        0.9816031234        0.7974280871      -34.0412995520
        0.9816031234        0.8123675113      -34.9194435014
        0.9816031234        0.8273069354      -35.1429659650
        0.9816031234        0.8422463596      -34.8847238689
        0.9816031234        0.8571857837      -34.3348724290
        0.9816031234        0.8721252079      -33.6583628989
        0.9816031234        0.8870646320      -32.9716868448
        0.9816031234        0.9020040562      -32.3409445964
        0.9816031234        0.9169434803      -31.7946018469
        0.9816031234        0.9318829045      -31.3404403144
        0.9816031234        0.9468223286      -30.9776420494
        0.9816031234        0.9617617528      -30.7004699582
        0.9816031234        0.9767011769      -30.4966834440
        0.9816031234        0.9916406011      -30.3475259363
        0.9816031234        1.0065800252      -30.2341245088
        0.9816031234        1.0215194494      -30.1488073368
        0.9816031234        1.0364588735      -30.1040685210
        0.9816031234        1.0513982977      -30.1312953265
        0.9816031234        1.0663377218      -30.2665600246
        0.9816031234        1.0812771460      -30.5281518893
        0.9816031234        1.0962165702      -30.8951942072
        0.9816031234        1.1111559943      -31.2960348969
        0.9816031234        1.1260954185      -31.6103027444
        0.9816031234        1.1410348426      -31.6832988653
        0.9816031234        1.1559742668      -31.3489544466
        0.9816031234        1.1709136909      -30.4580733276
        0.9816031234        1.1858531151      -28.9091928007
        0.9816031234        1.2007925392      -26.6774579862
        0.9816031234        1.2157319634      -23.8331788209
        0.9816031234        1.2306713875      -20.5404811808
        0.9816031234        1.2456108117      -17.0314195104
        0.9816031234        1.2605502358      -13.5609532011
        0.9816031234        1.2754896600      -10.3572360204
        0.9816031234        1.2904290841       -7.5835819651
        0.9816031234        1.3053685083       -5.3221805447
        0.9816031234        1.3203079324       -3.5796708245
        0.9816031234        1.3352473566       -2.3070662046
        0.9816031234        1.3501867807       -1.4243031366
        0.9816031234        1.3651262049       -0.8419254248
        0.9816031234        1.3800656290       -0.4762688351
        0.9816031234        1.3950050532       -0.2577142570
        0.9816031234        1.4099444773       -0.1333522065
        0.9816031234        1.4248839015       -0.0659790536
        0.9816031234        1.4398233256       -0.0312204178
        0.9816031234        1.4547627498       -0.0141343802
        0.9816031234        1.4697021739       -0.0061254731
        0.9816031234        1.4846415981       -0.0025420625
        0.9816031234        1.4995810222       -0.0010101462
        0.9816031234        1.5145204464       -0.0003840372
        0.9816031234        1.5294598705       -0.0001394472
        0.9816031234        1.5443992947       -0.0000482297
        0.9816031234        1.5593387188       -0.0000158333
        0.9816031234        1.5742781430       -0.0000049150

        0.9980235127        0.0952751520        0.0000000000
        0.9980235127        0.1102145762        0.0000000000
        0.9980235127        0.1251540003        0.0000000000
        0.9980235127        0.1400934245        0.0000000000
        0.9980235127        0.1550328486        0.0000000000
        0.9980235127        0.1699722728        0.0000000000
        0.9980235127        0.1849116969        0.0000000000
        0.9980235127        0.1998511211        0.0000000000
        0.9980235127        0.2147905452        0.0000000000
        0.9980235127        0.2297299694        0.0000000000
        0.9980235127        0.2446693935        0.0000000000
        0.9980235127        0.2596088177        0.0000000000
        0.9980235127        0.2745482418        0.0000000000
        0.9980235127        0.2894876660        0.0000000000
        0.9980235127        0.3044270901        0.0000000000
        0.9980235127        0.3193665143        0.0000000000
        0.9980235127        0.3343059384        0.0000000000
        0.9980235127        0.3492453626        0.0000000000
        0.9980235127        0.3641847867        0.0000000000
        0.9980235127        0.3791242109       -0.0000014236
        0.9980235127        0.3940636350       -0.0000045627
        0.9980235127        0.4090030592       -0.0000140386
        0.9980235127        0.4239424833       -0.0000414739
        0.9980235127        0.4388819075       -0.0001175921
        0.9980235127        0.4538213316       -0.0003197091
        0.9980235127        0.4687607558       -0.0008329276
        0.9980235127        0.4837001799       -0.0020787843
        0.9980235127        0.4986396041       -0.0049710910
        0.9980235127        0.5135790282       -0.0113967296
        0.9980235127        0.5285184524       -0.0250654226
        0.9980235127        0.5434578765       -0.0529077556
        0.9980235127        0.5583973007       -0.1071787977
        0.9980235127        0.5733367248       -0.2082747577
        0.9980235127        0.5882761490       -0.3879333581
        0.9980235127        0.6032155732       -0.6919980395
        0.9980235127        0.6181549973       -1.1814756742
        0.9980235127        0.6330944215       -1.9305203975
        0.9980235127        0.6480338456       -3.0204405580
        0.9980235127        0.6629732698       -4.5296880535
        0.9980235127        0.6779126939       -6.5205363409
        0.9980235127        0.6928521181       -9.0234461134
        0.9980235127        0.7077915422      -12.0204231077
        0.9980235127        0.7227309664      -15.4300706520
        0.9980235127        0.7376703905      -19.0997874822
        0.9980235127        0.7526098147      -22.8126388174
        0.9980235127        0.7675492388      -26.3143095634
        0.9980235127        0.7824886630      -29.3576981148
        0.9980235127        0.7974280871      -31.7526687978
        0.9980235127        0.8123675113      -33.4033443272
        0.9980235127        0.8273069354      -34.3197257978
        0.9980235127        0.8422463596      -34.6018755090
        0.9980235127        0.8571857837      -34.4057463950
        0.9980235127        0.8721252079      -33.9040348242
        0.9980235127        0.8870646320      -33.2532089841
        0.9980235127        0.9020040562      -32.5729832423
        0.9980235127        0.9169434803      -31.9398372202
        0.9980235127        0.9318829045      -31.3921230681
        0.9980235127        0.9468223286      -30.9411248999
        0.9980235127        0.9617617528      -30.5817590329
        0.9980235127        0.9767011769      -30.2995440237
        0.9980235127        0.9916406011      -30.0751327914
        0.9980235127        1.0065800252      -29.8900712786
        0.9980235127        1.0215194494      -29.7352647101
        0.9980235127        1.0364588735      -29.6189319908
        0.9980235127        1.0513982977      -29.5681887142
        0.9980235127        1.0663377218      -29.6205934163
        0.9980235127        1.0812771460      -29.8074518612
        0.9980235127        1.0962165702      -30.1351008458
        0.9980235127        1.1111559943      -30.5707088517
        0.9980235127        1.1260954185      -31.0359990818
        0.9980235127        1.1410348426      -31.4091027977
        0.9980235127        1.1559742668      -31.5342184007
        0.9980235127        1.1709136909      -31.2403000914
        0.9980235127        1.1858531151      -30.3701856826
        0.9980235127        1.2007925392      -28.8175314029
        0.9980235127        1.2157319634      -26.5619043346
        0.9980235127        1.2306713875      -23.6878402341
        0.9980235127        1.2456108117      -20.3768795119
        0.9980235127        1.2605502358      -16.8724243166
        0.9980235127        1.2754896600      -13.4293540330
        0.9980235127        1.2904290841      -10.2660439850
        0.9980235127        1.3053685083       -7.5329479414
        0.9980235127        1.3203079324       -5.3028142363
        0.9980235127        1.3352473566       -3.5790420458
        0.9980235127        1.3501867807       -2.3144771478
        0.9980235127        1.3651262049       -1.4330625369
        0.9980235127        1.3800656290       -0.8490634000
        0.9980235127        1.3950050532       -0.4811648635
        0.9980235127        1.4099444773       -0.2607681745
        0.9980235127        1.4248839015       -0.1351681331
        0.9980235127        1.4398233256       -0.0670364444
        0.9980235127        1.4547627498       -0.0318250577
        0.9980235127        1.4697021739       -0.0144676918
        0.9980235127        1.4846415981       -0.0062974378
        0.9980235127        1.4995810222       -0.0026224607
        0.9980235127        1.5145204464       -0.0010429816
        0.9980235127        1.5294598705       -0.0003951084
        0.9980235127        1.5443992947       -0.0001420828
        0.9980235127        1.5593387188       -0.0000483146
        0.9980235127        1.5742781430       -0.0000154754

        1.0144439020        0.0952751520        0.0000000000
        1.0144439020        0.1102145762        0.0000000000
        1.0144439020        0.1251540003        0.0000000000
        1.0144439020        0.1400934245        0.0000000000
        1.0144439020        0.1550328486        0.0000000000
        1.0144439020        0.1699722728        0.0000000000
        1.0144439020        0.1849116969        0.0000000000
        1.0144439020        0.1998511211        0.0000000000
        1.0144439020        0.2147905452        0.0000000000
        1.0144439020        0.2297299694        0.0000000000
        1.0144439020        0.2446693935        0.0000000000
        1.0144439020        0.2596088177        0.0000000000
        1.0144439020        0.2745482418        0.0000000000
        1.0144439020        0.2894876660        0.0000000000
        1.0144439020        0.3044270901        0.0000000000
        1.0144439020        0.3193665143        0.0000000000
        1.0144439020        0.3343059384        0.0000000000
        1.0144439020        0.3492453626        0.0000000000
        1.0144439020        0.3641847867        0.0000000000
        1.0144439020        0.3791242109        0.0000000000
        1.0144439020        0.3940636350       -0.0000012048
        1.0144439020        0.4090030592       -0.0000039071
        1.0144439020        0.4239424833       -0.0000121522
        1.0144439020        0.4388819075       -0.0000362317
        1.0144439020        0.4538213316       -0.0001034792
        1.0144439020        0.4687607558       -0.0002830594
        1.0144439020        0.4837001799       -0.0007417788
        1.0144439020        0.4986396041       -0.0018634024
        1.0144439020        0.5135790282       -0.0044901976
        1.0144439020        0.5285184524       -0.0103831376
        1.0144439020        0.5434578765       -0.0230393413
        1.0144439020        0.5583973007       -0.0490280795
        1.0144439020        0.5733367248       -0.0999671157
        1.0144439020        0.5882761490       -0.1951110710
        1.0144439020        0.6032155732       -0.3642498752
        1.0144439020        0.6181549973       -0.6502804451
        1.0144439020        0.6330944215       -1.1105495063
        1.0144439020        0.6480338456       -1.8159711202
        1.0144439020        0.6629732698       -2.8469572266
        1.0144439020        0.6779126939       -4.2852258428
        1.0144439020        0.6928521181       -6.2006495179
        1.0144439020        0.7077915422       -8.6330764930
        1.0144439020        0.7227309664      -11.5712996753
        1.0144439020        0.7376703905      -14.9349183295
        1.0144439020        0.7526098147      -18.5676510975
        1.0144439020        0.7675492388      -22.2495394589
        1.0144439020        0.7824886630      -25.7290749168
        1.0144439020        0.7974280871      -28.7674486928
        1.0144439020        0.8123675113      -31.1815095185
        1.0144439020        0.8273069354      -32.8732300462
        1.0144439020        0.8422463596      -33.8397349965
        1.0144439020        0.8571857837      -34.1642125549
        1.0144439020        0.8721252079      -33.9914266700
        1.0144439020        0.8870646320      -33.4934432394
        1.0144439020        0.9020040562      -32.8337099777
        1.0144439020        0.9169434803      -32.1395299545
        1.0144439020        0.9318829045      -31.4906498854
        1.0144439020        0.9468223286      -30.9243678359
        1.0144439020        0.9617617528      -30.4497878404
        1.0144439020        0.9767011769      -30.0616079937
        1.0144439020        0.9916406011      -29.7484409370
        1.0144439020        1.0065800252      -29.4972898997
        1.0144439020        1.0215194494      -29.2983173569
        1.0144439020        1.0364588735      -29.1510115040
        1.0144439020        1.0513982977      -29.0683982438
        1.0144439020        1.0663377218      -29.0750246684
        1.0144439020        1.0812771460      -29.1978531652
        1.0144439020        1.0962165702      -29.4533618956
        1.0144439020        1.1111559943      -29.8352518492
        1.0144439020        1.1260954185      -30.3050507569
        1.0144439020        1.1410348426      -30.7857658869
        1.0144439020        1.1559742668      -31.1594740236
        1.0144439020        1.1709136909      -31.2727530857
        1.0144439020        1.1858531151      -30.9552671124
        1.0144439020        1.2007925392      -30.0529880946
        1.0144439020        1.2157319634      -28.4690756527
        1.0144439020        1.2306713875      -26.1978618569
        1.0144439020        1.2456108117      -23.3370847244
        1.0144439020        1.2605502358      -20.0720400438
        1.0144439020        1.2754896600      -16.6375378593
        1.0144439020        1.2904290841      -13.2717912494
        1.0144439020        1.3053685083      -10.1766374132
        1.0144439020        1.3203079324       -7.4927429431
        1.0144439020        1.3352473566       -5.2915371718
        1.0144439020        1.3501867807       -3.5809664763
        1.0144439020        1.3651262049       -2.3202453612
        1.0144439020        1.3800656290       -1.4385463578
        1.0144439020        1.3950050532       -0.8531845435
        1.0144439020        1.4099444773       -0.4840660067
        1.0144439020        1.4248839015       -0.2628090972
        1.0144439020        1.4398233256       -0.1365960266
        1.0144439020        1.4547627498       -0.0679884980
        1.0144439020        1.4697021739       -0.0324030298
        1.0144439020        1.4846415981       -0.0147749165
        1.0144439020        1.4995810222       -0.0064341448
        1.0144439020        1.5145204464       -0.0026688116
        1.0144439020        1.5294598705       -0.0010508231
        1.0144439020        1.5443992947       -0.0003912585
        1.0144439020        1.5593387188       -0.0001372234
        1.0144439020        1.5742781430       -0.0000451682

        1.0308642913        0.0952751520        0.0000000000
        1.0308642913        0.1102145762        0.0000000000
        1.0308642913        0.1251540003        0.0000000000
        1.0308642913        0.1400934245        0.0000000000
        1.0308642913        0.1550328486        0.0000000000
        1.0308642913        0.1699722728        0.0000000000
        1.0308642913        0.1849116969        0.0000000000
        1.0308642913        0.1998511211        0.0000000000
        1.0308642913        0.2147905452        0.0000000000
        1.0308642913        0.2297299694        0.0000000000
        1.0308642913        0.2446693935        0.0000000000
        1.0308642913        0.2596088177        0.0000000000
        1.0308642913        0.2745482418        0.0000000000
        1.0308642913        0.2894876660        0.0000000000
        1.0308642913        0.3044270901        0.0000000000
        1.0308642913        0.3193665143        0.0000000000
        1.0308642913        0.3343059384        0.0000000000
        1.0308642913        0.3492453626        0.0000000000
        1.0308642913        0.3641847867        0.0000000000
        1.0308642913        0.3791242109        0.0000000000
        1.0308642913        0.3940636350        0.0000000000
        1.0308642913        0.4090030592       -0.0000010334
        1.0308642913        0.4239424833       -0.0000033818
        1.0308642913        0.4388819075       -0.0000105964
        1.0308642913        0.4538213316       -0.0000317850
        1.0308642913        0.4687607558       -0.0000913237
        1.0308642913        0.4837001799       -0.0002514984
        1.0308642913        0.4986396041       -0.0006643175
        1.0308642913        0.5135790282       -0.0016837829
        1.0308642913        0.5285184524       -0.0040946700
        1.0308642913        0.5434578765       -0.0095476370
        1.0308642913        0.5583973007       -0.0213245034
        1.0308642913        0.5733367248       -0.0455720040
        1.0308642913        0.5882761490       -0.0931083363
        1.0308642913        0.6032155732       -0.1818018497
        1.0308642913        0.6181549973       -0.3393439749
        1.0308642913        0.6330944215       -0.6060082679
        1.0308642913        0.6480338456       -1.0367059196
        1.0308642913        0.6629732698       -1.7012751861
        1.0308642913        0.6779126939       -2.6814749355
        1.0308642913        0.6928521181       -4.0628428003
        1.0308642913        0.7077915422       -5.9200773560
        1.0308642913        0.7227309664       -8.2966237879
        1.0308642913        0.7376703905      -11.1825566281
        1.0308642913        0.7526098147      -14.4979937159
        1.0308642913        0.7675492388      -18.0896334830
        1.0308642913        0.7824886630      -21.7443959794
        1.0308642913        0.7974280871      -25.2183250107
        1.0308642913        0.8123675113      -28.2743735913
        1.0308642913        0.8273069354      -30.7213212978
        1.0308642913        0.8422463596      -32.4464419779
        1.0308642913        0.8571857837      -33.4344719921
        1.0308642913        0.8721252079      -33.7657904139
        1.0308642913        0.8870646320      -33.5910612331
        1.0308642913        0.9020040562      -33.0889548064
        1.0308642913        0.9169434803      -32.4227740214
        1.0308642913        0.9318829045      -31.7129195858
        1.0308642913        0.9468223286      -31.0325472149
        1.0308642913        0.9617617528      -30.4200914235
        1.0308642913        0.9767011769      -29.8949696870
        1.0308642913        0.9916406011      -29.4664526883
        1.0308642913        1.0065800252      -29.1354108046
        1.0308642913        1.0215194494      -28.8951168118
        1.0308642913        1.0364588735      -28.7358046882
        1.0308642913        1.0513982977      -28.6516852960
        1.0308642913        1.0663377218      -28.6454515248
        1.0308642913        1.0812771460      -28.7270339758
        1.0308642913        1.0962165702      -28.9075860948
        1.0308642913        1.1111559943      -29.1916766817
        1.0308642913        1.1260954185      -29.5691513712
        1.0308642913        1.1410348426      -30.0060218597
        1.0308642913        1.1559742668      -30.4345621157
        1.0308642913        1.1709136909      -30.7466938922
        1.0308642913        1.1858531151      -30.7980193651
        1.0308642913        1.2007925392      -30.4281534850
        1.0308642913        1.2157319634      -29.4955458984
        1.0308642913        1.2306713875      -27.9161105707
        1.0308642913        1.2456108117      -25.6910820154
        1.0308642913        1.2605502358      -22.9136237605
        1.0308642913        1.2754896600      -19.7528809883
        1.0308642913        1.2904290841      -16.4223332244
        1.0308642913        1.3053685083      -13.1425427056
        1.0308642913        1.3203079324      -10.1072010733
        1.0308642913        1.3352473566       -7.4584871296
        1.0308642913        1.3501867807       -5.2749347769
        1.0308642913        1.3651262049       -3.5723438735
        1.0308642913        1.3800656290       -2.3155176957
        1.0308642913        1.3950050532       -1.4363399956
        1.0308642913        1.4099444773       -0.8528526647
        1.0308642913        1.4248839015       -0.4849090310
        1.0308642913        1.4398233256       -0.2640797279
        1.0308642913        1.4547627498       -0.1377319431
        1.0308642913        1.4697021739       -0.0687351534
        1.0308642913        1.4846415981       -0.0327632745
        1.0308642913        1.4995810222       -0.0148757774
        1.0308642913        1.5145204464       -0.0064115216
        1.0308642913        1.5294598705       -0.0026131622
        1.0308642913        1.5443992947       -0.0010032366
        1.0308642913        1.5593387188       -0.0003614746
        1.0308642913        1.5742781430       -0.0001218350

        1.0472846806        0.0952751520        0.0000000000
        1.0472846806        0.1102145762        0.0000000000
        1.0472846806        0.1251540003        0.0000000000
        1.0472846806        0.1400934245        0.0000000000
        1.0472846806        0.1550328486        0.0000000000
        1.0472846806        0.1699722728        0.0000000000
        1.0472846806        0.1849116969        0.0000000000
        1.0472846806        0.1998511211        0.0000000000
        1.0472846806        0.2147905452        0.0000000000
        1.0472846806        0.2297299694        0.0000000000
        1.0472846806        0.2446693935        0.0000000000
        1.0472846806        0.2596088177        0.0000000000
        1.0472846806        0.2745482418        0.0000000000
        1.0472846806        0.2894876660        0.0000000000
        1.0472846806        0.3044270901        0.0000000000
        1.0472846806        0.3193665143        0.0000000000
        1.0472846806        0.3343059384        0.0000000000
        1.0472846806        0.3492453626        0.0000000000
        1.0472846806        0.3641847867        0.0000000000
        1.0472846806        0.3791242109        0.0000000000
        1.0472846806        0.3940636350        0.0000000000
        1.0472846806        0.4090030592        0.0000000000
        1.0472846806        0.4239424833        0.0000000000
        1.0472846806        0.4388819075       -0.0000029406
        1.0472846806        0.4538213316       -0.0000092683
        1.0472846806        0.4687607558       -0.0000279960
        1.0472846806        0.4837001799       -0.0000811027
        1.0472846806        0.4986396041       -0.0002254145
        1.0472846806        0.5135790282       -0.0006010266
        1.0472846806        0.5285184524       -0.0015362486
        1.0472846806        0.5434578765       -0.0037602391
        1.0472846806        0.5583973007       -0.0088034230
        1.0472846806        0.5733367248       -0.0196958831
        1.0472846806        0.5882761490       -0.0420929338
        1.0472846806        0.6032155732       -0.0859497692
        1.0472846806        0.6181549973       -0.1678148209
        1.0472846806        0.6330944215       -0.3136878581
        1.0472846806        0.6480338456       -0.5621417287
        1.0472846806        0.6629732698       -0.9669677470
        1.0472846806        0.6779126939       -1.5979735019
        1.0472846806        0.6928521181       -2.5379702114
        1.0472846806        0.7077915422       -3.8739871099
        1.0472846806        0.7227309664       -5.6819576450
        1.0472846806        0.7376703905       -8.0065830594
        1.0472846806        0.7526098147      -10.8408006837
        1.0472846806        0.7675492388      -14.1106990664
        1.0472846806        0.7824886630      -17.6710247658
        1.0472846806        0.7974280871      -21.3143831531
        1.0472846806        0.8123675113      -24.7951334331
        1.0472846806        0.8273069354      -27.8666456147
        1.0472846806        0.8422463596      -30.3263975814
        1.0472846806        0.8571857837      -32.0572951202
        1.0472846806        0.8721252079      -33.0497414355
        1.0472846806        0.8870646320      -33.3932662259
        1.0472846806        0.9020040562      -33.2399201303
        1.0472846806        0.9169434803      -32.7564738041
        1.0472846806        0.9318829045      -32.0874619258
        1.0472846806        0.9468223286      -31.3416913345
        1.0472846806        0.9617617528      -30.5982419397
        1.0472846806        0.9767011769      -29.9173584404
        1.0472846806        0.9916406011      -29.3442495903
        1.0472846806        1.0065800252      -28.9050858954
        1.0472846806        1.0215194494      -28.6032016002
        1.0472846806        1.0364588735      -28.4226730044
        1.0472846806        1.0513982977      -28.3389099668
        1.0472846806        1.0663377218      -28.3299566068
        1.0472846806        1.0812771460      -28.3828042124
        1.0472846806        1.0962165702      -28.4938396168
        1.0472846806        1.1111559943      -28.6658725546
        1.0472846806        1.1260954185      -28.9033083051
        1.0472846806        1.1410348426      -29.2043698723
        1.0472846806        1.1559742668      -29.5490255415
        1.0472846806        1.1709136909      -29.8848832681
        1.0472846806        1.1858531151      -30.1179793034
        1.0472846806        1.2007925392      -30.1165604002
        1.0472846806        1.2157319634      -29.7314062577
        1.0472846806        1.2306713875      -28.8283367095
        1.0472846806        1.2456108117      -27.3224928995
        1.0472846806        1.2605502358      -25.2033977765
        1.0472846806        1.2754896600      -22.5439499127
        1.0472846806        1.2904290841      -19.4918672465
        1.0472846806        1.3053685083      -16.2461277734
        1.0472846806        1.3203079324      -13.0236282296
        1.0472846806        1.3352473566      -10.0233621560
        1.0472846806        1.3501867807       -7.3964358466
        1.0472846806        1.3651262049       -5.2288837786
        1.0472846806        1.3800656290       -3.5402381175
        1.0472846806        1.3950050532       -2.2957327654
        1.0472846806        1.4099444773       -1.4262411155
        1.0472846806        1.4248839015       -0.8490498683
        1.0472846806        1.4398233256       -0.4842279320
        1.0472846806        1.4547627498       -0.2643227626
        1.0472846806        1.4697021739       -0.1378410379
        1.0472846806        1.4846415981       -0.0684815383
        1.0472846806        1.4995810222       -0.0322998208
        1.0472846806        1.5145204464       -0.0144068870
        1.0472846806        1.5294598705       -0.0060531242
        1.0472846806        1.5443992947       -0.0023868585
        1.0472846806        1.5593387188       -0.0008804159
        1.0472846806        1.5742781430       -0.0003029333

        1.0637050699        0.0952751520        0.0000000000
        1.0637050699        0.1102145762        0.0000000000
        1.0637050699        0.1251540003        0.0000000000
        1.0637050699        0.1400934245        0.0000000000
        1.0637050699        0.1550328486        0.0000000000
        1.0637050699        0.1699722728        0.0000000000
        1.0637050699        0.1849116969        0.0000000000
        1.0637050699        0.1998511211        0.0000000000
        1.0637050699        0.2147905452        0.0000000000
        1.0637050699        0.2297299694        0.0000000000
        1.0637050699        0.2446693935        0.0000000000
        1.0637050699        0.2596088177        0.0000000000
        1.0637050699        0.2745482418        0.0000000000
        1.0637050699        0.2894876660        0.0000000000
        1.0637050699        0.3044270901        0.0000000000
        1.0637050699        0.3193665143        0.0000000000
        1.0637050699        0.3343059384        0.0000000000
        1.0637050699        0.3492453626        0.0000000000
        1.0637050699        0.3641847867        0.0000000000
        1.0637050699        0.3791242109        0.0000000000
        1.0637050699        0.3940636350        0.0000000000
        1.0637050699        0.4090030592        0.0000000000
        1.0637050699        0.4239424833        0.0000000000
        1.0637050699        0.4388819075        0.0000000000
        1.0637050699        0.4538213316       -0.0000025667
        1.0637050699        0.4687607558       -0.0000081612
        1.0637050699        0.4837001799       -0.0000248899
        1.0637050699        0.4986396041       -0.0000727948
        1.0637050699        0.5135790282       -0.0002040449
        1.0637050699        0.5285184524       -0.0005475255
        1.0637050699        0.5434578765       -0.0014048194
        1.0637050699        0.5583973007       -0.0034432048
        1.0637050699        0.5733367248       -0.0080583068
        1.0637050699        0.5882761490       -0.0180113921
        1.0637050699        0.6032155732       -0.0384785362
        1.0637050699        0.6181549973       -0.0786663346
        1.0637050699        0.6330944215       -0.1541202834
        1.0637050699        0.6480338456       -0.2897158616
        1.0637050699        0.6629732698       -0.5229991515
        1.0637050699        0.6779126939       -0.9069995494
        1.0637050699        0.6928521181       -1.5110000395
        1.0637050699        0.7077915422       -2.4173789173
        1.0637050699        0.7227309664       -3.7129746496
        1.0637050699        0.7376703905       -5.4746424022
        1.0637050699        0.7526098147       -7.7504093468
        1.0637050699        0.7675492388      -10.5392819906
        1.0637050699        0.7824886630      -13.7740736769
        1.0637050699        0.7974280871      -17.3128273371
        1.0637050699        0.8123675113      -20.9451668558
        1.0637050699        0.8273069354      -24.4183304318
        1.0637050699        0.8422463596      -27.4814893686
        1.0637050699        0.8571857837      -29.9371079832
        1.0637050699        0.8721252079      -31.6804997074
        1.0637050699        0.8870646320      -32.7108929201
        1.0637050699        0.9020040562      -33.1108836000
        1.0637050699        0.9169434803      -33.0080084757
        1.0637050699        0.9318829045      -32.5398223512
        1.0637050699        0.9468223286      -31.8363948246
        1.0637050699        0.9617617528      -31.0181968857
        1.0637050699        0.9767011769      -30.1964992820
        1.0637050699        0.9916406011      -29.4659045564
        1.0637050699        1.0065800252      -28.8903329713
        1.0637050699        1.0215194494      -28.4928686719
        1.0637050699        1.0364588735      -28.2583611212
        1.0637050699        1.0513982977      -28.1482337325
        1.0637050699        1.0663377218      -28.1189660292
        1.0637050699        1.0812771460      -28.1356140827
        1.0637050699        1.0962165702      -28.1776500137
        1.0637050699        1.1111559943      -28.2396214649
        1.0637050699        1.1260954185      -28.3293615931
        1.0637050699        1.1410348426      -28.4632528601
        1.0637050699        1.1559742668      -28.6560377544
        1.0637050699        1.1709136909      -28.9047775381
        1.0637050699        1.1858531151      -29.1714569033
        1.0637050699        1.2007925392      -29.3723284687
        1.0637050699        1.2157319634      -29.3811391944
        1.0637050699        1.2306713875      -29.0481876861
        1.0637050699        1.2456108117      -28.2310446866
        1.0637050699        1.2605502358      -26.8289348558
        1.0637050699        1.2754896600      -24.8118985169
        1.0637050699        1.2904290841      -22.2368318725
        1.0637050699        1.3053685083      -19.2448451881
        1.0637050699        1.3203079324      -16.0386913015
        1.0637050699        1.3352473566      -12.8451295012
        1.0637050699        1.3501867807       -9.8726598953
        1.0637050699        1.3651262049       -7.2769041605
        1.0637050699        1.3800656290       -5.1426539102
        1.0637050699        1.3950050532       -3.4849122490
        1.0637050699        1.4099444773       -2.2645702207
        1.0637050699        1.4248839015       -1.4106752785
        1.0637050699        1.4398233256       -0.8415139318
        1.0637050699        1.4547627498       -0.4797717740
        1.0637050699        1.4697021739       -0.2606728051
        1.0637050699        1.4846415981       -0.1344885704
        1.0637050699        1.4995810222       -0.0656269245
        1.0637050699        1.5145204464       -0.0301684846
        1.0637050699        1.5294598705       -0.0130160514
        1.0637050699        1.5443992947       -0.0052531830
        1.0637050699        1.5593387188       -0.0019776914
        1.0637050699        1.5742781430       -0.0006928949

        1.0801254592        0.0952751520        0.0000000000
        1.0801254592        0.1102145762        0.0000000000
        1.0801254592        0.1251540003        0.0000000000
        1.0801254592        0.1400934245        0.0000000000
        1.0801254592        0.1550328486        0.0000000000
        1.0801254592        0.1699722728        0.0000000000
        1.0801254592        0.1849116969        0.0000000000
        1.0801254592        0.1998511211        0.0000000000
        1.0801254592        0.2147905452        0.0000000000
        1.0801254592        0.2297299694        0.0000000000
        1.0801254592        0.2446693935        0.0000000000
        1.0801254592        0.2596088177        0.0000000000
        1.0801254592        0.2745482418        0.0000000000
        1.0801254592        0.2894876660        0.0000000000
        1.0801254592        0.3044270901        0.0000000000
        1.0801254592        0.3193665143        0.0000000000
        1.0801254592        0.3343059384        0.0000000000
        1.0801254592        0.3492453626        0.0000000000
        1.0801254592        0.3641847867        0.0000000000
        1.0801254592        0.3791242109        0.0000000000
        1.0801254592        0.3940636350        0.0000000000
        1.0801254592        0.4090030592        0.0000000000
        1.0801254592        0.4239424833        0.0000000000
        1.0801254592        0.4388819075        0.0000000000
        1.0801254592        0.4538213316        0.0000000000
        1.0801254592        0.4687607558       -0.0000022631
        1.0801254592        0.4837001799       -0.0000072675
        1.0801254592        0.4986396041       -0.0000223500
        1.0801254592        0.5135790282       -0.0000657741
        1.0801254592        0.5285184524       -0.0001850079
        1.0801254592        0.5434578765       -0.0004969318
        1.0801254592        0.5583973007       -0.0012740576
        1.0801254592        0.5733367248       -0.0031186103
        1.0801254592        0.5882761490       -0.0072939507
        1.0801254592        0.6032155732       -0.0163205160
        1.0801254592        0.6181549973       -0.0349850378
        1.0801254592        0.6330944215       -0.0719373640
        1.0801254592        0.6480338456       -0.1420126241
        1.0801254592        0.6629732698       -0.2692504332
        1.0801254592        0.6779126939       -0.4902338122
        1.0801254592        0.6928521181       -0.8568676826
        1.0801254592        0.7077915422       -1.4372205837
        1.0801254592        0.7227309664       -2.3128020426
        1.0801254592        0.7376703905       -3.5708148653
        1.0801254592        0.7526098147       -5.2905504237
        1.0801254592        0.7675492388       -7.5242739240
        1.0801254592        0.7824886630      -10.2749869515
        1.0801254592        0.7974280871      -13.4764999942
        1.0801254592        0.8123675113      -16.9842244819
        1.0801254592        0.8273069354      -20.5852202718
        1.0801254592        0.8422463596      -24.0305311851
        1.0801254592        0.8571857837      -27.0824233866
        1.0801254592        0.8721252079      -29.5597581417
        1.0801254592        0.8870646320      -31.3640983631
        1.0801254592        0.9020040562      -32.4796595162
        1.0801254592        0.9169434803      -32.9550504574
        1.0801254592        0.9318829045      -32.8825128857
        1.0801254592        0.9468223286      -32.3851569117
        1.0801254592        0.9617617528      -31.6099702537
        1.0801254592        0.9767011769      -30.7162614198
        1.0801254592        0.9916406011      -29.8531696185
        1.0801254592        1.0065800252      -29.1318244218
        1.0801254592        1.0215194494      -28.6060834134
        1.0801254592        1.0364588735      -28.2725789957
        1.0801254592        1.0513982977      -28.0889774688
        1.0801254592        1.0663377218      -27.9991970282
        1.0801254592        1.0812771460      -27.9535061823
        1.0801254592        1.0962165702      -27.9185690165
        1.0801254592        1.1111559943      -27.8800445016
        1.0801254592        1.1260954185      -27.8423045292
        1.0801254592        1.1410348426      -27.8265014108
        1.0801254592        1.1559742668      -27.8643563595
        1.0801254592        1.1709136909      -27.9848862789
        1.0801254592        1.1858531151      -28.1951934644
        1.0801254592        1.2007925392      -28.4612966748
        1.0801254592        1.2157319634      -28.6971431482
        1.0801254592        1.2306713875      -28.7681042791
        1.0801254592        1.2456108117      -28.5108389905
        1.0801254592        1.2605502358      -27.7665462640
        1.0801254592        1.2754896600      -26.4203437008
        1.0801254592        1.2904290841      -24.4362076339
        1.0801254592        1.3053685083      -21.8759442332
        1.0801254592        1.3203079324      -18.8940132380
        1.0801254592        1.3352473566      -15.7078859718
        1.0801254592        1.3501867807      -12.5528591847
        1.0801254592        1.3651262049       -9.6360434031
        1.0801254592        1.3800656290       -7.1034850263
        1.0801254592        1.3950050532       -5.0277805291
        1.0801254592        1.4099444773       -3.4149495153
        1.0801254592        1.4248839015       -2.2231327808
        1.0801254592        1.4398233256       -1.3841887640
        1.0801254592        1.4547627498       -0.8217809639
        1.0801254592        1.4697021739       -0.4634768743
        1.0801254592        1.4846415981       -0.2473074324
        1.0801254592        1.4995810222       -0.1243392613
        1.0801254592        1.5145204464       -0.0586795143
        1.0801254592        1.5294598705       -0.0259065854
        1.0801254592        1.5443992947       -0.0106693041
        1.0801254592        1.5593387188       -0.0040891442
        1.0801254592        1.5742781430       -0.0014556287

        1.0965458485        0.0952751520        0.0000000000
        1.0965458485        0.1102145762        0.0000000000
        1.0965458485        0.1251540003        0.0000000000
        1.0965458485        0.1400934245        0.0000000000
        1.0965458485        0.1550328486        0.0000000000
        1.0965458485        0.1699722728        0.0000000000
        1.0965458485        0.1849116969        0.0000000000
        1.0965458485        0.1998511211        0.0000000000
        1.0965458485        0.2147905452        0.0000000000
        1.0965458485        0.2297299694        0.0000000000
        1.0965458485        0.2446693935        0.0000000000
        1.0965458485        0.2596088177        0.0000000000
        1.0965458485        0.2745482418        0.0000000000
        1.0965458485        0.2894876660        0.0000000000
        1.0965458485        0.3044270901        0.0000000000
        1.0965458485        0.3193665143        0.0000000000
        1.0965458485        0.3343059384        0.0000000000
        1.0965458485        0.3492453626        0.0000000000
        1.0965458485        0.3641847867        0.0000000000
        1.0965458485        0.3791242109        0.0000000000
        1.0965458485        0.3940636350        0.0000000000
        1.0965458485        0.4090030592        0.0000000000
        1.0965458485        0.4239424833        0.0000000000
        1.0965458485        0.4388819075        0.0000000000
        1.0965458485        0.4538213316        0.0000000000
        1.0965458485        0.4687607558        0.0000000000
        1.0965458485        0.4837001799       -0.0000020167
        1.0965458485        0.4986396041       -0.0000065123
        1.0965458485        0.5135790282       -0.0000200905
        1.0965458485        0.5285184524       -0.0000591560
        1.0965458485        0.5434578765       -0.0001662057
        1.0965458485        0.5583973007       -0.0004456981
        1.0965458485        0.5733367248       -0.0011417218
        1.0965458485        0.5882761490       -0.0027973917
        1.0965458485        0.6032155732       -0.0065650938
        1.0965458485        0.6181549973       -0.0147766237
        1.0965458485        0.6330944215       -0.0319251776
        1.0965458485        0.6480338456       -0.0662319064
        1.0965458485        0.6629732698       -0.1319247919
        1.0965458485        0.6779126939       -0.2521969659
        1.0965458485        0.6928521181       -0.4625084747
        1.0965458485        0.7077915422       -0.8134717992
        1.0965458485        0.7227309664       -1.3720814009
        1.0965458485        0.7376703905       -2.2196046170
        1.0965458485        0.7526098147       -3.4442294685
        1.0965458485        0.7675492388       -5.1269903110
        1.0965458485        0.7824886630       -7.3212172114
        1.0965458485        0.7974280871      -10.0290924697
        1.0965458485        0.8123675113      -13.1828105035
        1.0965458485        0.8273069354      -16.6395814553
        1.0965458485        0.8422463596      -20.1964219654
        1.0965458485        0.8571857837      -23.6223985506
        1.0965458485        0.8721252079      -26.6973386294
        1.0965458485        0.8870646320      -29.2434826431
        1.0965458485        0.9020040562      -31.1426777803
        1.0965458485        0.9169434803      -32.3417277314
        1.0965458485        0.9318829045      -32.8537257794
        1.0965458485        0.9468223286      -32.7590789124
        1.0965458485        0.9617617528      -32.2010107925
        1.0965458485        0.9767011769      -31.3664317643
        1.0965458485        0.9916406011      -30.4498310658
        1.0965458485        1.0065800252      -29.6106966948
        1.0965458485        1.0215194494      -28.9427175517
        1.0965458485        1.0364588735      -28.4681455371
        1.0965458485        1.0513982977      -28.1564457568
        1.0965458485        1.0663377218      -27.9538095769
        1.0965458485        1.0812771460      -27.8080993435
        1.0965458485        1.0962165702      -27.6817312048
        1.0965458485        1.1111559943      -27.5547964854
        1.0965458485        1.1260954185      -27.4248133933
        1.0965458485        1.1410348426      -27.3066834660
        1.0965458485        1.1559742668      -27.2311220981
        1.0965458485        1.1709136909      -27.2372521855
        1.0965458485        1.1858531151      -27.3571567377
        1.0965458485        1.2007925392      -27.5950834836
        1.0965458485        1.2157319634      -27.9081773266
        1.0965458485        1.2306713875      -28.1968016843
        1.0965458485        1.2456108117      -28.3106307076
        1.0965458485        1.2605502358      -28.0726934222
        1.0965458485        1.2754896600      -27.3180406530
        1.0965458485        1.2904290841      -25.9375224775
        1.0965458485        1.3053685083      -23.9127327221
        1.0965458485        1.3203079324      -21.3288726737
        1.0965458485        1.3352473566      -18.3594969476
        1.0965458485        1.3501867807      -15.2280536282
        1.0965458485        1.3651262049      -12.1601206205
        1.0965458485        1.3800656290       -9.3424623525
        1.0965458485        1.3950050532       -6.8997938832
        1.0965458485        1.4099444773       -4.8911174554
        1.0965458485        1.4248839015       -3.3200312878
        1.0965458485        1.4398233256       -2.1508901662
        1.0965458485        1.4547627498       -1.3247184875
        1.0965458485        1.4697021739       -0.7723298616
        1.0965458485        1.4846415981       -0.4244368221
        1.0965458485        1.4995810222       -0.2190006752
        1.0965458485        1.5145204464       -0.1057295057
        1.0965458485        1.5294598705       -0.0476201576
        1.0965458485        1.5443992947       -0.0199606256
        1.0965458485        1.5593387188       -0.0077710905
        1.0965458485        1.5742781430       -0.0028054616

        1.1129662378        0.0952751520        0.0000000000
        1.1129662378        0.1102145762        0.0000000000
        1.1129662378        0.1251540003        0.0000000000
        1.1129662378        0.1400934245        0.0000000000
        1.1129662378        0.1550328486        0.0000000000
        1.1129662378        0.1699722728        0.0000000000
        1.1129662378        0.1849116969        0.0000000000
        1.1129662378        0.1998511211        0.0000000000
        1.1129662378        0.2147905452        0.0000000000
        1.1129662378        0.2297299694        0.0000000000
        1.1129662378        0.2446693935        0.0000000000
        1.1129662378        0.2596088177        0.0000000000
        1.1129662378        0.2745482418        0.0000000000
        1.1129662378        0.2894876660        0.0000000000
        1.1129662378        0.3044270901        0.0000000000
        1.1129662378        0.3193665143        0.0000000000
        1.1129662378        0.3343059384        0.0000000000
        1.1129662378        0.3492453626        0.0000000000
        1.1129662378        0.3641847867        0.0000000000
        1.1129662378        0.3791242109        0.0000000000
        1.1129662378        0.3940636350        0.0000000000
        1.1129662378        0.4090030592        0.0000000000
        1.1129662378        0.4239424833        0.0000000000
        1.1129662378        0.4388819075        0.0000000000
        1.1129662378        0.4538213316        0.0000000000
        1.1129662378        0.4687607558        0.0000000000
        1.1129662378        0.4837001799        0.0000000000
        1.1129662378        0.4986396041       -0.0000017968
        1.1129662378        0.5135790282       -0.0000058036
        1.1129662378        0.5285184524       -0.0000178751
        1.1129662378        0.5434578765       -0.0000525320
        1.1129662378        0.5583973007       -0.0001474396
        1.1129662378        0.5733367248       -0.0003957406
        1.1129662378        0.5882761490       -0.0010172745
        1.1129662378        0.6032155732       -0.0025076246
        1.1129662378        0.6181549973       -0.0059328136
        1.1129662378        0.6330944215       -0.0134765407
        1.1129662378        0.6480338456       -0.0293869754
        1.1129662378        0.6629732698       -0.0614902113
        1.1129662378        0.6779126939       -0.1234039373
        1.1129662378        0.6928521181       -0.2374567283
        1.1129662378        0.7077915422       -0.4380523519
        1.1129662378        0.7227309664       -0.7747744326
        1.1129662378        0.7376703905       -1.3139046527
        1.1129662378        0.7526098147       -2.1363792559
        1.1129662378        0.7675492388       -3.3299888531
        1.1129662378        0.7824886630       -4.9745550160
        1.1129662378        0.7974280871       -7.1213749271
        1.1129662378        0.8123675113       -9.7718028640
        1.1129662378        0.8273069354      -12.8623756912
        1.1129662378        0.8422463596      -16.2629784548
        1.1129662378        0.8571857837      -19.7897001067
        1.1129662378        0.8721252079      -23.2280470245
        1.1129662378        0.8870646320      -26.3594550295
        1.1129662378        0.9020040562      -28.9865046371
        1.1129662378        0.9169434803      -30.9568648775
        1.1129662378        0.9318829045      -32.1871340233
        1.1129662378        0.9468223286      -32.6829691687
        1.1129662378        0.9617617528      -32.5454508728
        1.1129662378        0.9767011769      -31.9533512456
        1.1129662378        0.9916406011      -31.1206628696
        1.1129662378        1.0065800252      -30.2432001107
        1.1129662378        1.0215194494      -29.4563214920
        1.1129662378        1.0364588735      -28.8204405942
        1.1129662378        1.0513982977      -28.3351901188
        1.1129662378        1.0663377218      -27.9683574664
        1.1129662378        1.0812771460      -27.6820025923
        1.1129662378        1.0962165702      -27.4459968304
        1.1129662378        1.1111559943      -27.2405388640
        1.1129662378        1.1260954185      -27.0552689007
        1.1129662378        1.1410348426      -26.8907042172
        1.1129662378        1.1559742668      -26.7615743731
        1.1129662378        1.1709136909      -26.6969790462
        1.1129662378        1.1858531151      -26.7323961876
        1.1129662378        1.2007925392      -26.8927519784
        1.1129662378        1.2157319634      -27.1709500512
        1.1129662378        1.2306713875      -27.5096671811
        1.1129662378        1.2456108117      -27.7947904968
        1.1129662378        1.2605502358      -27.8665920496
        1.1129662378        1.2754896600      -27.5496300272
        1.1129662378        1.2904290841      -26.6950691186
        1.1129662378        1.3053685083      -25.2223089742
        1.1129662378        1.3203079324      -23.1447103723
        1.1129662378        1.3352473566      -20.5694244945
        1.1129662378        1.3501867807      -17.6719977300
        1.1129662378        1.3651262049      -14.6567364794
        1.1129662378        1.3800656290      -11.7179120312
        1.1129662378        1.3950050532       -9.0130256858
        1.1129662378        1.4099444773       -6.6510501083
        1.1129662378        1.4248839015       -4.6917150154
        1.1129662378        1.4398233256       -3.1502043624
        1.1129662378        1.4547627498       -2.0041456325
        1.1129662378        1.4697021739       -1.2026888230
        1.1129662378        1.4846415981       -0.6779775348
        1.1129662378        1.4995810222       -0.3577207359
        1.1129662378        1.5145204464       -0.1761220326
        1.1129662378        1.5294598705       -0.0807105858
        1.1129662378        1.5443992947       -0.0343559479
        1.1129662378        1.5593387188       -0.0135612155
        1.1129662378        1.5742781430       -0.0049569759

        1.1293866271        0.0952751520        0.0000000000
        1.1293866271        0.1102145762        0.0000000000
        1.1293866271        0.1251540003        0.0000000000
        1.1293866271        0.1400934245        0.0000000000
        1.1293866271        0.1550328486        0.0000000000
        1.1293866271        0.1699722728        0.0000000000
        1.1293866271        0.1849116969        0.0000000000
        1.1293866271        0.1998511211        0.0000000000
        1.1293866271        0.2147905452        0.0000000000
        1.1293866271        0.2297299694        0.0000000000
        1.1293866271        0.2446693935        0.0000000000
        1.1293866271        0.2596088177        0.0000000000
        1.1293866271        0.2745482418        0.0000000000
        1.1293866271        0.2894876660        0.0000000000
        1.1293866271        0.3044270901        0.0000000000
        1.1293866271        0.3193665143        0.0000000000
        1.1293866271        0.3343059384        0.0000000000
        1.1293866271        0.3492453626        0.0000000000
        1.1293866271        0.3641847867        0.0000000000
        1.1293866271        0.3791242109        0.0000000000
        1.1293866271        0.3940636350        0.0000000000
        1.1293866271        0.4090030592        0.0000000000
        1.1293866271        0.4239424833        0.0000000000
        1.1293866271        0.4388819075        0.0000000000
        1.1293866271        0.4538213316        0.0000000000
        1.1293866271        0.4687607558        0.0000000000
        1.1293866271        0.4837001799        0.0000000000
        1.1293866271        0.4986396041        0.0000000000
        1.1293866271        0.5135790282       -0.0000015829
        1.1293866271        0.5285184524       -0.0000051011
        1.1293866271        0.5434578765       -0.0000156946
        1.1293866271        0.5583973007       -0.0000461663
        1.1293866271        0.5733367248       -0.0001300421
        1.1293866271        0.5882761490       -0.0003512236
        1.1293866271        0.6032155732       -0.0009103739
        1.1293866271        0.6181549973       -0.0022653403
        1.1293866271        0.6330944215       -0.0054107064
        1.1293866271        0.6480338456       -0.0123990199
        1.1293866271        0.6629732698       -0.0272471899
        1.1293866271        0.6779126939       -0.0573997409
        1.1293866271        0.6928521181       -0.1159041332
        1.1293866271        0.7077915422       -0.2243377865
        1.1293866271        0.7227309664       -0.4162354811
        1.1293866271        0.7376703905       -0.7402393259
        1.1293866271        0.7526098147       -1.2614921733
        1.1293866271        0.7675492388       -2.0592378807
        1.1293866271        0.7824886630       -3.2187573301
        1.1293866271        0.7974280871       -4.8171675401
        1.1293866271        0.8123675113       -6.9050788351
        1.1293866271        0.8273069354       -9.4884680091
        1.1293866271        0.8422463596      -12.5157868637
        1.1293866271        0.8571857837      -15.8736731314
        1.1293866271        0.8721252079      -19.3919701693
        1.1293866271        0.8870646320      -22.8573772022
        1.1293866271        0.9020040562      -26.0357610004
        1.1293866271        0.9169434803      -28.7038457594
        1.1293866271        0.9318829045      -30.6883360527
        1.1293866271        0.9468223286      -31.9039521334
        1.1293866271        0.9617617528      -32.3757970779
        1.1293866271        0.9767011769      -32.2326667016
        1.1293866271        0.9916406011      -31.6691486062
        1.1293866271        1.0065800252      -30.8902591531
        1.1293866271        1.0215194494      -30.0621023461
        1.1293866271        1.0364588735      -29.2878721136
        1.1293866271        1.0513982977      -28.6129220493
        1.1293866271        1.0663377218      -28.0468016913
        1.1293866271        1.0812771460      -27.5848153604
        1.1293866271        1.0962165702      -27.2184981006
        1.1293866271        1.1111559943      -26.9359967486
        1.1293866271        1.1260954185      -26.7204739970
        1.1293866271        1.1410348426      -26.5535031162
        1.1293866271        1.1559742668      -26.4238937861
        1.1293866271        1.1709136909      -26.3362961160
        1.1293866271        1.1858531151      -26.3123991743
        1.1293866271        1.2007925392      -26.3808991391
        1.1293866271        1.2157319634      -26.5580653787
        1.1293866271        1.2306713875      -26.8256203827
        1.1293866271        1.2456108117      -27.1150095832
        1.1293866271        1.2605502358      -27.3063771212
        1.1293866271        1.2754896600      -27.2464039513
        1.1293866271        1.2904290841      -26.7820396728
        1.1293866271        1.3053685083      -25.7995725230
        1.1293866271        1.3203079324      -24.2547617242
        1.1293866271        1.3352473566      -22.1831121882
        1.1293866271        1.3501867807      -19.6886465862
        1.1293866271        1.3651262049      -16.9191377058
        1.1293866271        1.3800656290      -14.0395685097
        1.1293866271        1.3950050532      -11.2117631650
        1.1293866271        1.4099444773       -8.5807249606
        1.1293866271        1.4248839015       -6.2636668397
        1.1293866271        1.4398233256       -4.3391860509
        1.1293866271        1.4547627498       -2.8388535670
        1.1293866271        1.4697021739       -1.7462165799
        1.1293866271        1.4846415981       -1.0059878858
        1.1293866271        1.4995810222       -0.5410249435
        1.1293866271        1.5145204464       -0.2709040543
        1.1293866271        1.5294598705       -0.1260226454
        1.1293866271        1.5443992947       -0.0543692504
        1.1293866271        1.5593387188       -0.0217221433
        1.1293866271        1.5742781430       -0.0080273301

        1.1458070164        0.0952751520        0.0000000000
        1.1458070164        0.1102145762        0.0000000000
        1.1458070164        0.1251540003        0.0000000000
        1.1458070164        0.1400934245        0.0000000000
        1.1458070164        0.1550328486        0.0000000000
        1.1458070164        0.1699722728        0.0000000000
        1.1458070164        0.1849116969        0.0000000000
        1.1458070164        0.1998511211        0.0000000000
        1.1458070164        0.2147905452        0.0000000000
        1.1458070164        0.2297299694        0.0000000000
        1.1458070164        0.2446693935        0.0000000000
        1.1458070164        0.2596088177        0.0000000000
        1.1458070164        0.2745482418        0.0000000000
        1.1458070164        0.2894876660        0.0000000000
        1.1458070164        0.3044270901        0.0000000000
        1.1458070164        0.3193665143        0.0000000000
        1.1458070164        0.3343059384        0.0000000000
        1.1458070164        0.3492453626        0.0000000000
        1.1458070164        0.3641847867        0.0000000000
        1.1458070164        0.3791242109        0.0000000000
        1.1458070164        0.3940636350        0.0000000000
        1.1458070164        0.4090030592        0.0000000000
        1.1458070164        0.4239424833        0.0000000000
        1.1458070164        0.4388819075        0.0000000000
        1.1458070164        0.4538213316        0.0000000000
        1.1458070164        0.4687607558        0.0000000000
        1.1458070164        0.4837001799        0.0000000000
        1.1458070164        0.4986396041        0.0000000000
        1.1458070164        0.5135790282        0.0000000000
        1.1458070164        0.5285184524       -0.0000013748
        1.1458070164        0.5434578765       -0.0000044362
        1.1458070164        0.5583973007       -0.0000137007
        1.1458070164        0.5733367248       -0.0000405655
        1.1458070164        0.5882761490       -0.0001152437
        1.1458070164        0.6032155732       -0.0003142714
        1.1458070164        0.6181549973       -0.0008225268
        1.1458070164        0.6330944215       -0.0020651549
        1.1458070164        0.6480338456       -0.0049716276
        1.1458070164        0.6629732698       -0.0114720272
        1.1458070164        0.6779126939       -0.0253702759
        1.1458070164        0.6928521181       -0.0537734673
        1.1458070164        0.7077915422       -0.1092406973
        1.1458070164        0.7227309664       -0.2126800307
        1.1458070164        0.7376703905       -0.3966920146
        1.1458070164        0.7526098147       -0.7085191292
        1.1458070164        0.7675492388       -1.2111657562
        1.1458070164        0.7824886630       -1.9809590551
        1.1458070164        0.7974280871       -3.1002282294
        1.1458070164        0.8123675113       -4.6449857943
        1.1458070164        0.8273069354       -6.6690483011
        1.1458070164        0.8422463596       -9.1871731068
        1.1458070164        0.8571857837      -12.1601420768
        1.1458070164        0.8721252079      -15.4847813127
        1.1458070164        0.8870646320      -18.9924610446
        1.1458070164        0.9020040562      -22.4604217018
        1.1458070164        0.9169434803      -25.6393913914
        1.1458070164        0.9318829045      -28.2962196213
        1.1458070164        0.9468223286      -30.2620740605
        1.1458070164        0.9617617528      -31.4696518537
        1.1458070164        0.9767011769      -31.9631609648
        1.1458070164        0.9916406011      -31.8753069056
        1.1458070164        1.0065800252      -31.3814422964
        1.1458070164        1.0215194494      -30.6521393429
        1.1458070164        1.0364588735      -29.8236648279
        1.1458070164        1.0513982977      -28.9924583634
        1.1458070164        1.0663377218      -28.2248491682
        1.1458070164        1.0812771460      -27.5674286485
        1.1458070164        1.0962165702      -27.0491498998
        1.1458070164        1.1111559943      -26.6768212419
        1.1458070164        1.1260954185      -26.4323590132
        1.1458070164        1.1410348426      -26.2788816854
        1.1458070164        1.1559742668      -26.1758493378
        1.1458070164        1.1709136909      -26.0965602060
        1.1458070164        1.1858531151      -26.0388572370
        1.1458070164        1.2007925392      -26.0228274144
        1.1458070164        1.2157319634      -26.0753641000
        1.1458070164        1.2306713875      -26.2073902984
        1.1458070164        1.2456108117      -26.3929504648
        1.1458070164        1.2605502358      -26.5593541273
        1.1458070164        1.2754896600      -26.5939684141
        1.1458070164        1.2904290841      -26.3667490074
        1.1458070164        1.3053685083      -25.7605172308
        1.1458070164        1.3203079324      -24.6972885978
        1.1458070164        1.3352473566      -23.1516457823
        1.1458070164        1.3501867807      -21.1500839061
        1.1458070164        1.3651262049      -18.7628712353
        1.1458070164        1.3800656290      -16.0963334641
        1.1458070164        1.3950050532      -13.2876795680
        1.1458070164        1.4099444773      -10.4971380007
        1.1458070164        1.4248839015       -7.8906601846
        1.1458070164        1.4398233256       -5.6129471838
        1.1458070164        1.4547627498       -3.7596394251
        1.1458070164        1.4697021739       -2.3611316944
        1.1458070164        1.4846415981       -1.3853722653
        1.1458070164        1.4995810222       -0.7572273854
        1.1458070164        1.5145204464       -0.3846673074
        1.1458070164        1.5294598705       -0.1812696524
        1.1458070164        1.5443992947       -0.0791186404
        1.1458070164        1.5593387188       -0.0319442943
        1.1458070164        1.5742781430       -0.0119178853

        1.1622274057        0.0952751520        0.0000000000
        1.1622274057        0.1102145762        0.0000000000
        1.1622274057        0.1251540003        0.0000000000
        1.1622274057        0.1400934245        0.0000000000
        1.1622274057        0.1550328486        0.0000000000
        1.1622274057        0.1699722728        0.0000000000
        1.1622274057        0.1849116969        0.0000000000
        1.1622274057        0.1998511211        0.0000000000
        1.1622274057        0.2147905452        0.0000000000
        1.1622274057        0.2297299694        0.0000000000
        1.1622274057        0.2446693935        0.0000000000
        1.1622274057        0.2596088177        0.0000000000
        1.1622274057        0.2745482418        0.0000000000
        1.1622274057        0.2894876660        0.0000000000
        1.1622274057        0.3044270901        0.0000000000
        1.1622274057        0.3193665143        0.0000000000
        1.1622274057        0.3343059384        0.0000000000
        1.1622274057        0.3492453626        0.0000000000
        1.1622274057        0.3641847867        0.0000000000
        1.1622274057        0.3791242109        0.0000000000
        1.1622274057        0.3940636350        0.0000000000
        1.1622274057        0.4090030592        0.0000000000
        1.1622274057        0.4239424833        0.0000000000
        1.1622274057        0.4388819075        0.0000000000
        1.1622274057        0.4538213316        0.0000000000
        1.1622274057        0.4687607558        0.0000000000
        1.1622274057        0.4837001799        0.0000000000
        1.1622274057        0.4986396041        0.0000000000
        1.1622274057        0.5135790282        0.0000000000
        1.1622274057        0.5285184524        0.0000000000
        1.1622274057        0.5434578765       -0.0000011884
        1.1622274057        0.5583973007       -0.0000038595
        1.1622274057        0.5733367248       -0.0000120253
        1.1622274057        0.5882761490       -0.0000359535
        1.1622274057        0.6032155732       -0.0001031503
        1.1622274057        0.6181549973       -0.0002838566
        1.1622274057        0.6330944215       -0.0007488838
        1.1622274057        0.6480338456       -0.0018935577
        1.1622274057        0.6629732698       -0.0045882542
        1.1622274057        0.6779126939       -0.0106547230
        1.1622274057        0.6928521181       -0.0237127157
        1.1622274057        0.7077915422       -0.0505723054
        1.1622274057        0.7227309664       -0.1033188614
        1.1622274057        0.7376703905       -0.2020868062
        1.1622274057        0.7526098147       -0.3781996077
        1.1622274057        0.7675492388       -0.6769009780
        1.1622274057        0.7824886630       -1.1584732640
        1.1622274057        0.7974280871       -1.8963654473
        1.1622274057        0.8123675113       -2.9711926342
        1.1622274057        0.8273069354       -4.4600791583
        1.1622274057        0.8422463596       -6.4216377330
        1.1622274057        0.8571857837       -8.8779039663
        1.1622274057        0.8721252079      -11.7960453870
        1.1622274057        0.8870646320      -15.0747402499
        1.1622274057        0.9020040562      -18.5419267163
        1.1622274057        0.9169434803      -21.9701577548
[truncated: 210,121 more chars]
