# Supplementary material for: How well do force fields capture the strength of salt bridges in proteins?
Source: PeerJ. 2018 Jun 11;6:e4967. doi: 10.7717/peerj.4967 (PMC6001725; doi:10.7717/peerj.4967)
Supplement: Data S1 — Raw data including input files for simulations (Gromacs and PLUMED) and output from PLUMED (bias and free energy surfaces). [file peerj-06-4967-s003.bz2 › raw_data/C22_TIPS3P/K39/fes.dat]

        0.0936834250       -9.4366259851
        0.1085705227       -9.5496268439
        0.1234576205       -9.7376876792
        0.1383447182      -10.0923557469
        0.1532318160      -10.8154898807
        0.1681189137      -12.3213532599
        0.1830060115      -15.3455841979
        0.1978931092      -20.3106960854
        0.2127802070      -27.0020533666
        0.2276673047      -34.6861883040
        0.2425544025      -42.2675285928
        0.2574415002      -48.5250559789
        0.2723285980      -52.5101659253
        0.2872156957      -53.9023192120
        0.3021027935      -53.1276232686
        0.3169898912      -51.1756404085
        0.3318769890      -49.1913589377
        0.3467640867      -47.9872842421
        0.3616511845      -47.7641046628
        0.3765382822      -48.2965889873
        0.3914253799      -49.2738105049
        0.4063124777      -50.4540945466
        0.4211995754      -51.6564172946
        0.4360866732      -52.6871930025
        0.4509737709      -53.2972727342
        0.4658608687      -53.2679423319
        0.4807479664      -52.6314911918
        0.4956350642      -51.8118570584
        0.5105221619      -51.2540271216
        0.5254092597      -50.9619283065
        0.5402963574      -50.7678447520
        0.5551834552      -50.5930004883
        0.5700705529      -50.4309818227
        0.5849576507      -50.2993280238
        0.5998447484      -50.2140319202
        0.6147318462      -50.1766479044
        0.6296189439      -50.1719678405
        0.6445060417      -50.1796472783
        0.6593931394      -50.1912141437
        0.6742802372      -50.2153658785
        0.6891673349      -50.2634271624
        0.7040544326      -50.3291042723
        0.7189415304      -50.3859175501
        0.7338286281      -50.4034318760
        0.7487157259      -50.3653489900
        0.7636028236      -50.2793360450
        0.7784899214      -50.1744897661
        0.7933770191      -50.0866731810
        0.8082641169      -50.0417581932
        0.8231512146      -50.0449791574
        0.8380383124      -50.0753907681
        0.8529254101      -50.0909605784
        0.8678125079      -50.0493211708
        0.8826996056      -49.9285198257
        0.8975867034      -49.7320459939
        0.9124738011      -49.4792259098
        0.9273608989      -49.1871958095
        0.9422479966      -48.8558433310
        0.9571350944      -48.4715583667
        0.9720221921      -48.0288665435
        0.9869092898      -47.5452617637
        1.0017963876      -47.0493968112
        1.0166834853      -46.5538067560
        1.0315705831      -46.0409382799
        1.0464576808      -45.4762693096
        1.0613447786      -44.8353794058
        1.0762318763      -44.1193044162
        1.0911189741      -43.3432514585
        1.1060060718      -42.5106306607
        1.1208931696      -41.6018835071
        1.1357802673      -40.5902743056
        1.1506673651      -39.4662767124
        1.1655544628      -38.2469149899
        1.1804415606      -36.9637101721
        1.1953286583      -35.6422271028
        1.2102157561      -34.2930535269
        1.2251028538      -32.9202913168
        1.2399899516      -31.5331456979
        1.2548770493      -30.1454055965
        1.2697641471      -28.7668495589
        1.2846512448      -27.4008919538
        1.2995383425      -26.0484671431
        1.3144254403      -24.7037469895
        1.3293125380      -23.3391056539
        1.3441996358      -21.8995362006
        1.3590867335      -20.3252803680
        1.3739738313      -18.5938406590
        1.3888609290      -16.7545860679
        1.4037480268      -14.9351240083
        1.4186351245      -13.3074741211
        1.4335222223      -12.0131530738
        1.4484093200      -11.0620362571
        1.4632964178      -10.4465290179
        1.4781835155      -10.0529715459
        1.4930706133       -9.8007328000
        1.5079577110       -9.6340876323
        1.5228448088       -9.4613932315
        1.5377319065       -9.3113072970
        1.5526190043       -9.1709304983
        1.5675061020       -9.0322224148
