# Supplementary material for: How well do force fields capture the strength of salt bridges in proteins?
Source: PeerJ. 2018 Jun 11;6:e4967. doi: 10.7717/peerj.4967 (PMC6001725; doi:10.7717/peerj.4967)
Supplement: Data S1 — Raw data including input files for simulations (Gromacs and PLUMED) and output from PLUMED (bias and free energy surfaces). [file peerj-06-4967-s003.bz2 › raw_data/C22_TIPS3P/K58/fes.dat]

        0.0974827290        0.0928817570       -0.0000331033
        0.0974827290        0.1081121954       -0.0000955173
        0.0974827290        0.1233426338       -0.0002532341
        0.0974827290        0.1385730722       -0.0006175838
        0.0974827290        0.1538035107       -0.0013874532
        0.0974827290        0.1690339491       -0.0028763444
        0.0974827290        0.1842643875       -0.0055141639
        0.0974827290        0.1994948259       -0.0098004142
        0.0974827290        0.2147252643       -0.0161981115
        0.0974827290        0.2299557027       -0.0249864650
        0.0974827290        0.2451861411       -0.0361215671
        0.0974827290        0.2604165796       -0.0491655510
        0.0974827290        0.2756470180       -0.0633222125
        0.0974827290        0.2908774564       -0.0775713438
        0.0974827290        0.3061078948       -0.0908540721
        0.0974827290        0.3213383332       -0.1022504706
        0.0974827290        0.3365687716       -0.1111064044
        0.0974827290        0.3517992100       -0.1170883234
        0.0974827290        0.3670296485       -0.1201586681
        0.0974827290        0.3822600869       -0.1204772340
        0.0974827290        0.3974905253       -0.1182583246
        0.0974827290        0.4127209637       -0.1136448907
        0.0974827290        0.4279514021       -0.1066715834
        0.0974827290        0.4431818405       -0.0973532689
        0.0974827290        0.4584122789       -0.0858619631
        0.0974827290        0.4736427174       -0.0726891626
        0.0974827290        0.4888731558       -0.0586835007
        0.0974827290        0.5041035942       -0.0449186291
        0.0974827290        0.5193340326       -0.0324429389
        0.0974827290        0.5345644710       -0.0220270689
        0.0974827290        0.5497949094       -0.0140182513
        0.0974827290        0.5650253478       -0.0083450673
        0.0974827290        0.5802557863       -0.0046403510
        0.0974827290        0.5954862247       -0.0024081982
        0.0974827290        0.6107166631       -0.0011660480
        0.0974827290        0.6259471015       -0.0005268719
        0.0974827290        0.6411775399       -0.0002223116
        0.0974827290        0.6564079783       -0.0000877048
        0.0974827290        0.6716384167       -0.0000324087
        0.0974827290        0.6868688552       -0.0000112430
        0.0974827290        0.7020992936       -0.0000036719
        0.0974827290        0.7173297320       -0.0000011325
        0.0974827290        0.7325601704        0.0000000000
        0.0974827290        0.7477906088        0.0000000000
        0.0974827290        0.7630210472        0.0000000000
        0.0974827290        0.7782514856        0.0000000000
        0.0974827290        0.7934819241        0.0000000000
        0.0974827290        0.8087123625        0.0000000000
        0.0974827290        0.8239428009        0.0000000000
        0.0974827290        0.8391732393        0.0000000000
        0.0974827290        0.8544036777        0.0000000000
        0.0974827290        0.8696341161        0.0000000000
        0.0974827290        0.8848645545        0.0000000000
        0.0974827290        0.9000949929        0.0000000000
        0.0974827290        0.9153254314        0.0000000000
        0.0974827290        0.9305558698        0.0000000000
        0.0974827290        0.9457863082        0.0000000000
        0.0974827290        0.9610167466        0.0000000000
        0.0974827290        0.9762471850        0.0000000000
        0.0974827290        0.9914776234        0.0000000000
        0.0974827290        1.0067080618        0.0000000000
        0.0974827290        1.0219385003        0.0000000000
        0.0974827290        1.0371689387        0.0000000000
        0.0974827290        1.0523993771        0.0000000000
        0.0974827290        1.0676298155        0.0000000000
        0.0974827290        1.0828602539        0.0000000000
        0.0974827290        1.0980906923        0.0000000000
        0.0974827290        1.1133211307        0.0000000000
        0.0974827290        1.1285515692        0.0000000000
        0.0974827290        1.1437820076        0.0000000000
        0.0974827290        1.1590124460        0.0000000000
        0.0974827290        1.1742428844        0.0000000000
        0.0974827290        1.1894733228        0.0000000000
        0.0974827290        1.2047037612        0.0000000000
        0.0974827290        1.2199341996        0.0000000000
        0.0974827290        1.2351646381        0.0000000000
        0.0974827290        1.2503950765        0.0000000000
        0.0974827290        1.2656255149        0.0000000000
        0.0974827290        1.2808559533        0.0000000000
        0.0974827290        1.2960863917        0.0000000000
        0.0974827290        1.3113168301        0.0000000000
        0.0974827290        1.3265472685        0.0000000000
        0.0974827290        1.3417777070        0.0000000000
        0.0974827290        1.3570081454        0.0000000000
        0.0974827290        1.3722385838        0.0000000000
        0.0974827290        1.3874690222        0.0000000000
        0.0974827290        1.4026994606        0.0000000000
        0.0974827290        1.4179298990        0.0000000000
        0.0974827290        1.4331603374        0.0000000000
        0.0974827290        1.4483907759        0.0000000000
        0.0974827290        1.4636212143        0.0000000000
        0.0974827290        1.4788516527        0.0000000000
        0.0974827290        1.4940820911        0.0000000000
        0.0974827290        1.5093125295        0.0000000000
        0.0974827290        1.5245429679        0.0000000000
        0.0974827290        1.5397734063        0.0000000000
        0.0974827290        1.5550038448        0.0000000000
        0.0974827290        1.5702342832        0.0000000000
        0.0974827290        1.5854647216        0.0000000000
        0.0974827290        1.6006951600        0.0000000000

        0.1124570965        0.0928817570       -0.0000924853
        0.1124570965        0.1081121954       -0.0002660795
        0.1124570965        0.1233426338       -0.0007032330
        0.1124570965        0.1385730722       -0.0017093534
        0.1124570965        0.1538035107       -0.0038266212
        0.1124570965        0.1690339491       -0.0079030303
        0.1124570965        0.1842643875       -0.0150895700
        0.1124570965        0.1994948259       -0.0267038508
        0.1124570965        0.2147252643       -0.0439360239
        0.1124570965        0.2299557027       -0.0674529718
        0.1124570965        0.2451861411       -0.0970397035
        0.1124570965        0.2604165796       -0.1314403094
        0.1124570965        0.2756470180       -0.1684903784
        0.1124570965        0.2908774564       -0.2055028770
        0.1124570965        0.3061078948       -0.2397645412
        0.1124570965        0.3213383332       -0.2689825076
        0.1124570965        0.3365687716       -0.2915782616
        0.1124570965        0.3517992100       -0.3067927594
        0.1124570965        0.3670296485       -0.3146000685
        0.1124570965        0.3822600869       -0.3154474299
        0.1124570965        0.3974905253       -0.3098911545
        0.1124570965        0.4127209637       -0.2982758152
        0.1124570965        0.4279514021       -0.2806381618
        0.1124570965        0.4431818405       -0.2569349642
        0.1124570965        0.4584122789       -0.2275082430
        0.1124570965        0.4736427174       -0.1935267762
        0.1124570965        0.4888731558       -0.1571145803
        0.1124570965        0.5041035942       -0.1210361332
        0.1124570965        0.5193340326       -0.0880572594
        0.1124570965        0.5345644710       -0.0602756850
        0.1124570965        0.5497949094       -0.0387104468
        0.1124570965        0.5650253478       -0.0232786519
        0.1124570965        0.5802557863       -0.0130908973
        0.1124570965        0.5954862247       -0.0068797230
        0.1124570965        0.6107166631       -0.0033784851
        0.1124570965        0.6259471015       -0.0015510612
        0.1124570965        0.6411775399       -0.0006664204
        0.1124570965        0.6564079783       -0.0002684050
        0.1124570965        0.6716384167       -0.0001015582
        0.1124570965        0.6868688552       -0.0000361993
        0.1124570965        0.7020992936       -0.0000121922
        0.1124570965        0.7173297320       -0.0000038927
        0.1124570965        0.7325601704       -0.0000011816
        0.1124570965        0.7477906088        0.0000000000
        0.1124570965        0.7630210472        0.0000000000
        0.1124570965        0.7782514856        0.0000000000
        0.1124570965        0.7934819241        0.0000000000
        0.1124570965        0.8087123625        0.0000000000
        0.1124570965        0.8239428009        0.0000000000
        0.1124570965        0.8391732393        0.0000000000
        0.1124570965        0.8544036777        0.0000000000
        0.1124570965        0.8696341161        0.0000000000
        0.1124570965        0.8848645545        0.0000000000
        0.1124570965        0.9000949929        0.0000000000
        0.1124570965        0.9153254314        0.0000000000
        0.1124570965        0.9305558698        0.0000000000
        0.1124570965        0.9457863082        0.0000000000
        0.1124570965        0.9610167466        0.0000000000
        0.1124570965        0.9762471850        0.0000000000
        0.1124570965        0.9914776234        0.0000000000
        0.1124570965        1.0067080618        0.0000000000
        0.1124570965        1.0219385003        0.0000000000
        0.1124570965        1.0371689387        0.0000000000
        0.1124570965        1.0523993771        0.0000000000
        0.1124570965        1.0676298155        0.0000000000
        0.1124570965        1.0828602539        0.0000000000
        0.1124570965        1.0980906923        0.0000000000
        0.1124570965        1.1133211307        0.0000000000
        0.1124570965        1.1285515692        0.0000000000
        0.1124570965        1.1437820076        0.0000000000
        0.1124570965        1.1590124460        0.0000000000
        0.1124570965        1.1742428844        0.0000000000
        0.1124570965        1.1894733228        0.0000000000
        0.1124570965        1.2047037612        0.0000000000
        0.1124570965        1.2199341996        0.0000000000
        0.1124570965        1.2351646381        0.0000000000
        0.1124570965        1.2503950765        0.0000000000
        0.1124570965        1.2656255149        0.0000000000
        0.1124570965        1.2808559533        0.0000000000
        0.1124570965        1.2960863917        0.0000000000
        0.1124570965        1.3113168301        0.0000000000
        0.1124570965        1.3265472685        0.0000000000
        0.1124570965        1.3417777070        0.0000000000
        0.1124570965        1.3570081454        0.0000000000
        0.1124570965        1.3722385838        0.0000000000
        0.1124570965        1.3874690222        0.0000000000
        0.1124570965        1.4026994606        0.0000000000
        0.1124570965        1.4179298990        0.0000000000
        0.1124570965        1.4331603374        0.0000000000
        0.1124570965        1.4483907759        0.0000000000
        0.1124570965        1.4636212143        0.0000000000
        0.1124570965        1.4788516527        0.0000000000
        0.1124570965        1.4940820911        0.0000000000
        0.1124570965        1.5093125295        0.0000000000
        0.1124570965        1.5245429679        0.0000000000
        0.1124570965        1.5397734063        0.0000000000
        0.1124570965        1.5550038448        0.0000000000
        0.1124570965        1.5702342832        0.0000000000
        0.1124570965        1.5854647216        0.0000000000
        0.1124570965        1.6006951600        0.0000000000

        0.1274314641        0.0928817570       -0.0002382340
        0.1274314641        0.1081121954       -0.0006832911
        0.1274314641        0.1233426338       -0.0017999878
        0.1274314641        0.1385730722       -0.0043599394
        0.1274314641        0.1538035107       -0.0097237655
        0.1274314641        0.1690339491       -0.0200016391
        0.1274314641        0.1842643875       -0.0380256776
        0.1274314641        0.1994948259       -0.0669845661
        0.1274314641        0.2147252643       -0.1096732071
        0.1274314641        0.2299557027       -0.1675159503
        0.1274314641        0.2451861411       -0.2397240165
        0.1274314641        0.2604165796       -0.3229871883
        0.1274314641        0.2756470180       -0.4118986525
        0.1274314641        0.2908774564       -0.4999728391
        0.1274314641        0.3061078948       -0.5808642795
        0.1274314641        0.3213383332       -0.6493862476
        0.1274314641        0.3365687716       -0.7021101443
        0.1274314641        0.3517992100       -0.7375130714
        0.1274314641        0.3670296485       -0.7557124661
        0.1274314641        0.3822600869       -0.7578411841
        0.1274314641        0.3974905253       -0.7452055773
        0.1274314641        0.4127209637       -0.7185447265
        0.1274314641        0.4279514021       -0.6778056231
        0.1274314641        0.4431818405       -0.6226796614
        0.1274314641        0.4584122789       -0.5537198390
        0.1274314641        0.4736427174       -0.4734365433
        0.1274314641        0.4888731558       -0.3866781104
        0.1274314641        0.5041035942       -0.2999548688
        0.1274314641        0.5193340326       -0.2199504511
        0.1274314641        0.5345644710       -0.1518990317
        0.1274314641        0.5497949094       -0.0985287307
        0.1274314641        0.5650253478       -0.0599145920
        0.1274314641        0.5802557863       -0.0341170768
        0.1274314641        0.5954862247       -0.0181836931
        0.1274314641        0.6107166631       -0.0090728593
        0.1274314641        0.6259471015       -0.0042414434
        0.1274314641        0.6411775399       -0.0018604585
        0.1274314641        0.6564079783       -0.0007672875
        0.1274314641        0.6716384167       -0.0002983050
        0.1274314641        0.6868688552       -0.0001096569
        0.1274314641        0.7020992936       -0.0000382358
        0.1274314641        0.7173297320       -0.0000126847
        0.1274314641        0.7325601704       -0.0000040138
        0.1274314641        0.7477906088       -0.0000012134
        0.1274314641        0.7630210472        0.0000000000
        0.1274314641        0.7782514856        0.0000000000
        0.1274314641        0.7934819241        0.0000000000
        0.1274314641        0.8087123625        0.0000000000
        0.1274314641        0.8239428009        0.0000000000
        0.1274314641        0.8391732393        0.0000000000
        0.1274314641        0.8544036777        0.0000000000
        0.1274314641        0.8696341161        0.0000000000
        0.1274314641        0.8848645545        0.0000000000
        0.1274314641        0.9000949929        0.0000000000
        0.1274314641        0.9153254314        0.0000000000
        0.1274314641        0.9305558698        0.0000000000
        0.1274314641        0.9457863082        0.0000000000
        0.1274314641        0.9610167466        0.0000000000
        0.1274314641        0.9762471850        0.0000000000
        0.1274314641        0.9914776234        0.0000000000
        0.1274314641        1.0067080618        0.0000000000
        0.1274314641        1.0219385003        0.0000000000
        0.1274314641        1.0371689387        0.0000000000
        0.1274314641        1.0523993771        0.0000000000
        0.1274314641        1.0676298155        0.0000000000
        0.1274314641        1.0828602539        0.0000000000
        0.1274314641        1.0980906923        0.0000000000
        0.1274314641        1.1133211307        0.0000000000
        0.1274314641        1.1285515692        0.0000000000
        0.1274314641        1.1437820076        0.0000000000
        0.1274314641        1.1590124460        0.0000000000
        0.1274314641        1.1742428844        0.0000000000
        0.1274314641        1.1894733228        0.0000000000
        0.1274314641        1.2047037612        0.0000000000
        0.1274314641        1.2199341996        0.0000000000
        0.1274314641        1.2351646381        0.0000000000
        0.1274314641        1.2503950765        0.0000000000
        0.1274314641        1.2656255149        0.0000000000
        0.1274314641        1.2808559533        0.0000000000
        0.1274314641        1.2960863917        0.0000000000
        0.1274314641        1.3113168301        0.0000000000
        0.1274314641        1.3265472685        0.0000000000
        0.1274314641        1.3417777070        0.0000000000
        0.1274314641        1.3570081454        0.0000000000
        0.1274314641        1.3722385838        0.0000000000
        0.1274314641        1.3874690222        0.0000000000
        0.1274314641        1.4026994606        0.0000000000
        0.1274314641        1.4179298990        0.0000000000
        0.1274314641        1.4331603374        0.0000000000
        0.1274314641        1.4483907759        0.0000000000
        0.1274314641        1.4636212143        0.0000000000
        0.1274314641        1.4788516527        0.0000000000
        0.1274314641        1.4940820911        0.0000000000
        0.1274314641        1.5093125295        0.0000000000
        0.1274314641        1.5245429679        0.0000000000
        0.1274314641        1.5397734063        0.0000000000
        0.1274314641        1.5550038448        0.0000000000
        0.1274314641        1.5702342832        0.0000000000
        0.1274314641        1.5854647216        0.0000000000
        0.1274314641        1.6006951600        0.0000000000

        0.1424058316        0.0928817570       -0.0005663700
        0.1424058316        0.1081121954       -0.0016192008
        0.1424058316        0.1233426338       -0.0042507623
        0.1424058316        0.1385730722       -0.0102582296
        0.1424058316        0.1538035107       -0.0227877545
        0.1424058316        0.1690339491       -0.0466741599
        0.1424058316        0.1842643875       -0.0883264815
        0.1424058316        0.1994948259       -0.1548267628
        0.1424058316        0.2147252643       -0.2521663129
        0.1424058316        0.2299557027       -0.3830303223
        0.1424058316        0.2451861411       -0.5449928446
        0.1424058316        0.2604165796       -0.7300271298
        0.1424058316        0.2756470180       -0.9257116599
        0.1424058316        0.2908774564       -1.1176981909
        0.1424058316        0.3061078948       -1.2924565014
        0.1424058316        0.3213383332       -1.4393739770
        0.1424058316        0.3365687716       -1.5518019061
        0.1424058316        0.3517992100       -1.6271154472
        0.1424058316        0.3670296485       -1.6659871129
        0.1424058316        0.3822600869       -1.6710170062
        0.1424058316        0.3974905253       -1.6449720664
        0.1424058316        0.4127209637       -1.5892423182
        0.1424058316        0.4279514021       -1.5033705551
        0.1424058316        0.4431818405       -1.3862079495
        0.1424058316        0.4584122789       -1.2383627803
        0.1424058316        0.4736427174       -1.0646813065
        0.1424058316        0.4888731558       -0.8752439760
        0.1424058316        0.5041035942       -0.6840646796
        0.1424058316        0.5193340326       -0.5059316191
        0.1424058316        0.5345644710       -0.3528134019
        0.1424058316        0.5497949094       -0.2313772785
        0.1424058316        0.5650253478       -0.1424521191
        0.1424058316        0.5802557863       -0.0822596969
        0.1424058316        0.5954862247       -0.0445444903
        0.1424058316        0.6107166631       -0.0226316211
        0.1424058316        0.6259471015       -0.0108013245
        0.1424058316        0.6411775399       -0.0048516372
        0.1424058316        0.6564079783       -0.0020559567
        0.1424058316        0.6716384167       -0.0008243463
        0.1424058316        0.6868688552       -0.0003137038
        0.1424058316        0.7020992936       -0.0001136421
        0.1424058316        0.7173297320       -0.0000392873
        0.1424058316        0.7325601704       -0.0000129838
        0.1424058316        0.7477906088       -0.0000041046
        0.1424058316        0.7630210472       -0.0000012405
        0.1424058316        0.7782514856        0.0000000000
        0.1424058316        0.7934819241        0.0000000000
        0.1424058316        0.8087123625        0.0000000000
        0.1424058316        0.8239428009        0.0000000000
        0.1424058316        0.8391732393        0.0000000000
        0.1424058316        0.8544036777        0.0000000000
        0.1424058316        0.8696341161        0.0000000000
        0.1424058316        0.8848645545        0.0000000000
        0.1424058316        0.9000949929        0.0000000000
        0.1424058316        0.9153254314        0.0000000000
        0.1424058316        0.9305558698        0.0000000000
        0.1424058316        0.9457863082        0.0000000000
        0.1424058316        0.9610167466        0.0000000000
        0.1424058316        0.9762471850        0.0000000000
        0.1424058316        0.9914776234        0.0000000000
        0.1424058316        1.0067080618        0.0000000000
        0.1424058316        1.0219385003        0.0000000000
        0.1424058316        1.0371689387        0.0000000000
        0.1424058316        1.0523993771        0.0000000000
        0.1424058316        1.0676298155        0.0000000000
        0.1424058316        1.0828602539        0.0000000000
        0.1424058316        1.0980906923        0.0000000000
        0.1424058316        1.1133211307        0.0000000000
        0.1424058316        1.1285515692        0.0000000000
        0.1424058316        1.1437820076        0.0000000000
        0.1424058316        1.1590124460        0.0000000000
        0.1424058316        1.1742428844        0.0000000000
        0.1424058316        1.1894733228        0.0000000000
        0.1424058316        1.2047037612        0.0000000000
        0.1424058316        1.2199341996        0.0000000000
        0.1424058316        1.2351646381        0.0000000000
        0.1424058316        1.2503950765        0.0000000000
        0.1424058316        1.2656255149        0.0000000000
        0.1424058316        1.2808559533        0.0000000000
        0.1424058316        1.2960863917        0.0000000000
        0.1424058316        1.3113168301        0.0000000000
        0.1424058316        1.3265472685        0.0000000000
        0.1424058316        1.3417777070        0.0000000000
        0.1424058316        1.3570081454        0.0000000000
        0.1424058316        1.3722385838        0.0000000000
        0.1424058316        1.3874690222        0.0000000000
        0.1424058316        1.4026994606        0.0000000000
        0.1424058316        1.4179298990        0.0000000000
        0.1424058316        1.4331603374        0.0000000000
        0.1424058316        1.4483907759        0.0000000000
        0.1424058316        1.4636212143        0.0000000000
        0.1424058316        1.4788516527        0.0000000000
        0.1424058316        1.4940820911        0.0000000000
        0.1424058316        1.5093125295        0.0000000000
        0.1424058316        1.5245429679        0.0000000000
        0.1424058316        1.5397734063        0.0000000000
        0.1424058316        1.5550038448        0.0000000000
        0.1424058316        1.5702342832        0.0000000000
        0.1424058316        1.5854647216        0.0000000000
        0.1424058316        1.6006951600        0.0000000000

        0.1573801991        0.0928817570       -0.0012441831
        0.1573801991        0.1081121954       -0.0035450126
        0.1573801991        0.1233426338       -0.0092728135
        0.1573801991        0.1385730722       -0.0222908208
        0.1573801991        0.1538035107       -0.0493095715
        0.1573801991        0.1690339491       -0.1005391390
        0.1573801991        0.1842643875       -0.1893297761
        0.1573801991        0.1994948259       -0.3301229459
        0.1573801991        0.2147252643       -0.5346278181
        0.1573801991        0.2299557027       -0.8071997195
        0.1573801991        0.2451861411       -1.1413202833
        0.1573801991        0.2604165796       -1.5190594846
        0.1573801991        0.2756470180       -1.9141470699
        0.1573801991        0.2908774564       -2.2974808752
        0.1573801991        0.3061078948       -2.6427977781
        0.1573801991        0.3213383332       -2.9305622788
        0.1573801991        0.3365687716       -3.1494293408
        0.1573801991        0.3517992100       -3.2957448389
        0.1573801991        0.3670296485       -3.3717543450
        0.1573801991        0.3822600869       -3.3828682289
        0.1573801991        0.3974905253       -3.3343471801
        0.1573801991        0.4127209637       -3.2284161354
        0.1573801991        0.4279514021       -3.0633942481
        0.1573801991        0.4431818405       -2.8359722237
        0.1573801991        0.4584122789       -2.5461070044
        0.1573801991        0.4736427174       -2.2021420891
        0.1573801991        0.4888731558       -1.8231346525
        0.1573801991        0.5041035942       -1.4366332229
        0.1573801991        0.5193340326       -1.0725802290
        0.1573801991        0.5345644710       -0.7560469644
        0.1573801991        0.5497949094       -0.5019149249
        0.1573801991        0.5650253478       -0.3133357562
        0.1573801991        0.5802557863       -0.1838224384
        0.1573801991        0.5954862247       -0.1013574262
        0.1573801991        0.6107166631       -0.0525742007
        0.1573801991        0.6259471015       -0.0256952352
        0.1573801991        0.6411775399       -0.0118596736
        0.1573801991        0.6564079783       -0.0051834506
        0.1573801991        0.6716384167       -0.0021516923
        0.1573801991        0.6868688552       -0.0008507583
        0.1573801991        0.7020992936       -0.0003211823
        0.1573801991        0.7173297320       -0.0001159669
        0.1573801991        0.7325601704       -0.0000400740
        0.1573801991        0.7477906088       -0.0000132501
        0.1573801991        0.7630210472       -0.0000041870
        0.1573801991        0.7782514856       -0.0000012623
        0.1573801991        0.7934819241        0.0000000000
        0.1573801991        0.8087123625        0.0000000000
        0.1573801991        0.8239428009        0.0000000000
        0.1573801991        0.8391732393        0.0000000000
        0.1573801991        0.8544036777        0.0000000000
        0.1573801991        0.8696341161        0.0000000000
        0.1573801991        0.8848645545        0.0000000000
        0.1573801991        0.9000949929        0.0000000000
        0.1573801991        0.9153254314        0.0000000000
        0.1573801991        0.9305558698        0.0000000000
        0.1573801991        0.9457863082        0.0000000000
        0.1573801991        0.9610167466        0.0000000000
        0.1573801991        0.9762471850        0.0000000000
        0.1573801991        0.9914776234        0.0000000000
        0.1573801991        1.0067080618        0.0000000000
        0.1573801991        1.0219385003        0.0000000000
        0.1573801991        1.0371689387        0.0000000000
        0.1573801991        1.0523993771        0.0000000000
        0.1573801991        1.0676298155        0.0000000000
        0.1573801991        1.0828602539        0.0000000000
        0.1573801991        1.0980906923        0.0000000000
        0.1573801991        1.1133211307        0.0000000000
        0.1573801991        1.1285515692        0.0000000000
        0.1573801991        1.1437820076        0.0000000000
        0.1573801991        1.1590124460        0.0000000000
        0.1573801991        1.1742428844        0.0000000000
        0.1573801991        1.1894733228        0.0000000000
        0.1573801991        1.2047037612        0.0000000000
        0.1573801991        1.2199341996        0.0000000000
        0.1573801991        1.2351646381        0.0000000000
        0.1573801991        1.2503950765        0.0000000000
        0.1573801991        1.2656255149        0.0000000000
        0.1573801991        1.2808559533        0.0000000000
        0.1573801991        1.2960863917        0.0000000000
        0.1573801991        1.3113168301        0.0000000000
        0.1573801991        1.3265472685        0.0000000000
        0.1573801991        1.3417777070        0.0000000000
        0.1573801991        1.3570081454        0.0000000000
        0.1573801991        1.3722385838        0.0000000000
        0.1573801991        1.3874690222        0.0000000000
        0.1573801991        1.4026994606        0.0000000000
        0.1573801991        1.4179298990        0.0000000000
        0.1573801991        1.4331603374        0.0000000000
        0.1573801991        1.4483907759        0.0000000000
        0.1573801991        1.4636212143        0.0000000000
        0.1573801991        1.4788516527        0.0000000000
        0.1573801991        1.4940820911        0.0000000000
        0.1573801991        1.5093125295        0.0000000000
        0.1573801991        1.5245429679        0.0000000000
        0.1573801991        1.5397734063        0.0000000000
        0.1573801991        1.5550038448        0.0000000000
        0.1573801991        1.5702342832        0.0000000000
        0.1573801991        1.5854647216        0.0000000000
        0.1573801991        1.6006951600        0.0000000000

        0.1723545666        0.0928817570       -0.0025292009
        0.1723545666        0.1081121954       -0.0071810100
        0.1723545666        0.1233426338       -0.0187125332
        0.1723545666        0.1385730722       -0.0447991244
        0.1723545666        0.1538035107       -0.0986618715
        0.1723545666        0.1690339491       -0.2001994046
        0.1723545666        0.1842643875       -0.3750374117
        0.1723545666        0.1994948259       -0.6502281606
        0.1723545666        0.2147252643       -1.0465956807
        0.1723545666        0.2299557027       -1.5698595297
        0.1723545666        0.2451861411       -2.2044024099
        0.1723545666        0.2604165796       -2.9132716721
        0.1723545666        0.2756470180       -3.6452591238
        0.1723545666        0.2908774564       -4.3462332650
        0.1723545666        0.3061078948       -4.9698949449
        0.1723545666        0.3213383332       -5.4841854721
        0.1723545666        0.3365687716       -5.8725633672
        0.1723545666        0.3517992100       -6.1317287759
        0.1723545666        0.3670296485       -6.2676177795
        0.1723545666        0.3822600869       -6.2904356518
        0.1723545666        0.3974905253       -6.2090861184
        0.1723545666        0.4127209637       -6.0263812385
        0.1723545666        0.4279514021       -5.7376484339
        0.1723545666        0.4431818405       -5.3348374998
        0.1723545666        0.4584122789       -4.8154320427
        0.1723545666        0.4736427174       -4.1920736239
        0.1723545666        0.4888731558       -3.4974393206
        0.1723545666        0.5041035942       -2.7809241470
        0.1723545666        0.5193340326       -2.0979618620
        0.1723545666        0.5345644710       -1.4966375061
        0.1723545666        0.5497949094       -1.0072943977
        0.1723545666        0.5650253478       -0.6387950154
        0.1723545666        0.5802557863       -0.3815735849
        0.1723545666        0.5954862247       -0.2147965947
        0.1723545666        0.6107166631       -0.1140970268
        0.1723545666        0.6259471015       -0.0573041498
        0.1723545666        0.6411775399       -0.0272809473
        0.1723545666        0.6564079783       -0.0123455876
        0.1723545666        0.6716384167       -0.0053251962
        0.1723545666        0.6868688552       -0.0021945126
        0.1723545666        0.7020992936       -0.0008653721
        0.1723545666        0.7173297320       -0.0003267460
        0.1723545666        0.7325601704       -0.0001180995
        0.1723545666        0.7477906088       -0.0000408208
        0.1723545666        0.7630210472       -0.0000134729
        0.1723545666        0.7782514856       -0.0000042390
        0.1723545666        0.7934819241       -0.0000012692
        0.1723545666        0.8087123625        0.0000000000
        0.1723545666        0.8239428009        0.0000000000
        0.1723545666        0.8391732393        0.0000000000
        0.1723545666        0.8544036777        0.0000000000
        0.1723545666        0.8696341161        0.0000000000
        0.1723545666        0.8848645545        0.0000000000
        0.1723545666        0.9000949929        0.0000000000
        0.1723545666        0.9153254314        0.0000000000
        0.1723545666        0.9305558698        0.0000000000
        0.1723545666        0.9457863082        0.0000000000
        0.1723545666        0.9610167466        0.0000000000
        0.1723545666        0.9762471850        0.0000000000
        0.1723545666        0.9914776234        0.0000000000
        0.1723545666        1.0067080618        0.0000000000
        0.1723545666        1.0219385003        0.0000000000
        0.1723545666        1.0371689387        0.0000000000
        0.1723545666        1.0523993771        0.0000000000
        0.1723545666        1.0676298155        0.0000000000
        0.1723545666        1.0828602539        0.0000000000
        0.1723545666        1.0980906923        0.0000000000
        0.1723545666        1.1133211307        0.0000000000
        0.1723545666        1.1285515692        0.0000000000
        0.1723545666        1.1437820076        0.0000000000
        0.1723545666        1.1590124460        0.0000000000
        0.1723545666        1.1742428844        0.0000000000
        0.1723545666        1.1894733228        0.0000000000
        0.1723545666        1.2047037612        0.0000000000
        0.1723545666        1.2199341996        0.0000000000
        0.1723545666        1.2351646381        0.0000000000
        0.1723545666        1.2503950765        0.0000000000
        0.1723545666        1.2656255149        0.0000000000
        0.1723545666        1.2808559533        0.0000000000
        0.1723545666        1.2960863917        0.0000000000
        0.1723545666        1.3113168301        0.0000000000
        0.1723545666        1.3265472685        0.0000000000
        0.1723545666        1.3417777070        0.0000000000
        0.1723545666        1.3570081454        0.0000000000
        0.1723545666        1.3722385838        0.0000000000
        0.1723545666        1.3874690222        0.0000000000
        0.1723545666        1.4026994606        0.0000000000
        0.1723545666        1.4179298990        0.0000000000
        0.1723545666        1.4331603374        0.0000000000
        0.1723545666        1.4483907759        0.0000000000
        0.1723545666        1.4636212143        0.0000000000
        0.1723545666        1.4788516527        0.0000000000
        0.1723545666        1.4940820911        0.0000000000
        0.1723545666        1.5093125295        0.0000000000
        0.1723545666        1.5245429679        0.0000000000
        0.1723545666        1.5397734063        0.0000000000
        0.1723545666        1.5550038448        0.0000000000
        0.1723545666        1.5702342832        0.0000000000
        0.1723545666        1.5854647216        0.0000000000
        0.1723545666        1.6006951600        0.0000000000

        0.1873289342        0.0928817570       -0.0047660086
        0.1873289342        0.1081121954       -0.0134823191
        0.1873289342        0.1233426338       -0.0349939688
        0.1873289342        0.1385730722       -0.0834195090
        0.1873289342        0.1538035107       -0.1828609011
        0.1873289342        0.1690339491       -0.3691664932
        0.1873289342        0.1842643875       -0.6877262731
        0.1873289342        0.1994948259       -1.1851249670
        0.1873289342        0.2147252643       -1.8949650596
        0.1873289342        0.2299557027       -2.8221517771
        0.1873289342        0.2451861411       -3.9329124944
        0.1873289342        0.2604165796       -5.1568558068
        0.1873289342        0.2756470180       -6.4018374704
        0.1873289342        0.2908774564       -7.5754881328
        0.1873289342        0.3061078948       -8.6039515213
        0.1873289342        0.3213383332       -9.4411087667
        0.1873289342        0.3365687716      -10.0678112843
        0.1873289342        0.3517992100      -10.4852786976
        0.1873289342        0.3670296485      -10.7069293905
        0.1873289342        0.3822600869      -10.7501956691
        0.1873289342        0.3974905253      -10.6282859951
        0.1873289342        0.4127209637      -10.3432653001
        0.1873289342        0.4279514021       -9.8842170819
        0.1873289342        0.4431818405       -9.2340253458
        0.1873289342        0.4584122789       -8.3841256816
        0.1873289342        0.4736427174       -7.3509530676
        0.1873289342        0.4888731558       -6.1851412458
        0.1873289342        0.5041035942       -4.9673287337
        0.1873289342        0.5193340326       -3.7912427119
        0.1873289342        0.5345644710       -2.7412527017
        0.1873289342        0.5497949094       -1.8738738926
        0.1873289342        0.5650253478       -1.2098486785
        0.1873289342        0.5802557863       -0.7377731851
        0.1873289342        0.5954862247       -0.4253097101
        0.1873289342        0.6107166631       -0.2321688020
        0.1873289342        0.6259471015       -0.1202822598
        0.1873289342        0.6411775399       -0.0592958054
        0.1873289342        0.6564079783       -0.0278862030
        0.1873289342        0.6716384167       -0.0125384716
        0.1873289342        0.6868688552       -0.0053978775
        0.1873289342        0.7020992936       -0.0022262137
        0.1873289342        0.7173297320       -0.0008792913
        0.1873289342        0.7325601704       -0.0003322611
        0.1873289342        0.7477906088       -0.0001199460
        0.1873289342        0.7630210472       -0.0000413014
        0.1873289342        0.7782514856       -0.0000135443
        0.1873289342        0.7934819241       -0.0000042242
        0.1873289342        0.8087123625       -0.0000012508
        0.1873289342        0.8239428009        0.0000000000
        0.1873289342        0.8391732393        0.0000000000
        0.1873289342        0.8544036777        0.0000000000
        0.1873289342        0.8696341161        0.0000000000
        0.1873289342        0.8848645545        0.0000000000
        0.1873289342        0.9000949929        0.0000000000
        0.1873289342        0.9153254314        0.0000000000
        0.1873289342        0.9305558698        0.0000000000
        0.1873289342        0.9457863082        0.0000000000
        0.1873289342        0.9610167466        0.0000000000
        0.1873289342        0.9762471850        0.0000000000
        0.1873289342        0.9914776234        0.0000000000
        0.1873289342        1.0067080618        0.0000000000
        0.1873289342        1.0219385003        0.0000000000
        0.1873289342        1.0371689387        0.0000000000
        0.1873289342        1.0523993771        0.0000000000
        0.1873289342        1.0676298155        0.0000000000
        0.1873289342        1.0828602539        0.0000000000
        0.1873289342        1.0980906923        0.0000000000
        0.1873289342        1.1133211307        0.0000000000
        0.1873289342        1.1285515692        0.0000000000
        0.1873289342        1.1437820076        0.0000000000
        0.1873289342        1.1590124460        0.0000000000
        0.1873289342        1.1742428844        0.0000000000
        0.1873289342        1.1894733228        0.0000000000
        0.1873289342        1.2047037612        0.0000000000
        0.1873289342        1.2199341996        0.0000000000
        0.1873289342        1.2351646381        0.0000000000
        0.1873289342        1.2503950765        0.0000000000
        0.1873289342        1.2656255149        0.0000000000
        0.1873289342        1.2808559533        0.0000000000
        0.1873289342        1.2960863917        0.0000000000
        0.1873289342        1.3113168301        0.0000000000
        0.1873289342        1.3265472685        0.0000000000
        0.1873289342        1.3417777070        0.0000000000
        0.1873289342        1.3570081454        0.0000000000
        0.1873289342        1.3722385838        0.0000000000
        0.1873289342        1.3874690222        0.0000000000
        0.1873289342        1.4026994606        0.0000000000
        0.1873289342        1.4179298990        0.0000000000
        0.1873289342        1.4331603374        0.0000000000
        0.1873289342        1.4483907759        0.0000000000
        0.1873289342        1.4636212143        0.0000000000
        0.1873289342        1.4788516527        0.0000000000
        0.1873289342        1.4940820911        0.0000000000
        0.1873289342        1.5093125295        0.0000000000
        0.1873289342        1.5245429679        0.0000000000
        0.1873289342        1.5397734063        0.0000000000
        0.1873289342        1.5550038448        0.0000000000
        0.1873289342        1.5702342832        0.0000000000
        0.1873289342        1.5854647216        0.0000000000
        0.1873289342        1.6006951600        0.0000000000

        0.2023033017        0.0928817570       -0.0083428407
        0.2023033017        0.1081121954       -0.0235112900
        0.2023033017        0.1233426338       -0.0607744288
        0.2023033017        0.1385730722       -0.1442292387
        0.2023033017        0.1538035107       -0.3146175631
        0.2023033017        0.1690339491       -0.6317615479
        0.2023033017        0.1842643875       -1.1699863052
        0.2023033017        0.1994948259       -2.0031071483
        0.2023033017        0.2147252643       -3.1800901288
        0.2023033017        0.2299557027       -4.6993625044
        0.2023033017        0.2451861411       -6.4944521479
        0.2023033017        0.2604165796       -8.4411534275
        0.2023033017        0.2756470180      -10.3861099000
        0.2023033017        0.2908774564      -12.1846565723
        0.2023033017        0.3061078948      -13.7308319395
        0.2023033017        0.3213383332      -14.9685188961
        0.2023033017        0.3365687716      -15.8846361373
        0.2023033017        0.3517992100      -16.4936711936
        0.2023033017        0.3670296485      -16.8224164729
        0.2023033017        0.3822600869      -16.8977775186
        0.2023033017        0.3974905253      -16.7363752342
        0.2023033017        0.4127209637      -16.3362210658
        0.2023033017        0.4279514021      -15.6750054968
        0.2023033017        0.4431818405      -14.7203641034
        0.2023033017        0.4584122789      -13.4520170646
        0.2023033017        0.4736427174      -11.8872634084
        0.2023033017        0.4888731558      -10.0966082698
        0.2023033017        0.5041035942       -8.1996027840
        0.2023033017        0.5193340326       -6.3407273076
        0.2023033017        0.5345644710       -4.6552389208
        0.2023033017        0.5497949094       -3.2392418726
        0.2023033017        0.5650253478       -2.1348541572
        0.2023033017        0.5802557863       -1.3331551374
        0.2023033017        0.5954862247       -0.7898132952
        0.2023033017        0.6107166631       -0.4447705574
        0.2023033017        0.6259471015       -0.2386288247
        0.2023033017        0.6411775399       -0.1222665594
        0.2023033017        0.6564079783       -0.0599458535
        0.2023033017        0.6716384167       -0.0281609140
        0.2023033017        0.6868688552       -0.0126811842
        0.2023033017        0.7020992936       -0.0054716049
        0.2023033017        0.7173297320       -0.0022596381
        0.2023033017        0.7325601704       -0.0008918640
        0.2023033017        0.7477906088       -0.0003359053
        0.2023033017        0.7630210472       -0.0001205458
        0.2023033017        0.7782514856       -0.0000411656
        0.2023033017        0.7934819241       -0.0000133609
        0.2023033017        0.8087123625       -0.0000041159
        0.2023033017        0.8239428009       -0.0000012024
        0.2023033017        0.8391732393        0.0000000000
        0.2023033017        0.8544036777        0.0000000000
        0.2023033017        0.8696341161        0.0000000000
        0.2023033017        0.8848645545        0.0000000000
        0.2023033017        0.9000949929        0.0000000000
        0.2023033017        0.9153254314        0.0000000000
        0.2023033017        0.9305558698        0.0000000000
        0.2023033017        0.9457863082        0.0000000000
        0.2023033017        0.9610167466        0.0000000000
        0.2023033017        0.9762471850        0.0000000000
        0.2023033017        0.9914776234        0.0000000000
        0.2023033017        1.0067080618        0.0000000000
        0.2023033017        1.0219385003        0.0000000000
        0.2023033017        1.0371689387        0.0000000000
        0.2023033017        1.0523993771        0.0000000000
        0.2023033017        1.0676298155        0.0000000000
        0.2023033017        1.0828602539        0.0000000000
        0.2023033017        1.0980906923        0.0000000000
        0.2023033017        1.1133211307        0.0000000000
        0.2023033017        1.1285515692        0.0000000000
        0.2023033017        1.1437820076        0.0000000000
        0.2023033017        1.1590124460        0.0000000000
        0.2023033017        1.1742428844        0.0000000000
        0.2023033017        1.1894733228        0.0000000000
        0.2023033017        1.2047037612        0.0000000000
        0.2023033017        1.2199341996        0.0000000000
        0.2023033017        1.2351646381        0.0000000000
        0.2023033017        1.2503950765        0.0000000000
        0.2023033017        1.2656255149        0.0000000000
        0.2023033017        1.2808559533        0.0000000000
        0.2023033017        1.2960863917        0.0000000000
        0.2023033017        1.3113168301        0.0000000000
        0.2023033017        1.3265472685        0.0000000000
        0.2023033017        1.3417777070        0.0000000000
        0.2023033017        1.3570081454        0.0000000000
        0.2023033017        1.3722385838        0.0000000000
        0.2023033017        1.3874690222        0.0000000000
        0.2023033017        1.4026994606        0.0000000000
        0.2023033017        1.4179298990        0.0000000000
        0.2023033017        1.4331603374        0.0000000000
        0.2023033017        1.4483907759        0.0000000000
        0.2023033017        1.4636212143        0.0000000000
        0.2023033017        1.4788516527        0.0000000000
        0.2023033017        1.4940820911        0.0000000000
        0.2023033017        1.5093125295        0.0000000000
        0.2023033017        1.5245429679        0.0000000000
        0.2023033017        1.5397734063        0.0000000000
        0.2023033017        1.5550038448        0.0000000000
        0.2023033017        1.5702342832        0.0000000000
        0.2023033017        1.5854647216        0.0000000000
        0.2023033017        1.6006951600        0.0000000000

        0.2172776692        0.0928817570       -0.0136007635
        0.2172776692        0.1081121954       -0.0381798848
        0.2172776692        0.1233426338       -0.0982744022
        0.2172776692        0.1385730722       -0.2321467451
        0.2172776692        0.1538035107       -0.5038281707
        0.2172776692        0.1690339491       -1.0060318797
        0.2172776692        0.1842643875       -1.8515405861
        0.2172776692        0.1994948259       -3.1481225542
        0.2172776692        0.2147252643       -4.9596953436
        0.2172776692        0.2299557027       -7.2674665464
        0.2172776692        0.2451861411       -9.9515858776
        0.2172776692        0.2604165796      -12.8085189982
        0.2172776692        0.2756470180      -15.6016010951
        0.2172776692        0.2908774564      -18.1227472659
        0.2172776692        0.3061078948      -20.2366945690
        0.2172776692        0.3213383332      -21.8910578582
        0.2172776692        0.3365687716      -23.0965536376
        0.2172776692        0.3517992100      -23.8957055511
        0.2172776692        0.3670296485      -24.3366071357
        0.2172776692        0.3822600869      -24.4566164656
        0.2172776692        0.3974905253      -24.2719923959
        0.2172776692        0.4127209637      -23.7705870982
        0.2172776692        0.4279514021      -22.9116940801
        0.2172776692        0.4431818405      -21.6403244918
        0.2172776692        0.4584122789      -19.9172074249
        0.2172776692        0.4736427174      -17.7544837754
        0.2172776692        0.4888731558      -15.2395905158
        0.2172776692        0.5041035942      -12.5328655292
        0.2172776692        0.5193340326       -9.8368329833
        0.2172776692        0.5345644710       -7.3492335142
        0.2172776692        0.5497949094       -5.2191131454
        0.2172776692        0.5650253478       -3.5220820823
        0.2172776692        0.5802557863       -2.2602737256
        0.2172776692        0.5954862247       -1.3814304488
        0.2172776692        0.6107166631       -0.8056718084
        0.2172776692        0.6259471015       -0.4493113976
        0.2172776692        0.6411775399       -0.2400296133
        0.2172776692        0.6564079783       -0.1229695036
        0.2172776692        0.6716384167       -0.0604320656
        0.2172776692        0.6868688552       -0.0284732632
        0.2172776692        0.7020992936       -0.0128467721
        0.2172776692        0.7173297320       -0.0055421075
        0.2172776692        0.7325601704       -0.0022823860
        0.2172776692        0.7477906088       -0.0008959759
        0.2172776692        0.7630210472       -0.0003348379
        0.2172776692        0.7782514856       -0.0001189888
        0.2172776692        0.7934819241       -0.0000401632
        0.2172776692        0.8087123625       -0.0000128606
        0.2172776692        0.8239428009       -0.0000039024
        0.2172776692        0.8391732393       -0.0000011204
        0.2172776692        0.8544036777        0.0000000000
        0.2172776692        0.8696341161        0.0000000000
        0.2172776692        0.8848645545        0.0000000000
        0.2172776692        0.9000949929        0.0000000000
        0.2172776692        0.9153254314        0.0000000000
        0.2172776692        0.9305558698        0.0000000000
        0.2172776692        0.9457863082        0.0000000000
        0.2172776692        0.9610167466        0.0000000000
        0.2172776692        0.9762471850        0.0000000000
        0.2172776692        0.9914776234        0.0000000000
        0.2172776692        1.0067080618        0.0000000000
        0.2172776692        1.0219385003        0.0000000000
        0.2172776692        1.0371689387        0.0000000000
        0.2172776692        1.0523993771        0.0000000000
        0.2172776692        1.0676298155        0.0000000000
        0.2172776692        1.0828602539        0.0000000000
        0.2172776692        1.0980906923        0.0000000000
        0.2172776692        1.1133211307        0.0000000000
        0.2172776692        1.1285515692        0.0000000000
        0.2172776692        1.1437820076        0.0000000000
        0.2172776692        1.1590124460        0.0000000000
        0.2172776692        1.1742428844        0.0000000000
        0.2172776692        1.1894733228        0.0000000000
        0.2172776692        1.2047037612        0.0000000000
        0.2172776692        1.2199341996        0.0000000000
        0.2172776692        1.2351646381        0.0000000000
        0.2172776692        1.2503950765        0.0000000000
        0.2172776692        1.2656255149        0.0000000000
        0.2172776692        1.2808559533        0.0000000000
        0.2172776692        1.2960863917        0.0000000000
        0.2172776692        1.3113168301        0.0000000000
        0.2172776692        1.3265472685        0.0000000000
        0.2172776692        1.3417777070        0.0000000000
        0.2172776692        1.3570081454        0.0000000000
        0.2172776692        1.3722385838        0.0000000000
        0.2172776692        1.3874690222        0.0000000000
        0.2172776692        1.4026994606        0.0000000000
        0.2172776692        1.4179298990        0.0000000000
        0.2172776692        1.4331603374        0.0000000000
        0.2172776692        1.4483907759        0.0000000000
        0.2172776692        1.4636212143        0.0000000000
        0.2172776692        1.4788516527        0.0000000000
        0.2172776692        1.4940820911        0.0000000000
        0.2172776692        1.5093125295        0.0000000000
        0.2172776692        1.5245429679        0.0000000000
        0.2172776692        1.5397734063        0.0000000000
        0.2172776692        1.5550038448        0.0000000000
        0.2172776692        1.5702342832        0.0000000000
        0.2172776692        1.5854647216        0.0000000000
        0.2172776692        1.6006951600        0.0000000000

        0.2322520367        0.0928817570       -0.0207120115
        0.2322520367        0.1081121954       -0.0579129861
        0.2322520367        0.1233426338       -0.1484250795
        0.2322520367        0.1385730722       -0.3489559602
        0.2322520367        0.1538035107       -0.7533810212
        0.2322520367        0.1690339491       -1.4955933328
        0.2322520367        0.1842643875       -2.7346869882
        0.2322520367        0.1994948259       -4.6159080412
        0.2322520367        0.2147252643       -7.2128781627
        0.2322520367        0.2299557027      -10.4730450792
        0.2322520367        0.2451861411      -14.1973490963
        0.2322520367        0.2604165796      -18.0750737249
        0.2322520367        0.2756470180      -21.7664613156
        0.2322520367        0.2908774564      -24.9963595177
        0.2322520367        0.3061078948      -27.6143435346
        0.2322520367        0.3213383332      -29.5979215604
        0.2322520367        0.3365687716      -31.0097246463
        0.2322520367        0.3517992100      -31.9411536368
        0.2322520367        0.3670296485      -32.4707150373
        0.2322520367        0.3822600869      -32.6446815258
        0.2322520367        0.3974905253      -32.4712383276
        0.2322520367        0.4127209637      -31.9188866375
        0.2322520367        0.4279514021      -30.9204543682
        0.2322520367        0.4431818405      -29.3914080043
        0.2322520367        0.4584122789      -27.2662971977
        0.2322520367        0.4736427174      -24.5435836544
        0.2322520367        0.4888731558      -21.3183635793
        0.2322520367        0.5041035942      -17.7840045838
        0.2322520367        0.5193340326      -14.1976245892
        0.2322520367        0.5345644710      -10.8220548659
        0.2322520367        0.5497949094       -7.8676781703
        0.2322520367        0.5650253478       -5.4556178948
        0.2322520367        0.5802557863       -3.6116625297
        0.2322520367        0.5954862247       -2.2860903900
        0.2322520367        0.6107166631       -1.3859300671
        0.2322520367        0.6259471015       -0.8059140775
        0.2322520367        0.6411775399       -0.4499008176
        0.2322520367        0.6564079783       -0.2411358302
        0.2322520367        0.6716384167       -0.1239987982
        0.2322520367        0.6868688552       -0.0610967462
        0.2322520367        0.7020992936       -0.0287980256
        0.2322520367        0.7173297320       -0.0129638637
        0.2322520367        0.7325601704       -0.0055651913
        0.2322520367        0.7477906088       -0.0022752810
        0.2322520367        0.7630210472       -0.0008849202
        0.2322520367        0.7782514856       -0.0003270543
        0.2322520367        0.7934819241       -0.0001147353
        0.2322520367        0.8087123625       -0.0000381593
        0.2322520367        0.8239428009       -0.0000120180
        0.2322520367        0.8391732393       -0.0000035797
        0.2322520367        0.8544036777       -0.0000010073
        0.2322520367        0.8696341161        0.0000000000
        0.2322520367        0.8848645545        0.0000000000
        0.2322520367        0.9000949929        0.0000000000
        0.2322520367        0.9153254314        0.0000000000
        0.2322520367        0.9305558698        0.0000000000
        0.2322520367        0.9457863082        0.0000000000
        0.2322520367        0.9610167466        0.0000000000
        0.2322520367        0.9762471850        0.0000000000
        0.2322520367        0.9914776234        0.0000000000
        0.2322520367        1.0067080618        0.0000000000
        0.2322520367        1.0219385003        0.0000000000
        0.2322520367        1.0371689387        0.0000000000
        0.2322520367        1.0523993771        0.0000000000
        0.2322520367        1.0676298155        0.0000000000
        0.2322520367        1.0828602539        0.0000000000
        0.2322520367        1.0980906923        0.0000000000
        0.2322520367        1.1133211307        0.0000000000
        0.2322520367        1.1285515692        0.0000000000
        0.2322520367        1.1437820076        0.0000000000
        0.2322520367        1.1590124460        0.0000000000
        0.2322520367        1.1742428844        0.0000000000
        0.2322520367        1.1894733228        0.0000000000
        0.2322520367        1.2047037612        0.0000000000
        0.2322520367        1.2199341996        0.0000000000
        0.2322520367        1.2351646381        0.0000000000
        0.2322520367        1.2503950765        0.0000000000
        0.2322520367        1.2656255149        0.0000000000
        0.2322520367        1.2808559533        0.0000000000
        0.2322520367        1.2960863917        0.0000000000
        0.2322520367        1.3113168301        0.0000000000
        0.2322520367        1.3265472685        0.0000000000
        0.2322520367        1.3417777070        0.0000000000
        0.2322520367        1.3570081454        0.0000000000
        0.2322520367        1.3722385838        0.0000000000
        0.2322520367        1.3874690222        0.0000000000
        0.2322520367        1.4026994606        0.0000000000
        0.2322520367        1.4179298990        0.0000000000
        0.2322520367        1.4331603374        0.0000000000
        0.2322520367        1.4483907759        0.0000000000
        0.2322520367        1.4636212143        0.0000000000
        0.2322520367        1.4788516527        0.0000000000
        0.2322520367        1.4940820911        0.0000000000
        0.2322520367        1.5093125295        0.0000000000
        0.2322520367        1.5245429679        0.0000000000
        0.2322520367        1.5397734063        0.0000000000
        0.2322520367        1.5550038448        0.0000000000
        0.2322520367        1.5702342832        0.0000000000
        0.2322520367        1.5854647216        0.0000000000
        0.2322520367        1.6006951600        0.0000000000

        0.2472264043        0.0928817570       -0.0295701026
        0.2472264043        0.1081121954       -0.0823546858
        0.2472264043        0.1233426338       -0.2101539852
        0.2472264043        0.1385730722       -0.4917271931
        0.2472264043        0.1538035107       -1.0559896355
        0.2472264043        0.1690339491       -2.0838852101
        0.2472264043        0.1842643875       -3.7849123102
        0.2472264043        0.1994948259       -6.3402881732
        0.2472264043        0.2147252643       -9.8224938294
        0.2472264043        0.2299557027      -14.1239324823
        0.2472264043        0.2451861411      -18.9384455054
        0.2472264043        0.2604165796      -23.8224811249
        0.2472264043        0.2756470180      -28.3204096053
        0.2472264043        0.2908774564      -32.0972688076
        0.2472264043        0.3061078948      -35.0142533628
        0.2472264043        0.3213383332      -37.1166119694
        0.2472264043        0.3365687716      -38.5554174416
        0.2472264043        0.3517992100      -39.4956793249
        0.2472264043        0.3670296485      -40.0549490220
        0.2472264043        0.3822600869      -40.2834860440
        0.2472264043        0.3974905253      -40.1696785167
        0.2472264043        0.4127209637      -39.6511135536
        0.2472264043        0.4279514021      -38.6265739180
        0.2472264043        0.4431818405      -36.9778583978
        0.2472264043        0.4584122789      -34.6089775994
        0.2472264043        0.4736427174      -31.4960278736
        0.2472264043        0.4888731558      -27.7270577844
        0.2472264043        0.5041035942      -23.5097248482
        0.2472264043        0.5193340326      -19.1377892054
        0.2472264043        0.5345644710      -14.9273131310
        0.2472264043        0.5497949094      -11.1476001637
        0.2472264043        0.5650253478       -7.9724585715
        0.2472264043        0.5802557863       -5.4653512382
        0.2472264043        0.5954862247       -3.5957548698
        0.2472264043        0.6107166631       -2.2728865025
        0.2472264043        0.6259471015       -1.3811026683
        0.2472264043        0.6411775399       -0.8066055387
        0.2472264043        0.6564079783       -0.4523659281
        0.2472264043        0.6716384167       -0.2432642691
        0.2472264043        0.6868688552       -0.1252203867
        0.2472264043        0.7020992936       -0.0615925212
        0.2472264043        0.7173297320       -0.0289041898
        0.2472264043        0.7325601704       -0.0129239839
        0.2472264043        0.7477906088       -0.0054996412
        0.2472264043        0.7630210472       -0.0022248735
        0.2472264043        0.7782514856       -0.0008547287
        0.2472264043        0.7934819241       -0.0003114518
        0.2472264043        0.8087123625       -0.0001075130
        0.2472264043        0.8239428009       -0.0000351216
        0.2472264043        0.8391732393       -0.0000108482
        0.2472264043        0.8544036777       -0.0000031669
        0.2472264043        0.8696341161        0.0000000000
        0.2472264043        0.8848645545        0.0000000000
        0.2472264043        0.9000949929        0.0000000000
        0.2472264043        0.9153254314        0.0000000000
        0.2472264043        0.9305558698        0.0000000000
        0.2472264043        0.9457863082        0.0000000000
        0.2472264043        0.9610167466        0.0000000000
        0.2472264043        0.9762471850        0.0000000000
        0.2472264043        0.9914776234        0.0000000000
        0.2472264043        1.0067080618        0.0000000000
        0.2472264043        1.0219385003        0.0000000000
        0.2472264043        1.0371689387        0.0000000000
        0.2472264043        1.0523993771        0.0000000000
        0.2472264043        1.0676298155        0.0000000000
        0.2472264043        1.0828602539        0.0000000000
        0.2472264043        1.0980906923        0.0000000000
        0.2472264043        1.1133211307        0.0000000000
        0.2472264043        1.1285515692        0.0000000000
        0.2472264043        1.1437820076        0.0000000000
        0.2472264043        1.1590124460        0.0000000000
        0.2472264043        1.1742428844        0.0000000000
        0.2472264043        1.1894733228        0.0000000000
        0.2472264043        1.2047037612        0.0000000000
        0.2472264043        1.2199341996        0.0000000000
        0.2472264043        1.2351646381        0.0000000000
        0.2472264043        1.2503950765        0.0000000000
        0.2472264043        1.2656255149        0.0000000000
        0.2472264043        1.2808559533        0.0000000000
        0.2472264043        1.2960863917        0.0000000000
        0.2472264043        1.3113168301        0.0000000000
        0.2472264043        1.3265472685        0.0000000000
        0.2472264043        1.3417777070        0.0000000000
        0.2472264043        1.3570081454        0.0000000000
        0.2472264043        1.3722385838        0.0000000000
        0.2472264043        1.3874690222        0.0000000000
        0.2472264043        1.4026994606        0.0000000000
        0.2472264043        1.4179298990        0.0000000000
        0.2472264043        1.4331603374        0.0000000000
        0.2472264043        1.4483907759        0.0000000000
        0.2472264043        1.4636212143        0.0000000000
        0.2472264043        1.4788516527        0.0000000000
        0.2472264043        1.4940820911        0.0000000000
        0.2472264043        1.5093125295        0.0000000000
        0.2472264043        1.5245429679        0.0000000000
        0.2472264043        1.5397734063        0.0000000000
        0.2472264043        1.5550038448        0.0000000000
        0.2472264043        1.5702342832        0.0000000000
        0.2472264043        1.5854647216        0.0000000000
        0.2472264043        1.6006951600        0.0000000000

        0.2622007718        0.0928817570       -0.0397444057
        0.2622007718        0.1081121954       -0.1102627025
        0.2622007718        0.1233426338       -0.2801742384
        0.2622007718        0.1385730722       -0.6524758255
        0.2622007718        0.1538035107       -1.3938227046
        0.2622007718        0.1690339491       -2.7342429681
        0.2622007718        0.1842643875       -4.9326701802
        0.2622007718        0.1994948259       -8.1992813003
        0.2622007718        0.2147252643      -12.5901278691
        0.2622007718        0.2299557027      -17.9197534225
        0.2622007718        0.2451861411      -23.7498191733
        0.2622007718        0.2604165796      -29.4856179554
        0.2622007718        0.2756470180      -34.5533623508
        0.2622007718        0.2908774564      -38.5767600369
        0.2622007718        0.3061078948      -41.4648849981
        0.2622007718        0.3213383332      -43.3747368666
        0.2622007718        0.3365687716      -44.5848596472
        0.2622007718        0.3517992100      -45.3580377781
        0.2622007718        0.3670296485      -45.8569289340
        0.2622007718        0.3822600869      -46.1275468289
        0.2622007718        0.3974905253      -46.1241405749
        0.2622007718        0.4127209637      -45.7412795849
        0.2622007718        0.4279514021      -44.8385073349
        0.2622007718        0.4431818405      -43.2647915495
        0.2622007718        0.4584122789      -40.8949236512
        0.2622007718        0.4736427174      -37.6774330793
        0.2622007718        0.4888731558      -33.6770671739
        0.2622007718        0.5041035942      -29.0890225959
        0.2622007718        0.5193340326      -24.2120786661
        0.2622007718        0.5345644710      -19.3872569424
        0.2622007718        0.5497949094      -14.9251956008
        0.2622007718        0.5650253478      -11.0491846729
        0.2622007718        0.5802557863       -7.8706958486
        0.2622007718        0.5954862247       -5.3978580306
        0.2622007718        0.6107166631       -3.5647173426
        0.2622007718        0.6259471015       -2.2657408068
        0.2622007718        0.6411775399       -1.3844322358
        0.2622007718        0.6564079783       -0.8118739557
        0.2622007718        0.6716384167       -0.4560822856
        0.2622007718        0.6868688552       -0.2449824879
        0.2622007718        0.7020992936       -0.1256187679
        0.2622007718        0.7173297320       -0.0614048570
        0.2622007718        0.7325601704       -0.0285802556
        0.2622007718        0.7477906088       -0.0126522401
        0.2622007718        0.7630210472       -0.0053213280
        0.2622007718        0.7782514856       -0.0021237732
        0.2622007718        0.7934819241       -0.0008033518
        0.2622007718        0.8087123625       -0.0002876948
        0.2622007718        0.8239428009       -0.0000974660
        0.2622007718        0.8391732393       -0.0000312288
        0.2622007718        0.8544036777       -0.0000094675
        0.2622007718        0.8696341161       -0.0000027189
        0.2622007718        0.8848645545        0.0000000000
        0.2622007718        0.9000949929        0.0000000000
        0.2622007718        0.9153254314        0.0000000000
        0.2622007718        0.9305558698        0.0000000000
        0.2622007718        0.9457863082        0.0000000000
        0.2622007718        0.9610167466        0.0000000000
        0.2622007718        0.9762471850        0.0000000000
        0.2622007718        0.9914776234        0.0000000000
        0.2622007718        1.0067080618        0.0000000000
        0.2622007718        1.0219385003        0.0000000000
        0.2622007718        1.0371689387        0.0000000000
        0.2622007718        1.0523993771        0.0000000000
        0.2622007718        1.0676298155        0.0000000000
        0.2622007718        1.0828602539        0.0000000000
        0.2622007718        1.0980906923        0.0000000000
        0.2622007718        1.1133211307        0.0000000000
        0.2622007718        1.1285515692        0.0000000000
        0.2622007718        1.1437820076        0.0000000000
        0.2622007718        1.1590124460        0.0000000000
        0.2622007718        1.1742428844        0.0000000000
        0.2622007718        1.1894733228        0.0000000000
        0.2622007718        1.2047037612        0.0000000000
        0.2622007718        1.2199341996        0.0000000000
        0.2622007718        1.2351646381        0.0000000000
        0.2622007718        1.2503950765        0.0000000000
        0.2622007718        1.2656255149        0.0000000000
        0.2622007718        1.2808559533        0.0000000000
        0.2622007718        1.2960863917        0.0000000000
        0.2622007718        1.3113168301        0.0000000000
        0.2622007718        1.3265472685        0.0000000000
        0.2622007718        1.3417777070        0.0000000000
        0.2622007718        1.3570081454        0.0000000000
        0.2622007718        1.3722385838        0.0000000000
        0.2622007718        1.3874690222        0.0000000000
        0.2622007718        1.4026994606        0.0000000000
        0.2622007718        1.4179298990        0.0000000000
        0.2622007718        1.4331603374        0.0000000000
        0.2622007718        1.4483907759        0.0000000000
        0.2622007718        1.4636212143        0.0000000000
        0.2622007718        1.4788516527        0.0000000000
        0.2622007718        1.4940820911        0.0000000000
        0.2622007718        1.5093125295        0.0000000000
        0.2622007718        1.5245429679        0.0000000000
        0.2622007718        1.5397734063        0.0000000000
        0.2622007718        1.5550038448        0.0000000000
        0.2622007718        1.5702342832        0.0000000000
        0.2622007718        1.5854647216        0.0000000000
        0.2622007718        1.6006951600        0.0000000000

        0.2771751393        0.0928817570       -0.0505327962
        0.2771751393        0.1081121954       -0.1396769295
        0.2771751393        0.1233426338       -0.3534749617
        0.2771751393        0.1385730722       -0.8194632005
        0.2771751393        0.1538035107       -1.7416586807
        0.2771751393        0.1690339491       -3.3969095395
        0.2771751393        0.1842643875       -6.0877021460
        0.2771751393        0.1994948259      -10.0420595638
        0.2771751393        0.2147252643      -15.2830216686
        0.2771751393        0.2299557027      -21.5277090068
        0.2771751393        0.2451861411      -28.1886791997
        0.2771751393        0.2604165796      -34.5131128452
        0.2771751393        0.2756470180      -39.8179890191
        0.2771751393        0.2908774564      -43.7116939216
        0.2771751393        0.3061078948      -46.1893306999
        0.2771751393        0.3213383332      -47.5603800485
        0.2771751393        0.3365687716      -48.2637862387
        0.2771751393        0.3517992100      -48.6781185080
        0.2771751393        0.3670296485      -49.0128459054
        0.2771751393        0.3822600869      -49.2995019571
        0.2771751393        0.3974905253      -49.4439715616
        0.2771751393        0.4127209637      -49.2876733476
        0.2771751393        0.4279514021      -48.6495861690
        0.2771751393        0.4431818405      -47.3525044836
        0.2771751393        0.4584122789      -45.2505274490
        0.2771751393        0.4736427174      -42.2664033564
        0.2771751393        0.4888731558      -38.4296547238
        0.2771751393        0.5041035942      -33.8955405731
        0.2771751393        0.5193340326      -28.9292445815
        0.2771751393        0.5345644710      -23.8560038646
        0.2771751393        0.5497949094      -18.9949919980
        0.2771751393        0.5650253478      -14.6015698147
        0.2771751393        0.5802557863      -10.8357046414
        0.2771751393        0.5954862247       -7.7599442471
        0.2771751393        0.6107166631       -5.3581032775
        0.2771751393        0.6259471015       -3.5617778798
        0.2771751393        0.6411775399       -2.2750559888
        0.2771751393        0.6564079783       -1.3934174457
        0.2771751393        0.6716384167       -0.8167088387
        0.2771751393        0.6868688552       -0.4572901539
        0.2771751393        0.7020992936       -0.2442429582
        0.2771751393        0.7173297320       -0.1242856731
        0.2771751393        0.7325601704       -0.0601860521
        0.2771751393        0.7477906088       -0.0277043411
        0.2771751393        0.7630210472       -0.0121073906
        0.2771751393        0.7782514856       -0.0050172701
        0.2771751393        0.7934819241       -0.0019692939
        0.2771751393        0.8087123625       -0.0007315221
        0.2771751393        0.8239428009       -0.0002571049
        0.2771751393        0.8391732393       -0.0000855425
        0.2771751393        0.8544036777       -0.0000269815
        0.2771751393        0.8696341161       -0.0000080868
        0.2771751393        0.8848645545       -0.0000023102
        0.2771751393        0.9000949929        0.0000000000
        0.2771751393        0.9153254314        0.0000000000
        0.2771751393        0.9305558698        0.0000000000
        0.2771751393        0.9457863082        0.0000000000
        0.2771751393        0.9610167466        0.0000000000
        0.2771751393        0.9762471850        0.0000000000
        0.2771751393        0.9914776234        0.0000000000
        0.2771751393        1.0067080618        0.0000000000
        0.2771751393        1.0219385003        0.0000000000
        0.2771751393        1.0371689387        0.0000000000
        0.2771751393        1.0523993771        0.0000000000
        0.2771751393        1.0676298155        0.0000000000
        0.2771751393        1.0828602539        0.0000000000
        0.2771751393        1.0980906923        0.0000000000
        0.2771751393        1.1133211307        0.0000000000
        0.2771751393        1.1285515692        0.0000000000
        0.2771751393        1.1437820076        0.0000000000
        0.2771751393        1.1590124460        0.0000000000
        0.2771751393        1.1742428844        0.0000000000
        0.2771751393        1.1894733228        0.0000000000
        0.2771751393        1.2047037612        0.0000000000
        0.2771751393        1.2199341996        0.0000000000
        0.2771751393        1.2351646381        0.0000000000
        0.2771751393        1.2503950765        0.0000000000
        0.2771751393        1.2656255149        0.0000000000
        0.2771751393        1.2808559533        0.0000000000
        0.2771751393        1.2960863917        0.0000000000
        0.2771751393        1.3113168301        0.0000000000
        0.2771751393        1.3265472685        0.0000000000
        0.2771751393        1.3417777070        0.0000000000
        0.2771751393        1.3570081454        0.0000000000
        0.2771751393        1.3722385838        0.0000000000
        0.2771751393        1.3874690222        0.0000000000
        0.2771751393        1.4026994606        0.0000000000
        0.2771751393        1.4179298990        0.0000000000
        0.2771751393        1.4331603374        0.0000000000
        0.2771751393        1.4483907759        0.0000000000
        0.2771751393        1.4636212143        0.0000000000
        0.2771751393        1.4788516527        0.0000000000
        0.2771751393        1.4940820911        0.0000000000
        0.2771751393        1.5093125295        0.0000000000
        0.2771751393        1.5245429679        0.0000000000
        0.2771751393        1.5397734063        0.0000000000
        0.2771751393        1.5550038448        0.0000000000
        0.2771751393        1.5702342832        0.0000000000
        0.2771751393        1.5854647216        0.0000000000
        0.2771751393        1.6006951600        0.0000000000

        0.2921495068        0.0928817570       -0.0611033396
        0.2921495068        0.1081121954       -0.1683261192
        0.2921495068        0.1233426338       -0.4243909656
        0.2921495068        0.1385730722       -0.9797772474
        0.2921495068        0.1538035107       -2.0726026723
        0.2921495068        0.1690339491       -4.0206812795
        0.2921495068        0.1842643875       -7.1608917054
        0.2921495068        0.1994948259      -11.7268097765
        0.2921495068        0.2147252643      -17.6947972295
        0.2921495068        0.2299557027      -24.6730643791
        0.2921495068        0.2451861411      -31.9203285888
        0.2921495068        0.2604165796      -38.5315202163
        0.2921495068        0.2756470180      -43.7320105944
        0.2921495068        0.2908774564      -47.1416986750
        0.2921495068        0.3061078948      -48.8720992652
        0.2921495068        0.3213383332      -49.4123477134
        0.2921495068        0.3365687716      -49.3802465509
        0.2921495068        0.3517992100      -49.2772815182
        0.2921495068        0.3670296485      -49.3563667601
        0.2921495068        0.3822600869      -49.6245578593
        0.2921495068        0.3974905253      -49.9285195841
        0.2921495068        0.4127209637      -50.0506801631
        0.2921495068        0.4279514021      -49.7723573311
        0.2921495068        0.4431818405      -48.9014742507
        0.2921495068        0.4584122789      -47.2862033242
        0.2921495068        0.4736427174      -44.8337381888
        0.2921495068        0.4888731558      -41.5361476953
        0.2921495068        0.5041035942      -37.4896728249
        0.2921495068        0.5193340326      -32.8912390004
        0.2921495068        0.5345644710      -28.0068708713
        0.2921495068        0.5497949094      -23.1221259215
        0.2921495068        0.5650253478      -18.4933194176
        0.2921495068        0.5802557863      -14.3150885647
        0.2921495068        0.5954862247      -10.7089330450
        0.2921495068        0.6107166631       -7.7275390918
        0.2921495068        0.6259471015       -5.3665872061
        0.2921495068        0.6411775399       -3.5784370369
        0.2921495068        0.6564079783       -2.2859480105
        0.2921495068        0.6716384167       -1.3963265190
        0.2921495068        0.6868688552       -0.8142707395
        0.2921495068        0.7020992936       -0.4527270404
        0.2921495068        0.7173297320       -0.2397004565
        0.2921495068        0.7325601704       -0.1207109412
        0.2921495068        0.7477906088       -0.0577465240
        0.2921495068        0.7630210472       -0.0262091756
        0.2921495068        0.7782514856       -0.0112725884
        0.2921495068        0.7934819241       -0.0045905747
        0.2921495068        0.8087123625       -0.0017695026
        0.2921495068        0.8239428009       -0.0006459233
        0.2921495068        0.8391732393       -0.0002235984
        0.2921495068        0.8544036777       -0.0000735805
        0.2921495068        0.8696341161       -0.0000230943
        0.2921495068        0.8848645545       -0.0000069407
        0.2921495068        0.9000949929       -0.0000020061
        0.2921495068        0.9153254314        0.0000000000
        0.2921495068        0.9305558698        0.0000000000
        0.2921495068        0.9457863082        0.0000000000
        0.2921495068        0.9610167466        0.0000000000
        0.2921495068        0.9762471850        0.0000000000
        0.2921495068        0.9914776234        0.0000000000
        0.2921495068        1.0067080618        0.0000000000
        0.2921495068        1.0219385003        0.0000000000
        0.2921495068        1.0371689387        0.0000000000
        0.2921495068        1.0523993771        0.0000000000
        0.2921495068        1.0676298155        0.0000000000
        0.2921495068        1.0828602539        0.0000000000
        0.2921495068        1.0980906923        0.0000000000
        0.2921495068        1.1133211307        0.0000000000
        0.2921495068        1.1285515692        0.0000000000
        0.2921495068        1.1437820076        0.0000000000
        0.2921495068        1.1590124460        0.0000000000
        0.2921495068        1.1742428844        0.0000000000
        0.2921495068        1.1894733228        0.0000000000
        0.2921495068        1.2047037612        0.0000000000
        0.2921495068        1.2199341996        0.0000000000
        0.2921495068        1.2351646381        0.0000000000
        0.2921495068        1.2503950765        0.0000000000
        0.2921495068        1.2656255149        0.0000000000
        0.2921495068        1.2808559533        0.0000000000
        0.2921495068        1.2960863917        0.0000000000
        0.2921495068        1.3113168301        0.0000000000
        0.2921495068        1.3265472685        0.0000000000
        0.2921495068        1.3417777070        0.0000000000
        0.2921495068        1.3570081454        0.0000000000
        0.2921495068        1.3722385838        0.0000000000
        0.2921495068        1.3874690222        0.0000000000
        0.2921495068        1.4026994606        0.0000000000
        0.2921495068        1.4179298990        0.0000000000
        0.2921495068        1.4331603374        0.0000000000
        0.2921495068        1.4483907759        0.0000000000
        0.2921495068        1.4636212143        0.0000000000
        0.2921495068        1.4788516527        0.0000000000
        0.2921495068        1.4940820911        0.0000000000
        0.2921495068        1.5093125295        0.0000000000
        0.2921495068        1.5245429679        0.0000000000
        0.2921495068        1.5397734063        0.0000000000
        0.2921495068        1.5550038448        0.0000000000
        0.2921495068        1.5702342832        0.0000000000
        0.2921495068        1.5854647216        0.0000000000
        0.2921495068        1.6006951600        0.0000000000

        0.3071238744        0.0928817570       -0.0706732216
        0.3071238744        0.1081121954       -0.1941209629
        0.3071238744        0.1233426338       -0.4878441994
        0.3071238744        0.1385730722       -1.1221888020
        0.3071238744        0.1538035107       -2.3640932652
        0.3071238744        0.1690339491       -4.5644569844
        0.3071238744        0.1842643875       -8.0845701902
        0.3071238744        0.1994948259      -13.1533926091
        0.3071238744        0.2147252643      -19.6935249909
        0.3071238744        0.2299557027      -27.2039203048
        0.3071238744        0.2451861411      -34.7981343495
        0.3071238744        0.2604165796      -41.4359068872
        0.3071238744        0.2756470180      -46.2725848002
        0.3071238744        0.2908774564      -48.9600948950
        0.3071238744        0.3061078948      -49.7409537777
        0.3071238744        0.3213383332      -49.2904296703
        0.3071238744        0.3365687716      -48.4043220487
        0.3071238744        0.3517992100      -47.7013697183
        0.3071238744        0.3670296485      -47.4702675443
        0.3071238744        0.3822600869      -47.6862795284
        0.3071238744        0.3974905253      -48.1319813086
        0.3071238744        0.4127209637      -48.5305365152
        0.3071238744        0.4279514021      -48.6317463050
        0.3071238744        0.4431818405      -48.2415806793
        0.3071238744        0.4584122789      -47.2197085423
        0.3071238744        0.4736427174      -45.4745995237
        0.3071238744        0.4888731558      -42.9704030451
        0.3071238744        0.5041035942      -39.7406161582
        0.3071238744        0.5193340326      -35.8942175596
        0.3071238744        0.5345644710      -31.6044726969
        0.3071238744        0.5497949094      -27.0825911978
        0.3071238744        0.5650253478      -22.5471172100
        0.3071238744        0.5802557863      -18.1993038489
        0.3071238744        0.5954862247      -14.2076002880
        0.3071238744        0.6107166631      -10.6983211412
        0.3071238744        0.6259471015       -7.7491615026
        0.3071238744        0.6411775399       -5.3857247197
        0.3071238744        0.6564079783       -3.5838182032
        0.3071238744        0.6716384167       -2.2792356944
        0.3071238744        0.6868688552       -1.3833573342
        0.3071238744        0.7020992936       -0.8002260163
        0.3071238744        0.7173297320       -0.4406244755
        0.3071238744        0.7325601704       -0.2306374048
        0.3071238744        0.7477906088       -0.1146087870
        0.3071238744        0.7630210472       -0.0540012017
        0.3071238744        0.7782514856       -0.0241040935
        0.3071238744        0.7934819241       -0.0101887117
        0.3071238744        0.8087123625       -0.0040799786
        0.3071238744        0.8239428009       -0.0015498118
        0.3071238744        0.8391732393       -0.0005597428
        0.3071238744        0.8544036777       -0.0001928403
        0.3071238744        0.8696341161       -0.0000636238
        0.3071238744        0.8848645545       -0.0000201876
        0.3071238744        0.9000949929       -0.0000061853
        0.3071238744        0.9153254314       -0.0000018350
        0.3071238744        0.9305558698        0.0000000000
        0.3071238744        0.9457863082        0.0000000000
        0.3071238744        0.9610167466        0.0000000000
        0.3071238744        0.9762471850        0.0000000000
        0.3071238744        0.9914776234        0.0000000000
        0.3071238744        1.0067080618        0.0000000000
        0.3071238744        1.0219385003        0.0000000000
        0.3071238744        1.0371689387        0.0000000000
        0.3071238744        1.0523993771        0.0000000000
        0.3071238744        1.0676298155        0.0000000000
        0.3071238744        1.0828602539        0.0000000000
        0.3071238744        1.0980906923        0.0000000000
        0.3071238744        1.1133211307        0.0000000000
        0.3071238744        1.1285515692        0.0000000000
        0.3071238744        1.1437820076        0.0000000000
        0.3071238744        1.1590124460        0.0000000000
        0.3071238744        1.1742428844        0.0000000000
        0.3071238744        1.1894733228        0.0000000000
        0.3071238744        1.2047037612        0.0000000000
        0.3071238744        1.2199341996        0.0000000000
        0.3071238744        1.2351646381        0.0000000000
        0.3071238744        1.2503950765        0.0000000000
        0.3071238744        1.2656255149        0.0000000000
        0.3071238744        1.2808559533        0.0000000000
        0.3071238744        1.2960863917        0.0000000000
        0.3071238744        1.3113168301        0.0000000000
        0.3071238744        1.3265472685        0.0000000000
        0.3071238744        1.3417777070        0.0000000000
        0.3071238744        1.3570081454        0.0000000000
        0.3071238744        1.3722385838        0.0000000000
        0.3071238744        1.3874690222        0.0000000000
        0.3071238744        1.4026994606        0.0000000000
        0.3071238744        1.4179298990        0.0000000000
        0.3071238744        1.4331603374        0.0000000000
        0.3071238744        1.4483907759        0.0000000000
        0.3071238744        1.4636212143        0.0000000000
        0.3071238744        1.4788516527        0.0000000000
        0.3071238744        1.4940820911        0.0000000000
        0.3071238744        1.5093125295        0.0000000000
        0.3071238744        1.5245429679        0.0000000000
        0.3071238744        1.5397734063        0.0000000000
        0.3071238744        1.5550038448        0.0000000000
        0.3071238744        1.5702342832        0.0000000000
        0.3071238744        1.5854647216        0.0000000000
        0.3071238744        1.6006951600        0.0000000000

        0.3220982419        0.0928817570       -0.0786559659
        0.3220982419        0.1081121954       -0.2155425068
        0.3220982419        0.1233426338       -0.5402733245
        0.3220982419        0.1385730722       -1.2391647769
        0.3220982419        0.1538035107       -2.6018331528
        0.3220982419        0.1690339491       -5.0041142196
        0.3220982419        0.1842643875       -8.8231793245
        0.3220982419        0.1994948259      -14.2776919016
        0.3220982419        0.2147252643      -21.2376944684
        0.3220982419        0.2299557027      -29.1038370168
        0.3220982419        0.2451861411      -36.8646420914
        0.3220982419        0.2604165796      -43.3689338520
        0.3220982419        0.2756470180      -47.7224905207
        0.3220982419        0.2908774564      -49.6186545930
        0.3220982419        0.3061078948      -49.4264368692
        0.3220982419        0.3213383332      -47.9917731521
        0.3220982419        0.3365687716      -46.2688670731
        0.3220982419        0.3517992100      -44.9769791788
        0.3220982419        0.3670296485      -44.4307270245
        0.3220982419        0.3822600869      -44.5708199850
        0.3220982419        0.3974905253      -45.1179780725
        0.3220982419        0.4127209637      -45.7412368137
        0.3220982419        0.4279514021      -46.1663782598
        0.3220982419        0.4431818405      -46.2082179374
        0.3220982419        0.4584122789      -45.7530080033
        0.3220982419        0.4736427174      -44.7291091280
        0.3220982419        0.4888731558      -43.0914038719
        0.3220982419        0.5041035942      -40.8236713546
        0.3220982419        0.5193340326      -37.9485213297
        0.3220982419        0.5345644710      -34.5331827947
        0.3220982419        0.5497949094      -30.6872519142
        0.3220982419        0.5650253478      -26.5555787333
        0.3220982419        0.5802557863      -22.3096368690
        0.3220982419        0.5954862247      -18.1362953646
        0.3220982419        0.6107166631      -14.2206746618
        0.3220982419        0.6259471015      -10.7231267690
        0.3220982419        0.6411775399       -7.7562304440
        0.3220982419        0.6564079783       -5.3703533535
        0.3220982419        0.6716384167       -3.5533035567
        0.3220982419        0.6868688552       -2.2433080964
        0.3220982419        0.7020992936       -1.3494455484
        0.3220982419        0.7173297320       -0.7723447638
        0.3220982419        0.7325601704       -0.4199900682
        0.3220982419        0.7477906088       -0.2167074642
        0.3220982419        0.7630210472       -0.1059950389
        0.3220982419        0.7782514856       -0.0491219388
        0.3220982419        0.7934819241       -0.0215759136
        0.3220982419        0.8087123625       -0.0089925893
        0.3220982419        0.8239428009       -0.0035642007
        0.3220982419        0.8391732393       -0.0013475227
        0.3220982419        0.8544036777       -0.0004877996
        0.3220982419        0.8696341161       -0.0001697661
        0.3220982419        0.8848645545       -0.0000570239
        0.3220982419        0.9000949929       -0.0000185470
        0.3220982419        0.9153254314       -0.0000058517
        0.3220982419        0.9305558698       -0.0000017930
        0.3220982419        0.9457863082        0.0000000000
        0.3220982419        0.9610167466        0.0000000000
        0.3220982419        0.9762471850        0.0000000000
        0.3220982419        0.9914776234        0.0000000000
        0.3220982419        1.0067080618        0.0000000000
        0.3220982419        1.0219385003        0.0000000000
        0.3220982419        1.0371689387        0.0000000000
        0.3220982419        1.0523993771        0.0000000000
        0.3220982419        1.0676298155        0.0000000000
        0.3220982419        1.0828602539        0.0000000000
        0.3220982419        1.0980906923        0.0000000000
        0.3220982419        1.1133211307        0.0000000000
        0.3220982419        1.1285515692        0.0000000000
        0.3220982419        1.1437820076        0.0000000000
        0.3220982419        1.1590124460        0.0000000000
        0.3220982419        1.1742428844        0.0000000000
        0.3220982419        1.1894733228        0.0000000000
        0.3220982419        1.2047037612        0.0000000000
        0.3220982419        1.2199341996        0.0000000000
        0.3220982419        1.2351646381        0.0000000000
        0.3220982419        1.2503950765        0.0000000000
        0.3220982419        1.2656255149        0.0000000000
        0.3220982419        1.2808559533        0.0000000000
        0.3220982419        1.2960863917        0.0000000000
        0.3220982419        1.3113168301        0.0000000000
        0.3220982419        1.3265472685        0.0000000000
        0.3220982419        1.3417777070        0.0000000000
        0.3220982419        1.3570081454        0.0000000000
        0.3220982419        1.3722385838        0.0000000000
        0.3220982419        1.3874690222        0.0000000000
        0.3220982419        1.4026994606        0.0000000000
        0.3220982419        1.4179298990        0.0000000000
        0.3220982419        1.4331603374        0.0000000000
        0.3220982419        1.4483907759        0.0000000000
        0.3220982419        1.4636212143        0.0000000000
        0.3220982419        1.4788516527        0.0000000000
        0.3220982419        1.4940820911        0.0000000000
        0.3220982419        1.5093125295        0.0000000000
        0.3220982419        1.5245429679        0.0000000000
        0.3220982419        1.5397734063        0.0000000000
        0.3220982419        1.5550038448        0.0000000000
        0.3220982419        1.5702342832        0.0000000000
        0.3220982419        1.5854647216        0.0000000000
        0.3220982419        1.6006951600        0.0000000000

        0.3370726094        0.0928817570       -0.0847252636
        0.3370726094        0.1081121954       -0.2317915508
        0.3370726094        0.1233426338       -0.5799361386
        0.3370726094        0.1385730722       -1.3273735974
        0.3370726094        0.1538035107       -2.7803949363
        0.3370726094        0.1690339491       -5.3326513905
        0.3370726094        0.1842643875       -9.3713845668
        0.3370726094        0.1994948259      -15.1044025793
        0.3370726094        0.2147252643      -22.3579350650
        0.3370726094        0.2299557027      -30.4539814465
        0.3370726094        0.2451861411      -38.2833583758
        0.3370726094        0.2604165796      -44.6106730195
        0.3370726094        0.2756470180      -48.5078190323
        0.3370726094        0.2908774564      -49.7068318475
        0.3370726094        0.3061078948      -48.6818344751
        0.3370726094        0.3213383332      -46.4167137611
        0.3370726094        0.3365687716      -43.9912750372
        0.3370726094        0.3517992100      -42.2021476344
        0.3370726094        0.3670296485      -41.3805825894
        0.3370726094        0.3822600869      -41.4353467044
        0.3370726094        0.3974905253      -42.0341084626
        0.3370726094        0.4127209637      -42.8010394311
        0.3370726094        0.4279514021      -43.4448577099
        0.3370726094        0.4431818405      -43.7950037090
        0.3370726094        0.4584122789      -43.7726401449
        0.3370726094        0.4736427174      -43.3404752581
        0.3370726094        0.4888731558      -42.4654458151
        0.3370726094        0.5041035942      -41.1064088611
        0.3370726094        0.5193340326      -39.2211642331
        0.3370726094        0.5345644710      -36.7817001412
        0.3370726094        0.5497949094      -33.7907465422
        0.3370726094        0.5650253478      -30.2974021802
        0.3370726094        0.5802557863      -26.4088799513
        0.3370726094        0.5954862247      -22.2917967621
        0.3370726094        0.6107166631      -18.1566296291
        0.3370726094        0.6259471015      -14.2257109211
        0.3370726094        0.6411775399      -10.6941157161
        0.3370726094        0.6564079783       -7.6971262544
        0.3370726094        0.6716384167       -5.2946555163
        0.3370726094        0.6868688552       -3.4749526436
        0.3370726094        0.7020992936       -2.1725020627
        0.3370726094        0.7173297320       -1.2917833946
        0.3370726094        0.7325601704       -0.7294880872
        0.3370726094        0.7477906088       -0.3908099810
        0.3370726094        0.7630210472       -0.1985103004
        0.3370726094        0.7782514856       -0.0956180591
        0.3370726094        0.7934819241       -0.0437208489
        0.3370726094        0.8087123625       -0.0190146670
        0.3370726094        0.8239428009       -0.0078882187
        0.3370726094        0.8391732393       -0.0031324673
        0.3370726094        0.8544036777       -0.0011953010
        0.3370726094        0.8696341161       -0.0004399102
        0.3370726094        0.8848645545       -0.0001566398
        0.3370726094        0.9000949929       -0.0000540787
        0.3370726094        0.9153254314       -0.0000181154
        0.3370726094        0.9305558698       -0.0000058866
        0.3370726094        0.9457863082       -0.0000018505
        0.3370726094        0.9610167466        0.0000000000
        0.3370726094        0.9762471850        0.0000000000
        0.3370726094        0.9914776234        0.0000000000
        0.3370726094        1.0067080618        0.0000000000
        0.3370726094        1.0219385003        0.0000000000
        0.3370726094        1.0371689387        0.0000000000
        0.3370726094        1.0523993771        0.0000000000
        0.3370726094        1.0676298155        0.0000000000
        0.3370726094        1.0828602539        0.0000000000
        0.3370726094        1.0980906923        0.0000000000
        0.3370726094        1.1133211307        0.0000000000
        0.3370726094        1.1285515692        0.0000000000
        0.3370726094        1.1437820076        0.0000000000
        0.3370726094        1.1590124460        0.0000000000
        0.3370726094        1.1742428844        0.0000000000
        0.3370726094        1.1894733228        0.0000000000
        0.3370726094        1.2047037612        0.0000000000
        0.3370726094        1.2199341996        0.0000000000
        0.3370726094        1.2351646381        0.0000000000
        0.3370726094        1.2503950765        0.0000000000
        0.3370726094        1.2656255149        0.0000000000
        0.3370726094        1.2808559533        0.0000000000
        0.3370726094        1.2960863917        0.0000000000
        0.3370726094        1.3113168301        0.0000000000
        0.3370726094        1.3265472685        0.0000000000
        0.3370726094        1.3417777070        0.0000000000
        0.3370726094        1.3570081454        0.0000000000
        0.3370726094        1.3722385838        0.0000000000
        0.3370726094        1.3874690222        0.0000000000
        0.3370726094        1.4026994606        0.0000000000
        0.3370726094        1.4179298990        0.0000000000
        0.3370726094        1.4331603374        0.0000000000
        0.3370726094        1.4483907759        0.0000000000
        0.3370726094        1.4636212143        0.0000000000
        0.3370726094        1.4788516527        0.0000000000
        0.3370726094        1.4940820911        0.0000000000
        0.3370726094        1.5093125295        0.0000000000
        0.3370726094        1.5245429679        0.0000000000
        0.3370726094        1.5397734063        0.0000000000
        0.3370726094        1.5550038448        0.0000000000
        0.3370726094        1.5702342832        0.0000000000
        0.3370726094        1.5854647216        0.0000000000
        0.3370726094        1.6006951600        0.0000000000

        0.3520469769        0.0928817570       -0.0887835636
        0.3520469769        0.1081121954       -0.2426784202
        0.3520469769        0.1233426338       -0.6065669501
        0.3520469769        0.1385730722       -1.3867305595
        0.3520469769        0.1538035107       -2.9008179087
        0.3520469769        0.1690339491       -5.5546894189
        0.3520469769        0.1842643875       -9.7425867645
        0.3520469769        0.1994948259      -15.6650126829
        0.3520469769        0.2147252643      -23.1181433504
        0.3520469769        0.2299557027      -31.3696276857
        0.3520469769        0.2451861411      -39.2423264164
        0.3520469769        0.2604165796      -45.4418076744
        0.3520469769        0.2756470180      -49.0156581817
        0.3520469769        0.2908774564      -49.7221941097
        0.3520469769        0.3061078948      -48.1084085156
        0.3520469769        0.3213383332      -45.2542449537
        0.3520469769        0.3365687716      -42.3269648942
        0.3520469769        0.3517992100      -40.1766492317
        0.3520469769        0.3670296485      -39.1449896055
        0.3520469769        0.3822600869      -39.1165943592
        0.3520469769        0.3974905253      -39.7198253598
        0.3520469769        0.4127209637      -40.5457085871
        0.3520469769        0.4279514021      -41.2912444739
        0.3520469769        0.4431818405      -41.8003337147
        0.3520469769        0.4584122789      -42.0285239163
        0.3520469769        0.4736427174      -41.9785779619
        0.3520469769        0.4888731558      -41.6460243309
        0.3520469769        0.5041035942      -40.9922466352
        0.3520469769        0.5193340326      -39.9435580043
        0.3520469769        0.5345644710      -38.4072034122
        0.3520469769        0.5497949094      -36.2972569430
        0.3520469769        0.5650253478      -33.5661165248
        0.3520469769        0.5802557863      -30.2350160701
        0.3520469769        0.5954862247      -26.4124742302
        0.3520469769        0.6107166631      -22.2899896906
        0.3520469769        0.6259471015      -18.1125023917
        0.3520469769        0.6411775399      -14.1325300074
        0.3520469769        0.6564079783      -10.5638047393
        0.3520469769        0.6716384167       -7.5487927917
        0.3520469769        0.6868688552       -5.1469567443
        0.3520469769        0.7020992936       -3.3423286489
        0.3520469769        0.7173297320       -2.0637952957
        0.3520469769        0.7325601704       -1.2101720160
        0.3520469769        0.7477906088       -0.6733952607
        0.3520469769        0.7630210472       -0.3555747154
        0.3520469769        0.7782514856       -0.1783196194
        0.3520469769        0.7934819241       -0.0850821358
        0.3520469769        0.8087123625       -0.0387235635
        0.3520469769        0.8239428009       -0.0168660108
        0.3520469769        0.8391732393       -0.0070548673
        0.3520469769        0.8544036777       -0.0028438618
        0.3520469769        0.8696341161       -0.0011080601
        0.3520469769        0.8848645545       -0.0004181965
        0.3520469769        0.9000949929       -0.0001530442
        0.3520469769        0.9153254314       -0.0000542955
        0.3520469769        0.9305558698       -0.0000186501
        0.3520469769        0.9457863082       -0.0000061844
        0.3520469769        0.9610167466       -0.0000019729
        0.3520469769        0.9762471850        0.0000000000
        0.3520469769        0.9914776234        0.0000000000
        0.3520469769        1.0067080618        0.0000000000
        0.3520469769        1.0219385003        0.0000000000
        0.3520469769        1.0371689387        0.0000000000
        0.3520469769        1.0523993771        0.0000000000
        0.3520469769        1.0676298155        0.0000000000
        0.3520469769        1.0828602539        0.0000000000
        0.3520469769        1.0980906923        0.0000000000
        0.3520469769        1.1133211307        0.0000000000
        0.3520469769        1.1285515692        0.0000000000
        0.3520469769        1.1437820076        0.0000000000
        0.3520469769        1.1590124460        0.0000000000
        0.3520469769        1.1742428844        0.0000000000
        0.3520469769        1.1894733228        0.0000000000
        0.3520469769        1.2047037612        0.0000000000
        0.3520469769        1.2199341996        0.0000000000
        0.3520469769        1.2351646381        0.0000000000
        0.3520469769        1.2503950765        0.0000000000
        0.3520469769        1.2656255149        0.0000000000
        0.3520469769        1.2808559533        0.0000000000
        0.3520469769        1.2960863917        0.0000000000
        0.3520469769        1.3113168301        0.0000000000
        0.3520469769        1.3265472685        0.0000000000
        0.3520469769        1.3417777070        0.0000000000
        0.3520469769        1.3570081454        0.0000000000
        0.3520469769        1.3722385838        0.0000000000
        0.3520469769        1.3874690222        0.0000000000
        0.3520469769        1.4026994606        0.0000000000
        0.3520469769        1.4179298990        0.0000000000
        0.3520469769        1.4331603374        0.0000000000
        0.3520469769        1.4483907759        0.0000000000
        0.3520469769        1.4636212143        0.0000000000
        0.3520469769        1.4788516527        0.0000000000
        0.3520469769        1.4940820911        0.0000000000
        0.3520469769        1.5093125295        0.0000000000
        0.3520469769        1.5245429679        0.0000000000
        0.3520469769        1.5397734063        0.0000000000
        0.3520469769        1.5550038448        0.0000000000
        0.3520469769        1.5702342832        0.0000000000
        0.3520469769        1.5854647216        0.0000000000
        0.3520469769        1.6006951600        0.0000000000

        0.3670213445        0.0928817570       -0.0908644709
        0.3670213445        0.1081121954       -0.2483416952
        0.3670213445        0.1233426338       -0.6206357107
        0.3670213445        0.1385730722       -1.4186124334
        0.3670213445        0.1538035107       -2.9666671466
        0.3670213445        0.1690339491       -5.6784934922
        0.3670213445        0.1842643875       -9.9540838987
        0.3670213445        0.1994948259      -15.9923983950
        0.3670213445        0.2147252643      -23.5753350604
        0.3670213445        0.2299557027      -31.9413935912
        0.3670213445        0.2451861411      -39.8741088798
        0.3670213445        0.2604165796      -46.0416813015
        0.3670213445        0.2756470180      -49.4716612134
        0.3670213445        0.2908774564      -49.9306166059
        0.3670213445        0.3061078948      -48.0020425401
        0.3670213445        0.3213383332      -44.8186882082
        0.3670213445        0.3365687716      -41.5987425618
        0.3670213445        0.3517992100      -39.2255964420
        0.3670213445        0.3670296485      -38.0498250276
        0.3670213445        0.3822600869      -37.9439471745
        0.3670213445        0.3974905253      -38.5138034858
        0.3670213445        0.4127209637      -39.3300906031
        0.3670213445        0.4279514021      -40.0819148232
        0.3670213445        0.4431818405      -40.6227575232
        0.3670213445        0.4584122789      -40.9340713431
        0.3670213445        0.4736427174      -41.0541988180
        0.3670213445        0.4888731558      -41.0137356356
        0.3670213445        0.5041035942      -40.7974717919
        0.3670213445        0.5193340326      -40.3338673737
        0.3670213445        0.5345644710      -39.5050562214
        0.3670213445        0.5497949094      -38.1718602632
        0.3670213445        0.5650253478      -36.2104622553
        0.3670213445        0.5802557863      -33.5542089760
        0.3670213445        0.5954862247      -30.2280319438
        0.3670213445        0.6107166631      -26.3615065327
        0.3670213445        0.6259471015      -22.1733977062
        0.3670213445        0.6411775399      -17.9320498989
        0.3670213445        0.6564079783      -13.9049616906
        0.3670213445        0.6716384167      -10.3128571585
        0.3670213445        0.6868688552       -7.2993638583
        0.3670213445        0.7020992936       -4.9208024835
        0.3670213445        0.7173297320       -3.1546807056
        0.3670213445        0.7325601704       -1.9213903236
        0.3670213445        0.7477906088       -1.1114967465
        0.3670213445        0.7630210472       -0.6110751416
        0.3670213445        0.7782514856       -0.3197567808
        0.3670213445        0.7934819241       -0.1596167632
        0.3670213445        0.8087123625       -0.0762309139
        0.3670213445        0.8239428009       -0.0349441702
        0.3670213445        0.8391732393       -0.0154237346
        0.3670213445        0.8544036777       -0.0065733339
        0.3670213445        0.8696341161       -0.0027106471
        0.3670213445        0.8848645545       -0.0010828363
        0.3670213445        0.9000949929       -0.0004190894
        0.3670213445        0.9153254314       -0.0001569843
        0.3670213445        0.9305558698       -0.0000568026
        0.3670213445        0.9457863082       -0.0000197933
        0.3670213445        0.9610167466       -0.0000066201
        0.3670213445        0.9762471850       -0.0000021195
        0.3670213445        0.9914776234        0.0000000000
        0.3670213445        1.0067080618        0.0000000000
        0.3670213445        1.0219385003        0.0000000000
        0.3670213445        1.0371689387        0.0000000000
        0.3670213445        1.0523993771        0.0000000000
        0.3670213445        1.0676298155        0.0000000000
        0.3670213445        1.0828602539        0.0000000000
        0.3670213445        1.0980906923        0.0000000000
        0.3670213445        1.1133211307        0.0000000000
        0.3670213445        1.1285515692        0.0000000000
        0.3670213445        1.1437820076        0.0000000000
        0.3670213445        1.1590124460        0.0000000000
        0.3670213445        1.1742428844        0.0000000000
        0.3670213445        1.1894733228        0.0000000000
        0.3670213445        1.2047037612        0.0000000000
        0.3670213445        1.2199341996        0.0000000000
        0.3670213445        1.2351646381        0.0000000000
        0.3670213445        1.2503950765        0.0000000000
        0.3670213445        1.2656255149        0.0000000000
        0.3670213445        1.2808559533        0.0000000000
        0.3670213445        1.2960863917        0.0000000000
        0.3670213445        1.3113168301        0.0000000000
        0.3670213445        1.3265472685        0.0000000000
        0.3670213445        1.3417777070        0.0000000000
        0.3670213445        1.3570081454        0.0000000000
        0.3670213445        1.3722385838        0.0000000000
        0.3670213445        1.3874690222        0.0000000000
        0.3670213445        1.4026994606        0.0000000000
        0.3670213445        1.4179298990        0.0000000000
        0.3670213445        1.4331603374        0.0000000000
        0.3670213445        1.4483907759        0.0000000000
        0.3670213445        1.4636212143        0.0000000000
        0.3670213445        1.4788516527        0.0000000000
        0.3670213445        1.4940820911        0.0000000000
        0.3670213445        1.5093125295        0.0000000000
        0.3670213445        1.5245429679        0.0000000000
        0.3670213445        1.5397734063        0.0000000000
        0.3670213445        1.5550038448        0.0000000000
        0.3670213445        1.5702342832        0.0000000000
        0.3670213445        1.5854647216        0.0000000000
        0.3670213445        1.6006951600        0.0000000000

        0.3819957120        0.0928817570       -0.0910225021
        0.3819957120        0.1081121954       -0.2489440720
        0.3819957120        0.1233426338       -0.6225832532
        0.3819957120        0.1385730722       -1.4241051250
        0.3819957120        0.1538035107       -2.9803762130
        0.3819957120        0.1690339491       -5.7090254462
        0.3819957120        0.1842643875      -10.0150727546
        0.3819957120        0.1994948259      -16.1020241296
        0.3819957120        0.2147252643      -23.7530065106
        0.3819957120        0.2299557027      -32.2012993638
        0.3819957120        0.2451861411      -40.2172975003
        0.3819957120        0.2604165796      -46.4502330860
        0.3819957120        0.2756470180      -49.9087361945
        0.3819957120        0.2908774564      -50.3478462482
        0.3819957120        0.3061078948      -48.3519035317
        0.3819957120        0.3213383332      -45.0666326067
        0.3819957120        0.3365687716      -41.7299651635
        0.3819957120        0.3517992100      -39.2442536415
        0.3819957120        0.3670296485      -37.9722147003
        0.3819957120        0.3822600869      -37.7894524022
        0.3819957120        0.3974905253      -38.2975683006
        0.3819957120        0.4127209637      -39.0601130604
        0.3819957120        0.4279514021      -39.7615247540
        0.3819957120        0.4431818405      -40.2578621857
        0.3819957120        0.4584122789      -40.5432737733
        0.3819957120        0.4736427174      -40.6790476318
        0.3819957120        0.4888731558      -40.7260954532
        0.3819957120        0.5041035942      -40.7012868273
        0.3819957120        0.5193340326      -40.5592253526
        0.3819957120        0.5345644710      -40.1933764258
        0.3819957120        0.5497949094      -39.4525456717
        0.3819957120        0.5650253478      -38.1718819690
        0.3819957120        0.5802557863      -36.2151357332
        0.3819957120        0.5954862247      -33.5181933557
        0.3819957120        0.6107166631      -30.1196602046
        0.3819957120        0.6259471015      -26.1671461939
        0.3819957120        0.6411775399      -21.8964557218
        0.3819957120        0.6564079783      -17.5899182925
        0.3819957120        0.6716384167      -13.5255832015
        0.3819957120        0.6868688552       -9.9302162416
        0.3819957120        0.7020992936       -6.9470318601
        0.3819957120        0.7173297320       -4.6246840391
        0.3819957120        0.7325601704       -2.9278304501
        0.3819957120        0.7477906088       -1.7632079239
        0.3819957120        0.7630210472       -1.0112236486
        0.3819957120        0.7782514856       -0.5533651947
        0.3819957120        0.7934819241       -0.2896627483
        0.3819957120        0.8087123625       -0.1454543460
        0.3819957120        0.8239428009       -0.0702678254
        0.3819957120        0.8391732393       -0.0327415173
        0.3819957120        0.8544036777       -0.0147446374
        0.3819957120        0.8696341161       -0.0064256978
        0.3819957120        0.8848645545       -0.0027109768
        0.3819957120        0.9000949929       -0.0011065907
        0.3819957120        0.9153254314       -0.0004363170
        0.3819957120        0.9305558698       -0.0001657817
        0.3819957120        0.9457863082       -0.0000605161
        0.3819957120        0.9610167466       -0.0000211588
        0.3819957120        0.9762471850       -0.0000070686
        0.3819957120        0.9914776234       -0.0000022516
        0.3819957120        1.0067080618        0.0000000000
        0.3819957120        1.0219385003        0.0000000000
        0.3819957120        1.0371689387        0.0000000000
        0.3819957120        1.0523993771        0.0000000000
        0.3819957120        1.0676298155        0.0000000000
        0.3819957120        1.0828602539        0.0000000000
        0.3819957120        1.0980906923        0.0000000000
        0.3819957120        1.1133211307        0.0000000000
        0.3819957120        1.1285515692        0.0000000000
        0.3819957120        1.1437820076        0.0000000000
        0.3819957120        1.1590124460        0.0000000000
        0.3819957120        1.1742428844        0.0000000000
        0.3819957120        1.1894733228        0.0000000000
        0.3819957120        1.2047037612        0.0000000000
        0.3819957120        1.2199341996        0.0000000000
        0.3819957120        1.2351646381        0.0000000000
        0.3819957120        1.2503950765        0.0000000000
        0.3819957120        1.2656255149        0.0000000000
        0.3819957120        1.2808559533        0.0000000000
        0.3819957120        1.2960863917        0.0000000000
        0.3819957120        1.3113168301        0.0000000000
        0.3819957120        1.3265472685        0.0000000000
        0.3819957120        1.3417777070        0.0000000000
        0.3819957120        1.3570081454        0.0000000000
        0.3819957120        1.3722385838        0.0000000000
        0.3819957120        1.3874690222        0.0000000000
        0.3819957120        1.4026994606        0.0000000000
        0.3819957120        1.4179298990        0.0000000000
        0.3819957120        1.4331603374        0.0000000000
        0.3819957120        1.4483907759        0.0000000000
        0.3819957120        1.4636212143        0.0000000000
        0.3819957120        1.4788516527        0.0000000000
        0.3819957120        1.4940820911        0.0000000000
        0.3819957120        1.5093125295        0.0000000000
        0.3819957120        1.5245429679        0.0000000000
        0.3819957120        1.5397734063        0.0000000000
        0.3819957120        1.5550038448        0.0000000000
        0.3819957120        1.5702342832        0.0000000000
        0.3819957120        1.5854647216        0.0000000000
        0.3819957120        1.6006951600        0.0000000000

        0.3969700795        0.0928817570       -0.0892639047
        0.3969700795        0.1081121954       -0.2444874735
        0.3969700795        0.1233426338       -0.6123735004
        0.3969700795        0.1385730722       -1.4030236515
        0.3969700795        0.1538035107       -2.9413178421
        0.3969700795        0.1690339491       -5.6445538105
        0.3969700795        0.1842643875       -9.9214078048
        0.3969700795        0.1994948259      -15.9850189553
        0.3969700795        0.2147252643      -23.6338834565
        0.3969700795        0.2299557027      -32.1183517940
        0.3969700795        0.2451861411      -40.2201870819
        0.3969700795        0.2604165796      -46.5867210118
        0.3969700795        0.2756470180      -50.2083115012
        0.3969700795        0.2908774564      -50.8096332774
        0.3969700795        0.3061078948      -48.9429295713
        0.3969700795        0.3213383332      -45.7314427812
        0.3969700795        0.3365687716      -42.4069573676
        0.3969700795        0.3517992100      -39.8814713994
        0.3969700795        0.3670296485      -38.5367620686
        0.3969700795        0.3822600869      -38.2685420804
        0.3969700795        0.3974905253      -38.6929514609
        0.3969700795        0.4127209637      -39.3797075266
        0.3969700795        0.4279514021      -40.0122873058
        0.3969700795        0.4431818405      -40.4428950627
        0.3969700795        0.4584122789      -40.6644576760
        0.3969700795        0.4736427174      -40.7447122729
        0.3969700795        0.4888731558      -40.7617938983
        0.3969700795        0.5041035942      -40.7607376489
        0.3969700795        0.5193340326      -40.7317255675
        0.3969700795        0.5345644710      -40.6034369319
        0.3969700795        0.5497949094      -40.2478389722
        0.3969700795        0.5650253478      -39.4979681957
        0.3969700795        0.5802557863      -38.1802488374
        0.3969700795        0.5954862247      -36.1571171439
        0.3969700795        0.6107166631      -33.3692523221
        0.3969700795        0.6259471015      -29.8644933106
        0.3969700795        0.6411775399      -25.8035507794
        0.3969700795        0.6564079783      -21.4389359041
        0.3969700795        0.6716384167      -17.0709185320
        0.3969700795        0.6868688552      -12.9912898021
        0.3969700795        0.7020992936       -9.4303263616
        0.3969700795        0.7173297320       -6.5220663947
        0.3969700795        0.7325601704       -4.2966067003
        0.3969700795        0.7477906088       -2.6979511787
        0.3969700795        0.7630210472       -1.6171217979
        0.3969700795        0.7782514856       -0.9271468164
        0.3969700795        0.7934819241       -0.5096868358
        0.3969700795        0.8087123625       -0.2693355997
        0.3969700795        0.8239428009       -0.1371287157
        0.3969700795        0.8391732393       -0.0673979738
        0.3969700795        0.8544036777       -0.0320216226
        0.3969700795        0.8696341161       -0.0147162654
        0.3969700795        0.8848645545       -0.0065405352
        0.3969700795        0.9000949929       -0.0028079343
        0.3969700795        0.9153254314       -0.0011620850
        0.3969700795        0.9305558698       -0.0004624226
        0.3969700795        0.9457863082       -0.0001764196
        0.3969700795        0.9610167466       -0.0000643637
        0.3969700795        0.9762471850       -0.0000224123
        0.3969700795        0.9914776234       -0.0000074394
        0.3969700795        1.0067080618       -0.0000023530
        0.3969700795        1.0219385003        0.0000000000
        0.3969700795        1.0371689387        0.0000000000
        0.3969700795        1.0523993771        0.0000000000
        0.3969700795        1.0676298155        0.0000000000
        0.3969700795        1.0828602539        0.0000000000
        0.3969700795        1.0980906923        0.0000000000
        0.3969700795        1.1133211307        0.0000000000
        0.3969700795        1.1285515692        0.0000000000
        0.3969700795        1.1437820076        0.0000000000
        0.3969700795        1.1590124460        0.0000000000
        0.3969700795        1.1742428844        0.0000000000
        0.3969700795        1.1894733228        0.0000000000
        0.3969700795        1.2047037612        0.0000000000
        0.3969700795        1.2199341996        0.0000000000
        0.3969700795        1.2351646381        0.0000000000
        0.3969700795        1.2503950765        0.0000000000
        0.3969700795        1.2656255149        0.0000000000
        0.3969700795        1.2808559533        0.0000000000
        0.3969700795        1.2960863917        0.0000000000
        0.3969700795        1.3113168301        0.0000000000
        0.3969700795        1.3265472685        0.0000000000
        0.3969700795        1.3417777070        0.0000000000
        0.3969700795        1.3570081454        0.0000000000
        0.3969700795        1.3722385838        0.0000000000
        0.3969700795        1.3874690222        0.0000000000
        0.3969700795        1.4026994606        0.0000000000
        0.3969700795        1.4179298990        0.0000000000
        0.3969700795        1.4331603374        0.0000000000
        0.3969700795        1.4483907759        0.0000000000
        0.3969700795        1.4636212143        0.0000000000
        0.3969700795        1.4788516527        0.0000000000
        0.3969700795        1.4940820911        0.0000000000
        0.3969700795        1.5093125295        0.0000000000
        0.3969700795        1.5245429679        0.0000000000
        0.3969700795        1.5397734063        0.0000000000
        0.3969700795        1.5550038448        0.0000000000
        0.3969700795        1.5702342832        0.0000000000
        0.3969700795        1.5854647216        0.0000000000
        0.3969700795        1.6006951600        0.0000000000

        0.4119444470        0.0928817570       -0.0855493815
        0.4119444470        0.1081121954       -0.2348255381
        0.4119444470        0.1233426338       -0.5895396688
        0.4119444470        0.1385730722       -1.3540594452
        0.4119444470        0.1538035107       -2.8462204977
        0.4119444470        0.1690339491       -5.4777153550
        0.4119444470        0.1842643875       -9.6580635725
        0.4119444470        0.1994948259      -15.6134120651
        0.4119444470        0.2147252643      -23.1701786693
        0.4119444470        0.2299557027      -31.6171419837
        0.4119444470        0.2451861411      -39.7720913033
        0.4119444470        0.2604165796      -46.2988540671
        0.4119444470        0.2756470180      -50.1723851614
        0.4119444470        0.2908774564      -51.0708075325
        0.4119444470        0.3061078948      -49.4840499053
        0.4119444470        0.3213383332      -46.4800858428
        0.4119444470        0.3365687716      -43.2612090855
        0.4119444470        0.3517992100      -40.7419294735
        0.4119444470        0.3670296485      -39.3314297178
        0.4119444470        0.3822600869      -38.9630159542
        0.4119444470        0.3974905253      -39.2859746624
        0.4119444470        0.4127209637      -39.8895569442
        0.4119444470        0.4279514021      -40.4611196471
        0.4119444470        0.4431818405      -40.8449304188
        0.4119444470        0.4584122789      -41.0213385847
        0.4119444470        0.4736427174      -41.0488407045
        0.4119444470        0.4888731558      -41.0065683242
        0.4119444470        0.5041035942      -40.9553299310
        0.4119444470        0.5193340326      -40.9168023370
        0.4119444470        0.5345644710      -40.8627121034
        0.4119444470        0.5497949094      -40.7092476214
        0.4119444470        0.5650253478      -40.3192424175
        0.4119444470        0.5802557863      -39.5180181927
        0.4119444470        0.5954862247      -38.1255749751
        0.4119444470        0.6107166631      -36.0008127978
        0.4119444470        0.6259471015      -33.0869062341
        0.4119444470        0.6411775399      -29.4436337080
        0.4119444470        0.6564079783      -25.2537451574
        0.4119444470        0.6716384167      -20.7969582835
        0.4119444470        0.6868688552      -16.3960156974
        0.4119444470        0.7020992936      -12.3505334567
        0.4119444470        0.7173297320       -8.8801293928
        0.4119444470        0.7325601704       -6.0944344278
        0.4119444470        0.7477906088       -3.9956714279
        0.4119444470        0.7630210472       -2.5063142926
        0.4119444470        0.7782514856       -1.5069522334
        0.4119444470        0.7934819241       -0.8703294987
        0.4119444470        0.8087123625       -0.4838021544
        0.4119444470        0.8239428009       -0.2593178768
        0.4119444470        0.8391732393       -0.1342127380
        0.4119444470        0.8544036777       -0.0671324907
        0.4119444470        0.8696341161       -0.0324577203
        0.4119444470        0.8848645545       -0.0151580494
        0.4119444470        0.9000949929       -0.0068268692
        0.4119444470        0.9153254314       -0.0029584389
        0.4119444470        0.9305558698       -0.0012303763
        0.4119444470        0.9457863082       -0.0004898353
        0.4119444470        0.9610167466       -0.0001863041
        0.4119444470        0.9762471850       -0.0000676076
        0.4119444470        0.9914776234       -0.0000233948
        0.4119444470        1.0067080618       -0.0000077200
        0.4119444470        1.0219385003       -0.0000024291
        0.4119444470        1.0371689387        0.0000000000
        0.4119444470        1.0523993771        0.0000000000
        0.4119444470        1.0676298155        0.0000000000
        0.4119444470        1.0828602539        0.0000000000
        0.4119444470        1.0980906923        0.0000000000
        0.4119444470        1.1133211307        0.0000000000
        0.4119444470        1.1285515692        0.0000000000
        0.4119444470        1.1437820076        0.0000000000
        0.4119444470        1.1590124460        0.0000000000
        0.4119444470        1.1742428844        0.0000000000
        0.4119444470        1.1894733228        0.0000000000
        0.4119444470        1.2047037612        0.0000000000
        0.4119444470        1.2199341996        0.0000000000
        0.4119444470        1.2351646381        0.0000000000
        0.4119444470        1.2503950765        0.0000000000
        0.4119444470        1.2656255149        0.0000000000
        0.4119444470        1.2808559533        0.0000000000
        0.4119444470        1.2960863917        0.0000000000
        0.4119444470        1.3113168301        0.0000000000
        0.4119444470        1.3265472685        0.0000000000
        0.4119444470        1.3417777070        0.0000000000
        0.4119444470        1.3570081454        0.0000000000
        0.4119444470        1.3722385838        0.0000000000
        0.4119444470        1.3874690222        0.0000000000
        0.4119444470        1.4026994606        0.0000000000
        0.4119444470        1.4179298990        0.0000000000
        0.4119444470        1.4331603374        0.0000000000
        0.4119444470        1.4483907759        0.0000000000
        0.4119444470        1.4636212143        0.0000000000
        0.4119444470        1.4788516527        0.0000000000
        0.4119444470        1.4940820911        0.0000000000
        0.4119444470        1.5093125295        0.0000000000
        0.4119444470        1.5245429679        0.0000000000
        0.4119444470        1.5397734063        0.0000000000
        0.4119444470        1.5550038448        0.0000000000
        0.4119444470        1.5702342832        0.0000000000
        0.4119444470        1.5854647216        0.0000000000
        0.4119444470        1.6006951600        0.0000000000

        0.4269188146        0.0928817570       -0.0798637646
        0.4269188146        0.1081121954       -0.2198571952
        0.4269188146        0.1233426338       -0.5536755314
        0.4269188146        0.1385730722       -1.2759202597
        0.4269188146        0.1538035107       -2.6915898746
        0.4269188146        0.1690339491       -5.2002331946
        0.4269188146        0.1842643875       -9.2075887805
        0.4269188146        0.1994948259      -14.9541166629
        0.4269188146        0.2147252643      -22.3050565487
        0.4269188146        0.2299557027      -30.6086366692
        0.4269188146        0.2451861411      -38.7449958943
        0.4269188146        0.2604165796      -45.4164849882
        0.4269188146        0.2756470180      -49.5901794941
        0.4269188146        0.2908774564      -50.8856695410
        0.4269188146        0.3061078948      -49.7028784965
        0.4269188146        0.3213383332      -47.0222077128
        0.4269188146        0.3365687716      -43.9920864551
        0.4269188146        0.3517992100      -41.5207495904
        0.4269188146        0.3670296485      -40.0515145002
        0.4269188146        0.3822600869      -39.5714445699
        0.4269188146        0.3974905253      -39.7806924466
        0.4269188146        0.4127209637      -40.3013104550
        0.4269188146        0.4279514021      -40.8306246810
        0.4269188146        0.4431818405      -41.2038269997
        0.4269188146        0.4584122789      -41.3815879548
        0.4269188146        0.4736427174      -41.4016876113
        0.4269188146        0.4888731558      -41.3300897020
        0.4269188146        0.5041035942      -41.2286700076
        0.4269188146        0.5193340326      -41.1384182987
        0.4269188146        0.5345644710      -41.0684565260
        0.4269188146        0.5497949094      -40.9841980806
        0.4269188146        0.5650253478      -40.7964853722
        0.4269188146        0.5802557863      -40.3599201589
        0.4269188146        0.5954862247      -39.4887635129
        0.4269188146        0.6107166631      -37.9931979202
        0.4269188146        0.6259471015      -35.7301843527
        0.4269188146        0.6411775399      -32.6548399267
        0.4269188146        0.6564079783      -28.8537569024
        0.4269188146        0.6716384167      -24.5444464146
        0.4269188146        0.6868688552      -20.0362390378
        0.4269188146        0.7020992936      -15.6636541534
        0.4269188146        0.7173297320      -11.7153207371
        0.4269188146        0.7325601704       -8.3827049436
        0.4269188146        0.7477906088       -5.7424627098
        0.4269188146        0.7630210472       -3.7708613669
        0.4269188146        0.7782514856       -2.3773002743
        0.4269188146        0.7934819241       -1.4412671751
        0.4269188146        0.8087123625       -0.8416192483
        0.4269188146        0.8239428009       -0.4740362566
        0.4269188146        0.8391732393       -0.2578082778
        0.4269188146        0.8544036777       -0.1354554781
        0.4269188146        0.8696341161       -0.0687393219
        0.4269188146        0.8848645545       -0.0336542808
        0.4269188146        0.9000949929       -0.0158664911
        0.4269188146        0.9153254314       -0.0071861778
        0.4269188146        0.9305558698       -0.0031191992
        0.4269188146        0.9457863082       -0.0012948451
        0.4269188146        0.9610167466       -0.0005133383
        0.4269188146        0.9762471850       -0.0001942185
        0.4269188146        0.9914776234       -0.0000701165
        0.4269188146        1.0067080618       -0.0000241592
        0.4269188146        1.0219385003       -0.0000079441
        0.4269188146        1.0371689387       -0.0000024925
        0.4269188146        1.0523993771        0.0000000000
        0.4269188146        1.0676298155        0.0000000000
        0.4269188146        1.0828602539        0.0000000000
        0.4269188146        1.0980906923        0.0000000000
        0.4269188146        1.1133211307        0.0000000000
        0.4269188146        1.1285515692        0.0000000000
        0.4269188146        1.1437820076        0.0000000000
        0.4269188146        1.1590124460        0.0000000000
        0.4269188146        1.1742428844        0.0000000000
        0.4269188146        1.1894733228        0.0000000000
        0.4269188146        1.2047037612        0.0000000000
        0.4269188146        1.2199341996        0.0000000000
        0.4269188146        1.2351646381        0.0000000000
        0.4269188146        1.2503950765        0.0000000000
        0.4269188146        1.2656255149        0.0000000000
        0.4269188146        1.2808559533        0.0000000000
        0.4269188146        1.2960863917        0.0000000000
        0.4269188146        1.3113168301        0.0000000000
        0.4269188146        1.3265472685        0.0000000000
        0.4269188146        1.3417777070        0.0000000000
        0.4269188146        1.3570081454        0.0000000000
        0.4269188146        1.3722385838        0.0000000000
        0.4269188146        1.3874690222        0.0000000000
        0.4269188146        1.4026994606        0.0000000000
        0.4269188146        1.4179298990        0.0000000000
        0.4269188146        1.4331603374        0.0000000000
        0.4269188146        1.4483907759        0.0000000000
        0.4269188146        1.4636212143        0.0000000000
        0.4269188146        1.4788516527        0.0000000000
        0.4269188146        1.4940820911        0.0000000000
        0.4269188146        1.5093125295        0.0000000000
        0.4269188146        1.5245429679        0.0000000000
        0.4269188146        1.5397734063        0.0000000000
        0.4269188146        1.5550038448        0.0000000000
        0.4269188146        1.5702342832        0.0000000000
        0.4269188146        1.5854647216        0.0000000000
        0.4269188146        1.6006951600        0.0000000000

        0.4418931821        0.0928817570       -0.0723155428
        0.4418931821        0.1081121954       -0.1998020293
        0.4418931821        0.1233426338       -0.5051295067
        0.4418931821        0.1385730722       -1.1689240020
        0.4418931821        0.1538035107       -2.4770428035
        0.4418931821        0.1690339491       -4.8092687669
        0.4418931821        0.1842643875       -8.5611291822
        0.4418931821        0.1994948259      -13.9863542991
        0.4418931821        0.2147252643      -20.9977350382
        0.4418931821        0.2299557027      -29.0231762781
        0.4418931821        0.2451861411      -37.0332517579
        0.4418931821        0.2604165796      -43.7955526982
        0.4418931821        0.2756470180      -48.2834082634
        0.4418931821        0.2908774564      -50.0522306814
        0.4418931821        0.3061078948      -49.3879568620
        0.4418931821        0.3213383332      -47.1509330742
        0.4418931821        0.3365687716      -44.4077206060
        0.4418931821        0.3517992100      -42.0461266891
        0.4418931821        0.3670296485      -40.5451472771
        0.4418931821        0.3822600869      -39.9579832294
        0.4418931821        0.3974905253      -40.0513338121
        0.4418931821        0.4127209637      -40.4929149096
        0.4418931821        0.4279514021      -40.9972771389
        0.4418931821        0.4431818405      -41.3922469027
        0.4418931821        0.4584122789      -41.6162469814
        0.4418931821        0.4736427174      -41.6805298085
        0.4418931821        0.4888731558      -41.6291637013
        0.4418931821        0.5041035942      -41.5135409707
        0.4418931821        0.5193340326      -41.3804797818
        0.4418931821        0.5345644710      -41.2637395927
        0.4418931821        0.5497949094      -41.1705822199
        0.4418931821        0.5650253478      -41.0633839084
        0.4418931821        0.5802557863      -40.8443157175
        0.4418931821        0.5954862247      -40.3541916560
        0.4418931821        0.6107166631      -39.3937542069
        0.4418931821        0.6259471015      -37.7680486481
        0.4418931821        0.6411775399      -35.3443142115
        0.4418931821        0.6564079783      -32.1047384074
        0.4418931821        0.6716384167      -28.1726696403
        0.4418931821        0.6868688552      -23.7983160593
        0.4418931821        0.7020992936      -19.3059897540
        0.4418931821        0.7173297320      -15.0215870135
        0.4418931821        0.7325601704      -11.2065627223
        0.4418931821        0.7477906088       -8.0190527640
        0.4418931821        0.7630210472       -5.5085430021
        0.4418931821        0.7782514856       -3.6367102384
        0.4418931821        0.7934819241       -2.3104671479
        0.4418931821        0.8087123625       -1.4144369617
        0.4418931821        0.8239428009       -0.8353677742
        0.4418931821        0.8391732393       -0.4763704190
        0.4418931821        0.8544036777       -0.2623474041
        0.4418931821        0.8696341161       -0.1394465278
        0.4418931821        0.8848645545       -0.0714342980
        0.4418931821        0.9000949929       -0.0351944305
        0.4418931821        0.9153254314       -0.0166384011
        0.4418931821        0.9305558698       -0.0075320578
        0.4418931821        0.9457863082       -0.0032598824
        0.4418931821        0.9610167466       -0.0013476808
        0.4418931821        0.9762471850       -0.0005320221
        0.4418931821        0.9914776234       -0.0002005562
        0.4418931821        1.0067080618       -0.0000721975
        0.4418931821        1.0219385003       -0.0000248091
        0.4418931821        1.0371689387       -0.0000081318
        0.4418931821        1.0523993771       -0.0000025393
        0.4418931821        1.0676298155        0.0000000000
        0.4418931821        1.0828602539        0.0000000000
        0.4418931821        1.0980906923        0.0000000000
        0.4418931821        1.1133211307        0.0000000000
        0.4418931821        1.1285515692        0.0000000000
        0.4418931821        1.1437820076        0.0000000000
        0.4418931821        1.1590124460        0.0000000000
        0.4418931821        1.1742428844        0.0000000000
        0.4418931821        1.1894733228        0.0000000000
        0.4418931821        1.2047037612        0.0000000000
        0.4418931821        1.2199341996        0.0000000000
        0.4418931821        1.2351646381        0.0000000000
        0.4418931821        1.2503950765        0.0000000000
        0.4418931821        1.2656255149        0.0000000000
        0.4418931821        1.2808559533        0.0000000000
        0.4418931821        1.2960863917        0.0000000000
        0.4418931821        1.3113168301        0.0000000000
        0.4418931821        1.3265472685        0.0000000000
        0.4418931821        1.3417777070        0.0000000000
        0.4418931821        1.3570081454        0.0000000000
        0.4418931821        1.3722385838        0.0000000000
        0.4418931821        1.3874690222        0.0000000000
        0.4418931821        1.4026994606        0.0000000000
        0.4418931821        1.4179298990        0.0000000000
        0.4418931821        1.4331603374        0.0000000000
        0.4418931821        1.4483907759        0.0000000000
        0.4418931821        1.4636212143        0.0000000000
        0.4418931821        1.4788516527        0.0000000000
        0.4418931821        1.4940820911        0.0000000000
        0.4418931821        1.5093125295        0.0000000000
        0.4418931821        1.5245429679        0.0000000000
        0.4418931821        1.5397734063        0.0000000000
        0.4418931821        1.5550038448        0.0000000000
        0.4418931821        1.5702342832        0.0000000000
        0.4418931821        1.5854647216        0.0000000000
        0.4418931821        1.6006951600        0.0000000000

        0.4568675496        0.0928817570       -0.0632158232
        0.4568675496        0.1081121954       -0.1754240534
        0.4568675496        0.1233426338       -0.4455814521
        0.4568675496        0.1385730722       -1.0363505262
        0.4568675496        0.1538035107       -2.2081861199
        0.4568675496        0.1690339491       -4.3129878236
        0.4568675496        0.1842643875       -7.7281827577
        0.4568675496        0.1994948259      -12.7171191708
        0.4568675496        0.2147252643      -19.2455819228
        0.4568675496        0.2299557027      -26.8387752682
        0.4568675496        0.2451861411      -34.5857602581
        0.4568675496        0.2604165796      -41.3500224455
        0.4568675496        0.2756470180      -46.1329199169
        0.4568675496        0.2908774564      -48.4290410266
        0.4568675496        0.3061078948      -48.3931747499
        0.4568675496        0.3213383332      -46.7348792018
        0.4568675496        0.3365687716      -44.4068576502
        0.4568675496        0.3517992100      -42.2544140138
        0.4568675496        0.3670296485      -40.7849918852
        0.4568675496        0.3822600869      -40.1233728481
        0.4568675496        0.3974905253      -40.1146300058
        0.4568675496        0.4127209637      -40.4840911485
        0.4568675496        0.4279514021      -40.9720548380
        0.4568675496        0.4431818405      -41.4035340517
        0.4568675496        0.4584122789      -41.6963415210
        0.4568675496        0.4736427174      -41.8348856821
        0.4568675496        0.4888731558      -41.8389667316
        0.4568675496        0.5041035942      -41.7440205221
        0.4568675496        0.5193340326      -41.5931665704
        0.4568675496        0.5345644710      -41.4318156511
        0.4568675496        0.5497949094      -41.2959153108
        0.4568675496        0.5650253478      -41.1919112264
        0.4568675496        0.5802557863      -41.0742955891
        0.4568675496        0.5954862247      -40.8311450091
        0.4568675496        0.6107166631      -40.2881582872
        0.4568675496        0.6259471015      -39.2373967007
        0.4568675496        0.6411775399      -37.4884014077
        0.4568675496        0.6564079783      -34.9284701104
        0.4568675496        0.6716384167      -31.5706440821
        0.4568675496        0.6868688552      -27.5686722946
        0.4568675496        0.7020992936      -23.1901720864
        0.4568675496        0.7173297320      -18.7570308748
        0.4568675496        0.7325601704      -14.5755076339
        0.4568675496        0.7477906088      -10.8799908827
        0.4568675496        0.7630210472       -7.8047640973
        0.4568675496        0.7782514856       -5.3848133302
        0.4568675496        0.7934819241       -3.5771115505
        0.4568675496        0.8087123625       -2.2906873196
        0.4568675496        0.8239428009       -1.4155839118
        0.4568675496        0.8391732393       -0.8447256563
        0.4568675496        0.8544036777       -0.4867013122
        0.4568675496        0.8696341161       -0.2704940518
        0.4568675496        0.8848645545       -0.1447632327
        0.4568675496        0.9000949929       -0.0744465096
        0.4568675496        0.9153254314       -0.0367120332
        0.4568675496        0.9305558698       -0.0173307359
        0.4568675496        0.9457863082       -0.0078233149
        0.4568675496        0.9610167466       -0.0033751636
        0.4568675496        0.9762471850       -0.0013913774
        0.4568675496        0.9914776234       -0.0005479963
        0.4568675496        1.0067080618       -0.0002061220
        0.4568675496        1.0219385003       -0.0000739765
        0.4568675496        1.0371689387       -0.0000253011
        0.4568675496        1.0523993771       -0.0000082335
        0.4568675496        1.0676298155       -0.0000025453
        0.4568675496        1.0828602539        0.0000000000
        0.4568675496        1.0980906923        0.0000000000
        0.4568675496        1.1133211307        0.0000000000
        0.4568675496        1.1285515692        0.0000000000
        0.4568675496        1.1437820076        0.0000000000
        0.4568675496        1.1590124460        0.0000000000
        0.4568675496        1.1742428844        0.0000000000
        0.4568675496        1.1894733228        0.0000000000
        0.4568675496        1.2047037612        0.0000000000
        0.4568675496        1.2199341996        0.0000000000
        0.4568675496        1.2351646381        0.0000000000
        0.4568675496        1.2503950765        0.0000000000
        0.4568675496        1.2656255149        0.0000000000
        0.4568675496        1.2808559533        0.0000000000
        0.4568675496        1.2960863917        0.0000000000
        0.4568675496        1.3113168301        0.0000000000
        0.4568675496        1.3265472685        0.0000000000
        0.4568675496        1.3417777070        0.0000000000
        0.4568675496        1.3570081454        0.0000000000
        0.4568675496        1.3722385838        0.0000000000
        0.4568675496        1.3874690222        0.0000000000
        0.4568675496        1.4026994606        0.0000000000
        0.4568675496        1.4179298990        0.0000000000
        0.4568675496        1.4331603374        0.0000000000
        0.4568675496        1.4483907759        0.0000000000
        0.4568675496        1.4636212143        0.0000000000
        0.4568675496        1.4788516527        0.0000000000
        0.4568675496        1.4940820911        0.0000000000
        0.4568675496        1.5093125295        0.0000000000
        0.4568675496        1.5245429679        0.0000000000
        0.4568675496        1.5397734063        0.0000000000
        0.4568675496        1.5550038448        0.0000000000
        0.4568675496        1.5702342832        0.0000000000
        0.4568675496        1.5854647216        0.0000000000
        0.4568675496        1.6006951600        0.0000000000

        0.4718419171        0.0928817570       -0.0530964406
        0.4718419171        0.1081121954       -0.1480962068
        0.4718419171        0.1233426338       -0.3782413867
        0.4718419171        0.1385730722       -0.8849806556
        0.4718419171        0.1538035107       -1.8979157464
        0.4718419171        0.1690339491       -3.7333559785
        0.4718419171        0.1842643875       -6.7419826270
        0.4718419171        0.1994948259      -11.1904507091
        0.4718419171        0.2147252643      -17.0983646019
        0.4718419171        0.2299557027      -24.1005299448
        0.4718419171        0.2451861411      -31.4290830299
        0.4718419171        0.2604165796      -38.0752415433
        0.4718419171        0.2756470180      -43.0972249415
        0.4718419171        0.2908774564      -45.9433851857
        0.4718419171        0.3061078948      -46.6312975201
        0.4718419171        0.3213383332      -45.6951359956
        0.4718419171        0.3365687716      -43.9402542688
        0.4718419171        0.3517992100      -42.1390958121
        0.4718419171        0.3670296485      -40.8089233892
        0.4718419171        0.3822600869      -40.1413002734
        0.4718419171        0.3974905253      -40.0651999372
        0.4718419171        0.4127209637      -40.3736704279
        0.4718419171        0.4279514021      -40.8427737169
        0.4718419171        0.4431818405      -41.3025415002
        0.4718419171        0.4584122789      -41.6558727041
        0.4718419171        0.4736427174      -41.8646220008
        0.4718419171        0.4888731558      -41.9272930931
        0.4718419171        0.5041035942      -41.8639633000
        0.4718419171        0.5193340326      -41.7105696159
        0.4718419171        0.5345644710      -41.5155214443
        0.4718419171        0.5497949094      -41.3306926123
        0.4718419171        0.5650253478      -41.1938445773
        0.4718419171        0.5802557863      -41.1055296593
        0.4718419171        0.5954862247      -41.0075977747
        0.4718419171        0.6107166631      -40.7724755664
        0.4718419171        0.6259471015      -40.2123529322
        0.4718419171        0.6411775399      -39.1134498145
        0.4718419171        0.6564079783      -37.2911955148
        0.4718419171        0.6716384167      -34.6502989958
        0.4718419171        0.6868688552      -31.2267586348
        0.4718419171        0.7020992936      -27.1933587034
        0.4718419171        0.7173297320      -22.8252113577
        0.4718419171        0.7325601704      -18.4387137428
        0.4718419171        0.7477906088      -14.3262178155
        0.4718419171        0.7630210472      -10.7064162417
        0.4718419171        0.7782514856       -7.7008676231
        0.4718419171        0.7934819241       -5.3365648704
        0.4718419171        0.8087123625       -3.5671197438
        0.4718419171        0.8239428009       -2.3021178145
        0.4718419171        0.8391732393       -1.4350382149
        0.4718419171        0.8544036777       -0.8636505654
        0.4718419171        0.8696341161       -0.5011850199
        0.4718419171        0.8848645545       -0.2799199322
        0.4718419171        0.9000949929       -0.1501617640
        0.4718419171        0.9153254314       -0.0772306416
        0.4718419171        0.9305558698       -0.0380321997
        0.4718419171        0.9457863082       -0.0179183556
        0.4718419171        0.9610167466       -0.0080730951
        0.4718419171        0.9762471850       -0.0034771410
        0.4718419171        0.9914776234       -0.0014308827
        0.4718419171        1.0067080618       -0.0005620566
        0.4718419171        1.0219385003       -0.0002104515
        0.4718419171        1.0371689387       -0.0000749945
        0.4718419171        1.0523993771       -0.0000253930
        0.4718419171        1.0676298155       -0.0000081586
        0.4718419171        1.0828602539       -0.0000024840
        0.4718419171        1.0980906923        0.0000000000
        0.4718419171        1.1133211307        0.0000000000
        0.4718419171        1.1285515692        0.0000000000
        0.4718419171        1.1437820076        0.0000000000
        0.4718419171        1.1590124460        0.0000000000
        0.4718419171        1.1742428844        0.0000000000
        0.4718419171        1.1894733228        0.0000000000
        0.4718419171        1.2047037612        0.0000000000
        0.4718419171        1.2199341996        0.0000000000
        0.4718419171        1.2351646381        0.0000000000
        0.4718419171        1.2503950765        0.0000000000
        0.4718419171        1.2656255149        0.0000000000
        0.4718419171        1.2808559533        0.0000000000
        0.4718419171        1.2960863917        0.0000000000
        0.4718419171        1.3113168301        0.0000000000
        0.4718419171        1.3265472685        0.0000000000
        0.4718419171        1.3417777070        0.0000000000
        0.4718419171        1.3570081454        0.0000000000
        0.4718419171        1.3722385838        0.0000000000
        0.4718419171        1.3874690222        0.0000000000
        0.4718419171        1.4026994606        0.0000000000
        0.4718419171        1.4179298990        0.0000000000
        0.4718419171        1.4331603374        0.0000000000
        0.4718419171        1.4483907759        0.0000000000
        0.4718419171        1.4636212143        0.0000000000
        0.4718419171        1.4788516527        0.0000000000
        0.4718419171        1.4940820911        0.0000000000
        0.4718419171        1.5093125295        0.0000000000
        0.4718419171        1.5245429679        0.0000000000
        0.4718419171        1.5397734063        0.0000000000
        0.4718419171        1.5550038448        0.0000000000
        0.4718419171        1.5702342832        0.0000000000
        0.4718419171        1.5854647216        0.0000000000
        0.4718419171        1.6006951600        0.0000000000

        0.4868162847        0.0928817570       -0.0426530703
        0.4868162847        0.1081121954       -0.1196642151
        0.4868162847        0.1233426338       -0.3075610780
        0.4868162847        0.1385730722       -0.7245634798
        0.4868162847        0.1538035107       -1.5655837018
        0.4868162847        0.1690339491       -3.1051103397
        0.4868162847        0.1842643875       -5.6587238868
        0.4868162847        0.1994948259       -9.4878695036
        0.4868162847        0.2147252643      -14.6613117834
        0.4868162847        0.2299557027      -20.9277698942
        0.4868162847        0.2451861411      -27.6793814485
        0.4868162847        0.2604165796      -34.0636603078
        0.4868162847        0.2756470180      -39.2287463672
        0.4868162847        0.2908774564      -42.6029177100
        0.4868162847        0.3061078948      -44.0752803477
        0.4868162847        0.3213383332      -43.9918058615
        0.4868162847        0.3365687716      -42.9806926360
        0.4868162847        0.3517992100      -41.7056268067
        0.4868162847        0.3670296485      -40.6633923675
        0.4868162847        0.3822600869      -40.0949698017
        0.4868162847        0.3974905253      -40.0097828817
        0.4868162847        0.4127209637      -40.2751995619
        0.4868162847        0.4279514021      -40.7142457222
        0.4868162847        0.4431818405      -41.1735268363
        0.4868162847        0.4584122789      -41.5509647893
        0.4868162847        0.4736427174      -41.7939494370
        0.4868162847        0.4888731558      -41.8861992254
        0.4868162847        0.5041035942      -41.8370671370
        0.4868162847        0.5193340326      -41.6768250725
        0.4868162847        0.5345644710      -41.4536110387
        0.4868162847        0.5497949094      -41.2263302953
        0.4868162847        0.5650253478      -41.0510045723
        0.4868162847        0.5802557863      -40.9615041044
        0.4868162847        0.5954862247      -40.9475401822
        0.4868162847        0.6107166631      -40.9349917078
        0.4868162847        0.6259471015      -40.7772133770
        0.4868162847        0.6411775399      -40.2678607633
        0.4868162847        0.6564079783      -39.1809003602
        0.4868162847        0.6716384167      -37.3310701531
        0.4868162847        0.6868688552      -34.6348499999
        0.4868162847        0.7020992936      -31.1476718491
        0.4868162847        0.7173297320      -27.0617679352
        0.4868162847        0.7325601704      -22.6655640013
        0.4868162847        0.7477906088      -18.2801462774
        0.4868162847        0.7630210472      -14.1944056246
        0.4868162847        0.7782514856      -10.6174928673
        0.4868162847        0.7934819241       -7.6585337041
        0.4868162847        0.8087123625       -5.3332051309
        0.4868162847        0.8239428009       -3.5884602360
        0.4868162847        0.8391732393       -2.3332217816
        0.4868162847        0.8544036777       -1.4648796967
        0.4868162847        0.8696341161       -0.8867235685
        0.4868162847        0.8848645545       -0.5165163766
        0.4868162847        0.9000949929       -0.2889816505
        0.4868162847        0.9153254314       -0.1550522016
        0.4868162847        0.9305558698       -0.0796961354
        0.4868162847        0.9457863082       -0.0392132785
        0.4868162847        0.9610167466       -0.0184587224
        0.4868162847        0.9762471850       -0.0083064311
        0.4868162847        0.9914776234       -0.0035694592
        0.4868162847        1.0067080618       -0.0014626617
        0.4868162847        1.0219385003       -0.0005705727
        0.4868162847        1.0371689387       -0.0002115394
        0.4868162847        1.0523993771       -0.0000744366
        0.4868162847        1.0676298155       -0.0000248375
        0.4868162847        1.0828602539       -0.0000078544
        0.4868162847        1.0980906923       -0.0000023537
        0.4868162847        1.1133211307        0.0000000000
        0.4868162847        1.1285515692        0.0000000000
        0.4868162847        1.1437820076        0.0000000000
        0.4868162847        1.1590124460        0.0000000000
        0.4868162847        1.1742428844        0.0000000000
        0.4868162847        1.1894733228        0.0000000000
        0.4868162847        1.2047037612        0.0000000000
        0.4868162847        1.2199341996        0.0000000000
        0.4868162847        1.2351646381        0.0000000000
        0.4868162847        1.2503950765        0.0000000000
        0.4868162847        1.2656255149        0.0000000000
        0.4868162847        1.2808559533        0.0000000000
        0.4868162847        1.2960863917        0.0000000000
        0.4868162847        1.3113168301        0.0000000000
        0.4868162847        1.3265472685        0.0000000000
        0.4868162847        1.3417777070        0.0000000000
        0.4868162847        1.3570081454        0.0000000000
        0.4868162847        1.3722385838        0.0000000000
        0.4868162847        1.3874690222        0.0000000000
        0.4868162847        1.4026994606        0.0000000000
        0.4868162847        1.4179298990        0.0000000000
        0.4868162847        1.4331603374        0.0000000000
        0.4868162847        1.4483907759        0.0000000000
        0.4868162847        1.4636212143        0.0000000000
        0.4868162847        1.4788516527        0.0000000000
        0.4868162847        1.4940820911        0.0000000000
        0.4868162847        1.5093125295        0.0000000000
        0.4868162847        1.5245429679        0.0000000000
        0.4868162847        1.5397734063        0.0000000000
        0.4868162847        1.5550038448        0.0000000000
        0.4868162847        1.5702342832        0.0000000000
        0.4868162847        1.5854647216        0.0000000000
        0.4868162847        1.6006951600        0.0000000000

        0.5017906522        0.0928817570       -0.0326286681
        0.5017906522        0.1081121954       -0.0921442543
        0.5017906522        0.1233426338       -0.2385250750
        0.5017906522        0.1385730722       -0.5663177337
        0.5017906522        0.1538035107       -1.2341545690
        0.5017906522        0.1690339491       -2.4709468162
        0.5017906522        0.1842643875       -4.5503699793
        0.5017906522        0.1994948259       -7.7190425312
        0.5017906522        0.2147252643      -12.0849411697
        0.5017906522        0.2299557027      -17.5054655578
        0.5017906522        0.2451861411      -23.5383148884
        0.5017906522        0.2604165796      -29.5073396086
        0.5017906522        0.2756470180      -34.6828105530
        0.5017906522        0.2908774564      -38.5079776234
        0.5017906522        0.3061078948      -40.7682502533
        0.5017906522        0.3213383332      -41.6253381623
        0.5017906522        0.3365687716      -41.5110175777
        0.5017906522        0.3517992100      -40.9448478314
        0.5017906522        0.3670296485      -40.3644422959
        0.5017906522        0.3822600869      -40.0303301556
        0.5017906522        0.3974905253      -40.0178889176
        0.5017906522        0.4127209637      -40.2693889600
        0.5017906522        0.4279514021      -40.6655218927
        0.5017906522        0.4431818405      -41.0841591417
        0.5017906522        0.4584122789      -41.4323319532
        0.5017906522        0.4736427174      -41.6543356732
        0.5017906522        0.4888731558      -41.7275833823
        0.5017906522        0.5041035942      -41.6567983750
        0.5017906522        0.5193340326      -41.4702965246
        0.5017906522        0.5345644710      -41.2162300062
        0.5017906522        0.5497949094      -40.9557938410
        0.5017906522        0.5650253478      -40.7527455022
        0.5017906522        0.5802557863      -40.6597174671
        0.5017906522        0.5954862247      -40.7006660802
        0.5017906522        0.6107166631      -40.8491928954
        0.5017906522        0.6259471015      -41.0077486352
        0.5017906522        0.6411775399      -41.0000023202
        0.5017906522        0.6564079783      -40.5900121687
        0.5017906522        0.6716384167      -39.5322266584
        0.5017906522        0.6868688552      -37.6399195451
        0.5017906522        0.7020992936      -34.8472702904
        0.5017906522        0.7173297320      -31.2404224350
        0.5017906522        0.7325601704      -27.0451760883
        0.5017906522        0.7477906088      -22.5761216671
        0.5017906522        0.7630210472      -18.1657830285
        0.5017906522        0.7782514856      -14.0977208523
        0.5017906522        0.7934819241      -10.5633125985
        0.5017906522        0.8087123625       -7.6504060544
        0.5017906522        0.8239428009       -5.3588773465
        0.5017906522        0.8391732393       -3.6298376142
        0.5017906522        0.8544036777       -2.3750246827
        0.5017906522        0.8696341161       -1.4986146486
        0.5017906522        0.8848645545       -0.9101888655
        0.5017906522        0.9000949929       -0.5311765206
        0.5017906522        0.9153254314       -0.2974476273
        0.5017906522        0.9305558698       -0.1596568558
        0.5017906522        0.9457863082       -0.0820679176
        0.5017906522        0.9610167466       -0.0403581653
        0.5017906522        0.9762471850       -0.0189631462
        0.5017906522        0.9914776234       -0.0085002424
        0.5017906522        1.0067080618       -0.0036285936
        0.5017906522        1.0219385003       -0.0014726141
        0.5017906522        1.0371689387       -0.0005673765
        0.5017906522        1.0523993771       -0.0002073403
        0.5017906522        1.0676298155       -0.0000718436
        0.5017906522        1.0828602539       -0.0000236073
        0.5017906522        1.0980906923       -0.0000073605
        0.5017906522        1.1133211307       -0.0000021804
        0.5017906522        1.1285515692        0.0000000000
        0.5017906522        1.1437820076        0.0000000000
        0.5017906522        1.1590124460        0.0000000000
        0.5017906522        1.1742428844        0.0000000000
        0.5017906522        1.1894733228        0.0000000000
        0.5017906522        1.2047037612        0.0000000000
        0.5017906522        1.2199341996        0.0000000000
        0.5017906522        1.2351646381        0.0000000000
        0.5017906522        1.2503950765        0.0000000000
        0.5017906522        1.2656255149        0.0000000000
        0.5017906522        1.2808559533        0.0000000000
        0.5017906522        1.2960863917        0.0000000000
        0.5017906522        1.3113168301        0.0000000000
        0.5017906522        1.3265472685        0.0000000000
        0.5017906522        1.3417777070        0.0000000000
        0.5017906522        1.3570081454        0.0000000000
        0.5017906522        1.3722385838        0.0000000000
        0.5017906522        1.3874690222        0.0000000000
        0.5017906522        1.4026994606        0.0000000000
        0.5017906522        1.4179298990        0.0000000000
        0.5017906522        1.4331603374        0.0000000000
        0.5017906522        1.4483907759        0.0000000000
        0.5017906522        1.4636212143        0.0000000000
        0.5017906522        1.4788516527        0.0000000000
        0.5017906522        1.4940820911        0.0000000000
        0.5017906522        1.5093125295        0.0000000000
        0.5017906522        1.5245429679        0.0000000000
        0.5017906522        1.5397734063        0.0000000000
        0.5017906522        1.5550038448        0.0000000000
        0.5017906522        1.5702342832        0.0000000000
        0.5017906522        1.5854647216        0.0000000000
        0.5017906522        1.6006951600        0.0000000000

        0.5167650197        0.0928817570       -0.0236746320
        0.5167650197        0.1081121954       -0.0673485050
        0.5167650197        0.1233426338       -0.1757334075
        0.5167650197        0.1385730722       -0.4208935328
        0.5167650197        0.1538035107       -0.9261054457
        0.5167650197        0.1690339491       -1.8740743329
        0.5167650197        0.1842643875       -3.4924930673
        0.5167650197        0.1994948259       -6.0040295201
        0.5167650197        0.2147252643       -9.5420936618
        0.5167650197        0.2299557027      -14.0582989043
        0.5167650197        0.2451861411      -19.2681798329
        0.5167650197        0.2604165796      -24.6788692461
        0.5167650197        0.2756470180      -29.7078330358
        0.5167650197        0.2908774564      -33.8514676639
        0.5167650197        0.3061078948      -36.8297468574
        0.5167650197        0.3213383332      -38.6430887066
        0.5167650197        0.3365687716      -39.5246748078
        0.5167650197        0.3517992100      -39.8234451685
        0.5167650197        0.3670296485      -39.8777595929
        0.5167650197        0.3822600869      -39.9288073601
        0.5167650197        0.3974905253      -40.0920442202
        0.5167650197        0.4127209637      -40.3763926855
        0.5167650197        0.4279514021      -40.7270325429
        0.5167650197        0.4431818405      -41.0683976033
        0.5167650197        0.4584122789      -41.3335453490
        0.5167650197        0.4736427174      -41.4776729506
        0.5167650197        0.4888731558      -41.4814280724
        0.5167650197        0.5041035942      -41.3506263719
        0.5167650197        0.5193340326      -41.1147742753
        0.5167650197        0.5345644710      -40.8229985138
        0.5167650197        0.5497949094      -40.5365178779
        0.5167650197        0.5650253478      -40.3196200969
        0.5167650197        0.5802557863      -40.2310240441
        0.5167650197        0.5954862247      -40.3133019934
        0.5167650197        0.6107166631      -40.5751393901
        0.5167650197        0.6259471015      -40.9657928049
        0.5167650197        0.6411775399      -41.3519677690
        0.5167650197        0.6564079783      -41.5151981491
        0.5167650197        0.6716384167      -41.1836549481
        0.5167650197        0.6868688552      -40.0963199961
        0.5167650197        0.7020992936      -38.0793618275
        0.5167650197        0.7173297320      -35.1056308293
        0.5167650197        0.7325601704      -31.3133319162
        0.5167650197        0.7477906088      -26.9760761521
        0.5167650197        0.7630210472      -22.4359422118
        0.5167650197        0.7782514856      -18.0251583529
        0.5167650197        0.7934819241      -14.0039769952
        0.5167650197        0.8087123625      -10.5315188830
        0.5167650197        0.8239428009       -7.6694995677
        0.5167650197        0.8391732393       -5.4059472152
        0.5167650197        0.8544036777       -3.6833913413
        0.5167650197        0.8696341161       -2.4217353472
        0.5167650197        0.8848645545       -1.5335528872
        0.5167650197        0.9000949929       -0.9337582625
        0.5167650197        0.9153254314       -0.5459031919
        0.5167650197        0.9305558698       -0.3060470692
        0.5167650197        0.9457863082       -0.1643158506
        0.5167650197        0.9610167466       -0.0843589933
        0.5167650197        0.9762471850       -0.0413415186
        0.5167650197        0.9914776234       -0.0193033935
        0.5167650197        1.0067080618       -0.0085723037
        0.5167650197        1.0219385003       -0.0036152279
        0.5167650197        1.0371689387       -0.0014465272
        0.5167650197        1.0523993771       -0.0005489214
        0.5167650197        1.0676298155       -0.0001976029
        0.5167650197        1.0828602539       -0.0000675265
        0.5167650197        1.0980906923       -0.0000219275
        0.5167650197        1.1133211307       -0.0000067752
        0.5167650197        1.1285515692       -0.0000019939
        0.5167650197        1.1437820076        0.0000000000
        0.5167650197        1.1590124460        0.0000000000
        0.5167650197        1.1742428844        0.0000000000
        0.5167650197        1.1894733228        0.0000000000
        0.5167650197        1.2047037612        0.0000000000
        0.5167650197        1.2199341996        0.0000000000
        0.5167650197        1.2351646381        0.0000000000
        0.5167650197        1.2503950765        0.0000000000
        0.5167650197        1.2656255149        0.0000000000
        0.5167650197        1.2808559533        0.0000000000
        0.5167650197        1.2960863917        0.0000000000
        0.5167650197        1.3113168301        0.0000000000
        0.5167650197        1.3265472685        0.0000000000
        0.5167650197        1.3417777070        0.0000000000
        0.5167650197        1.3570081454        0.0000000000
        0.5167650197        1.3722385838        0.0000000000
        0.5167650197        1.3874690222        0.0000000000
        0.5167650197        1.4026994606        0.0000000000
        0.5167650197        1.4179298990        0.0000000000
        0.5167650197        1.4331603374        0.0000000000
        0.5167650197        1.4483907759        0.0000000000
        0.5167650197        1.4636212143        0.0000000000
        0.5167650197        1.4788516527        0.0000000000
        0.5167650197        1.4940820911        0.0000000000
        0.5167650197        1.5093125295        0.0000000000
        0.5167650197        1.5245429679        0.0000000000
        0.5167650197        1.5397734063        0.0000000000
        0.5167650197        1.5550038448        0.0000000000
        0.5167650197        1.5702342832        0.0000000000
        0.5167650197        1.5854647216        0.0000000000
        0.5167650197        1.6006951600        0.0000000000

        0.5317393872        0.0928817570       -0.0162349811
        0.5317393872        0.1081121954       -0.0465587704
        0.5317393872        0.1233426338       -0.1225643352
        0.5317393872        0.1385730722       -0.2964186067
        0.5317393872        0.1538035107       -0.6592826158
        0.5317393872        0.1690339491       -1.3502407719
        0.5317393872        0.1842643875       -2.5503744000
        0.5317393872        0.1994948259       -4.4514007749
        0.5317393872        0.2147252643       -7.1969488100
        0.5317393872        0.2299557027      -10.8114465282
        0.5317393872        0.2451861411      -15.1479695698
        0.5317393872        0.2604165796      -19.8884817130
        0.5317393872        0.2756470180      -24.6099134863
        0.5317393872        0.2908774564      -28.8956426035
        0.5317393872        0.3061078948      -32.4457184321
        0.5317393872        0.3213383332      -35.1393713041
        0.5317393872        0.3365687716      -37.0299264295
        0.5317393872        0.3517992100      -38.2863317521
        0.5317393872        0.3670296485      -39.1155806888
        0.5317393872        0.3822600869      -39.6985378272
        0.5317393872        0.3974905253      -40.1559241230
        0.5317393872        0.4127209637      -40.5443688568
        0.5317393872        0.4279514021      -40.8721642869
        0.5317393872        0.4431818405      -41.1216903321
        0.5317393872        0.4584122789      -41.2685985240
        0.5317393872        0.4736427174      -41.2940987929
        0.5317393872        0.4888731558      -41.1921665612
        0.5317393872        0.5041035942      -40.9745201573
        0.5317393872        0.5193340326      -40.6731411723
        0.5317393872        0.5345644710      -40.3377573241
        0.5317393872        0.5497949094      -40.0280068721
        0.5317393872        0.5650253478      -39.8045572025
        0.5317393872        0.5802557863      -39.7237370641
        0.5317393872        0.5954862247      -39.8339175599
        0.5317393872        0.6107166631      -40.1651385436
        0.5317393872        0.6259471015      -40.7052995843
        0.5317393872        0.6411775399      -41.3682454078
        0.5317393872        0.6564079783      -41.9723498919
        0.5317393872        0.6716384167      -42.2508038493
        0.5317393872        0.6868688552      -41.9024010927
        0.5317393872        0.7020992936      -40.6709242184
        0.5317393872        0.7173297320      -38.4244285408
        0.5317393872        0.7325601704      -35.2022901267
        0.5317393872        0.7477906088      -31.2100922683
        0.5317393872        0.7630210472      -26.7648128562
        0.5317393872        0.7782514856      -22.2141466235
        0.5317393872        0.7934819241      -17.8624468370
        0.5317393872        0.8087123625      -13.9271881755
        0.5317393872        0.8239428009      -10.5308212724
        0.5317393872        0.8391732393       -7.7165160743
        0.5317393872        0.8544036777       -5.4714969171
        0.5317393872        0.8696341161       -3.7472459583
        0.5317393872        0.8848645545       -2.4740514202
        0.5317393872        0.9000949929       -1.5718659490
        0.5317393872        0.9153254314       -0.9593974805
        0.5317393872        0.9305558698       -0.5615877819
        0.5317393872        0.9457863082       -0.3146842485
        0.5317393872        0.9610167466       -0.1684631842
        0.5317393872        0.9762471850       -0.0859838530
        0.5317393872        0.9914776234       -0.0417616125
        0.5317393872        1.0067080618       -0.0192709632
        0.5317393872        1.0219385003       -0.0084399270
        0.5317393872        1.0371689387       -0.0035066762
        0.5317393872        1.0523993771       -0.0013824566
        0.5317393872        1.0676298155       -0.0005175004
        0.5317393872        1.0828602539       -0.0001841270
        0.5317393872        1.0980906923       -0.0000623427
        0.5317393872        1.1133211307       -0.0000201128
        0.5317393872        1.1285515692       -0.0000061889
        0.5317393872        1.1437820076       -0.0000018182
        0.5317393872        1.1590124460        0.0000000000
        0.5317393872        1.1742428844        0.0000000000
        0.5317393872        1.1894733228        0.0000000000
        0.5317393872        1.2047037612        0.0000000000
        0.5317393872        1.2199341996        0.0000000000
        0.5317393872        1.2351646381        0.0000000000
        0.5317393872        1.2503950765        0.0000000000
        0.5317393872        1.2656255149        0.0000000000
        0.5317393872        1.2808559533        0.0000000000
        0.5317393872        1.2960863917        0.0000000000
        0.5317393872        1.3113168301        0.0000000000
        0.5317393872        1.3265472685        0.0000000000
        0.5317393872        1.3417777070        0.0000000000
        0.5317393872        1.3570081454        0.0000000000
        0.5317393872        1.3722385838        0.0000000000
        0.5317393872        1.3874690222        0.0000000000
        0.5317393872        1.4026994606        0.0000000000
        0.5317393872        1.4179298990        0.0000000000
        0.5317393872        1.4331603374        0.0000000000
        0.5317393872        1.4483907759        0.0000000000
        0.5317393872        1.4636212143        0.0000000000
        0.5317393872        1.4788516527        0.0000000000
        0.5317393872        1.4940820911        0.0000000000
        0.5317393872        1.5093125295        0.0000000000
        0.5317393872        1.5245429679        0.0000000000
        0.5317393872        1.5397734063        0.0000000000
        0.5317393872        1.5550038448        0.0000000000
        0.5317393872        1.5702342832        0.0000000000
        0.5317393872        1.5854647216        0.0000000000
        0.5317393872        1.6006951600        0.0000000000

        0.5467137548        0.0928817570       -0.0104896131
        0.5467137548        0.1081121954       -0.0303503089
        0.5467137548        0.1233426338       -0.0806799066
        0.5467137548        0.1385730722       -0.1972421128
        0.5467137548        0.1538035107       -0.4440105554
        0.5467137548        0.1690339491       -0.9217051964
        0.5467137548        0.1842643875       -1.7676230088
        0.5467137548        0.1994948259       -3.1387990109
        0.5467137548        0.2147252643       -5.1750578273
        0.5467137548        0.2299557027       -7.9490213091
        0.5467137548        0.2451861411      -11.4218197515
        0.5467137548        0.2604165796      -15.4273733561
        0.5467137548        0.2756470180      -19.6985113834
        0.5467137548        0.2908774564      -23.9281573251
        0.5467137548        0.3061078948      -27.8407528486
        0.5467137548        0.3213383332      -31.2453459515
        0.5467137548        0.3365687716      -34.0541573416
        0.5467137548        0.3517992100      -36.2690290892
        0.5467137548        0.3670296485      -37.9504493107
        0.5467137548        0.3822600869      -39.1849062564
        0.5467137548        0.3974905253      -40.0602254075
        0.5467137548        0.4127209637      -40.6517627982
        0.5467137548        0.4279514021      -41.0178995209
        0.5467137548        0.4431818405      -41.2011361075
        0.5467137548        0.4584122789      -41.2311546599
        0.5467137548        0.4736427174      -41.1285494874
        0.5467137548        0.4888731558      -40.9104743610
        0.5467137548        0.5041035942      -40.5988796734
        0.5467137548        0.5193340326      -40.2281852571
        0.5467137548        0.5345644710      -39.8469374714
        0.5467137548        0.5497949094      -39.5116259626
        0.5467137548        0.5650253478      -39.2778260723
        0.5467137548        0.5802557863      -39.1961024240
        0.5467137548        0.5954862247      -39.3133306221
        0.5467137548        0.6107166631      -39.6700822882
        0.5467137548        0.6259471015      -40.2825960847
        0.5467137548        0.6411775399      -41.1085909708
        0.5467137548        0.6564079783      -42.0127317941
        0.5467137548        0.6716384167      -42.7566151094
        0.5467137548        0.6868688552      -43.0312615669
        0.5467137548        0.7020992936      -42.5299324285
        0.5467137548        0.7173297320      -41.0368575717
        0.5467137548        0.7325601704      -38.4958593852
        0.5467137548        0.7477906088      -35.0293564858
        0.5467137548        0.7630210472      -30.9007327090
        0.5467137548        0.7782514856      -26.4394952848
        0.5467137548        0.7934819241      -21.9632941933
        0.5467137548        0.8087123625      -17.7254678299
        0.5467137548        0.8239428009      -13.8972706494
        0.5467137548        0.8391732393      -10.5752999831
        0.5467137548        0.8544036777       -7.7980883180
        0.5467137548        0.8696341161       -5.5610013838
        0.5467137548        0.8848645545       -3.8271187704
        0.5467137548        0.9000949929       -2.5364314618
        0.5467137548        0.9153254314       -1.6153590202
        0.5467137548        0.9305558698       -0.9863546946
        0.5467137548        0.9457863082       -0.5761049450
        0.5467137548        0.9610167466       -0.3211206781
        0.5467137548        0.9762471850       -0.1704559771
        0.5467137548        0.9914776234       -0.0860171011
        0.5467137548        1.0067080618       -0.0412172706
        0.5467137548        1.0219385003       -0.0187441254
        0.5467137548        1.0371689387       -0.0080906646
        0.5467137548        1.0523993771       -0.0033166910
        0.5467137548        1.0676298155       -0.0012925805
        0.5467137548        1.0828602539       -0.0004794533
        0.5467137548        1.0980906923       -0.0001694677
        0.5467137548        1.1133211307       -0.0000571458
        0.5467137548        1.1285515692       -0.0000184018
        0.5467137548        1.1437820076       -0.0000056640
        0.5467137548        1.1590124460       -0.0000016663
        0.5467137548        1.1742428844        0.0000000000
        0.5467137548        1.1894733228        0.0000000000
        0.5467137548        1.2047037612        0.0000000000
        0.5467137548        1.2199341996        0.0000000000
        0.5467137548        1.2351646381        0.0000000000
        0.5467137548        1.2503950765        0.0000000000
        0.5467137548        1.2656255149        0.0000000000
        0.5467137548        1.2808559533        0.0000000000
        0.5467137548        1.2960863917        0.0000000000
        0.5467137548        1.3113168301        0.0000000000
        0.5467137548        1.3265472685        0.0000000000
        0.5467137548        1.3417777070        0.0000000000
        0.5467137548        1.3570081454        0.0000000000
        0.5467137548        1.3722385838        0.0000000000
        0.5467137548        1.3874690222        0.0000000000
        0.5467137548        1.4026994606        0.0000000000
        0.5467137548        1.4179298990        0.0000000000
        0.5467137548        1.4331603374        0.0000000000
        0.5467137548        1.4483907759        0.0000000000
        0.5467137548        1.4636212143        0.0000000000
        0.5467137548        1.4788516527        0.0000000000
        0.5467137548        1.4940820911        0.0000000000
        0.5467137548        1.5093125295        0.0000000000
        0.5467137548        1.5245429679        0.0000000000
        0.5467137548        1.5397734063        0.0000000000
        0.5467137548        1.5550038448        0.0000000000
        0.5467137548        1.5702342832        0.0000000000
        0.5467137548        1.5854647216        0.0000000000
        0.5467137548        1.6006951600        0.0000000000

        0.5616881223        0.0928817570       -0.0063692360
        0.5616881223        0.1081121954       -0.0186092602
        0.5616881223        0.1233426338       -0.0500058410
        0.5616881223        0.1385730722       -0.1237306025
        0.5616881223        0.1538035107       -0.2823081661
        0.5616881223        0.1690339491       -0.5950055105
        0.5616881223        0.1842643875       -1.1609063577
        0.5616881223        0.1994948259       -2.1022206197
        0.5616881223        0.2147252643       -3.5442291863
        0.5616881223        0.2299557027       -5.5839679865
        0.5616881223        0.2451861411       -8.2570755908
        0.5616881223        0.2604165796      -11.5162646880
        0.5616881223        0.2756470180      -15.2315415879
        0.5616881223        0.2908774564      -19.2124725864
        0.5616881223        0.3061078948      -23.2427653227
        0.5616881223        0.3213383332      -27.1140134741
        0.5616881223        0.3365687716      -30.6499873842
        0.5616881223        0.3517992100      -33.7202761549
        0.5616881223        0.3670296485      -36.2462271339
        0.5616881223        0.3822600869      -38.2015027882
        0.5616881223        0.3974905253      -39.6074906088
        0.5616881223        0.4127209637      -40.5234930097
        0.5616881223        0.4279514021      -41.0328753126
        0.5616881223        0.4431818405      -41.2273089132
        0.5616881223        0.4584122789      -41.1917468129
        0.5616881223        0.4736427174      -40.9937958896
        0.5616881223        0.4888731558      -40.6816412880
        0.5616881223        0.5041035942      -40.2917381402
        0.5616881223        0.5193340326      -39.8612139334
        0.5616881223        0.5345644710      -39.4358527927
        0.5616881223        0.5497949094      -39.0682347128
        0.5616881223        0.5650253478      -38.8099243345
        0.5616881223        0.5802557863      -38.7070729453
        0.5616881223        0.5954862247      -38.8035492774
        0.5616881223        0.6107166631      -39.1439547372
        0.5616881223        0.6259471015      -39.7626954953
        0.5616881223        0.6411775399      -40.6527819779
        0.5616881223        0.6564079783      -41.7251650946
        0.5616881223        0.6716384167      -42.7832626858
        0.5616881223        0.6868688552      -43.5365559288
        0.5616881223        0.7020992936      -43.6601489621
        0.5616881223        0.7173297320      -42.8827631768
        0.5616881223        0.7325601704      -41.0677560614
        0.5616881223        0.7477906088      -38.2519544882
        0.5616881223        0.7630210472      -34.6270409106
        0.5616881223        0.7782514856      -30.4767206485
        0.5616881223        0.7934819241      -26.1020322251
        0.5616881223        0.8087123625      -21.7655666759
        0.5616881223        0.8239428009      -17.6672191836
        0.5616881223        0.8391732393      -13.9446678203
        0.5616881223        0.8544036777      -10.6836964878
        0.5616881223        0.8696341161       -7.9275934304
        0.5616881223        0.8848645545       -5.6831488007
        0.5616881223        0.9000949929       -3.9257094912
        0.5616881223        0.9153254314       -2.6057661843
        0.5616881223        0.9305558698       -1.6574113251
        0.5616881223        0.9457863082       -1.0074690819
        0.5616881223        0.9610167466       -0.5838319327
        0.5616881223        0.9762471850       -0.3219202699
        0.5616881223        0.9914776234       -0.1686659490
        0.5616881223        1.0067080618       -0.0839135900
        0.5616881223        1.0219385003       -0.0396416156
        0.5616881223        1.0371689387       -0.0177913095
        0.5616881223        1.0523993771       -0.0075925752
        0.5616881223        1.0676298155       -0.0030843982
        0.5616881223        1.0828602539       -0.0011941129
        0.5616881223        1.0980906923       -0.0004410488
        0.5616881223        1.1133211307       -0.0001555761
        0.5616881223        1.1285515692       -0.0000524586
        0.5616881223        1.1437820076       -0.0000169240
        0.5616881223        1.1590124460       -0.0000052257
        0.5616881223        1.1742428844       -0.0000015461
        0.5616881223        1.1894733228        0.0000000000
        0.5616881223        1.2047037612        0.0000000000
        0.5616881223        1.2199341996        0.0000000000
        0.5616881223        1.2351646381        0.0000000000
        0.5616881223        1.2503950765        0.0000000000
        0.5616881223        1.2656255149        0.0000000000
        0.5616881223        1.2808559533        0.0000000000
        0.5616881223        1.2960863917        0.0000000000
        0.5616881223        1.3113168301        0.0000000000
        0.5616881223        1.3265472685        0.0000000000
        0.5616881223        1.3417777070        0.0000000000
        0.5616881223        1.3570081454        0.0000000000
        0.5616881223        1.3722385838        0.0000000000
        0.5616881223        1.3874690222        0.0000000000
        0.5616881223        1.4026994606        0.0000000000
        0.5616881223        1.4179298990        0.0000000000
        0.5616881223        1.4331603374        0.0000000000
        0.5616881223        1.4483907759        0.0000000000
        0.5616881223        1.4636212143        0.0000000000
        0.5616881223        1.4788516527        0.0000000000
        0.5616881223        1.4940820911        0.0000000000
        0.5616881223        1.5093125295        0.0000000000
        0.5616881223        1.5245429679        0.0000000000
        0.5616881223        1.5397734063        0.0000000000
        0.5616881223        1.5550038448        0.0000000000
        0.5616881223        1.5702342832        0.0000000000
        0.5616881223        1.5854647216        0.0000000000
        0.5616881223        1.6006951600        0.0000000000

        0.5766624898        0.0928817570       -0.0036270965
        0.5766624898        0.1081121954       -0.0107121614
        0.5766624898        0.1233426338       -0.0291323741
        0.5766624898        0.1385730722       -0.0730580921
        0.5766624898        0.1538035107       -0.1692371904
        0.5766624898        0.1690339491       -0.3628729139
        0.5766624898        0.1842643875       -0.7219772273
        0.5766624898        0.1994948259       -1.3368728754
        0.5766624898        0.2147252643       -2.3118966516
        0.5766624898        0.2299557027       -3.7488728539
        0.5766624898        0.2451861411       -5.7257555333
        0.5766624898        0.2604165796       -8.2766461349
        0.5766624898        0.2756470180      -11.3789986768
        0.5766624898        0.2908774564      -14.9503874040
        0.5766624898        0.3061078948      -18.8535530194
        0.5766624898        0.3213383332      -22.9075092403
        0.5766624898        0.3365687716      -26.9042226989
        0.5766624898        0.3517992100      -30.6316054670
        0.5766624898        0.3670296485      -33.9015455940
        0.5766624898        0.3822600869      -36.5775156108
        0.5766624898        0.3974905253      -38.5938771039
        0.5766624898        0.4127209637      -39.9608133197
        0.5766624898        0.4279514021      -40.7534581218
        0.5766624898        0.4431818405      -41.0882998312
        0.5766624898        0.4584122789      -41.0933127073
        0.5766624898        0.4736427174      -40.8809134958
        0.5766624898        0.4888731558      -40.5333052369
        0.5766624898        0.5041035942      -40.1049787162
        0.5766624898        0.5193340326      -39.6375555753
        0.5766624898        0.5345644710      -39.1746213751
        0.5766624898        0.5497949094      -38.7662376325
        0.5766624898        0.5650253478      -38.4635500141
        0.5766624898        0.5802557863      -38.3130875404
        0.5766624898        0.5954862247      -38.3584349781
        0.5766624898        0.6107166631      -38.6454664466
        0.5766624898        0.6259471015      -39.2178507259
        0.5766624898        0.6411775399      -40.0925435669
        0.5766624898        0.6564079783      -41.2200108096
        0.5766624898        0.6716384167      -42.4500989000
        0.5766624898        0.6868688552      -43.5292777852
        0.5766624898        0.7020992936      -44.1431510380
        0.5766624898        0.7173297320      -43.9949448987
        0.5766624898        0.7325601704      -42.8893035583
        0.5766624898        0.7477906088      -40.7849217195
        0.5766624898        0.7630210472      -37.7945872582
        0.5766624898        0.7782514856      -34.1384384377
        0.5766624898        0.7934819241      -30.0779303017
        0.5766624898        0.8087123625      -25.8607845311
        0.5766624898        0.8239428009      -21.6925453449
        0.5766624898        0.8391732393      -17.7318185348
        0.5766624898        0.8544036777      -14.0966212223
        0.5766624898        0.8696341161      -10.8709778355
        0.5766624898        0.8848645545       -8.1077454288
        0.5766624898        0.9000949929       -5.8288913674
        0.5766624898        0.9153254314       -4.0259792789
        0.5766624898        0.9305558698       -2.6629323075
        0.5766624898        0.9457863082       -1.6819306927
        0.5766624898        0.9610167466       -1.0120697649
        0.5766624898        0.9762471850       -0.5792415896
        0.5766624898        0.9914776234       -0.3150410912
        0.5766624898        1.0067080618       -0.1627961035
        0.5766624898        1.0219385003       -0.0799554915
        0.5766624898        1.0371689387       -0.0373517922
        0.5766624898        1.0523993771       -0.0166134199
        0.5766624898        1.0676298155       -0.0070428215
        0.5766624898        1.0828602539       -0.0028485128
        0.5766624898        1.0980906923       -0.0011002605
        0.5766624898        1.1133211307       -0.0004062473
        0.5766624898        1.1285515692       -0.0001435158
        0.5766624898        1.1437820076       -0.0000485518
        0.5766624898        1.1590124460       -0.0000157372
        0.5766624898        1.1742428844       -0.0000048907
        0.5766624898        1.1894733228       -0.0000014551
        0.5766624898        1.2047037612        0.0000000000
        0.5766624898        1.2199341996        0.0000000000
        0.5766624898        1.2351646381        0.0000000000
        0.5766624898        1.2503950765        0.0000000000
        0.5766624898        1.2656255149        0.0000000000
        0.5766624898        1.2808559533        0.0000000000
        0.5766624898        1.2960863917        0.0000000000
        0.5766624898        1.3113168301        0.0000000000
        0.5766624898        1.3265472685        0.0000000000
        0.5766624898        1.3417777070        0.0000000000
        0.5766624898        1.3570081454        0.0000000000
        0.5766624898        1.3722385838        0.0000000000
        0.5766624898        1.3874690222        0.0000000000
        0.5766624898        1.4026994606        0.0000000000
        0.5766624898        1.4179298990        0.0000000000
        0.5766624898        1.4331603374        0.0000000000
        0.5766624898        1.4483907759        0.0000000000
        0.5766624898        1.4636212143        0.0000000000
        0.5766624898        1.4788516527        0.0000000000
        0.5766624898        1.4940820911        0.0000000000
        0.5766624898        1.5093125295        0.0000000000
        0.5766624898        1.5245429679        0.0000000000
        0.5766624898        1.5397734063        0.0000000000
        0.5766624898        1.5550038448        0.0000000000
        0.5766624898        1.5702342832        0.0000000000
        0.5766624898        1.5854647216        0.0000000000
        0.5766624898        1.6006951600        0.0000000000

        0.5916368573        0.0928817570       -0.0019344204
        0.5916368573        0.1081121954       -0.0057817335
        0.5916368573        0.1233426338       -0.0159357895
        0.5916368573        0.1385730722       -0.0405720192
        0.5916368573        0.1538035107       -0.0956078861
        0.5916368573        0.1690339491       -0.2090370546
        0.5916368573        0.1842643875       -0.4252625776
        0.5916368573        0.1994948259       -0.8076874531
        0.5916368573        0.2147252643       -1.4375776117
        0.5916368573        0.2299557027       -2.4079134919
        0.5916368573        0.2451861411       -3.8123855722
        0.5916368573        0.2604165796       -5.7309919909
        0.5916368573        0.2756470180       -8.2140676378
        0.5916368573        0.2908774564      -11.2662765593
        0.5916368573        0.3061078948      -14.8324288406
        0.5916368573        0.3213383332      -18.7887574613
        0.5916368573        0.3365687716      -22.9452465398
        0.5916368573        0.3517992100      -27.0638973685
        0.5916368573        0.3670296485      -30.8928791004
        0.5916368573        0.3822600869      -34.2093781705
        0.5916368573        0.3974905253      -36.8590823722
        0.5916368573        0.4127209637      -38.7805441938
        0.5916368573        0.4279514021      -40.0073688221
        0.5916368573        0.4431818405      -40.6476840898
        0.5916368573        0.4584122789      -40.8472301852
        0.5916368573        0.4736427174      -40.7487820963
        0.5916368573        0.4888731558      -40.4634261088
        0.5916368573        0.5041035942      -40.0641674752
        0.5916368573        0.5193340326      -39.5997836110
        0.5916368573        0.5345644710      -39.1149447412
        0.5916368573        0.5497949094      -38.6613824880
        0.5916368573        0.5650253478      -38.2955870103
        0.5916368573        0.5802557863      -38.0711042954
        0.5916368573        0.5954862247      -38.0360876411
        0.5916368573        0.6107166631      -38.2374132575
        0.5916368573        0.6259471015      -38.7211143540
        0.5916368573        0.6411775399      -39.5168820023
        0.5916368573        0.6564079783      -40.6051369717
        0.5916368573        0.6716384167      -41.8811592381
        0.5916368573        0.6868688552      -43.1399894664
        0.5916368573        0.7020992936      -44.1003423851
        0.5916368573        0.7173297320      -44.4668769160
        0.5916368573        0.7325601704      -44.0082754940
        0.5916368573        0.7477906088      -42.6176537261
        0.5916368573        0.7630210472      -40.3300342432
        0.5916368573        0.7782514856      -37.2943376982
        0.5916368573        0.7934819241      -33.7194984571
        0.5916368573        0.8087123625      -29.8220149490
        0.5916368573        0.8239428009      -25.7934938057
        0.5916368573        0.8391732393      -21.7911014605
        0.5916368573        0.8544036777      -17.9425430177
        0.5916368573        0.8696341161      -14.3545719353
        0.5916368573        0.8848645545      -11.1174204853
        0.5916368573        0.9000949929       -8.3025927634
        0.5916368573        0.9153254314       -5.9557918232
        0.5916368573        0.9305558698       -4.0895063117
        0.5916368573        0.9457863082       -2.6802424006
        0.5916368573        0.9610167466       -1.6732320087
        0.5916368573        0.9762471850       -0.9937606223
        0.5916368573        0.9914776234       -0.5612364922
        0.5916368573        1.0067080618       -0.3014481581
        0.5916368573        1.0219385003       -0.1540758809
        0.5916368573        1.0371689387       -0.0750017156
        0.5916368573        1.0523993771       -0.0348033676
        0.5916368573        1.0676298155       -0.0154093860
        0.5916368573        1.0828602539       -0.0065155951
        0.5916368573        1.0980906923       -0.0026334015
        0.5916368573        1.1133211307       -0.0010182915
        0.5916368573        1.1285515692       -0.0003770581
        0.5916368573        1.1437820076       -0.0001338050
        0.5916368573        1.1590124460       -0.0000455257
        0.5916368573        1.1742428844       -0.0000148554
        0.5916368573        1.1894733228       -0.0000046443
        0.5916368573        1.2047037612       -0.0000013917
        0.5916368573        1.2199341996        0.0000000000
        0.5916368573        1.2351646381        0.0000000000
        0.5916368573        1.2503950765        0.0000000000
        0.5916368573        1.2656255149        0.0000000000
        0.5916368573        1.2808559533        0.0000000000
        0.5916368573        1.2960863917        0.0000000000
        0.5916368573        1.3113168301        0.0000000000
        0.5916368573        1.3265472685        0.0000000000
        0.5916368573        1.3417777070        0.0000000000
        0.5916368573        1.3570081454        0.0000000000
        0.5916368573        1.3722385838        0.0000000000
        0.5916368573        1.3874690222        0.0000000000
        0.5916368573        1.4026994606        0.0000000000
        0.5916368573        1.4179298990        0.0000000000
        0.5916368573        1.4331603374        0.0000000000
        0.5916368573        1.4483907759        0.0000000000
        0.5916368573        1.4636212143        0.0000000000
        0.5916368573        1.4788516527        0.0000000000
        0.5916368573        1.4940820911        0.0000000000
        0.5916368573        1.5093125295        0.0000000000
        0.5916368573        1.5245429679        0.0000000000
        0.5916368573        1.5397734063        0.0000000000
        0.5916368573        1.5550038448        0.0000000000
        0.5916368573        1.5702342832        0.0000000000
        0.5916368573        1.5854647216        0.0000000000
        0.5916368573        1.6006951600        0.0000000000

        0.6066112249        0.0928817570       -0.0009653742
        0.6066112249        0.1081121954       -0.0029241673
        0.6066112249        0.1233426338       -0.0081820063
        0.6066112249        0.1385730722       -0.0211900811
        0.6066112249        0.1538035107       -0.0509153731
        0.6066112249        0.1690339491       -0.1138203028
        0.6066112249        0.1842643875       -0.2374913536
        0.6066112249        0.1994948259       -0.4642148857
        0.6066112249        0.2147252643       -0.8534289726
        0.6066112249        0.2299557027       -1.4818559503
        0.6066112249        0.2451861411       -2.4402071158
        0.6066112249        0.2604165796       -3.8254391276
        0.6066112249        0.2756470180       -5.7276146525
        0.6066112249        0.2908774564       -8.2110355319
        0.6066112249        0.3061078948      -11.2913379420
        0.6066112249        0.3213383332      -14.9137204974
        0.6066112249        0.3365687716      -18.9406830952
        0.6066112249        0.3517992100      -23.1577003950
        0.6066112249        0.3670296485      -27.3004899237
        0.6066112249        0.3822600869      -31.0995443899
        0.6066112249        0.3974905253      -34.3303999835
        0.6066112249        0.4127209637      -36.8550795084
        0.6066112249        0.4279514021      -38.6420217951
        0.6066112249        0.4431818405      -39.7577460234
        0.6066112249        0.4584122789      -40.3327043479
        0.6066112249        0.4736427174      -40.5143674636
        0.6066112249        0.4888731558      -40.4274028722
        0.6066112249        0.5041035942      -40.1574887357
        0.6066112249        0.5193340326      -39.7612008498
        0.6066112249        0.5345644710      -39.2884561312
        0.6066112249        0.5497949094      -38.7985862631
        0.6066112249        0.5650253478      -38.3603744535
        0.6066112249        0.5802557863      -38.0414856782
        0.6066112249        0.5954862247      -37.9000738823
        0.6066112249        0.6107166631      -37.9853773481
        0.6066112249        0.6259471015      -38.3416499241
        0.6066112249        0.6411775399      -39.0028578861
        0.6066112249        0.6564079783      -39.9707831601
        0.6066112249        0.6716384167      -41.1830004035
        0.6066112249        0.6868688552      -42.4894953294
        0.6066112249        0.7020992936      -43.6579741892
        0.6066112249        0.7173297320      -44.4155096536
        0.6066112249        0.7325601704      -44.5144385956
        0.6066112249        0.7477906088      -43.7955635916
        0.6066112249        0.7630210472      -42.2218103494
        0.6066112249        0.7782514856      -39.8708492061
        0.6066112249        0.7934819241      -36.8956591701
        0.6066112249        0.8087123625      -33.4749253484
        0.6066112249        0.8239428009      -29.7746986834
        0.6066112249        0.8391732393      -25.9323782972
        0.6066112249        0.8544036777      -22.0614851455
        0.6066112249        0.8696341161      -18.2668451457
        0.6066112249        0.8848645545      -14.6571533853
        0.6066112249        0.9000949929      -11.3454612673
        0.6066112249        0.9153254314       -8.4360024580
        0.6066112249        0.9305558698       -6.0040015220
        0.6066112249        0.9457863082       -4.0791320210
        0.6066112249        0.9610167466       -2.6409516653
        0.6066112249        0.9762471850       -1.6279399217
        0.6066112249        0.9914776234       -0.9552703603
        0.6066112249        1.0067080618       -0.5337822914
        0.6066112249        1.0219385003       -0.2841960554
        0.6066112249        1.0371689387       -0.1442813801
        0.6066112249        1.0523993771       -0.0699003502
        0.6066112249        1.0676298155       -0.0323422582
        0.6066112249        1.0828602539       -0.0143035209
        0.6066112249        1.0980906923       -0.0060517220
        0.6066112249        1.1133211307       -0.0024517171
        0.6066112249        1.1285515692       -0.0009518668
        0.6066112249        1.1437820076       -0.0003543744
        0.6066112249        1.1590124460       -0.0001265365
        0.6066112249        1.1742428844       -0.0000433288
        0.6066112249        1.1894733228       -0.0000142143
        0.6066112249        1.2047037612       -0.0000044657
        0.6066112249        1.2199341996       -0.0000013410
        0.6066112249        1.2351646381        0.0000000000
        0.6066112249        1.2503950765        0.0000000000
        0.6066112249        1.2656255149        0.0000000000
        0.6066112249        1.2808559533        0.0000000000
        0.6066112249        1.2960863917        0.0000000000
        0.6066112249        1.3113168301        0.0000000000
        0.6066112249        1.3265472685        0.0000000000
        0.6066112249        1.3417777070        0.0000000000
        0.6066112249        1.3570081454        0.0000000000
        0.6066112249        1.3722385838        0.0000000000
        0.6066112249        1.3874690222        0.0000000000
        0.6066112249        1.4026994606        0.0000000000
        0.6066112249        1.4179298990        0.0000000000
        0.6066112249        1.4331603374        0.0000000000
        0.6066112249        1.4483907759        0.0000000000
        0.6066112249        1.4636212143        0.0000000000
        0.6066112249        1.4788516527        0.0000000000
        0.6066112249        1.4940820911        0.0000000000
        0.6066112249        1.5093125295        0.0000000000
        0.6066112249        1.5245429679        0.0000000000
        0.6066112249        1.5397734063        0.0000000000
        0.6066112249        1.5550038448        0.0000000000
        0.6066112249        1.5702342832        0.0000000000
        0.6066112249        1.5854647216        0.0000000000
        0.6066112249        1.6006951600        0.0000000000

        0.6215855924        0.0928817570       -0.0004506972
        0.6215855924        0.1081121954       -0.0013858624
        0.6215855924        0.1233426338       -0.0039444144
        0.6215855924        0.1385730722       -0.0104156693
        0.6215855924        0.1538035107       -0.0255872422
        0.6215855924        0.1690339491       -0.0586626546
        0.6215855924        0.1842643875       -0.1259626445
        0.6215855924        0.1994948259       -0.2542936041
        0.6215855924        0.2147252643       -0.4845920515
        0.6215855924        0.2299557027       -0.8751020891
        0.6215855924        0.2451861411       -1.5028663989
        0.6215855924        0.2604165796       -2.4617012870
        0.6215855924        0.2756470180       -3.8543520675
        0.6215855924        0.2908774564       -5.7769003749
        0.6215855924        0.3061078948       -8.2955597419
        0.6215855924        0.3213383332      -11.4198198980
        0.6215855924        0.3365687716      -15.0799971314
        0.6215855924        0.3517992100      -19.1189808224
        0.6215855924        0.3670296485      -23.3053415940
        0.6215855924        0.3822600869      -27.3683671673
        0.6215855924        0.3974905253      -31.0476580093
        0.6215855924        0.4127209637      -34.1437188925
        0.6215855924        0.4279514021      -36.5536740463
        0.6215855924        0.4431818405      -38.2793046318
        0.6215855924        0.4584122789      -39.4039163449
        0.6215855924        0.4736427174      -40.0481299138
        0.6215855924        0.4888731558      -40.3257265471
        0.6215855924        0.5041035942      -40.3205394019
        0.6215855924        0.5193340326      -40.0916322566
        0.6215855924        0.5345644710      -39.6953448296
        0.6215855924        0.5497949094      -39.2033848211
        0.6215855924        0.5650253478      -38.7031204182
        0.6215855924        0.5802557863      -38.2827605150
        0.6215855924        0.5954862247      -38.0157469671
        0.6215855924        0.6107166631      -37.9564174732
        0.6215855924        0.6259471015      -38.1463720500
        0.6215855924        0.6411775399      -38.6196095683
        0.6215855924        0.6564079783      -39.3938357081
        0.6215855924        0.6716384167      -40.4459094376
        0.6215855924        0.6868688552      -41.6835520798
        0.6215855924        0.7020992936      -42.9331485188
        0.6215855924        0.7173297320      -43.9586645733
        0.6215855924        0.7325601704      -44.5111474595
        0.6215855924        0.7477906088      -44.3909166521
        0.6215855924        0.7630210472      -43.4961402436
        0.6215855924        0.7782514856      -41.8374067119
        0.6215855924        0.7934819241      -39.5145774116
        0.6215855924        0.8087123625      -36.6699793378
        0.6215855924        0.8239428009      -33.4415854327
        0.6215855924        0.8391732393      -29.9371566028
        0.6215855924        0.8544036777      -26.2375197953
        0.6215855924        0.8696341161      -22.4209930131
        0.6215855924        0.8848645545      -18.5899287513
        0.6215855924        0.9000949929      -14.8805111128
        0.6215855924        0.9153254314      -11.4480310321
        0.6215855924        0.9305558698       -8.4347653479
        0.6215855924        0.9457863082       -5.9369551878
        0.6215855924        0.9610167466       -3.9862153024
        0.6215855924        0.9762471850       -2.5514160903
        0.6215855924        0.9914776234       -1.5566835720
        0.6215855924        1.0067080618       -0.9056305592
        0.6215855924        1.0219385003       -0.5026294931
        0.6215855924        1.0371689387       -0.2662830754
        0.6215855924        1.0523993771       -0.1347464698
        0.6215855924        1.0676298155       -0.0651754936
        0.6215855924        1.0828602539       -0.0301578821
        0.6215855924        1.0980906923       -0.0133613635
        0.6215855924        1.1133211307       -0.0056728550
        0.6215855924        1.1285515692       -0.0023096065
        0.6215855924        1.1437820076       -0.0009019767
        0.6215855924        1.1590124460       -0.0003378391
        0.6215855924        1.1742428844       -0.0001212980
        0.6215855924        1.1894733228       -0.0000417047
        0.6215855924        1.2047037612       -0.0000137203
        0.6215855924        1.2199341996       -0.0000043132
        0.6215855924        1.2351646381       -0.0000012950
        0.6215855924        1.2503950765        0.0000000000
        0.6215855924        1.2656255149        0.0000000000
        0.6215855924        1.2808559533        0.0000000000
        0.6215855924        1.2960863917        0.0000000000
        0.6215855924        1.3113168301        0.0000000000
        0.6215855924        1.3265472685        0.0000000000
        0.6215855924        1.3417777070        0.0000000000
        0.6215855924        1.3570081454        0.0000000000
        0.6215855924        1.3722385838        0.0000000000
        0.6215855924        1.3874690222        0.0000000000
        0.6215855924        1.4026994606        0.0000000000
        0.6215855924        1.4179298990        0.0000000000
        0.6215855924        1.4331603374        0.0000000000
        0.6215855924        1.4483907759        0.0000000000
        0.6215855924        1.4636212143        0.0000000000
        0.6215855924        1.4788516527        0.0000000000
        0.6215855924        1.4940820911        0.0000000000
        0.6215855924        1.5093125295        0.0000000000
        0.6215855924        1.5245429679        0.0000000000
        0.6215855924        1.5397734063        0.0000000000
        0.6215855924        1.5550038448        0.0000000000
        0.6215855924        1.5702342832        0.0000000000
        0.6215855924        1.5854647216        0.0000000000
        0.6215855924        1.6006951600        0.0000000000

        0.6365599599        0.0928817570       -0.0001969094
        0.6365599599        0.1081121954       -0.0006158842
        0.6365599599        0.1233426338       -0.0017872372
        0.6365599599        0.1385730722       -0.0048249256
        0.6365599599        0.1538035107       -0.0121554321
        0.6365599599        0.1690339491       -0.0286765060
        0.6365599599        0.1842643875       -0.0635890562
        0.6365599599        0.1994948259       -0.1330491390
        0.6365599599        0.2147252643       -0.2636558942
        0.6365599599        0.2299557027       -0.4964942100
        0.6365599599        0.2451861411       -0.8908947211
        0.6365599599        0.2604165796       -1.5262456573
        0.6365599599        0.2756470180       -2.4993519569
        0.6365599599        0.2908774564       -3.9146458181
        0.6365599599        0.3061078948       -5.8658408907
        0.6365599599        0.3213383332       -8.4107242186
        0.6365599599        0.3365687716      -11.5448478851
        0.6365599599        0.3517992100      -15.1829404061
        0.6365599599        0.3670296485      -19.1568728533
        0.6365599599        0.3822600869      -23.2351929406
        0.6365599599        0.3974905253      -27.1624403513
        0.6365599599        0.4127209637      -30.7086735365
        0.6365599599        0.4279514021      -33.7136196633
        0.6365599599        0.4431818405      -36.1090632393
        0.6365599599        0.4584122789      -37.9103975873
        0.6365599599        0.4736427174      -39.1826145219
        0.6365599599        0.4888731558      -40.0000048043
        0.6365599599        0.5041035942      -40.4221390202
        0.6365599599        0.5193340326      -40.4968013776
        0.6365599599        0.5345644710      -40.2809581376
        0.6365599599        0.5497949094      -39.8585417468
        0.6365599599        0.5650253478      -39.3385373137
        0.6365599599        0.5802557863      -38.8341015658
        0.6365599599        0.5954862247      -38.4385533408
        0.6365599599        0.6107166631      -38.2151377170
        0.6365599599        0.6259471015      -38.2048793338
        0.6365599599        0.6411775399      -38.4415573351
        0.6365599599        0.6564079783      -38.9566393741
        0.6365599599        0.6716384167      -39.7640092074
        0.6365599599        0.6868688552      -40.8293991041
        0.6365599599        0.7020992936      -42.0426852579
        0.6365599599        0.7173297320      -43.2140515759
        0.6365599599        0.7325601704      -44.1048626309
        0.6365599599        0.7477906088      -44.4857950227
        0.6365599599        0.7630210472      -44.1984565695
        0.6365599599        0.7782514856      -43.1922121881
        0.6365599599        0.7934819241      -41.5189551653
        0.6365599599        0.8087123625      -39.2899946777
        0.6365599599        0.8239428009      -36.6193596983
        0.6365599599        0.8391732393      -33.5846731402
        0.6365599599        0.8544036777      -30.2254947558
        0.6365599599        0.8696341161      -26.5759503345
        0.6365599599        0.8848645545      -22.7078674506
        0.6365599599        0.9000949929      -18.7555010686
        0.6365599599        0.9153254314      -14.9057387213
        0.6365599599        0.9305558698      -11.3588680477
        0.6365599599        0.9457863082       -8.2805022559
        0.6365599599        0.9610167466       -5.7667614283
        0.6365599599        0.9762471850       -3.8343726785
        0.6365599599        0.9914776234       -2.4337974642
        0.6365599599        1.0067080618       -1.4749011398
        0.6365599599        1.0219385003       -0.8536113282
        0.6365599599        1.0371689387       -0.4720218894
        0.6365599599        1.0523993771       -0.2495265088
        0.6365599599        1.0676298155       -0.1261940229
        0.6365599599        1.0828602539       -0.0611073782
        0.6365599599        1.0980906923       -0.0283562740
        0.6365599599        1.1133211307       -0.0126184073
        0.6365599599        1.1285515692       -0.0053866375
        0.6365599599        1.1437820076       -0.0022057677
        0.6365599599        1.1590124460       -0.0008659853
        0.6365599599        1.1742428844       -0.0003257013
        0.6365599599        1.1894733228       -0.0001172300
        0.6365599599        1.2047037612       -0.0000403458
        0.6365599599        1.2199341996       -0.0000132642
        0.6365599599        1.2351646381       -0.0000041637
        0.6365599599        1.2503950765       -0.0000012466
        0.6365599599        1.2656255149        0.0000000000
        0.6365599599        1.2808559533        0.0000000000
        0.6365599599        1.2960863917        0.0000000000
        0.6365599599        1.3113168301        0.0000000000
        0.6365599599        1.3265472685        0.0000000000
        0.6365599599        1.3417777070        0.0000000000
        0.6365599599        1.3570081454        0.0000000000
        0.6365599599        1.3722385838        0.0000000000
        0.6365599599        1.3874690222        0.0000000000
        0.6365599599        1.4026994606        0.0000000000
        0.6365599599        1.4179298990        0.0000000000
        0.6365599599        1.4331603374        0.0000000000
        0.6365599599        1.4483907759        0.0000000000
        0.6365599599        1.4636212143        0.0000000000
        0.6365599599        1.4788516527        0.0000000000
        0.6365599599        1.4940820911        0.0000000000
        0.6365599599        1.5093125295        0.0000000000
        0.6365599599        1.5245429679        0.0000000000
        0.6365599599        1.5397734063        0.0000000000
        0.6365599599        1.5550038448        0.0000000000
        0.6365599599        1.5702342832        0.0000000000
        0.6365599599        1.5854647216        0.0000000000
        0.6365599599        1.6006951600        0.0000000000

        0.6515343274        0.0928817570       -0.0000805826
        0.6515343274        0.1081121954       -0.0002569763
        0.6515343274        0.1233426338       -0.0007623783
        0.6515343274        0.1385730722       -0.0021105876
        0.6515343274        0.1538035107       -0.0054710230
        0.6515343274        0.1690339491       -0.0133276043
        0.6515343274        0.1842643875       -0.0306252092
        0.6515343274        0.1994948259       -0.0666215976
        0.6515343274        0.2147252643       -0.1376427908
        0.6515343274        0.2299557027       -0.2707781599
        0.6515343274        0.2451861411       -0.5081351747
        0.6515343274        0.2604165796       -0.9105403458
        0.6515343274        0.2756470180       -1.5586623450
        0.6515343274        0.2908774564       -2.5489141927
        0.6515343274        0.3061078948       -3.9818699940
        0.6515343274        0.3213383332       -5.9428354133
        0.6515343274        0.3365687716       -8.4774484916
        0.6515343274        0.3517992100      -11.5686389059
        0.6515343274        0.3670296485      -15.1232864645
        0.6515343274        0.3822600869      -18.9760346239
        0.6515343274        0.3974905253      -22.9132629866
        0.6515343274        0.4127209637      -26.7127837349
        0.6515343274        0.4279514021      -30.1868344053
        0.6515343274        0.4431818405      -33.2118215485
        0.6515343274        0.4584122789      -35.7325231274
        0.6515343274        0.4736427174      -37.7414317803
        0.6515343274        0.4888731558      -39.2487898177
        0.6515343274        0.5041035942      -40.2646265191
        0.6515343274        0.5193340326      -40.8045282031
        0.6515343274        0.5345644710      -40.9117492228
        0.6515343274        0.5497949094      -40.6744937565
        0.6515343274        0.5650253478      -40.2203789223
        0.6515343274        0.5802557863      -39.6879385420
        0.6515343274        0.5954862247      -39.1929754849
        0.6515343274        0.6107166631      -38.8113401583
        0.6515343274        0.6259471015      -38.5870048608
        0.6515343274        0.6411775399      -38.5555081204
        0.6515343274        0.6564079783      -38.7617169752
        0.6515343274        0.6716384167      -39.2544393708
        0.6515343274        0.6868688552      -40.0557521300
        0.6515343274        0.7020992936      -41.1205500460
        0.6515343274        0.7173297320      -42.3116004511
        0.6515343274        0.7325601704      -43.4110791434
        0.6515343274        0.7477906088      -44.1718512348
        0.6515343274        0.7630210472      -44.3890213700
        0.6515343274        0.7782514856      -43.9576048058
        0.6515343274        0.7934819241      -42.8862525434
        0.6515343274        0.8087123625      -41.2601305016
        0.6515343274        0.8239428009      -39.1756137698
        0.6515343274        0.8391732393      -36.6864099509
        0.6515343274        0.8544036777      -33.7929116797
        0.6515343274        0.8696341161      -30.4785328806
        0.6515343274        0.8848645545      -26.7673615720
        0.6515343274        0.9000949929      -22.7660403434
        0.6515343274        0.9153254314      -18.6651321034
        0.6515343274        0.9305558698      -14.7005712444
        0.6515343274        0.9457863082      -11.0965811479
        0.6515343274        0.9610167466       -8.0164926689
        0.6515343274        0.9762471850       -5.5383953587
        0.6515343274        0.9914776234       -3.6578646703
        0.6515343274        1.0067080618       -2.3092492085
        0.6515343274        1.0219385003       -1.3936824285
        0.6515343274        1.0371689387       -0.8043681507
        0.6515343274        1.0523993771       -0.4442139986
        0.6515343274        1.0676298155       -0.2349116415
        0.6515343274        1.0828602539       -0.1190551608
        0.6515343274        1.0980906923       -0.0578668688
        0.6515343274        1.1133211307       -0.0269852508
        0.6515343274        1.1285515692       -0.0120734389
        0.6515343274        1.1437820076       -0.0051802178
        0.6515343274        1.1590124460       -0.0021297850
        0.6515343274        1.1742428844       -0.0008382780
        0.6515343274        1.1894733228       -0.0003155692
        0.6515343274        1.2047037612       -0.0001135361
        0.6515343274        1.2199341996       -0.0000390142
        0.6515343274        1.2351646381       -0.0000127993
        0.6515343274        1.2503950765       -0.0000040059
        0.6515343274        1.2656255149       -0.0000011950
        0.6515343274        1.2808559533        0.0000000000
        0.6515343274        1.2960863917        0.0000000000
        0.6515343274        1.3113168301        0.0000000000
        0.6515343274        1.3265472685        0.0000000000
        0.6515343274        1.3417777070        0.0000000000
        0.6515343274        1.3570081454        0.0000000000
        0.6515343274        1.3722385838        0.0000000000
        0.6515343274        1.3874690222        0.0000000000
        0.6515343274        1.4026994606        0.0000000000
        0.6515343274        1.4179298990        0.0000000000
        0.6515343274        1.4331603374        0.0000000000
        0.6515343274        1.4483907759        0.0000000000
        0.6515343274        1.4636212143        0.0000000000
        0.6515343274        1.4788516527        0.0000000000
        0.6515343274        1.4940820911        0.0000000000
        0.6515343274        1.5093125295        0.0000000000
        0.6515343274        1.5245429679        0.0000000000
        0.6515343274        1.5397734063        0.0000000000
        0.6515343274        1.5550038448        0.0000000000
        0.6515343274        1.5702342832        0.0000000000
        0.6515343274        1.5854647216        0.0000000000
        0.6515343274        1.6006951600        0.0000000000

        0.6665086950        0.0928817570       -0.0000309351
        0.6665086950        0.1081121954       -0.0001008559
        0.6665086950        0.1233426338       -0.0003068254
        0.6665086950        0.1385730722       -0.0008739405
        0.6665086950        0.1538035107       -0.0023389866
        0.6665086950        0.1690339491       -0.0059035626
        0.6665086950        0.1842643875       -0.0141013449
        0.6665086950        0.1994948259       -0.0319750247
        0.6665086950        0.2147252643       -0.0689978489
        0.6665086950        0.2299557027       -0.1419290201
        0.6665086950        0.2451861411       -0.2785609668
        0.6665086950        0.2604165796       -0.5218085899
        0.6665086950        0.2756470180       -0.9328284846
        0.6665086950        0.2908774564       -1.5910916263
        0.6665086950        0.3061078948       -2.5890604981
        0.6665086950        0.3213383332       -4.0198872660
        0.6665086950        0.3365687716       -5.9586018423
        0.6665086950        0.3517992100       -8.4402408581
        0.6665086950        0.3670296485      -11.4412459393
        0.6665086950        0.3822600869      -14.8717084393
        0.6665086950        0.3974905253      -18.5841187806
        0.6665086950        0.4127209637      -22.3985600196
        0.6665086950        0.4279514021      -26.1363356020
        0.6665086950        0.4431818405      -29.6481764556
        0.6665086950        0.4584122789      -32.8246451960
        0.6665086950        0.4736427174      -35.5867721214
        0.6665086950        0.4888731558      -37.8687583252
        0.6665086950        0.5041035942      -39.6111535028
        0.6665086950        0.5193340326      -40.7750449502
        0.6665086950        0.5345644710      -41.3696446653
        0.6665086950        0.5497949094      -41.4714878491
        0.6665086950        0.5650253478      -41.2160566431
        0.6665086950        0.5802557863      -40.7614593349
        0.6665086950        0.5954862247      -40.2443883987
        0.6665086950        0.6107166631      -39.7546821873
        0.6665086950        0.6259471015      -39.3418610462
        0.6665086950        0.6411775399      -39.0450063701
        0.6665086950        0.6564079783      -38.9218134345
        0.6665086950        0.6716384167      -39.0530469029
        0.6665086950        0.6868688552      -39.5137187379
        0.6665086950        0.7020992936      -40.3231805938
        0.6665086950        0.7173297320      -41.4019039038
        0.6665086950        0.7325601704      -42.5641054010
        0.6665086950        0.7477906088      -43.5594780143
        0.6665086950        0.7630210472      -44.1501595529
        0.6665086950        0.7782514856      -44.1856588191
        0.6665086950        0.7934819241      -43.6352104169
        0.6665086950        0.8087123625      -42.5597537824
        0.6665086950        0.8239428009      -41.0421861922
        0.6665086950        0.8391732393      -39.1205389737
        0.6665086950        0.8544036777      -36.7656818016
        0.6665086950        0.8696341161      -33.9151013111
        0.6665086950        0.8848645545      -30.5387073222
        0.6665086950        0.9000949929      -26.6954763877
        0.6665086950        0.9153254314      -22.5496427619
        0.6665086950        0.9305558698      -18.3413053120
        0.6665086950        0.9457863082      -14.3297582820
        0.6665086950        0.9610167466      -10.7361206339
        0.6665086950        0.9762471850       -7.7052162133
        0.6665086950        0.9914776234       -5.2936750514
        0.6665086950        1.0067080618       -3.4803185510
        0.6665086950        1.0219385003       -2.1896249090
        0.6665086950        1.0371689387       -1.3187209586
        0.6665086950        1.0523993771       -0.7607316694
        0.6665086950        1.0676298155       -0.4206587672
        0.6665086950        1.0828602539       -0.2231252874
        0.6665086950        1.0980906923       -0.1135730379
        0.6665086950        1.1133211307       -0.0554779142
        0.6665086950        1.1285515692       -0.0259959031
        0.6665086950        1.1437820076       -0.0116762023
        0.6665086950        1.1590124460       -0.0050223545
        0.6665086950        1.1742428844       -0.0020669374
        0.6665086950        1.1894733228       -0.0008132487
        0.6665086950        1.2047037612       -0.0003057362
        0.6665086950        1.2199341996       -0.0001097723
        0.6665086950        1.2351646381       -0.0000376257
        0.6665086950        1.2503950765       -0.0000123031
        0.6665086950        1.2656255149       -0.0000038342
        0.6665086950        1.2808559533       -0.0000011388
        0.6665086950        1.2960863917        0.0000000000
        0.6665086950        1.3113168301        0.0000000000
        0.6665086950        1.3265472685        0.0000000000
        0.6665086950        1.3417777070        0.0000000000
        0.6665086950        1.3570081454        0.0000000000
        0.6665086950        1.3722385838        0.0000000000
        0.6665086950        1.3874690222        0.0000000000
        0.6665086950        1.4026994606        0.0000000000
        0.6665086950        1.4179298990        0.0000000000
        0.6665086950        1.4331603374        0.0000000000
        0.6665086950        1.4483907759        0.0000000000
        0.6665086950        1.4636212143        0.0000000000
        0.6665086950        1.4788516527        0.0000000000
        0.6665086950        1.4940820911        0.0000000000
        0.6665086950        1.5093125295        0.0000000000
        0.6665086950        1.5245429679        0.0000000000
        0.6665086950        1.5397734063        0.0000000000
        0.6665086950        1.5550038448        0.0000000000
        0.6665086950        1.5702342832        0.0000000000
        0.6665086950        1.5854647216        0.0000000000
        0.6665086950        1.6006951600        0.0000000000

        0.6814830625        0.0928817570       -0.0000111625
        0.6814830625        0.1081121954       -0.0000373190
        0.6814830625        0.1233426338       -0.0001168042
        0.6814830625        0.1385730722       -0.0003434691
        0.6814830625        0.1538035107       -0.0009522905
        0.6814830625        0.1690339491       -0.0024979595
        0.6814830625        0.1842643875       -0.0062178404
        0.6814830625        0.1994948259       -0.0147218989
        0.6814830625        0.2147252643       -0.0332093721
        0.6814830625        0.2299557027       -0.0714334288
        0.6814830625        0.2451861411       -0.1465491118
        0.6814830625        0.2604165796       -0.2866985682
        0.6814830625        0.2756470180       -0.5346652003
        0.6814830625        0.2908774564       -0.9502486509
        0.6814830625        0.3061078948       -1.6094511047
        0.6814830625        0.3213383332       -2.5985532810
        0.6814830625        0.3365687716       -4.0021139863
        0.6814830625        0.3517992100       -5.8859855226
        0.6814830625        0.3670296485       -8.2791617441
        0.6814830625        0.3822600869      -11.1604799939
        0.6814830625        0.3974905253      -14.4561645278
        0.6814830625        0.4127209637      -18.0506226255
        0.6814830625        0.4279514021      -21.8064403776
        0.6814830625        0.4431818405      -25.5837304035
        0.6814830625        0.4584122789      -29.2488694233
        0.6814830625        0.4736427174      -32.6705496939
        0.6814830625        0.4888731558      -35.7127423319
        0.6814830625        0.5041035942      -38.2400665517
        0.6814830625        0.5193340326      -40.1437724194
        0.6814830625        0.5345644710      -41.3790479451
        0.6814830625        0.5497949094      -41.9901412547
        0.6814830625        0.5650253478      -42.1023311970
        0.6814830625        0.5802557863      -41.8798643236
        0.6814830625        0.5954862247      -41.4722820747
        0.6814830625        0.6107166631      -40.9800851512
        0.6814830625        0.6259471015      -40.4577861312
        0.6814830625        0.6411775399      -39.9476634683
        0.6814830625        0.6564079783      -39.5179930490
        0.6814830625        0.6716384167      -39.2768253441
        0.6814830625        0.6868688552      -39.3467417712
        0.6814830625        0.7020992936      -39.8090477937
        0.6814830625        0.7173297320      -40.6459587408
        0.6814830625        0.7325601704      -41.7157680169
        0.6814830625        0.7477906088      -42.7827010397
        0.6814830625        0.7630210472      -43.5938230758
        0.6814830625        0.7782514856      -43.9655116436
        0.6814830625        0.7934819241      -43.8320624708
        0.6814830625        0.8087123625      -43.2294097949
        0.6814830625        0.8239428009      -42.2269212972
        0.6814830625        0.8391732393      -40.8527362308
        0.6814830625        0.8544036777      -39.0600673222
        0.6814830625        0.8696341161      -36.7528371128
        0.6814830625        0.8848645545      -33.8511149657
        0.6814830625        0.9000949929      -30.3560876352
        0.6814830625        0.9153254314      -26.3807610115
        0.6814830625        0.9305558698      -22.1361394869
        0.6814830625        0.9457863082      -17.8850807623
        0.6814830625        0.9610167466      -13.8858231655
        0.6814830625        0.9762471850      -10.3444675104
        0.6814830625        0.9914776234       -7.3871615667
        0.6814830625        1.0067080618       -5.0543193642
        0.6814830625        1.0219385003       -3.3131841237
        0.6814830625        1.0371689387       -2.0815123212
        0.6814830625        1.0523993771       -1.2540695013
        0.6814830625        1.0676298155       -0.7250096208
        0.6814830625        1.0828602539       -0.4023712186
        0.6814830625        1.0980906923       -0.2143823436
        0.6814830625        1.1133211307       -0.1096128457
        0.6814830625        1.1285515692       -0.0537431335
        0.6814830625        1.1437820076       -0.0252448508
        0.6814830625        1.1590124460       -0.0113504092
        0.6814830625        1.1742428844       -0.0048809159
        0.6814830625        1.1894733228       -0.0020062332
        0.6814830625        1.2047037612       -0.0007878651
        0.6814830625        1.2199341996       -0.0002954718
        0.6814830625        1.2351646381       -0.0001057626
        0.6814830625        1.2503950765       -0.0000361014
        0.6814830625        1.2656255149       -0.0000117380
        0.6814830625        1.2808559533       -0.0000036324
        0.6814830625        1.2960863917       -0.0000010667
        0.6814830625        1.3113168301        0.0000000000
        0.6814830625        1.3265472685        0.0000000000
        0.6814830625        1.3417777070        0.0000000000
        0.6814830625        1.3570081454        0.0000000000
        0.6814830625        1.3722385838        0.0000000000
        0.6814830625        1.3874690222        0.0000000000
        0.6814830625        1.4026994606        0.0000000000
        0.6814830625        1.4179298990        0.0000000000
        0.6814830625        1.4331603374        0.0000000000
        0.6814830625        1.4483907759        0.0000000000
        0.6814830625        1.4636212143        0.0000000000
        0.6814830625        1.4788516527        0.0000000000
        0.6814830625        1.4940820911        0.0000000000
        0.6814830625        1.5093125295        0.0000000000
        0.6814830625        1.5245429679        0.0000000000
        0.6814830625        1.5397734063        0.0000000000
        0.6814830625        1.5550038448        0.0000000000
        0.6814830625        1.5702342832        0.0000000000
        0.6814830625        1.5854647216        0.0000000000
        0.6814830625        1.6006951600        0.0000000000

        0.6964574300        0.0928817570       -0.0000037949
        0.6964574300        0.1081121954       -0.0000130535
        0.6964574300        0.1233426338       -0.0000421760
        0.6964574300        0.1385730722       -0.0001284611
        0.6964574300        0.1538035107       -0.0003700796
        0.6964574300        0.1690339491       -0.0010113701
        0.6964574300        0.1842643875       -0.0026279653
        0.6964574300        0.1994948259       -0.0065028012
        0.6964574300        0.2147252643       -0.0153356997
        0.6964574300        0.2299557027       -0.0344751727
        0.6964574300        0.2451861411       -0.0738593068
        0.6964574300        0.2604165796       -0.1507371255
        0.6964574300        0.2756470180       -0.2929473952
        0.6964574300        0.2908774564       -0.5420471543
        0.6964574300        0.3061078948       -0.9550166200
        0.6964574300        0.3213383332       -1.6028899432
        0.6964574300        0.3365687716       -2.5648617329
        0.6964574300        0.3517992100       -3.9175328799
        0.6964574300        0.3670296485       -5.7209562529
        0.6964574300        0.3822600869       -8.0052951937
        0.6964574300        0.3974905253      -10.7627795036
        0.6964574300        0.4127209637      -13.9478207051
        0.6964574300        0.4279514021      -17.4836753311
        0.6964574300        0.4431818405      -21.2695208418
        0.6964574300        0.4584122789      -25.1814611262
        0.6964574300        0.4736427174      -29.0671702674
        0.6964574300        0.4888731558      -32.7434147529
        0.6964574300        0.5041035942      -36.0102185325
        0.6964574300        0.5193340326      -38.6878784345
        0.6964574300        0.5345644710      -40.6656158643
        0.6964574300        0.5497949094      -41.9361085947
        0.6964574300        0.5650253478      -42.5923848967
        0.6964574300        0.5802557863      -42.7845710656
        0.6964574300        0.5954862247      -42.6598186237
        0.6964574300        0.6107166631      -42.3200232435
        0.6964574300        0.6259471015      -41.8199811171
        0.6964574300        0.6411775399      -41.2021333426
        0.6964574300        0.6564079783      -40.5411211041
        0.6964574300        0.6716384167      -39.9655887475
        0.6964574300        0.6868688552      -39.6377536814
        0.6964574300        0.7020992936      -39.6953275351
        0.6964574300        0.7173297320      -40.1835604190
        0.6964574300        0.7325601704      -41.0156284251
        0.6964574300        0.7477906088      -41.9892448417
        0.6964574300        0.7630210472      -42.8579049476
        0.6964574300        0.7782514856      -43.4216836804
        0.6964574300        0.7934819241      -43.5874245662
        0.6964574300        0.8087123625      -43.3650757129
        0.6964574300        0.8239428009      -42.8069738048
        0.6964574300        0.8391732393      -41.9324603260
        0.6964574300        0.8544036777      -40.6862114971
        0.6964574300        0.8696341161      -38.9528791636
        0.6964574300        0.8848645545      -36.6143720802
        0.6964574300        0.9000949929      -33.6148365871
        0.6964574300        0.9153254314      -30.0017389130
        0.6964574300        0.9305558698      -25.9299801483
        0.6964574300        0.9457863082      -21.6339536391
        0.6964574300        0.9610167466      -17.3813017998
        0.6964574300        0.9762471850      -13.4230330218
        0.6964574300        0.9914776234       -9.9522365481
        0.6964574300        1.0067080618       -7.0800617669
        0.6964574300        1.0219385003       -4.8325682937
        0.6964574300        1.0371689387       -3.1658117358
        0.6964574300        1.0523993771       -1.9914033973
        0.6964574300        1.0676298155       -1.2032273419
        0.6964574300        1.0828602539       -0.6983215624
        0.6964574300        1.0980906923       -0.3891436166
        0.6964574300        1.1133211307       -0.2080588334
        0.6964574300        1.1285515692       -0.1066293303
        0.6964574300        1.1437820076       -0.0523326242
        0.6964574300        1.1590124460       -0.0245767108
        0.6964574300        1.1742428844       -0.0110372434
        0.6964574300        1.1894733228       -0.0047377247
        0.6964574300        1.2047037612       -0.0019428795
        0.6964574300        1.2199341996       -0.0007607298
        0.6964574300        1.2351646381       -0.0002841635
        0.6964574300        1.2503950765       -0.0001011515
        0.6964574300        1.2656255149       -0.0000342655
        0.6964574300        1.2808559533       -0.0000110330
        0.6964574300        1.2960863917       -0.0000033690
        0.6964574300        1.3113168301        0.0000000000
        0.6964574300        1.3265472685        0.0000000000
        0.6964574300        1.3417777070        0.0000000000
        0.6964574300        1.3570081454        0.0000000000
        0.6964574300        1.3722385838        0.0000000000
        0.6964574300        1.3874690222        0.0000000000
        0.6964574300        1.4026994606        0.0000000000
        0.6964574300        1.4179298990        0.0000000000
        0.6964574300        1.4331603374        0.0000000000
        0.6964574300        1.4483907759        0.0000000000
        0.6964574300        1.4636212143        0.0000000000
        0.6964574300        1.4788516527        0.0000000000
        0.6964574300        1.4940820911        0.0000000000
        0.6964574300        1.5093125295        0.0000000000
        0.6964574300        1.5245429679        0.0000000000
        0.6964574300        1.5397734063        0.0000000000
        0.6964574300        1.5550038448        0.0000000000
        0.6964574300        1.5702342832        0.0000000000
        0.6964574300        1.5854647216        0.0000000000
        0.6964574300        1.6006951600        0.0000000000

        0.7114317975        0.0928817570       -0.0000012188
        0.7114317975        0.1081121954       -0.0000043280
        0.7114317975        0.1233426338       -0.0000144833
        0.7114317975        0.1385730722       -0.0000458296
        0.7114317975        0.1538035107       -0.0001375202
        0.7114317975        0.1690339491       -0.0003922101
        0.7114317975        0.1842643875       -0.0010647949
        0.7114317975        0.1994948259       -0.0027538817
        0.7114317975        0.2147252643       -0.0067861538
        0.7114317975        0.2299557027       -0.0159288235
        0.7114317975        0.2451861411       -0.0355978428
        0.7114317975        0.2604165796       -0.0757090922
        0.7114317975        0.2756470180       -0.1531907586
        0.7114317975        0.2908774564       -0.2948921356
        0.7114317975        0.3061078948       -0.5402007566
        0.7114317975        0.3213383332       -0.9422461127
        0.7114317975        0.3365687716       -1.5663949806
        0.7114317975        0.3517992100       -2.4851602209
        0.7114317975        0.3670296485       -3.7698033614
        0.7114317975        0.3822600869       -5.4804555447
        0.7114317975        0.3974905253       -7.6575203182
        0.7114317975        0.4127209637      -10.3162999934
        0.7114317975        0.4279514021      -13.4440252571
        0.7114317975        0.4431818405      -16.9955851335
        0.7114317975        0.4584122789      -20.8845431657
        0.7114317975        0.4736427174      -24.9714827833
        0.7114317975        0.4888731558      -29.0597618759
        0.7114317975        0.5041035942      -32.9121208339
        0.7114317975        0.5193340326      -36.2937040916
        0.7114317975        0.5345644710      -39.0295477702
        0.7114317975        0.5497949094      -41.0493404473
        0.7114317975        0.5650253478      -42.3933436538
        0.7114317975        0.5802557863      -43.1740559976
        0.7114317975        0.5954862247      -43.5156016599
        0.7114317975        0.6107166631      -43.5069173005
        0.7114317975        0.6259471015      -43.1949562557
        0.7114317975        0.6411775399      -42.6175330459
        0.7114317975        0.6564079783      -41.8503581757
        0.7114317975        0.6716384167      -41.0342943047
        0.7114317975        0.6868688552      -40.3600808121
        0.7114317975        0.7020992936      -40.0115415425
        0.7114317975        0.7173297320      -40.0928109492
        0.7114317975        0.7325601704      -40.5781589681
        0.7114317975        0.7477906088      -41.3155740996
        0.7114317975        0.7630210472      -42.0875619450
        0.7114317975        0.7782514856      -42.6985141401
        0.7114317975        0.7934819241      -43.0399377139
        0.7114317975        0.8087123625      -43.0978215088
        0.7114317975        0.8239428009      -42.9035518769
        0.7114317975        0.8391732393      -42.4649019321
        0.7114317975        0.8544036777      -41.7219378644
        0.7114317975        0.8696341161      -40.5512851232
        0.7114317975        0.8848645545      -38.8105845850
        0.7114317975        0.9000949929      -36.3961012346
        0.7114317975        0.9153254314      -33.2879346207
        0.7114317975        0.9305558698      -29.5699846700
        0.7114317975        0.9457863082      -25.4231791585
        0.7114317975        0.9610167466      -21.0960837142
        0.7114317975        0.9762471850      -16.8601814945
        0.7114317975        0.9914776234      -12.9608059424
        0.7114317975        1.0067080618       -9.5770956485
        0.7114317975        1.0219385003       -6.8017647792
        0.7114317975        1.0371689387       -4.6437557754
        0.7114317975        1.0523993771       -3.0482129314
        0.7114317975        1.0676298155       -1.9235691161
        0.7114317975        1.0828602539       -1.1664206598
        0.7114317975        1.0980906923       -0.6791104596
        0.7114317975        1.1133211307       -0.3792580932
        0.7114317975        1.1285515692       -0.2029591742
        0.7114317975        1.1437820076       -0.1039901810
        0.7114317975        1.1590124460       -0.0509797501
        0.7114317975        1.1742428844       -0.0238999125
        0.7114317975        1.1894733228       -0.0107094211
        0.7114317975        1.2047037612       -0.0045838608
        0.7114317975        1.2199341996       -0.0018724857
        0.7114317975        1.2351646381       -0.0007291851
        0.7114317975        1.2503950765       -0.0002703312
        0.7114317975        1.2656255149       -0.0000952686
        0.7114317975        1.2808559533       -0.0000318723
        0.7114317975        1.2960863917       -0.0000101053
        0.7114317975        1.3113168301       -0.0000030342
        0.7114317975        1.3265472685        0.0000000000
        0.7114317975        1.3417777070        0.0000000000
        0.7114317975        1.3570081454        0.0000000000
        0.7114317975        1.3722385838        0.0000000000
        0.7114317975        1.3874690222        0.0000000000
        0.7114317975        1.4026994606        0.0000000000
        0.7114317975        1.4179298990        0.0000000000
        0.7114317975        1.4331603374        0.0000000000
        0.7114317975        1.4483907759        0.0000000000
        0.7114317975        1.4636212143        0.0000000000
        0.7114317975        1.4788516527        0.0000000000
        0.7114317975        1.4940820911        0.0000000000
        0.7114317975        1.5093125295        0.0000000000
        0.7114317975        1.5245429679        0.0000000000
        0.7114317975        1.5397734063        0.0000000000
        0.7114317975        1.5550038448        0.0000000000
        0.7114317975        1.5702342832        0.0000000000
        0.7114317975        1.5854647216        0.0000000000
        0.7114317975        1.6006951600        0.0000000000

        0.7264061651        0.0928817570        0.0000000000
        0.7264061651        0.1081121954       -0.0000013638
        0.7264061651        0.1233426338       -0.0000047411
        0.7264061651        0.1385730722       -0.0000156237
        0.7264061651        0.1538035107       -0.0000489144
        0.7264061651        0.1690339491       -0.0001457168
        0.7264061651        0.1842643875       -0.0004133774
        0.7264061651        0.1994948259       -0.0011168841
        0.7264061651        0.2147252643       -0.0028732340
        0.7264061651        0.2299557027       -0.0070342910
        0.7264061651        0.2451861411       -0.0163808157
        0.7264061651        0.2604165796       -0.0362706112
        0.7264061651        0.2756470180       -0.0763508268
        0.7264061651        0.2908774564       -0.1528143857
        0.7264061651        0.3061078948       -0.2909290156
        0.7264061651        0.3213383332       -0.5272360662
        0.7264061651        0.3365687716       -0.9105537178
        0.7264061651        0.3517992100       -1.5009562748
        0.7264061651        0.3670296485       -2.3664058962
        0.7264061651        0.3822600869       -3.5775420562
        0.7264061651        0.3974905253       -5.2016875011
        0.7264061651        0.4127209637       -7.2966291042
        0.7264061651        0.4279514021       -9.9030391521
        0.7264061651        0.4431818405      -13.0328455654
        0.7264061651        0.4584122789      -16.6519388254
        0.7264061651        0.4736427174      -20.6608676940
        0.7264061651        0.4888731558      -24.8844339337
        0.7264061651        0.5041035942      -29.0840389174
        0.7264061651        0.5193340326      -32.9991540462
        0.7264061651        0.5345644710      -36.4073060406
        0.7264061651        0.5497949094      -39.1761204641
        0.7264061651        0.5650253478      -41.2800041006
        0.7264061651        0.5802557863      -42.7725924915
        0.7264061651        0.5954862247      -43.7331125781
        0.7264061651        0.6107166631      -44.2209023923
        0.7264061651        0.6259471015      -44.2655115075
        0.7264061651        0.6411775399      -43.8952484741
        0.7264061651        0.6564079783      -43.1819554084
        0.7264061651        0.6716384167      -42.2696093281
        0.7264061651        0.6868688552      -41.3633108015
        0.7264061651        0.7020992936      -40.6770448901
        0.7264061651        0.7173297320      -40.3622019329
        0.7264061651        0.7325601704      -40.4526661360
        0.7264061651        0.7477906088      -40.8575102554
        0.7264061651        0.7630210472      -41.4081700186
        0.7264061651        0.7782514856      -41.9352473925
        0.7264061651        0.7934819241      -42.3313939206
        0.7264061651        0.8087123625      -42.5658823019
        0.7264061651        0.8239428009      -42.6484899916
        0.7264061651        0.8391732393      -42.5719946191
        0.7264061651        0.8544036777      -42.2713994223
        0.7264061651        0.8696341161      -41.6211308969
        0.7264061651        0.8848645545      -40.4660504831
        0.7264061651        0.9000949929      -38.6675299954
        0.7264061651        0.9153254314      -36.1468797173
        0.7264061651        0.9305558698      -32.9159523367
        0.7264061651        0.9457863082      -29.0892741396
        0.7264061651        0.9610167466      -24.8733738304
        0.7264061651        0.9762471850      -20.5327653385
        0.7264061651        0.9914776234      -16.3403138013
        0.7264061651        1.0067080618      -12.5273782194
        0.7264061651        1.0219385003       -9.2495651344
        0.7264061651        1.0371689387       -6.5761449622
        0.7264061651        1.0523993771       -4.5006189170
        0.7264061651        1.0676298155       -2.9631512054
        0.7264061651        1.0828602539       -1.8750632275
        0.7264061651        1.0980906923       -1.1391608907
        0.7264061651        1.1133211307       -0.6637311426
        0.7264061651        1.1285515692       -0.3705394259
        0.7264061651        1.1437820076       -0.1980598297
        0.7264061651        1.1590124460       -0.1013040767
        0.7264061651        1.1742428844       -0.0495546279
        0.7264061651        1.1894733228       -0.0231671461
        0.7264061651        1.2047037612       -0.0103417831
        0.7264061651        1.2199341996       -0.0044029225
        0.7264061651        1.2351646381       -0.0017852595
        0.7264061651        1.2503950765       -0.0006883637
        0.7264061651        1.2656255149       -0.0002520266
        0.7264061651        1.2808559533       -0.0000875059
        0.7264061651        1.2960863917       -0.0000287777
        0.7264061651        1.3113168301       -0.0000089592
        0.7264061651        1.3265472685       -0.0000026389
        0.7264061651        1.3417777070        0.0000000000
        0.7264061651        1.3570081454        0.0000000000
        0.7264061651        1.3722385838        0.0000000000
        0.7264061651        1.3874690222        0.0000000000
        0.7264061651        1.4026994606        0.0000000000
        0.7264061651        1.4179298990        0.0000000000
        0.7264061651        1.4331603374        0.0000000000
        0.7264061651        1.4483907759        0.0000000000
        0.7264061651        1.4636212143        0.0000000000
        0.7264061651        1.4788516527        0.0000000000
        0.7264061651        1.4940820911        0.0000000000
        0.7264061651        1.5093125295        0.0000000000
        0.7264061651        1.5245429679        0.0000000000
        0.7264061651        1.5397734063        0.0000000000
        0.7264061651        1.5550038448        0.0000000000
        0.7264061651        1.5702342832        0.0000000000
        0.7264061651        1.5854647216        0.0000000000
        0.7264061651        1.6006951600        0.0000000000

        0.7413805326        0.0928817570        0.0000000000
        0.7413805326        0.1081121954        0.0000000000
        0.7413805326        0.1233426338       -0.0000014818
        0.7413805326        0.1385730722       -0.0000050944
        0.7413805326        0.1538035107       -0.0000166569
        0.7413805326        0.1690339491       -0.0000518399
        0.7413805326        0.1842643875       -0.0001536039
        0.7413805326        0.1994948259       -0.0004331885
        0.7413805326        0.2147252643       -0.0011621734
        0.7413805326        0.2299557027       -0.0029644733
        0.7413805326        0.2451861411       -0.0071864590
        0.7413805326        0.2604165796       -0.0165526336
        0.7413805326        0.2756470180       -0.0362245893
        0.7413805326        0.2908774564       -0.0753428178
        0.7413805326        0.3061078948       -0.1490161376
        0.7413805326        0.3213383332       -0.2805327644
        0.7413805326        0.3365687716       -0.5033634089
        0.7413805326        0.3517992100       -0.8624347229
        0.7413805326        0.3670296485       -1.4142796732
        0.7413805326        0.3822600869       -2.2259555825
        0.7413805326        0.3974905253       -3.3727143760
        0.7413805326        0.4127209637       -4.9338523557
        0.7413805326        0.4279514021       -6.9849450682
        0.7413805326        0.4431818405       -9.5838358028
        0.7413805326        0.4584122789      -12.7492347406
        0.7413805326        0.4736427174      -16.4358294433
        0.7413805326        0.4888731558      -20.5166233746
        0.7413805326        0.5041035942      -24.7864310241
        0.7413805326        0.5193340326      -28.9944260276
        0.7413805326        0.5345644710      -32.8984188293
        0.7413805326        0.5497949094      -36.3179624938
        0.7413805326        0.5650253478      -39.1601131206
        0.7413805326        0.5802557863      -41.4063150847
        0.7413805326        0.5954862247      -43.0729827177
        0.7413805326        0.6107166631      -44.1745866142
        0.7413805326        0.6259471015      -44.7143623084
        0.7413805326        0.6411775399      -44.7072993150
        0.7413805326        0.6564079783      -44.2177701068
        0.7413805326        0.6716384167      -43.3842605398
        0.7413805326        0.6868688552      -42.4104601770
        0.7413805326        0.7020992936      -41.5201192367
        0.7413805326        0.7173297320      -40.8931316082
        0.7413805326        0.7325601704      -40.6127519150
        0.7413805326        0.7477906088      -40.6512850672
        0.7413805326        0.7630210472      -40.9025359855
        0.7413805326        0.7782514856      -41.2426606511
        0.7413805326        0.7934819241      -41.5838885152
        0.7413805326        0.8087123625      -41.8912653599
        0.7413805326        0.8239428009      -42.1580611549
        0.7413805326        0.8391732393      -42.3617720617
        0.7413805326        0.8544036777      -42.4306620489
        0.7413805326        0.8696341161      -42.2380858167
        0.7413805326        0.8848645545      -41.6227909334
        0.7413805326        0.9000949929      -40.4234034170
        0.7413805326        0.9153254314      -38.5166326911
        0.7413805326        0.9305558698      -35.8525057306
        0.7413805326        0.9457863082      -32.4792453959
        0.7413805326        0.9610167466      -28.5481088777
        0.7413805326        0.9762471850      -24.2918708091
        0.7413805326        0.9914776234      -19.9811077684
        0.7413805326        1.0067080618      -15.8730533068
        0.7413805326        1.0219385003      -12.1703551676
        0.7413805326        1.0371689387       -9.0001891393
        0.7413805326        1.0523993771       -6.4137720103
        0.7413805326        1.0676298155       -4.3993699822
        0.7413805326        1.0828602539       -2.9008621052
        0.7413805326        1.0980906923       -1.8364784485
        0.7413805326        1.1133211307       -1.1150866674
        0.7413805326        1.1285515692       -0.6488399017
        0.7413805326        1.1437820076       -0.3615673310
        0.7413805326        1.1590124460       -0.1928393519
        0.7413805326        1.1742428844       -0.0983642794
        0.7413805326        1.1894733228       -0.0479394106
        0.7413805326        1.2047037612       -0.0222957358
        0.7413805326        1.2199341996       -0.0098807406
        0.7413805326        1.2351646381       -0.0041659570
        0.7413805326        1.2503950765       -0.0016685317
        0.7413805326        1.2656255149       -0.0006339660
        0.7413805326        1.2808559533       -0.0002282782
        0.7413805326        1.2960863917       -0.0000778389
        0.7413805326        1.3113168301       -0.0000251287
        0.7413805326        1.3265472685       -0.0000076804
        0.7413805326        1.3417777070       -0.0000022227
        0.7413805326        1.3570081454        0.0000000000
        0.7413805326        1.3722385838        0.0000000000
        0.7413805326        1.3874690222        0.0000000000
        0.7413805326        1.4026994606        0.0000000000
        0.7413805326        1.4179298990        0.0000000000
        0.7413805326        1.4331603374        0.0000000000
        0.7413805326        1.4483907759        0.0000000000
        0.7413805326        1.4636212143        0.0000000000
        0.7413805326        1.4788516527        0.0000000000
        0.7413805326        1.4940820911        0.0000000000
        0.7413805326        1.5093125295        0.0000000000
        0.7413805326        1.5245429679        0.0000000000
        0.7413805326        1.5397734063        0.0000000000
        0.7413805326        1.5550038448        0.0000000000
        0.7413805326        1.5702342832        0.0000000000
        0.7413805326        1.5854647216        0.0000000000
        0.7413805326        1.6006951600        0.0000000000

        0.7563549001        0.0928817570        0.0000000000
        0.7563549001        0.1081121954        0.0000000000
        0.7563549001        0.1233426338        0.0000000000
        0.7563549001        0.1385730722       -0.0000015892
        0.7563549001        0.1538035107       -0.0000054281
        0.7563549001        0.1690339491       -0.0000176427
        0.7563549001        0.1842643875       -0.0000545586
        0.7563549001        0.1994948259       -0.0001604415
        0.7563549001        0.2147252643       -0.0004484216
        0.7563549001        0.2299557027       -0.0011905933
        0.7563549001        0.2451861411       -0.0030019648
        0.7563549001        0.2604165796       -0.0071873514
        0.7563549001        0.2756470180       -0.0163424964
        0.7563549001        0.2908774564       -0.0353056710
        0.7563549001        0.3061078948       -0.0725246959
        0.7563549001        0.3213383332       -0.1418268677
        0.7563549001        0.3365687716       -0.2644742377
        0.7563549001        0.3517992100       -0.4713042076
        0.7563549001        0.3670296485       -0.8047377846
        0.7563549001        0.3822600869       -1.3204297405
        0.7563549001        0.3974905253       -2.0881193197
        0.7563549001        0.4127209637       -3.1905507764
        0.7563549001        0.4279514021       -4.7182392318
        0.7563549001        0.4431818405       -6.7572130098
        0.7563549001        0.4584122789       -9.3682188763
        0.7563549001        0.4736427174      -12.5603020682
        0.7563549001        0.4888731558      -16.2679032960
        0.7563549001        0.5041035942      -20.3443252954
        0.7563549001        0.5193340326      -24.5806029806
        0.7563549001        0.5345644710      -28.7466781075
        0.7563549001        0.5497949094      -32.6379252795
        0.7563549001        0.5650253478      -36.1051605412
        0.7563549001        0.5802557863      -39.0560734326
        0.7563549001        0.5954862247      -41.4348146839
        0.7563549001        0.6107166631      -43.2003318480
        0.7563549001        0.6259471015      -44.3224950716
        0.7563549001        0.6411775399      -44.7999710454
        0.7563549001        0.6564079783      -44.6870385660
        0.7563549001        0.6716384167      -44.1094002639
        0.7563549001        0.6868688552      -43.2544160859
        0.7563549001        0.7020992936      -42.3343361218
        0.7563549001        0.7173297320      -41.5351249971
        0.7563549001        0.7325601704      -40.9723753606
        0.7563549001        0.7477906088      -40.6747951188
        0.7563549001        0.7630210472      -40.6029460042
        0.7563549001        0.7782514856      -40.6913993534
        0.7563549001        0.7934819241      -40.8884822617
        0.7563549001        0.8087123625      -41.1703943727
        0.7563549001        0.8239428009      -41.5248175886
        0.7563549001        0.8391732393      -41.9192175646
        0.7563549001        0.8544036777      -42.2757908118
        0.7563549001        0.8696341161      -42.4661082336
        0.7563549001        0.8848645545      -42.3250042024
        0.7563549001        0.9000949929      -41.6767782677
        0.7563549001        0.9153254314      -40.3680779736
        0.7563549001        0.9305558698      -38.3031844333
        0.7563549001        0.9457863082      -35.4741100071
        0.7563549001        0.9610167466      -31.9741831680
        0.7563549001        0.9762471850      -27.9868323545
        0.7563549001        0.9914776234      -23.7516940182
        0.7563549001        1.0067080618      -19.5205461278
        0.7563549001        1.0219385003      -15.5181278030
        0.7563549001        1.0371689387      -11.9169964429
        0.7563549001        1.0523993771       -8.8272031045
        0.7563549001        1.0676298155       -6.2968127035
        0.7563549001        1.0828602539       -4.3192773790
        0.7563549001        1.0980906923       -2.8454237460
        0.7563549001        1.1133211307       -1.7984708595
        0.7563549001        1.1285515692       -1.0898047730
        0.7563549001        1.1437820076       -0.6326730179
        0.7563549001        1.1590124460       -0.3515972964
        0.7563549001        1.1742428844       -0.1868510686
        0.7563549001        1.1894733228       -0.0948324200
        0.7563549001        1.2047037612       -0.0458942459
        0.7563549001        1.2199341996       -0.0211438605
        0.7563549001        1.2351646381       -0.0092585248
        0.7563549001        1.2503950765       -0.0038479045
        0.7563549001        1.2656255149       -0.0015162210
        0.7563549001        1.2808559533       -0.0005660560
        0.7563549001        1.2960863917       -0.0002001605
        0.7563549001        1.3113168301       -0.0000670495
        0.7563549001        1.3265472685       -0.0000212872
        0.7563549001        1.3417777070       -0.0000064097
        0.7563549001        1.3570081454       -0.0000018328
        0.7563549001        1.3722385838        0.0000000000
        0.7563549001        1.3874690222        0.0000000000
        0.7563549001        1.4026994606        0.0000000000
        0.7563549001        1.4179298990        0.0000000000
        0.7563549001        1.4331603374        0.0000000000
        0.7563549001        1.4483907759        0.0000000000
        0.7563549001        1.4636212143        0.0000000000
        0.7563549001        1.4788516527        0.0000000000
        0.7563549001        1.4940820911        0.0000000000
        0.7563549001        1.5093125295        0.0000000000
        0.7563549001        1.5245429679        0.0000000000
        0.7563549001        1.5397734063        0.0000000000
        0.7563549001        1.5550038448        0.0000000000
        0.7563549001        1.5702342832        0.0000000000
        0.7563549001        1.5854647216        0.0000000000
        0.7563549001        1.6006951600        0.0000000000

        0.7713292676        0.0928817570        0.0000000000
        0.7713292676        0.1081121954        0.0000000000
        0.7713292676        0.1233426338        0.0000000000
        0.7713292676        0.1385730722        0.0000000000
        0.7713292676        0.1538035107       -0.0000016899
        0.7713292676        0.1690339491       -0.0000057343
        0.7713292676        0.1842643875       -0.0000184938
        0.7713292676        0.1994948259       -0.0000566584
        0.7713292676        0.2147252643       -0.0001648194
        0.7713292676        0.2299557027       -0.0004551049
        0.7713292676        0.2451861411       -0.0011925987
        0.7713292676        0.2604165796       -0.0029660794
        0.7713292676        0.2756470180       -0.0070035616
        0.7713292676        0.2908774564       -0.0157103572
        0.7713292676        0.3061078948       -0.0335150880
        0.7713292676        0.3213383332       -0.0680989626
        0.7713292676        0.3365687716       -0.1320583314
        0.7713292676        0.3517992100       -0.2450225292
        0.7713292676        0.3670296485       -0.4362184392
        0.7713292676        0.3822600869       -0.7473771791
        0.7713292676        0.3974905253       -1.2355572598
        0.7713292676        0.4127209637       -1.9747363914
        0.7713292676        0.4279514021       -3.0539747448
        0.7713292676        0.4431818405       -4.5692333651
        0.7713292676        0.4584122789       -6.6067686869
        0.7713292676        0.4736427174       -9.2194005603
        0.7713292676        0.4888731558      -12.4021714666
        0.7713292676        0.5041035942      -16.0778265617
        0.7713292676        0.5193340326      -20.1010525578
        0.7713292676        0.5345644710      -24.2821995278
        0.7713292676        0.5497949094      -28.4205624741
        0.7713292676        0.5650253478      -32.3321437291
        0.7713292676        0.5802557863      -35.8620559787
        0.7713292676        0.5954862247      -38.8838205721
        0.7713292676        0.6107166631      -41.2969486376
        0.7713292676        0.6259471015      -43.0330018832
        0.7713292676        0.6411775399      -44.0706290162
        0.7713292676        0.6564079783      -44.4505795672
        0.7713292676        0.6716384167      -44.2795336475
        0.7713292676        0.6868688552      -43.7167787415
        0.7713292676        0.7020992936      -42.9455505401
        0.7713292676        0.7173297320      -42.1372830630
        0.7713292676        0.7325601704      -41.4207198085
        0.7713292676        0.7477906088      -40.8675750093
        0.7713292676        0.7630210472      -40.5001962161
        0.7713292676        0.7782514856      -40.3152976520
        0.7713292676        0.7934819241      -40.3079248369
        0.7713292676        0.8087123625      -40.4797444023
        0.7713292676        0.8239428009      -40.8270311061
        0.7713292676        0.8391732393      -41.3178034697
        0.7713292676        0.8544036777      -41.8733832802
        0.7713292676        0.8696341161      -42.3643966641
        0.7713292676        0.8848645545      -42.6220826167
        0.7713292676        0.9000949929      -42.4609446239
        0.7713292676        0.9153254314      -41.7088635069
        0.7713292676        0.9305558698      -40.2404540606
        0.7713292676        0.9457863082      -38.0060831084
        0.7713292676        0.9610167466      -35.0465922410
        0.7713292676        0.9762471850      -31.4875553014
        0.7713292676        0.9914776234      -27.5158571343
        0.7713292676        1.0067080618      -23.3486022266
        0.7713292676        1.0219385003      -19.2043638417
        0.7713292676        1.0371689387      -15.2810628739
        0.7713292676        1.0523993771      -11.7395261951
        0.7713292676        1.0676298155       -8.6911726216
        0.7713292676        1.0828602539       -6.1909044087
        0.7713292676        1.0980906923       -4.2378850280
        0.7713292676        1.1133211307       -2.7852106473
        0.7713292676        1.1285515692       -1.7560042397
        0.7713292676        1.1437820076       -1.0611144141
        0.7713292676        1.1590124460       -0.6138734182
        0.7713292676        1.1742428844       -0.3395174115
        0.7713292676        1.1894733228       -0.1792237385
        0.7713292676        1.2047037612       -0.0901396948
        0.7713292676        1.2199341996       -0.0431206696
        0.7713292676        1.2351646381       -0.0195910842
        0.7713292676        1.2503950765       -0.0084437491
        0.7713292676        1.2656255149       -0.0034498038
        0.7713292676        1.2808559533       -0.0013356928
        0.7713292676        1.2960863917       -0.0004901423
        0.7713292676        1.3113168301       -0.0001705605
        0.7713292676        1.3265472685       -0.0000563304
        0.7713292676        1.3417777070       -0.0000176748
        0.7713292676        1.3570081454       -0.0000052756
        0.7713292676        1.3722385838       -0.0000014987
        0.7713292676        1.3874690222        0.0000000000
        0.7713292676        1.4026994606        0.0000000000
        0.7713292676        1.4179298990        0.0000000000
        0.7713292676        1.4331603374        0.0000000000
        0.7713292676        1.4483907759        0.0000000000
        0.7713292676        1.4636212143        0.0000000000
        0.7713292676        1.4788516527        0.0000000000
        0.7713292676        1.4940820911        0.0000000000
        0.7713292676        1.5093125295        0.0000000000
        0.7713292676        1.5245429679        0.0000000000
        0.7713292676        1.5397734063        0.0000000000
        0.7713292676        1.5550038448        0.0000000000
        0.7713292676        1.5702342832        0.0000000000
        0.7713292676        1.5854647216        0.0000000000
        0.7713292676        1.6006951600        0.0000000000

        0.7863036352        0.0928817570        0.0000000000
        0.7863036352        0.1081121954        0.0000000000
        0.7863036352        0.1233426338        0.0000000000
        0.7863036352        0.1385730722        0.0000000000
        0.7863036352        0.1538035107        0.0000000000
        0.7863036352        0.1690339491       -0.0000017772
        0.7863036352        0.1842643875       -0.0000059737
        0.7863036352        0.1994948259       -0.0000190509
        0.7863036352        0.2147252643       -0.0000576339
        0.7863036352        0.2299557027       -0.0001653776
        0.7863036352        0.2451861411       -0.0004500950
        0.7863036352        0.2604165796       -0.0011621838
        0.7863036352        0.2756470180       -0.0028486118
        0.7863036352        0.2908774564       -0.0066341924
        0.7863036352        0.3061078948       -0.0147010566
        0.7863036352        0.3213383332       -0.0310559790
        0.7863036352        0.3365687716       -0.0626940422
        0.7863036352        0.3517992100       -0.1212861230
        0.7863036352        0.3670296485       -0.2255216345
        0.7863036352        0.3822600869       -0.4041653128
        0.7863036352        0.3974905253       -0.6996098352
        0.7863036352        0.4127209637       -1.1710839183
        0.7863036352        0.4279514021       -1.8957356032
        0.7863036352        0.4431818405       -2.9649974214
        0.7863036352        0.4584122789       -4.4738611517
        0.7863036352        0.4736427174       -6.5028097609
        0.7863036352        0.4888731558       -9.0959694985
        0.7863036352        0.5041035942      -12.2425710801
        0.7863036352        0.5193340326      -15.8691107418
        0.7863036352        0.5345644710      -19.8453135945
        0.7863036352        0.5497949094      -24.0004650052
        0.7863036352        0.5650253478      -28.1428356561
        0.7863036352        0.5802557863      -32.0769018922
        0.7863036352        0.5954862247      -35.6185734523
        0.7863036352        0.6107166631      -38.6117734795
        0.7863036352        0.6259471015      -40.9470304240
        0.7863036352        0.6411775399      -42.5771702605
        0.7863036352        0.6564079783      -43.5229827105
        0.7863036352        0.6716384167      -43.8655796715
        0.7863036352        0.6868688552      -43.7284504252
        0.7863036352        0.7020992936      -43.2554476373
        0.7863036352        0.7173297320      -42.5898554599
        0.7863036352        0.7325601704      -41.8576723816
        0.7863036352        0.7477906088      -41.1579421798
        0.7863036352        0.7630210472      -40.5626047958
        0.7863036352        0.7782514856      -40.1247147110
        0.7863036352        0.7934819241      -39.8880624438
        0.7863036352        0.8087123625      -39.8888810856
        0.7863036352        0.8239428009      -40.1452724494
        0.7863036352        0.8391732393      -40.6390343425
        0.7863036352        0.8544036777      -41.3002576436
        0.7863036352        0.8696341161      -42.0034779417
        0.7863036352        0.8848645545      -42.5782795783
        0.7863036352        0.9000949929      -42.8322690790
        0.7863036352        0.9153254314      -42.5817830669
        0.7863036352        0.9305558698      -41.6837172245
        0.7863036352        0.9457863082      -40.0601032633
        0.7863036352        0.9610167466      -37.7083108912
        0.7863036352        0.9762471850      -34.6956983319
        0.7863036352        0.9914776234      -31.1447398997
        0.7863036352        1.0067080618      -27.2170465206
        0.7863036352        1.0219385003      -23.1002079683
        0.7863036352        1.0371689387      -18.9947452271
        0.7863036352        1.0523993771      -15.0964227704
        0.7863036352        1.0676298155      -11.5735841037
        0.7863036352        1.0828602539       -8.5454653823
        0.7863036352        1.0980906923       -6.0696286610
        0.7863036352        1.1133211307       -4.1430127374
        0.7863036352        1.1285515692       -2.7149021640
        0.7863036352        1.1437820076       -1.7058435446
        0.7863036352        1.1590124460       -1.0261412537
        0.7863036352        1.1742428844       -0.5899071002
        0.7863036352        1.1894733228       -0.3234757960
        0.7863036352        1.2047037612       -0.1688803599
        0.7863036352        1.2199341996       -0.0838091627
        0.7863036352        1.2351646381       -0.0394847577
        0.7863036352        1.2503950765       -0.0176454525
        0.7863036352        1.2656255149       -0.0074772741
        0.7863036352        1.2808559533       -0.0030046995
        0.7863036352        1.2960863917       -0.0011455700
        0.7863036352        1.3113168301       -0.0004147380
        0.7863036352        1.3265472685       -0.0001427320
        0.7863036352        1.3417777070       -0.0000467463
        0.7863036352        1.3570081454       -0.0000145856
        0.7863036352        1.3722385838       -0.0000043374
        0.7863036352        1.3874690222       -0.0000012297
        0.7863036352        1.4026994606        0.0000000000
        0.7863036352        1.4179298990        0.0000000000
        0.7863036352        1.4331603374        0.0000000000
        0.7863036352        1.4483907759        0.0000000000
        0.7863036352        1.4636212143        0.0000000000
        0.7863036352        1.4788516527        0.0000000000
        0.7863036352        1.4940820911        0.0000000000
        0.7863036352        1.5093125295        0.0000000000
        0.7863036352        1.5245429679        0.0000000000
        0.7863036352        1.5397734063        0.0000000000
        0.7863036352        1.5550038448        0.0000000000
        0.7863036352        1.5702342832        0.0000000000
        0.7863036352        1.5854647216        0.0000000000
        0.7863036352        1.6006951600        0.0000000000

        0.8012780027        0.0928817570        0.0000000000
        0.8012780027        0.1081121954        0.0000000000
        0.8012780027        0.1233426338        0.0000000000
        0.8012780027        0.1385730722        0.0000000000
        0.8012780027        0.1538035107        0.0000000000
        0.8012780027        0.1690339491        0.0000000000
        0.8012780027        0.1842643875       -0.0000018348
        0.8012780027        0.1994948259       -0.0000060888
        0.8012780027        0.2147252643       -0.0000191463
        0.8012780027        0.2299557027       -0.0000570604
        0.8012780027        0.2451861411       -0.0001612061
        0.8012780027        0.2604165796       -0.0004319884
        0.8012780027        0.2756470180       -0.0010989983
        0.8012780027        0.2908774564       -0.0026578559
        0.8012780027        0.3061078948       -0.0061216911
        0.8012780027        0.3213383332       -0.0134596613
        0.8012780027        0.3365687716       -0.0283283797
        0.8012780027        0.3517992100       -0.0572442042
        0.8012780027        0.3670296485       -0.1113811039
        0.8012780027        0.3822600869       -0.2091619179
        0.8012780027        0.3974905253       -0.3796418130
        0.8012780027        0.4127209637       -0.6662419819
        0.8012780027        0.4279514021       -1.1296522347
        0.8012780027        0.4431818405       -1.8479271749
        0.8012780027        0.4584122789       -2.9115439909
        0.8012780027        0.4736427174       -4.4121444005
        0.8012780027        0.4888731558       -6.4259573166
        0.8012780027        0.5041035942       -8.9954978208
        0.8012780027        0.5193340326      -12.1143506551
        0.8012780027        0.5345644710      -15.7187078933
        0.8012780027        0.5497949094      -19.6868794102
        0.8012780027        0.5650253478      -23.8465360312
        0.8012780027        0.5802557863      -27.9899405192
        0.8012780027        0.5954862247      -31.8978721648
        0.8012780027        0.6107166631      -35.3704118303
        0.8012780027        0.6259471015      -38.2574586447
        0.8012780027        0.6411775399      -40.4784414112
        0.8012780027        0.6564079783      -42.0239618058
        0.8012780027        0.6716384167      -42.9412221839
        0.8012780027        0.6868688552      -43.3131196740
        0.8012780027        0.7020992936      -43.2412526951
        0.8012780027        0.7173297320      -42.8363386676
        0.8012780027        0.7325601704      -42.2127800646
        0.8012780027        0.7477906088      -41.4833440796
        0.8012780027        0.7630210472      -40.7538814640
        0.8012780027        0.7782514856      -40.1204391883
        0.8012780027        0.7934819241      -39.6685317305
        0.8012780027        0.8087123625      -39.4700291226
        0.8012780027        0.8239428009      -39.5729479848
        0.8012780027        0.8391732393      -39.9847915935
        0.8012780027        0.8544036777      -40.6564776332
        0.8012780027        0.8696341161      -41.4760175782
        0.8012780027        0.8848645545      -42.2777983340
        0.8012780027        0.9000949929      -42.8671347795
        0.8012780027        0.9153254314      -43.0536629458
        0.8012780027        0.9305558698      -42.6831665488
        0.8012780027        0.9457863082      -41.6576215368
        0.8012780027        0.9610167466      -39.9389628929
        0.8012780027        0.9762471850      -37.5410961317
        0.8012780027        0.9914776234      -34.5206851072
        0.8012780027        1.0067080618      -30.9747937221
        0.8012780027        1.0219385003      -27.0439803762
        0.8012780027        1.0371689387      -22.9111302297
        0.8012780027        1.0523993771      -18.7867422882
        0.8012780027        1.0676298155      -14.8803308658
        0.8012780027        1.0828602539      -11.3674565450
        0.8012780027        1.0980906923       -8.3650167410
        0.8012780027        1.1133211307       -5.9225109354
        0.8012780027        1.1285515692       -4.0288825353
        0.8012780027        1.1437820076       -2.6289199972
        0.8012780027        1.1590124460       -1.6422427402
        0.8012780027        1.1742428844       -0.9800640470
        0.8012780027        1.1894733228       -0.5576194859
        0.8012780027        1.2047037612       -0.3019243461
        0.8012780027        1.2199341996       -0.1553494785
        0.8012780027        1.2351646381       -0.0758839701
        0.8012780027        1.2503950765       -0.0351732267
        0.8012780027        1.2656255149       -0.0154703426
        0.8012780027        1.2808559533       -0.0064595956
        0.8012780027        1.2960863917       -0.0025625395
        0.8012780027        1.3113168301       -0.0009668045
        0.8012780027        1.3265472685       -0.0003472798
        0.8012780027        1.3417777070       -0.0001188772
        0.8012780027        1.3570081454       -0.0000388034
        0.8012780027        1.3722385838       -0.0000120773
        0.8012780027        1.3874690222       -0.0000035826
        0.8012780027        1.4026994606       -0.0000010100
        0.8012780027        1.4179298990        0.0000000000
        0.8012780027        1.4331603374        0.0000000000
        0.8012780027        1.4483907759        0.0000000000
        0.8012780027        1.4636212143        0.0000000000
        0.8012780027        1.4788516527        0.0000000000
        0.8012780027        1.4940820911        0.0000000000
        0.8012780027        1.5093125295        0.0000000000
        0.8012780027        1.5245429679        0.0000000000
        0.8012780027        1.5397734063        0.0000000000
        0.8012780027        1.5550038448        0.0000000000
        0.8012780027        1.5702342832        0.0000000000
        0.8012780027        1.5854647216        0.0000000000
        0.8012780027        1.6006951600        0.0000000000

        0.8162523702        0.0928817570        0.0000000000
        0.8162523702        0.1081121954        0.0000000000
        0.8162523702        0.1233426338        0.0000000000
        0.8162523702        0.1385730722        0.0000000000
        0.8162523702        0.1538035107        0.0000000000
        0.8162523702        0.1690339491        0.0000000000
        0.8162523702        0.1842643875        0.0000000000
        0.8162523702        0.1994948259       -0.0000018490
        0.8162523702        0.2147252643       -0.0000060381
        0.8162523702        0.2299557027       -0.0000186779
        0.8162523702        0.2451861411       -0.0000547523
        0.8162523702        0.2604165796       -0.0001522449
        0.8162523702        0.2756470180       -0.0004020899
        0.8162523702        0.2908774564       -0.0010104546
        0.8162523702        0.3061078948       -0.0024217135
        0.8162523702        0.3213383332       -0.0055505121
        0.8162523702        0.3365687716       -0.0122026789
        0.8162523702        0.3517992100       -0.0258094940
        0.8162523702        0.3670296485       -0.0526510917
        0.8162523702        0.3822600869       -0.1037724248
        0.8162523702        0.3974905253       -0.1977318404
        0.8162523702        0.4127209637       -0.3640733389
        0.8162523702        0.4279514021       -0.6469191370
        0.8162523702        0.4431818405       -1.1074280421
        0.8162523702        0.4584122789       -1.8233718291
        0.8162523702        0.4736427174       -2.8841807809
        0.8162523702        0.4888731558       -4.3807197913
        0.8162523702        0.5041035942       -6.3904753111
        0.8162523702        0.5193340326       -8.9601043034
        0.8162523702        0.5345644710      -12.0880900389
        0.8162523702        0.5497949094      -15.7109861984
        0.8162523702        0.5650253478      -19.6978529076
        0.8162523702        0.5802557863      -23.8580707093
        0.8162523702        0.5954862247      -27.9654295622
        0.8162523702        0.6107166631      -31.7949797409
        0.8162523702        0.6259471015      -35.1613407078
        0.8162523702        0.6411775399      -37.9440751062
        0.8162523702        0.6564079783      -40.0915788025
        0.8162523702        0.6716384167      -41.6069372472
        0.8162523702        0.6868688552      -42.5285315382
        0.8162523702        0.7020992936      -42.9175165615
        0.8162523702        0.7173297320      -42.8549164784
        0.8162523702        0.7325601704      -42.4419205739
        0.8162523702        0.7477906088      -41.7959343765
        0.8162523702        0.7630210472      -41.0413481419
        0.8162523702        0.7782514856      -40.2999256283
        0.8162523702        0.7934819241      -39.6848229454
        0.8162523702        0.8087123625      -39.2961906339
        0.8162523702        0.8239428009      -39.2123597841
        0.8162523702        0.8391732393      -39.4735981740
        0.8162523702        0.8544036777      -40.0630550265
        0.8162523702        0.8696341161      -40.8952150669
        0.8162523702        0.8848645545      -41.8212214268
        0.8162523702        0.9000949929      -42.6530732945
        0.8162523702        0.9153254314      -43.1991249001
        0.8162523702        0.9305558698      -43.2969956672
        0.8162523702        0.9457863082      -42.8313027932
        0.8162523702        0.9610167466      -41.7329690239
        0.8162523702        0.9762471850      -39.9688134032
        0.8162523702        0.9914776234      -37.5358237888
        0.8162523702        1.0067080618      -34.4686589104
        0.8162523702        1.0219385003      -30.8555656165
        0.8162523702        1.0371689387      -26.8479697697
        0.8162523702        1.0523993771      -22.6508672997
        0.8162523702        1.0676298155      -18.4930816930
        0.8162523702        1.0828602539      -14.5886637185
        0.8162523702        1.0980906923      -11.1044296679
        0.8162523702        1.1133211307       -8.1430766738
        0.8162523702        1.1285515692       -5.7424780356
        0.8162523702        1.1437820076       -3.8859636825
        0.8162523702        1.1590124460       -2.5175256641
        0.8162523702        1.1742428844       -1.5578229420
        0.8162523702        1.1894733228       -0.9188046118
        0.8162523702        1.2047037612       -0.5156480056
        0.8162523702        1.2199341996       -0.2750365301
        0.8162523702        1.2351646381       -0.1393318556
        0.8162523702        1.2503950765       -0.0670312869
        0.8162523702        1.2656255149       -0.0306350505
        0.8162523702        1.2808559533       -0.0133100898
        0.8162523702        1.2960863917       -0.0055026599
        0.8162523702        1.3113168301       -0.0021668386
        0.8162523702        1.3265472685       -0.0008134112
        0.8162523702        1.3417777070       -0.0002912274
        0.8162523702        1.3570081454       -0.0000994453
        0.8162523702        1.3722385838       -0.0000323647
        0.8162523702        1.3874690222       -0.0000100282
        0.8162523702        1.4026994606       -0.0000029515
        0.8162523702        1.4179298990        0.0000000000
        0.8162523702        1.4331603374        0.0000000000
        0.8162523702        1.4483907759        0.0000000000
        0.8162523702        1.4636212143        0.0000000000
        0.8162523702        1.4788516527        0.0000000000
        0.8162523702        1.4940820911        0.0000000000
        0.8162523702        1.5093125295        0.0000000000
        0.8162523702        1.5245429679        0.0000000000
        0.8162523702        1.5397734063        0.0000000000
        0.8162523702        1.5550038448        0.0000000000
        0.8162523702        1.5702342832        0.0000000000
        0.8162523702        1.5854647216        0.0000000000
        0.8162523702        1.6006951600        0.0000000000

        0.8312267377        0.0928817570        0.0000000000
        0.8312267377        0.1081121954        0.0000000000
        0.8312267377        0.1233426338        0.0000000000
        0.8312267377        0.1385730722        0.0000000000
        0.8312267377        0.1538035107        0.0000000000
        0.8312267377        0.1690339491        0.0000000000
        0.8312267377        0.1842643875        0.0000000000
        0.8312267377        0.1994948259        0.0000000000
        0.8312267377        0.2147252643       -0.0000018055
        0.8312267377        0.2299557027       -0.0000057949
        0.8312267377        0.2451861411       -0.0000176239
        0.8312267377        0.2604165796       -0.0000508621
        0.8312267377        0.2756470180       -0.0001395497
        0.8312267377        0.2908774564       -0.0003648316
        0.8312267377        0.3061078948       -0.0009113400
        0.8312267377        0.3213383332       -0.0021817993
        0.8312267377        0.3365687716       -0.0050214140
        0.8312267377        0.3517992100       -0.0111401132
        0.8312267377        0.3670296485       -0.0238701306
        0.8312267377        0.3822600869       -0.0494447335
        0.8312267377        0.3974905253       -0.0989923230
        0.8312267377        0.4127209637       -0.1913437347
        0.8312267377        0.4279514021       -0.3564839116
        0.8312267377        0.4431818405       -0.6390363789
        0.8312267377        0.4584122789       -1.1006587028
        0.8312267377        0.4736427174       -1.8198528807
        0.8312267377        0.4888731558       -2.8876374772
        0.8312267377        0.5041035942       -4.3978558485
        0.8312267377        0.5193340326       -6.4316721572
        0.8312267377        0.5345644710       -9.0373095969
        0.8312267377        0.5497949094      -12.2086247585
        0.8312267377        0.5650253478      -15.8691838659
        0.8312267377        0.5802557863      -19.8700429946
        0.8312267377        0.5954862247      -24.0066784772
        0.8312267377        0.6107166631      -28.0527906901
        0.8312267377        0.6259471015      -31.7996897418
        0.8312267377        0.6411775399      -35.0861910152
        0.8312267377        0.6564079783      -37.8094320092
        0.8312267377        0.6716384167      -39.9187095248
        0.8312267377        0.6868688552      -41.4035867542
        0.8312267377        0.7020992936      -42.2870338121
        0.8312267377        0.7173297320      -42.6254713737
        0.8312267377        0.7325601704      -42.5089747189
        0.8312267377        0.7477906088      -42.0544939474
        0.8312267377        0.7630210472      -41.3922753804
        0.8312267377        0.7782514856      -40.6525755723
        0.8312267377        0.7934819241      -39.9588856433
        0.8312267377        0.8087123625      -39.4261376981
        0.8312267377        0.8239428009      -39.1557768944
        0.8312267377        0.8391732393      -39.2211046246
        0.8312267377        0.8544036777      -39.6451763032
        0.8312267377        0.8696341161      -40.3824026959
        0.8312267377        0.8848645545      -41.3165294944
        0.8312267377        0.9000949929      -42.2801464972
        0.8312267377        0.9153254314      -43.0889154458
        0.8312267377        0.9305558698      -43.5750621562
        0.8312267377        0.9457863082      -43.6055950202
        0.8312267377        0.9610167466      -43.0815470815
        0.8312267377        0.9762471850      -41.9282189233
        0.8312267377        0.9914776234      -40.0924491632
        0.8312267377        1.0067080618      -37.5558573622
        0.8312267377        1.0219385003      -34.3579716277
        0.8312267377        1.0371689387      -30.6124921613
        0.8312267377        1.0523993771      -26.5024022072
        0.8312267377        1.0676298155      -22.2526918592
        0.8312267377        1.0828602539      -18.0922229954
        0.8312267377        1.0980906923      -14.2196986784
        0.8312267377        1.1133211307      -10.7827240731
        0.8312267377        1.1285515692       -7.8704185866
        0.8312267377        1.1437820076       -5.5153615435
        0.8312267377        1.1590124460       -3.7009213649
        0.8312267377        1.1742428844       -2.3721518546
        0.8312267377        1.1894733228       -1.4493825011
        0.8312267377        1.2047037612       -0.8428972029
        0.8312267377        1.2199341996       -0.4661403646
        0.8312267377        1.2351646381       -0.2450532871
        0.8312267377        1.2503950765       -0.1224846678
        0.8312267377        1.2656255149       -0.0582415725
        0.8312267377        1.2808559533       -0.0263680416
        0.8312267377        1.2960863917       -0.0113764006
        0.8312267377        1.3113168301       -0.0046809350
        0.8312267377        1.3265472685       -0.0018374561
        0.8312267377        1.3417777070       -0.0006879912
        0.8312267377        1.3570081454       -0.0002455338
        0.8312267377        1.3722385838       -0.0000834189
        0.8312267377        1.3874690222       -0.0000269415
        0.8312267377        1.4026994606       -0.0000082569
        0.8312267377        1.4179298990       -0.0000024012
        0.8312267377        1.4331603374        0.0000000000
        0.8312267377        1.4483907759        0.0000000000
        0.8312267377        1.4636212143        0.0000000000
        0.8312267377        1.4788516527        0.0000000000
        0.8312267377        1.4940820911        0.0000000000
        0.8312267377        1.5093125295        0.0000000000
        0.8312267377        1.5245429679        0.0000000000
        0.8312267377        1.5397734063        0.0000000000
        0.8312267377        1.5550038448        0.0000000000
        0.8312267377        1.5702342832        0.0000000000
        0.8312267377        1.5854647216        0.0000000000
        0.8312267377        1.6006951600        0.0000000000

        0.8462011053        0.0928817570        0.0000000000
        0.8462011053        0.1081121954        0.0000000000
        0.8462011053        0.1233426338        0.0000000000
        0.8462011053        0.1385730722        0.0000000000
        0.8462011053        0.1538035107        0.0000000000
        0.8462011053        0.1690339491        0.0000000000
        0.8462011053        0.1842643875        0.0000000000
        0.8462011053        0.1994948259        0.0000000000
        0.8462011053        0.2147252643        0.0000000000
        0.8462011053        0.2299557027       -0.0000017013
        0.8462011053        0.2451861411       -0.0000053721
        0.8462011053        0.2604165796       -0.0000161077
        0.8462011053        0.2756470180       -0.0000459759
        0.8462011053        0.2908774564       -0.0001252714
        0.8462011053        0.3061078948       -0.0003268619
        0.8462011053        0.3213383332       -0.0008193094
        0.8462011053        0.3365687716       -0.0019785779
        0.8462011053        0.3517992100       -0.0046135143
        0.8462011053        0.3670296485       -0.0103992916
        0.8462011053        0.3822600869       -0.0226624652
        0.8462011053        0.3974905253       -0.0477040363
        0.8462011053        0.4127209637       -0.0968461660
        0.8462011053        0.4279514021       -0.1892917926
        0.8462011053        0.4431818405       -0.3556484757
        0.8462011053        0.4584122789       -0.6415743139
        0.8462011053        0.4736427174       -1.1104843418
        0.8462011053        0.4888731558       -1.8436874671
        0.8462011053        0.5041035942       -2.9358877541
        0.8462011053        0.5193340326       -4.4840954721
        0.8462011053        0.5345644710       -6.5693124438
        0.8462011053        0.5497949094       -9.2333256499
        0.8462011053        0.5650253478      -12.4568674143
        0.8462011053        0.5802557863      -16.1479460297
        0.8462011053        0.5954862247      -20.1474637800
        0.8462011053        0.6107166631      -24.2525748936
        0.8462011053        0.6259471015      -28.2498335196
        0.8462011053        0.6411775399      -31.9457739890
        0.8462011053        0.6564079783      -35.1857761533
        0.8462011053        0.6716384167      -37.8606458394
        0.8462011053        0.6868688552      -39.9073752765
        0.8462011053        0.7020992936      -41.3104024276
        0.8462011053        0.7173297320      -42.1033484265
        0.8462011053        0.7325601704      -42.3656095102
        0.8462011053        0.7477906088      -42.2095480924
        0.8462011053        0.7630210472      -41.7615269520
        0.8462011053        0.7782514856      -41.1461777042
        0.8462011053        0.7934819241      -40.4812522812
        0.8462011053        0.8087123625      -39.8810507986
        0.8462011053        0.8239428009      -39.4579585324
        0.8462011053        0.8391732393      -39.3119889952
        0.8462011053        0.8544036777      -39.5077579093
        0.8462011053        0.8696341161      -40.0495801851
        0.8462011053        0.8848645545      -40.8696145703
        0.8462011053        0.9000949929      -41.8378003033
        0.8462011053        0.9153254314      -42.7897803200
        0.8462011053        0.9305558698      -43.5585718104
        0.8462011053        0.9457863082      -43.9948531486
        0.8462011053        0.9610167466      -43.9705339116
        0.8462011053        0.9762471850      -43.3738335405
        0.8462011053        0.9914776234      -42.1106574647
        0.8462011053        1.0067080618      -40.1207363526
        0.8462011053        1.0219385003      -37.4026873001
        0.8462011053        1.0371689387      -34.0320407189
        0.8462011053        1.0523993771      -30.1589391014
        0.8462011053        1.0676298155      -25.9848832461
        0.8462011053        1.0828602539      -21.7296134173
        0.8462011053        1.0980906923      -17.6013567024
        0.8462011053        1.1133211307      -13.7770402961
        0.8462011053        1.1285515692      -10.3912433386
        0.8462011053        1.1437820076       -7.5299190460
        0.8462011053        1.1590124460       -5.2273202809
        0.8462011053        1.1742428844       -3.4677491602
        0.8462011053        1.1894733228       -2.1940605710
        0.8462011053        1.2047037612       -1.3222475861
        0.8462011053        1.2199341996       -0.7584942623
        0.8462011053        1.2351646381       -0.4141274795
        0.8462011053        1.2503950765       -0.2152922769
        0.8462011053        1.2656255149       -0.1066437995
        0.8462011053        1.2808559533       -0.0503722869
        0.8462011053        1.2960863917       -0.0227019946
        0.8462011053        1.3113168301       -0.0097645675
        0.8462011053        1.3265472685       -0.0040070530
        0.8462011053        1.3417777070       -0.0015674685
        0.8462011053        1.3570081454       -0.0005837140
        0.8462011053        1.3722385838       -0.0002066173
        0.8462011053        1.3874690222       -0.0000694245
        0.8462011053        1.4026994606       -0.0000221203
        0.8462011053        1.4179298990       -0.0000066861
        0.8462011053        1.4331603374       -0.0000019172
        0.8462011053        1.4483907759        0.0000000000
        0.8462011053        1.4636212143        0.0000000000
        0.8462011053        1.4788516527        0.0000000000
        0.8462011053        1.4940820911        0.0000000000
        0.8462011053        1.5093125295        0.0000000000
        0.8462011053        1.5245429679        0.0000000000
        0.8462011053        1.5397734063        0.0000000000
        0.8462011053        1.5550038448        0.0000000000
        0.8462011053        1.5702342832        0.0000000000
        0.8462011053        1.5854647216        0.0000000000
        0.8462011053        1.6006951600        0.0000000000

        0.8611754728        0.0928817570        0.0000000000
        0.8611754728        0.1081121954        0.0000000000
        0.8611754728        0.1233426338        0.0000000000
        0.8611754728        0.1385730722        0.0000000000
        0.8611754728        0.1538035107        0.0000000000
        0.8611754728        0.1690339491        0.0000000000
        0.8611754728        0.1842643875        0.0000000000
        0.8611754728        0.1994948259        0.0000000000
        0.8611754728        0.2147252643        0.0000000000
        0.8611754728        0.2299557027        0.0000000000
        0.8611754728        0.2451861411       -0.0000015518
        0.8611754728        0.2604165796       -0.0000048410
        0.8611754728        0.2756470180       -0.0000144016
        0.8611754728        0.2908774564       -0.0000409906
        0.8611754728        0.3061078948       -0.0001119980
        0.8611754728        0.3213383332       -0.0002946619
        0.8611754728        0.3365687716       -0.0007483127
        0.8611754728        0.3517992100       -0.0018370857
        0.8611754728        0.3670296485       -0.0043613822
        0.8611754728        0.3822600869       -0.0100066166
        0.8611754728        0.3974905253       -0.0221576395
        0.8611754728        0.4127209637       -0.0472712301
        0.8611754728        0.4279514021       -0.0970049835
        0.8611754728        0.4431818405       -0.1912192199
        0.8611754728        0.4584122789       -0.3617341510
        0.8611754728        0.4736427174       -0.6562689851
        0.8611754728        0.4888731558       -1.1412896328
        0.8611754728        0.5041035942       -1.9016915768
        0.8611754728        0.5193340326       -3.0348138900
        0.8611754728        0.5345644710       -4.6369864766
        0.8611754728        0.5497949094       -6.7832358564
        0.8611754728        0.5650253478       -9.5044614749
        0.8611754728        0.5802557863      -12.7694268816
        0.8611754728        0.5954862247      -16.4788174614
        0.8611754728        0.6107166631      -20.4744535034
        0.8611754728        0.6259471015      -24.5605648985
        0.8611754728        0.6411775399      -28.5298397365
        0.8611754728        0.6564079783      -32.1874722624
        0.8611754728        0.6716384167      -35.3704968008
        0.8611754728        0.6868688552      -37.9631243738
        0.8611754728        0.7020992936      -39.9083300109
        0.8611754728        0.7173297320      -41.2126005481
        0.8611754728        0.7325601704      -41.9391873967
        0.8611754728        0.7477906088      -42.1890718308
        0.8611754728        0.7630210472      -42.0764739624
        0.8611754728        0.7782514856      -41.7106417408
        0.8611754728        0.7934819241      -41.1922546702
        0.8611754728        0.8087123625      -40.6222128780
        0.8611754728        0.8239428009      -40.1107301118
        0.8611754728        0.8391732393      -39.7736222856
        0.8611754728        0.8544036777      -39.7117591222
        0.8611754728        0.8696341161      -39.9821728468
        0.8611754728        0.8848645545      -40.5762046760
        0.8611754728        0.9000949929      -41.4166207677
        0.8611754728        0.9153254314      -42.3744417623
        0.8611754728        0.9305558698      -43.2950554412
        0.8611754728        0.9457863082      -44.0197824655
        0.8611754728        0.9610167466      -44.3958524118
        0.8611754728        0.9762471850      -44.2793651277
        0.8611754728        0.9914776234      -43.5424691893
        0.8611754728        1.0067080618      -42.0915373846
        0.8611754728        1.0219385003      -39.8912248848
        0.8611754728        1.0371689387      -36.9808194637
        0.8611754728        1.0523993771      -33.4721794984
        0.8611754728        1.0676298155      -29.5301565639
        0.8611754728        1.0828602539      -25.3463000085
        0.8611754728        1.0980906923      -21.1169442041
        0.8611754728        1.1133211307      -17.0290616602
        0.8611754728        1.1285515692      -13.2497556842
        0.8611754728        1.1437820076       -9.9143407353
        0.8611754728        1.1590124460       -7.1129246879
        0.8611754728        1.1742428844       -4.8805947355
        0.8611754728        1.1894733228       -3.1969751986
        0.8611754728        1.2047037612       -1.9969205101
        0.8611754728        1.2199341996       -1.1888934355
        0.8611754728        1.2351646381       -0.6747340495
        0.8611754728        1.2503950765       -0.3652063273
        0.8611754728        1.2656255149       -0.1886369971
        0.8611754728        1.2808559533       -0.0930268820
        0.8611754728        1.2960863917       -0.0438055287
        0.8611754728        1.3113168301       -0.0196878146
        0.8611754728        1.3265472685       -0.0084367395
        0.8611754728        1.3417777070       -0.0034421474
        0.8611754728        1.3570081454       -0.0013349366
        0.8611754728        1.3722385838       -0.0004914165
        0.8611754728        1.3874690222       -0.0001715654
        0.8611754728        1.4026994606       -0.0000568036
        0.8611754728        1.4179298990       -0.0000178581
        0.8611754728        1.4331603374       -0.0000053395
        0.8611754728        1.4483907759       -0.0000015227
        0.8611754728        1.4636212143        0.0000000000
        0.8611754728        1.4788516527        0.0000000000
        0.8611754728        1.4940820911        0.0000000000
        0.8611754728        1.5093125295        0.0000000000
        0.8611754728        1.5245429679        0.0000000000
        0.8611754728        1.5397734063        0.0000000000
        0.8611754728        1.5550038448        0.0000000000
        0.8611754728        1.5702342832        0.0000000000
        0.8611754728        1.5854647216        0.0000000000
        0.8611754728        1.6006951600        0.0000000000

        0.8761498403        0.0928817570        0.0000000000
        0.8761498403        0.1081121954        0.0000000000
        0.8761498403        0.1233426338        0.0000000000
        0.8761498403        0.1385730722        0.0000000000
        0.8761498403        0.1538035107        0.0000000000
        0.8761498403        0.1690339491        0.0000000000
        0.8761498403        0.1842643875        0.0000000000
        0.8761498403        0.1994948259        0.0000000000
        0.8761498403        0.2147252643        0.0000000000
        0.8761498403        0.2299557027        0.0000000000
        0.8761498403        0.2451861411        0.0000000000
        0.8761498403        0.2604165796       -0.0000013819
        0.8761498403        0.2756470180       -0.0000042966
        0.8761498403        0.2908774564       -0.0000128110
        0.8761498403        0.3061078948       -0.0000367560
        0.8761498403        0.3213383332       -0.0001017509
        0.8761498403        0.3365687716       -0.0002722686
        0.8761498403        0.3517992100       -0.0007046986
        0.8761498403        0.3670296485       -0.0017635648
        0.8761498403        0.3822600869       -0.0042623691
        0.8761498403        0.3974905253       -0.0099331254
        0.8761498403        0.4127209637       -0.0222830088
        0.8761498403        0.4279514021       -0.0480481107
        0.8761498403        0.4431818405       -0.0994668713
        0.8761498403        0.4584122789       -0.1975001615
        0.8761498403        0.4736427174       -0.3758209045
        0.8761498403        0.4888731558       -0.6847999295
        0.8761498403        0.5041035942       -1.1938834621
        0.8761498403        0.5193340326       -1.9900465224
        0.8761498403        0.5345644710       -3.1700728423
        0.8761498403        0.5497949094       -4.8258576597
        0.8761498403        0.5650253478       -7.0246526956
        0.8761498403        0.5802557863       -9.7889899668
        0.8761498403        0.5954862247      -13.0822037571
        0.8761498403        0.6107166631      -16.8040698483
        0.8761498403        0.6259471015      -20.7978947987
        0.8761498403        0.6411775399      -24.8674087503
        0.8761498403        0.6564079783      -28.8004625844
        0.8761498403        0.6716384167      -32.3963924118
        0.8761498403        0.6868688552      -35.4934008021
        0.8761498403        0.7020992936      -37.9906705074
        0.8761498403        0.7173297320      -39.8586251762
        0.8761498403        0.7325601704      -41.1325207082
        0.8761498403        0.7477906088      -41.8906515693
        0.8761498403        0.7630210472      -42.2263829986
        0.8761498403        0.7782514856      -42.2274449490
        0.8761498403        0.7934819241      -41.9720438934
        0.8761498403        0.8087123625      -41.5405311218
        0.8761498403        0.8239428009      -41.0306367629
        0.8761498403        0.8391732393      -40.5614412230
        0.8761498403        0.8544036777      -40.2585652685
        0.8761498403        0.8696341161      -40.2253790431
        0.8761498403        0.8848645545      -40.5139385461
        0.8761498403        0.9000949929      -41.1093107554
        0.8761498403        0.9153254314      -41.9326626390
        0.8761498403        0.9305558698      -42.8579612710
        0.8761498403        0.9457863082      -43.7316021342
        0.8761498403        0.9610167466      -44.3873200866
        0.8761498403        0.9762471850      -44.6572088415
        0.8761498403        0.9914776234      -44.3856092082
        0.8761498403        1.0067080618      -43.4500205244
        0.8761498403        1.0219385003      -41.7842010702
        0.8761498403        1.0371689387      -39.3922437961
        0.8761498403        1.0523993771      -36.3456980473
        0.8761498403        1.0676298155      -32.7664393625
        0.8761498403        1.0828602539      -28.8063520123
        0.8761498403        1.0980906923      -24.6336356436
        0.8761498403        1.1133211307      -20.4265576952
        0.8761498403        1.1285515692      -16.3674116859
        0.8761498403        1.1437820076      -12.6292311888
        0.8761498403        1.1590124460       -9.3548389004
        0.8761498403        1.1742428844       -6.6355698284
        0.8761498403        1.1894733228       -4.4993482418
        0.8761498403        1.2047037612       -2.9135872374
        0.8761498403        1.2199341996       -1.8012721949
        0.8761498403        1.2351646381       -1.0633517558
        0.8761498403        1.2503950765       -0.5996401274
        0.8761498403        1.2656255149       -0.3231168056
        0.8761498403        1.2808559533       -0.1663687180
        0.8761498403        1.2960863917       -0.0818054338
        0.8761498403        1.3113168301       -0.0383703347
        0.8761498403        1.3265472685       -0.0171405581
        0.8761498403        1.3417777070       -0.0072797335
        0.8761498403        1.3570081454       -0.0029349921
        0.8761498403        1.3722385838       -0.0011222711
        0.8761498403        1.3874690222       -0.0004069910
        0.8761498403        1.4026994606       -0.0001401261
        0.8761498403        1.4179298990       -0.0000459039
        0.8761498403        1.4331603374       -0.0000143445
        0.8761498403        1.4483907759       -0.0000042879
        0.8761498403        1.4636212143       -0.0000012284
        0.8761498403        1.4788516527        0.0000000000
        0.8761498403        1.4940820911        0.0000000000
        0.8761498403        1.5093125295        0.0000000000
        0.8761498403        1.5245429679        0.0000000000
        0.8761498403        1.5397734063        0.0000000000
        0.8761498403        1.5550038448        0.0000000000
        0.8761498403        1.5702342832        0.0000000000
        0.8761498403        1.5854647216        0.0000000000
        0.8761498403        1.6006951600        0.0000000000

        0.8911242078        0.0928817570        0.0000000000
        0.8911242078        0.1081121954        0.0000000000
        0.8911242078        0.1233426338        0.0000000000
        0.8911242078        0.1385730722        0.0000000000
        0.8911242078        0.1538035107        0.0000000000
        0.8911242078        0.1690339491        0.0000000000
        0.8911242078        0.1842643875        0.0000000000
        0.8911242078        0.1994948259        0.0000000000
        0.8911242078        0.2147252643        0.0000000000
        0.8911242078        0.2299557027        0.0000000000
        0.8911242078        0.2451861411        0.0000000000
        0.8911242078        0.2604165796        0.0000000000
        0.8911242078        0.2756470180       -0.0000012212
        0.8911242078        0.2908774564       -0.0000038301
        0.8911242078        0.3061078948       -0.0000115772
        0.8911242078        0.3213383332       -0.0000338061
        0.8911242078        0.3365687716       -0.0000954773
        0.8911242078        0.3517992100       -0.0002608117
        0.8911242078        0.3670296485       -0.0006884682
        0.8911242078        0.3822600869       -0.0017536506
        0.8911242078        0.3974905253       -0.0043032532
        0.8911242078        0.4127209637       -0.0101571736
        0.8911242078        0.4279514021       -0.0230293087
        0.8911242078        0.4431818405       -0.0500958167
        0.8911242078        0.4584122789       -0.1044344939
        0.8911242078        0.4736427174       -0.2084073860
        0.8911242078        0.4888731558       -0.3976594005
        0.8911242078        0.5041035942       -0.7247411397
        0.8911242078        0.5193340326       -1.2606277501
        0.8911242078        0.5345644710       -2.0920398161
        0.8911242078        0.5497949094       -3.3129752740
        0.8911242078        0.5650253478       -5.0103850177
        0.8911242078        0.5802557863       -7.2459955467
        0.8911242078        0.5954862247      -10.0380065331
        0.8911242078        0.6107166631      -13.3470790568
        0.8911242078        0.6259471015      -17.0706235234
        0.8911242078        0.6411775399      -21.0482196601
        0.8911242078        0.6564079783      -25.0791603487
        0.8911242078        0.6716384167      -28.9503842059
        0.8911242078        0.6868688552      -32.4695568612
        0.8911242078        0.7020992936      -35.4949085843
        0.8911242078        0.7173297320      -37.9526143463
        0.8911242078        0.7325601704      -39.8356770721
        0.8911242078        0.7477906088      -41.1853071298
        0.8911242078        0.7630210472      -42.0638770192
        0.8911242078        0.7782514856      -42.5329907195
        0.8911242078        0.7934819241      -42.6473200000
        0.8911242078        0.8087123625      -42.4652138680
        0.8911242078        0.8239428009      -42.0663223599
        0.8911242078        0.8391732393      -41.5617266267
        0.8911242078        0.8544036777      -41.0865605641
        0.8911242078        0.8696341161      -40.7756741675
        0.8911242078        0.8848645545      -40.7325200367
        0.8911242078        0.9000949929      -41.0043961329
        0.8911242078        0.9153254314      -41.5724763176
        0.8911242078        0.9305558698      -42.3565747478
        0.8911242078        0.9457863082      -43.2283058876
        0.8911242078        0.9610167466      -44.0262634919
        0.8911242078        0.9762471850      -44.5719052781
        0.8911242078        0.9914776234      -44.6891612743
        0.8911242078        1.0067080618      -44.2290815174
        0.8911242078        1.0219385003      -43.0941134732
        0.8911242078        1.0371689387      -41.2520188829
        0.8911242078        1.0523993771      -38.7331511280
        0.8911242078        1.0676298155      -35.6149560977
        0.8911242078        1.0828602539      -32.0053670019
        0.8911242078        1.0980906923      -28.0350412585
        0.8911242078        1.1133211307      -23.8585326066
        0.8911242078        1.1285515692      -19.6550762479
        0.8911242078        1.1437820076      -15.6185103235
        0.8911242078        1.1590124460      -11.9335372759
        0.8911242078        1.1742428844       -8.7456899608
        0.8911242078        1.1894733228       -6.1375296144
        0.8911242078        1.2047037612       -4.1207972622
        0.8911242078        1.2199341996       -2.6462744228
        0.8911242078        1.2351646381       -1.6254875641
        0.8911242078        1.2503950765       -0.9551461092
        0.8911242078        1.2656255149       -0.5368010038
        0.8911242078        1.2808559533       -0.2883462509
        0.8911242078        1.2960863917       -0.1478510835
        0.8911242078        1.3113168301       -0.0722438362
        0.8911242078        1.3265472685       -0.0335760692
        0.8911242078        1.3417777070       -0.0148181227
        0.8911242078        1.3570081454       -0.0062034929
        0.8911242078        1.3722385838       -0.0024632370
        0.8911242078        1.3874690222       -0.0009286020
        0.8911242078        1.4026994606       -0.0003330315
        0.8911242078        1.4179298990       -0.0001139419
        0.8911242078        1.4331603374       -0.0000372906
        0.8911242078        1.4483907759       -0.0000116974
        0.8911242078        1.4636212143       -0.0000035182
        0.8911242078        1.4788516527       -0.0000010125
        0.8911242078        1.4940820911        0.0000000000
        0.8911242078        1.5093125295        0.0000000000
        0.8911242078        1.5245429679        0.0000000000
        0.8911242078        1.5397734063        0.0000000000
        0.8911242078        1.5550038448        0.0000000000
        0.8911242078        1.5702342832        0.0000000000
        0.8911242078        1.5854647216        0.0000000000
        0.8911242078        1.6006951600        0.0000000000

        0.9060985754        0.0928817570        0.0000000000
        0.9060985754        0.1081121954        0.0000000000
        0.9060985754        0.1233426338        0.0000000000
        0.9060985754        0.1385730722        0.0000000000
        0.9060985754        0.1538035107        0.0000000000
        0.9060985754        0.1690339491        0.0000000000
        0.9060985754        0.1842643875        0.0000000000
        0.9060985754        0.1994948259        0.0000000000
        0.9060985754        0.2147252643        0.0000000000
        0.9060985754        0.2299557027        0.0000000000
        0.9060985754        0.2451861411        0.0000000000
        0.9060985754        0.2604165796        0.0000000000
        0.9060985754        0.2756470180        0.0000000000
        0.9060985754        0.2908774564       -0.0000010999
        0.9060985754        0.3061078948       -0.0000035110
        0.9060985754        0.3213383332       -0.0000108330
        0.9060985754        0.3365687716       -0.0000323281
        0.9060985754        0.3517992100       -0.0000932644
        0.9060985754        0.3670296485       -0.0002597952
        0.9060985754        0.3822600869       -0.0006976901
        0.9060985754        0.3974905253       -0.0018035449
        0.9060985754        0.4127209637       -0.0044810287
        0.9060985754        0.4279514021       -0.0106857298
        0.9060985754        0.4431818405       -0.0244232277
        0.9060985754        0.4584122789       -0.0534264324
        0.9060985754        0.4736427174       -0.1116971117
        0.9060985754        0.4888731558       -0.2228876352
        0.9060985754        0.5041035942       -0.4240667076
        0.9060985754        0.5193340326       -0.7688174862
        0.9060985754        0.5345644710       -1.3280841008
        0.9060985754        0.5497949094       -2.1870401791
        0.9060985754        0.5650253478       -3.4367441388
        0.9060985754        0.5802557863       -5.1604769111
        0.9060985754        0.5954862247       -7.4162178099
        0.9060985754        0.6107166631      -10.2184065659
        0.9060985754        0.6259471015      -13.5235790251
        0.9060985754        0.6411775399      -17.2250147311
        0.9060985754        0.6564079783      -21.1603696530
        0.9060985754        0.6716384167      -25.1329626934
        0.9060985754        0.6868688552      -28.9426566254
        0.9060985754        0.7020992936      -32.4180276009
        0.9060985754        0.7173297320      -35.4399574718
        0.9060985754        0.7325601704      -37.9492400151
        0.9060985754        0.7477906088      -39.9369329900
        0.9060985754        0.7630210472      -41.4237393112
        0.9060985754        0.7782514856      -42.4398909610
        0.9060985754        0.7934819241      -43.0163336642
        0.9060985754        0.8087123625      -43.1909446596
        0.9060985754        0.8239428009      -43.0239009627
        0.9060985754        0.8391732393      -42.6102650679
        0.9060985754        0.8544036777      -42.0792728337
        0.9060985754        0.8696341161      -41.5774390042
        0.9060985754        0.8848645545      -41.2412382568
        0.9060985754        0.9000949929      -41.1696070817
        0.9060985754        0.9153254314      -41.4049853095
        0.9060985754        0.9305558698      -41.9261426914
        0.9060985754        0.9457863082      -42.6508862709
        0.9060985754        0.9610167466      -43.4454005301
        0.9060985754        0.9762471850      -44.1393349091
        0.9060985754        0.9914776234      -44.5479056748
        0.9060985754        1.0067080618      -44.5001631146
        0.9060985754        1.0219385003      -43.8668090474
        0.9060985754        1.0371689387      -42.5773182961
        0.9060985754        1.0523993771      -40.6199766172
        0.9060985754        1.0676298155      -38.0284655053
        0.9060985754        1.0828602539      -34.8669427506
        0.9060985754        1.0980906923      -31.2248373197
        0.9060985754        1.1133211307      -27.2228968284
        0.9060985754        1.1285515692      -23.0210426054
        0.9060985754        1.1437820076      -18.8149609404
        0.9060985754        1.1590124460      -14.8147991229
        0.9060985754        1.1742428844      -11.2109166501
        0.9060985754        1.1894733228       -8.1401332606
        0.9060985754        1.2047037612       -5.6660049479
        0.9060985754        1.2199341996       -3.7792491025
        0.9060985754        1.2351646381       -2.4150242792
        0.9060985754        1.2503950765       -1.4779335301
        0.9060985754        1.2656255149       -0.8654538052
        0.9060985754        1.2808559533       -0.4842700871
        0.9060985754        1.2960863917       -0.2584565741
        0.9060985754        1.3113168301       -0.1313007007
        0.9060985754        1.3265472685       -0.0633778086
        0.9060985754        1.3417777070       -0.0290314605
        0.9060985754        1.3570081454       -0.0126163395
        0.9060985754        1.3722385838       -0.0052057164
        0.9060985754        1.3874690222       -0.0020432647
        0.9060985754        1.4026994606       -0.0007648967
        0.9060985754        1.4179298990       -0.0002738501
        0.9060985754        1.4331603374       -0.0000939535
        0.9060985754        1.4483907759       -0.0000309032
        0.9060985754        1.4636212143       -0.0000097310
        0.9060985754        1.4788516527       -0.0000029227
        0.9060985754        1.4940820911        0.0000000000
        0.9060985754        1.5093125295        0.0000000000
        0.9060985754        1.5245429679        0.0000000000
        0.9060985754        1.5397734063        0.0000000000
        0.9060985754        1.5550038448        0.0000000000
        0.9060985754        1.5702342832        0.0000000000
        0.9060985754        1.5854647216        0.0000000000
        0.9060985754        1.6006951600        0.0000000000

        0.9210729429        0.0928817570        0.0000000000
        0.9210729429        0.1081121954        0.0000000000
        0.9210729429        0.1233426338        0.0000000000
        0.9210729429        0.1385730722        0.0000000000
        0.9210729429        0.1538035107        0.0000000000
        0.9210729429        0.1690339491        0.0000000000
        0.9210729429        0.1842643875        0.0000000000
        0.9210729429        0.1994948259        0.0000000000
        0.9210729429        0.2147252643        0.0000000000
        0.9210729429        0.2299557027        0.0000000000
        0.9210729429        0.2451861411        0.0000000000
        0.9210729429        0.2604165796        0.0000000000
        0.9210729429        0.2756470180        0.0000000000
        0.9210729429        0.2908774564        0.0000000000
        0.9210729429        0.3061078948       -0.0000010267
        0.9210729429        0.3213383332       -0.0000033525
        0.9210729429        0.3365687716       -0.0000105812
        0.9210729429        0.3517992100       -0.0000322564
        0.9210729429        0.3670296485       -0.0000948525
        0.9210729429        0.3822600869       -0.0002686459
        0.9210729429        0.3974905253       -0.0007317106
        0.9210729429        0.4127209637       -0.0019135795
        0.9210729429        0.4279514021       -0.0047973466
        0.9210729429        0.4431818405       -0.0115100334
        0.9210729429        0.4584122789       -0.0263841684
        0.9210729429        0.4736427174       -0.0576933799
        0.9210729429        0.4888731558       -0.1201929158
        0.9210729429        0.5041035942       -0.2383718714
        0.9210729429        0.5193340326       -0.4499309343
        0.9210729429        0.5345644710       -0.8085056954
        0.9210729429        0.5497949094       -1.3842191210
        0.9210729429        0.5650253478       -2.2604756223
        0.9210729429        0.5802557863       -3.5257203956
        0.9210729429        0.5954862247       -5.2598734190
        0.9210729429        0.6107166631       -7.5168664485
        0.9210729429        0.6259471015      -10.3068449960
        0.9210729429        0.6411775399      -13.5832622377
        0.9210729429        0.6564079783      -17.2401033557
        0.9210729429        0.6716384167      -21.1221425699
        0.9210729429        0.6868688552      -25.0469705743
        0.9210729429        0.7020992936      -28.8331808502
        0.9210729429        0.7173297320      -32.3264783549
        0.9210729429        0.7325601704      -35.4158948031
        0.9210729429        0.7477906088      -38.0360560429
        0.9210729429        0.7630210472      -40.1574631763
        0.9210729429        0.7782514856      -41.7723282948
        0.9210729429        0.7934819241      -42.8852573552
        0.9210729429        0.8087123625      -43.5143029191
        0.9210729429        0.8239428009      -43.7006275024
        0.9210729429        0.8391732393      -43.5190163668
        0.9210729429        0.8544036777      -43.0806716505
        0.9210729429        0.8696341161      -42.5241016126
        0.9210729429        0.8848645545      -41.9959931044
        0.9210729429        0.9000949929      -41.6278596104
        0.9210729429        0.9153254314      -41.5144554662
        0.9210729429        0.9305558698      -41.6976252464
        0.9210729429        0.9457863082      -42.1569356154
        0.9210729429        0.9610167466      -42.8080065967
        0.9210729429        0.9762471850      -43.5105596198
        0.9210729429        0.9914776234      -44.0881741980
        0.9210729429        1.0067080618      -44.3581179202
        0.9210729429        1.0219385003      -44.1634562272
        0.9210729429        1.0371689387      -43.3959629047
        0.9210729429        1.0523993771      -42.0018289502
        0.9210729429        1.0676298155      -39.9720019144
        0.9210729429        1.0828602539      -37.3283719461
        0.9210729429        1.0980906923      -34.1184873638
        0.9210729429        1.1133211307      -30.4233324478
        0.9210729429        1.1285515692      -26.3707389324
        0.9210729429        1.1437820076      -22.1401521310
        0.9210729429        1.1590124460      -17.9479730902
        0.9210729429        1.1742428844      -14.0141898741
        0.9210729429        1.1894733228      -10.5224629803
        0.9210729429        1.2047037612       -7.5896487809
        0.9210729429        1.2199341996       -5.2552168364
        0.9210729429        1.2351646381       -3.4908268928
        0.9210729429        1.2503950765       -2.2222571250
        0.9210729429        1.2656255149       -1.3537275016
        0.9210729429        1.2808559533       -0.7875621902
        0.9210729429        1.2960863917       -0.4366279101
        0.9210729429        1.3113168301       -0.2302187530
        0.9210729429        1.3265472685       -0.1152786446
        0.9210729429        1.3417777070       -0.0547902711
        0.9210729429        1.3570081454       -0.0247311871
        0.9210729429        1.3722385838       -0.0106188454
        0.9210729429        1.3874690222       -0.0043475203
        0.9210729429        1.4026994606       -0.0017016150
        0.9210729429        1.4179298990       -0.0006379704
        0.9210729429        1.4331603374       -0.0002292494
        0.9210729429        1.4483907759       -0.0000788541
        0.9210729429        1.4636212143       -0.0000258838
        0.9210729429        1.4788516527       -0.0000080713
        0.9210729429        1.4940820911       -0.0000023778
        0.9210729429        1.5093125295        0.0000000000
        0.9210729429        1.5245429679        0.0000000000
        0.9210729429        1.5397734063        0.0000000000
        0.9210729429        1.5550038448        0.0000000000
        0.9210729429        1.5702342832        0.0000000000
        0.9210729429        1.5854647216        0.0000000000
        0.9210729429        1.6006951600        0.0000000000

        0.9360473104        0.0928817570        0.0000000000
        0.9360473104        0.1081121954        0.0000000000
        0.9360473104        0.1233426338        0.0000000000
        0.9360473104        0.1385730722        0.0000000000
        0.9360473104        0.1538035107        0.0000000000
        0.9360473104        0.1690339491        0.0000000000
        0.9360473104        0.1842643875        0.0000000000
        0.9360473104        0.1994948259        0.0000000000
        0.9360473104        0.2147252643        0.0000000000
        0.9360473104        0.2299557027        0.0000000000
        0.9360473104        0.2451861411        0.0000000000
        0.9360473104        0.2604165796        0.0000000000
        0.9360473104        0.2756470180        0.0000000000
        0.9360473104        0.2908774564        0.0000000000
        0.9360473104        0.3061078948        0.0000000000
        0.9360473104        0.3213383332       -0.0000010015
        0.9360473104        0.3365687716       -0.0000033484
        0.9360473104        0.3517992100       -0.0000107948
        0.9360473104        0.3670296485       -0.0000335231
        0.9360473104        0.3822600869       -0.0001001416
        0.9360473104        0.3974905253       -0.0002873097
        0.9360473104        0.4127209637       -0.0007903065
        0.9360473104        0.4279514021       -0.0020803629
        0.9360473104        0.4431818405       -0.0052307215
        0.9360473104        0.4584122789       -0.0125401669
        0.9360473104        0.4736427174       -0.0286248786
        0.9360473104        0.4888731558       -0.0621542249
        0.9360473104        0.5041035942       -0.1283267475
        0.9360473104        0.5193340326       -0.2519754852
        0.9360473104        0.5345644710       -0.4708393738
        0.9360473104        0.5497949094       -0.8380757882
        0.9360473104        0.5650253478       -1.4226356966
        0.9360473104        0.5802557863       -2.3059068011
        0.9360473104        0.5954862247       -3.5733754375
        0.9360473104        0.6107166631       -5.3012292740
        0.9360473104        0.6259471015       -7.5397281599
        0.9360473104        0.6411775399      -10.2971468741
        0.9360473104        0.6564079783      -13.5291048568
        0.9360473104        0.6716384167      -17.1373563285
        0.9360473104        0.6868688552      -20.9796333467
        0.9360473104        0.7020992936      -24.8887216738
        0.9360473104        0.7173297320      -28.6957875469
        0.9360473104        0.7325601704      -32.2513105299
        0.9360473104        0.7477906088      -35.4378932595
        0.9360473104        0.7630210472      -38.1729296533
        0.9360473104        0.7782514856      -40.4040647796
        0.9360473104        0.7934819241      -42.1035474203
        0.9360473104        0.8087123625      -43.2666566410
        0.9360473104        0.8239428009      -43.9150814972
        0.9360473104        0.8391732393      -44.1018482277
        0.9360473104        0.8544036777      -43.9131843895
        0.9360473104        0.8696341161      -43.4646583266
        0.9360473104        0.8848645545      -42.8916028140
        0.9360473104        0.9000949929      -42.3350662317
        0.9360473104        0.9153254314      -41.9243530571
        0.9360473104        0.9305558698      -41.7571931438
        0.9360473104        0.9457863082      -41.8799482015
        0.9360473104        0.9610167466      -42.2726770836
        0.9360473104        0.9762471850      -42.8454565877
        0.9360473104        0.9914776234      -43.4507694464
        0.9360473104        1.0067080618      -43.9111464101
        0.9360473104        1.0219385003      -44.0537976707
        0.9360473104        1.0371689387      -43.7394946017
        0.9360473104        1.0523993771      -42.8755343080
        0.9360473104        1.0676298155      -41.4117969223
        0.9360473104        1.0828602539      -39.3290978244
        0.9360473104        1.0980906923      -36.6331010837
        0.9360473104        1.1133211307      -33.3615837163
        0.9360473104        1.1285515692      -29.6011240069
        0.9360473104        1.1437820076      -25.4995588708
        0.9360473104        1.1590124460      -21.2602219551
        0.9360473104        1.1742428844      -17.1138352542
        0.9360473104        1.1894733228      -13.2771829732
        0.9360473104        1.2047037612       -9.9151107312
        0.9360473104        1.2199341996       -7.1195331149
        0.9360473104        1.2351646381       -4.9093112725
        0.9360473104        1.2503950765       -3.2454894679
        0.9360473104        1.2656255149       -2.0526678714
        0.9360473104        1.2808559533       -1.2391478104
        0.9360473104        1.2960863917       -0.7124137495
        0.9360473104        1.3113168301       -0.3894124850
        0.9360473104        1.3265472685       -0.2022053008
        0.9360473104        1.3417777070       -0.0997648219
        0.9360473104        1.3570081454       -0.0468296218
        0.9360473104        1.3722385838       -0.0209567630
        0.9360473104        1.3874690222       -0.0089620044
        0.9360473104        1.4026994606       -0.0036692387
        0.9360473104        1.4179298990       -0.0014392089
        0.9360473104        1.4331603374       -0.0005402510
        0.9360473104        1.4483907759       -0.0001935506
        0.9360473104        1.4636212143       -0.0000659164
        0.9360473104        1.4788516527       -0.0000212404
        0.9360473104        1.4940820911       -0.0000064453
        0.9360473104        1.5093125295       -0.0000018346
        0.9360473104        1.5245429679        0.0000000000
        0.9360473104        1.5397734063        0.0000000000
        0.9360473104        1.5550038448        0.0000000000
        0.9360473104        1.5702342832        0.0000000000
        0.9360473104        1.5854647216        0.0000000000
        0.9360473104        1.6006951600        0.0000000000

        0.9510216779        0.0928817570        0.0000000000
        0.9510216779        0.1081121954        0.0000000000
        0.9510216779        0.1233426338        0.0000000000
        0.9510216779        0.1385730722        0.0000000000
        0.9510216779        0.1538035107        0.0000000000
        0.9510216779        0.1690339491        0.0000000000
        0.9510216779        0.1842643875        0.0000000000
        0.9510216779        0.1994948259        0.0000000000
        0.9510216779        0.2147252643        0.0000000000
        0.9510216779        0.2299557027        0.0000000000
        0.9510216779        0.2451861411        0.0000000000
        0.9510216779        0.2604165796        0.0000000000
        0.9510216779        0.2756470180        0.0000000000
        0.9510216779        0.2908774564        0.0000000000
        0.9510216779        0.3061078948        0.0000000000
        0.9510216779        0.3213383332        0.0000000000
        0.9510216779        0.3365687716       -0.0000010257
        0.9510216779        0.3517992100       -0.0000034981
        0.9510216779        0.3670296485       -0.0000114713
        0.9510216779        0.3822600869       -0.0000361239
        0.9510216779        0.3974905253       -0.0001090599
        0.9510216779        0.4127209637       -0.0003150551
        0.9510216779        0.4279514021       -0.0008691144
        0.9510216779        0.4431818405       -0.0022851401
        0.9510216779        0.4584122789       -0.0057176345
        0.9510216779        0.4736427174       -0.0135995578
        0.9510216779        0.4888731558       -0.0307346631
        0.9510216779        0.5041035942       -0.0660030564
        0.9510216779        0.5193340326       -0.1347637365
        0.9510216779        0.5345644710       -0.2618413699
        0.9510216779        0.5497949094       -0.4846383474
        0.9510216779        0.5650253478       -0.8554490122
        0.9510216779        0.5802557863       -1.4416185792
        0.9510216779        0.5954862247       -2.3220631522
        0.9510216779        0.6107166631       -3.5791545664
        0.9510216779        0.6259471015       -5.2861801129
        0.9510216779        0.6411775399       -7.4922263488
        0.9510216779        0.6564079783      -10.2077877135
        0.9510216779        0.6716384167      -13.3950174956
        0.9510216779        0.6868688552      -16.9659338822
        0.9510216779        0.7020992936      -20.7900195212
        0.9510216779        0.7173297320      -24.7098615813
        0.9510216779        0.7325601704      -28.5607297981
        0.9510216779        0.7477906088      -32.1887596491
        0.9510216779        0.7630210472      -35.4637361677
        0.9510216779        0.7782514856      -38.2856940714
        0.9510216779        0.7934819241      -40.5873465481
        0.9510216779        0.8087123625      -42.3347560299
        0.9510216779        0.8239428009      -43.5270655078
        0.9510216779        0.8391732393      -44.1948362639
        0.9510216779        0.8544036777      -44.3970958552
        0.9510216779        0.8696341161      -44.2184486602
        0.9510216779        0.8848645545      -43.7671370336
        0.9510216779        0.9000949929      -43.1721880100
        0.9510216779        0.9153254314      -42.5751414472
        0.9510216779        0.9305558698      -42.1125323000
        0.9510216779        0.9457863082      -41.8901046563
        0.9510216779        0.9610167466      -41.9560387468
        0.9510216779        0.9762471850      -42.2840115957
        0.9510216779        0.9914776234      -42.7747508827
        0.9510216779        1.0067080618      -43.2773039909
        0.9510216779        1.0219385003      -43.6222958734
        0.9510216779        1.0371689387      -43.6540389639
        0.9510216779        1.0523993771      -43.2498386739
        0.9510216779        1.0676298155      -42.3227407058
        0.9510216779        1.0828602539      -40.8139666367
        0.9510216779        1.0980906923      -38.6873002919
        0.9510216779        1.1133211307      -35.9353357731
        0.9510216779        1.1285515692      -32.5974463428
        0.9510216779        1.1437820076      -28.7780731957
        0.9510216779        1.1590124460      -24.6499785602
        0.9510216779        1.1742428844      -20.4342504636
        0.9510216779        1.1894733228      -16.3623066215
        0.9510216779        1.2047037612      -12.6350771450
        0.9510216779        1.2199341996       -9.3943513177
        0.9510216779        1.2351646381       -6.7127561883
        0.9510216779        1.2503950765       -4.5994571696
        0.9510216779        1.2656255149       -3.0144043065
        0.9510216779        1.2808559533       -1.8850744683
        0.9510216779        1.2960863917       -1.1225967167
        0.9510216779        1.3113168301       -0.6358700519
        0.9510216779        1.3265472685       -0.3425178808
        0.9510216779        1.3417777070       -0.1756055578
        0.9510216779        1.3570081454       -0.0858333159
        0.9510216779        1.3722385838       -0.0400779174
        0.9510216779        1.3874690222       -0.0179066133
        0.9510216779        1.4026994606       -0.0076606966
        0.9510216779        1.4179298990       -0.0031355393
        0.9510216779        1.4331603374       -0.0012249239
        0.9510216779        1.4483907759       -0.0004550903
        0.9510216779        1.4636212143       -0.0001601292
        0.9510216779        1.4788516527       -0.0000531397
        0.9510216779        1.4940820911       -0.0000165710
        0.9510216779        1.5093125295       -0.0000048425
        0.9510216779        1.5245429679       -0.0000013233
        0.9510216779        1.5397734063        0.0000000000
        0.9510216779        1.5550038448        0.0000000000
        0.9510216779        1.5702342832        0.0000000000
        0.9510216779        1.5854647216        0.0000000000
        0.9510216779        1.6006951600        0.0000000000

        0.9659960455        0.0928817570        0.0000000000
        0.9659960455        0.1081121954        0.0000000000
        0.9659960455        0.1233426338        0.0000000000
        0.9659960455        0.1385730722        0.0000000000
        0.9659960455        0.1538035107        0.0000000000
        0.9659960455        0.1690339491        0.0000000000
        0.9659960455        0.1842643875        0.0000000000
        0.9659960455        0.1994948259        0.0000000000
        0.9659960455        0.2147252643        0.0000000000
        0.9659960455        0.2299557027        0.0000000000
        0.9659960455        0.2451861411        0.0000000000
        0.9659960455        0.2604165796        0.0000000000
        0.9659960455        0.2756470180        0.0000000000
        0.9659960455        0.2908774564        0.0000000000
        0.9659960455        0.3061078948        0.0000000000
        0.9659960455        0.3213383332        0.0000000000
        0.9659960455        0.3365687716        0.0000000000
        0.9659960455        0.3517992100       -0.0000010957
        0.9659960455        0.3670296485       -0.0000037945
        0.9659960455        0.3822600869       -0.0000125862
        0.9659960455        0.3974905253       -0.0000399245
        0.9659960455        0.4127209637       -0.0001208810
        0.9659960455        0.4279514021       -0.0003486702
        0.9659960455        0.4431818405       -0.0009565559
        0.9659960455        0.4584122789       -0.0024932061
        0.9659960455        0.4736427174       -0.0061705175
        0.9659960455        0.4888731558       -0.0145015566
        0.9659960455        0.5041035942       -0.0323785111
        0.9659960455        0.5193340326       -0.0687399363
        0.9659960455        0.5345644710       -0.1389006584
        0.9659960455        0.5497949094       -0.2674196853
        0.9659960455        0.5650253478       -0.4910408086
        0.9659960455        0.5802557863       -0.8608127217
        0.9659960455        0.5954862247       -1.4421445382
        0.9659960455        0.6107166631       -2.3115145486
        0.9659960455        0.6259471015       -3.5490156417
        0.9659960455        0.6411775399       -5.2269087534
        0.9659960455        0.6564079783       -7.3956719515
        0.9659960455        0.6716384167      -10.0703080076
        0.9659960455        0.6868688552      -13.2204018024
        0.9659960455        0.7020992936      -16.7670543966
        0.9659960455        0.7173297320      -20.5881228732
        0.9659960455        0.7325601704      -24.5307159921
        0.9659960455        0.7477906088      -28.4279459288
        0.9659960455        0.7630210472      -32.1165866435
        0.9659960455        0.7782514856      -35.4532166343
        0.9659960455        0.7934819241      -38.3271600198
        0.9659960455        0.8087123625      -40.6682961902
        0.9659960455        0.8239428009      -42.4477715245
        0.9659960455        0.8391732393      -43.6717018438
        0.9659960455        0.8544036777      -44.3718578424
        0.9659960455        0.8696341161      -44.5998235678
        0.9659960455        0.8848645545      -44.4287816420
        0.9659960455        0.9000949929      -43.9602818742
        0.9659960455        0.9153254314      -43.3269841897
        0.9659960455        0.9305558698      -42.6820303429
        0.9659960455        0.9457863082      -42.1727540254
        0.9659960455        0.9610167466      -41.9065099225
        0.9659960455        0.9762471850      -41.9226184837
        0.9659960455        0.9914776234      -42.1825650870
        0.9659960455        1.0067080618      -42.5819660869
        0.9659960455        1.0219385003      -42.9778590117
        0.9659960455        1.0371689387      -43.2191006930
        0.9659960455        1.0523993771      -43.1684310262
        0.9659960455        1.0676298155      -42.7109579076
        0.9659960455        1.0828602539      -41.7522266237
        0.9659960455        1.0980906923      -40.2154637948
        0.9659960455        1.1133211307      -38.0479220562
        0.9659960455        1.1285515692      -35.2390130930
        0.9659960455        1.1437820076      -31.8420303804
        0.9659960455        1.1590124460      -27.9848890500
        0.9659960455        1.1742428844      -23.8593636730
        0.9659960455        1.1894733228      -19.6903691970
        0.9659960455        1.2047037612      -15.6975964074
        0.9659960455        1.2199341996      -12.0635461034
        0.9659960455        1.2351646381       -8.9152946609
        0.9659960455        1.2503950765       -6.3192419384
        0.9659960455        1.2656255149       -4.2846006791
        0.9659960455        1.2808559533       -2.7725038198
        0.9659960455        1.2960863917       -1.7094487045
        0.9659960455        1.3113168301       -1.0036373854
        0.9659960455        1.3265472685       -0.5612817209
        0.9659960455        1.3417777070       -0.2993435305
        0.9659960455        1.3570081454       -0.1524833477
        0.9659960455        1.3722385838       -0.0742916022
        0.9659960455        1.3874690222       -0.0346398795
        0.9659960455        1.4026994606       -0.0154469667
        0.9659960455        1.4179298990       -0.0065744102
        0.9659960455        1.4331603374       -0.0026622583
        0.9659960455        1.4483907759       -0.0010218790
        0.9659960455        1.4636212143       -0.0003704139
        0.9659960455        1.4788516527       -0.0001263875
        0.9659960455        1.4940820911       -0.0000404948
        0.9659960455        1.5093125295       -0.0000121668
        0.9659960455        1.5245429679       -0.0000034264
        0.9659960455        1.5397734063        0.0000000000
        0.9659960455        1.5550038448        0.0000000000
        0.9659960455        1.5702342832        0.0000000000
        0.9659960455        1.5854647216        0.0000000000
        0.9659960455        1.6006951600        0.0000000000

        0.9809704130        0.0928817570        0.0000000000
        0.9809704130        0.1081121954        0.0000000000
        0.9809704130        0.1233426338        0.0000000000
        0.9809704130        0.1385730722        0.0000000000
        0.9809704130        0.1538035107        0.0000000000
        0.9809704130        0.1690339491        0.0000000000
        0.9809704130        0.1842643875        0.0000000000
        0.9809704130        0.1994948259        0.0000000000
        0.9809704130        0.2147252643        0.0000000000
        0.9809704130        0.2299557027        0.0000000000
        0.9809704130        0.2451861411        0.0000000000
        0.9809704130        0.2604165796        0.0000000000
        0.9809704130        0.2756470180        0.0000000000
        0.9809704130        0.2908774564        0.0000000000
        0.9809704130        0.3061078948        0.0000000000
        0.9809704130        0.3213383332        0.0000000000
        0.9809704130        0.3365687716        0.0000000000
        0.9809704130        0.3517992100        0.0000000000
        0.9809704130        0.3670296485       -0.0000012125
        0.9809704130        0.3822600869       -0.0000042278
        0.9809704130        0.3974905253       -0.0000140577
        0.9809704130        0.4127209637       -0.0000445002
        0.9809704130        0.4279514021       -0.0001338996
        0.9809704130        0.4431818405       -0.0003825525
        0.9809704130        0.4584122789       -0.0010372015
        0.9809704130        0.4736427174       -0.0026686984
        0.9809704130        0.4888731558       -0.0065194693
        0.9809704130        0.5041035942       -0.0151339619
        0.9809704130        0.5193340326       -0.0334150966
        0.9809704130        0.5345644710       -0.0702454450
        0.9809704130        0.5497949094       -0.1407333522
        0.9809704130        0.5650253478       -0.2689529985
        0.9809704130        0.5802557863       -0.4907372820
        0.9809704130        0.5954862247       -0.8557116537
        0.9809704130        0.6107166631       -1.4274556238
        0.9809704130        0.6259471015       -2.2806197839
        0.9809704130        0.6411775399       -3.4941724971
        0.9809704130        0.6564079783       -5.1407851522
        0.9809704130        0.6716384167       -7.2735889229
        0.9809704130        0.6868688552       -9.9127634028
        0.9809704130        0.7020992936      -13.0350443522
        0.9809704130        0.7173297320      -16.5688392312
        0.9809704130        0.7325601704      -20.3964379689
        0.9809704130        0.7477906088      -24.3635617962
        0.9809704130        0.7630210472      -28.2956227473
        0.9809704130        0.7782514856      -32.0189819340
        0.9809704130        0.7934819241      -35.3833863090
        0.9809704130        0.8087123625      -38.2793658201
        0.9809704130        0.8239428009      -40.6443574123
        0.9809704130        0.8391732393      -42.4558625667
        0.9809704130        0.8544036777      -43.7174596562
        0.9809704130        0.8696341161      -44.4485184630
        0.9809704130        0.8848645545      -44.6859426888
        0.9809704130        0.9000949929      -44.4966530006
        0.9809704130        0.9153254314      -43.9895331018
        0.9809704130        0.9305558698      -43.3131609945
        0.9809704130        0.9457863082      -42.6334009103
        0.9809704130        0.9610167466      -42.0975698757
        0.9809704130        0.9762471850      -41.8003895365
        0.9809704130        0.9914776234      -41.7656778379
        0.9809704130        1.0067080618      -41.9486244529
        0.9809704130        1.0219385003      -42.2535279153
        0.9809704130        1.0371689387      -42.5569377763
        0.9809704130        1.0523993771      -42.7271634322
        0.9809704130        1.0676298155      -42.6355555556
        0.9809704130        1.0828602539      -42.1604177257
        0.9809704130        1.0980906923      -41.1892877678
        0.9809704130        1.1133211307      -39.6272051129
        0.9809704130        1.1285515692      -37.4147321684
        0.9809704130        1.1437820076      -34.5508595313
        0.9809704130        1.1590124460      -31.1088555832
        0.9809704130        1.1742428844      -27.2343969059
        0.9809704130        1.1894733228      -23.1247725359
        0.9809704130        1.2047037612      -18.9977853946
        0.9809704130        1.2199341996      -15.0614790467
        0.9809704130        1.2351646381      -11.4909275631
        0.9809704130        1.2503950765       -8.4124879124
        0.9809704130        1.2656255149       -5.8944208987
        0.9809704130        1.2808559533       -3.9447923481
        0.9809704130        1.2960863917       -2.5185929333
        0.9809704130        1.3113168301       -1.5336696203
        0.9809704130        1.3265472685       -0.8912220902
        0.9809704130        1.3417777070       -0.4947258135
        0.9809704130        1.3570081454       -0.2626019194
        0.9809704130        1.3722385838       -0.1333415265
        0.9809704130        1.3874690222       -0.0647311312
        0.9809704130        1.4026994606       -0.0299908624
        0.9809704130        1.4179298990       -0.0132256480
        0.9809704130        1.4331603374       -0.0055332320
        0.9809704130        1.4483907759       -0.0021889607
        0.9809704130        1.4636212143       -0.0008164835
        0.9809704130        1.4788516527       -0.0002865475
        0.9809704130        1.4940820911       -0.0000945158
        0.9809704130        1.5093125295       -0.0000292998
        0.9809704130        1.5245429679       -0.0000085446
        0.9809704130        1.5397734063       -0.0000023484
        0.9809704130        1.5550038448        0.0000000000
        0.9809704130        1.5702342832        0.0000000000
        0.9809704130        1.5854647216        0.0000000000
        0.9809704130        1.6006951600        0.0000000000

        0.9959447805        0.0928817570        0.0000000000
        0.9959447805        0.1081121954        0.0000000000
        0.9959447805        0.1233426338        0.0000000000
        0.9959447805        0.1385730722        0.0000000000
        0.9959447805        0.1538035107        0.0000000000
        0.9959447805        0.1690339491        0.0000000000
        0.9959447805        0.1842643875        0.0000000000
        0.9959447805        0.1994948259        0.0000000000
        0.9959447805        0.2147252643        0.0000000000
        0.9959447805        0.2299557027        0.0000000000
        0.9959447805        0.2451861411        0.0000000000
        0.9959447805        0.2604165796        0.0000000000
        0.9959447805        0.2756470180        0.0000000000
        0.9959447805        0.2908774564        0.0000000000
        0.9959447805        0.3061078948        0.0000000000
        0.9959447805        0.3213383332        0.0000000000
        0.9959447805        0.3365687716        0.0000000000
        0.9959447805        0.3517992100        0.0000000000
        0.9959447805        0.3670296485        0.0000000000
        0.9959447805        0.3822600869       -0.0000013664
        0.9959447805        0.3974905253       -0.0000047478
        0.9959447805        0.4127209637       -0.0000156720
        0.9959447805        0.4279514021       -0.0000490898
        0.9959447805        0.4431818405       -0.0001458393
        0.9959447805        0.4584122789       -0.0004109510
        0.9959447805        0.4736427174       -0.0010988637
        0.9959447805        0.4888731558       -0.0027905435
        0.9959447805        0.5041035942       -0.0067366586
        0.9959447805        0.5193340326       -0.0154754218
        0.9959447805        0.5345644710       -0.0338602725
        0.9959447805        0.5497949094       -0.0706261761
        0.9959447805        0.5650253478       -0.1405494115
        0.9959447805        0.5802557863       -0.2670832443
        0.9959447805        0.5954862247       -0.4850745123
        0.9959447805        0.6107166631       -0.8428244069
        0.9959447805        0.6259471015       -1.4024556817
        0.9959447805        0.6411775399       -2.2374553098
        0.9959447805        0.6564079783       -3.4265544415
        0.9959447805        0.6716384167       -5.0438521562
        0.9959447805        0.6868688552       -7.1461121387
        0.9959447805        0.7020992936       -9.7590971783
        0.9959447805        0.7173297320      -12.8654005719
        0.9959447805        0.7325601704      -16.3965886635
        0.9959447805        0.7477906088      -20.2327444000
        0.9959447805        0.7630210472      -24.2121919641
        0.9959447805        0.7782514856      -28.1520458229
        0.9959447805        0.7934819241      -31.8757083794
        0.9959447805        0.8087123625      -35.2384933721
        0.9959447805        0.8239428009      -38.1413190912
        0.9959447805        0.8391732393      -40.5278002983
        0.9959447805        0.8544036777      -42.3699773694
        0.9959447805        0.8696341161      -43.6554624201
        0.9959447805        0.8848645545      -44.3874281782
        0.9959447805        0.9000949929      -44.5984595324
        0.9959447805        0.9153254314      -44.3671931054
        0.9959447805        0.9305558698      -43.8223447595
        0.9959447805        0.9457863082      -43.1259303278
        0.9959447805        0.9610167466      -42.4408496614
        0.9959447805        0.9762471850      -41.8973175766
        0.9959447805        0.9914776234      -41.5714604713
        0.9959447805        1.0067080618      -41.4802902127
        0.9959447805        1.0219385003      -41.5885058690
        0.9959447805        1.0371689387      -41.8199970498
        0.9959447805        1.0523993771      -42.0694204119
        0.9959447805        1.0676298155      -42.2122075942
        0.9959447805        1.0828602539      -42.1129060631
        0.9959447805        1.0980906923      -41.6333605128
        0.9959447805        1.1133211307      -40.6442780354
        0.9959447805        1.1285515692      -39.0432156432
        0.9959447805        1.1437820076      -36.7769359159
        0.9959447805        1.1590124460      -33.8599298343
        0.9959447805        1.1742428844      -30.3801344066
        0.9959447805        1.1894733228      -26.4891401430
        0.9959447805        1.2047037612      -22.3817593026
        0.9959447805        1.2199341996      -18.2719852211
        0.9959447805        1.2351646381      -14.3689319614
        0.9959447805        1.2503950765      -10.8530660938
        0.9959447805        1.2656255149       -7.8542146000
        0.9959447805        1.2808559533       -5.4364545193
        0.9959447805        1.2960863917       -3.5958016755
        0.9959447805        1.3113168301       -2.2723964636
        0.9959447805        1.3265472685       -1.3726076538
        0.9959447805        1.3417777070       -0.7928546058
        0.9959447805        1.3570081454       -0.4380070199
        0.9959447805        1.3722385838       -0.2312841725
        0.9959447805        1.3874690222       -0.1165559648
        0.9959447805        1.4026994606       -0.0559300363
        0.9959447805        1.4179298990       -0.0254838720
        0.9959447805        1.4331603374       -0.0109940366
        0.9959447805        1.4483907759       -0.0044795907
        0.9959447805        1.4636212143       -0.0017207972
        0.9959447805        1.4788516527       -0.0006226566
        0.9959447805        1.4940820911       -0.0002122516
        0.9959447805        1.5093125295       -0.0000682371
        0.9959447805        1.5245429679       -0.0000207288
        0.9959447805        1.5397734063       -0.0000059634
        0.9959447805        1.5550038448       -0.0000016289
        0.9959447805        1.5702342832        0.0000000000
        0.9959447805        1.5854647216        0.0000000000
        0.9959447805        1.6006951600        0.0000000000

        1.0109191480        0.0928817570        0.0000000000
        1.0109191480        0.1081121954        0.0000000000
        1.0109191480        0.1233426338        0.0000000000
        1.0109191480        0.1385730722        0.0000000000
        1.0109191480        0.1538035107        0.0000000000
        1.0109191480        0.1690339491        0.0000000000
        1.0109191480        0.1842643875        0.0000000000
        1.0109191480        0.1994948259        0.0000000000
        1.0109191480        0.2147252643        0.0000000000
        1.0109191480        0.2299557027        0.0000000000
        1.0109191480        0.2451861411        0.0000000000
        1.0109191480        0.2604165796        0.0000000000
        1.0109191480        0.2756470180        0.0000000000
        1.0109191480        0.2908774564        0.0000000000
        1.0109191480        0.3061078948        0.0000000000
        1.0109191480        0.3213383332        0.0000000000
        1.0109191480        0.3365687716        0.0000000000
        1.0109191480        0.3517992100        0.0000000000
        1.0109191480        0.3670296485        0.0000000000
        1.0109191480        0.3822600869        0.0000000000
        1.0109191480        0.3974905253       -0.0000015296
        1.0109191480        0.4127209637       -0.0000052591
        1.0109191480        0.4279514021       -0.0000171330
        1.0109191480        0.4431818405       -0.0000528990
        1.0109191480        0.4584122789       -0.0001548949
        1.0109191480        0.4736427174       -0.0004305048
        1.0109191480        0.4888731558       -0.0011368799
        1.0109191480        0.5041035942       -0.0028555362
        1.0109191480        0.5193340326       -0.0068282307
        1.0109191480        0.5345644710       -0.0155577424
        1.0109191480        0.5497949094       -0.0338021882
        1.0109191480        0.5650253478       -0.0700870589
        1.0109191480        0.5802557863       -0.1387942689
        1.0109191480        0.5954862247       -0.2627319524
        1.0109191480        0.6107166631       -0.4758313235
        1.0109191480        0.6259471015       -0.8252934303
        1.0109191480        0.6411775399       -1.3722204246
        1.0109191480        0.6564079783       -2.1896575707
        1.0109191480        0.6716384167       -3.3571515026
        1.0109191480        0.6868688552       -4.9513966838
        1.0109191480        0.7020992936       -7.0332460310
        1.0109191480        0.7173297320       -9.6323791482
        1.0109191480        0.7325601704      -12.7324359980
        1.0109191480        0.7477906088      -16.2612152571
        1.0109191480        0.7630210472      -20.0913631104
        1.0109191480        0.7782514856      -24.0549438020
        1.0109191480        0.7934819241      -27.9697050192
        1.0109191480        0.8087123625      -31.6681641562
        1.0109191480        0.8239428009      -35.0177642863
        1.0109191480        0.8391732393      -37.9248574970
        1.0109191480        0.8544036777      -40.3254028691
        1.0109191480        0.8696341161      -42.1740090447
        1.0109191480        0.8848645545      -43.4432141390
        1.0109191480        0.9000949929      -44.1357152907
        1.0109191480        0.9153254314      -44.3004379518
        1.0109191480        0.9305558698      -44.0383933076
        1.0109191480        0.9457863082      -43.4904545995
        1.0109191480        0.9610167466      -42.8114199613
        1.0109191480        0.9762471850      -42.1427957066
        1.0109191480        0.9914776234      -41.5945051730
        1.0109191480        1.0067080618      -41.2367871232
        1.0109191480        1.0219385003      -41.0971089540
        1.0109191480        1.0371689387      -41.1580765162
        1.0109191480        1.0523993771      -41.3573577941
        1.0109191480        1.0676298155      -41.5925912028
        1.0109191480        1.0828602539      -41.7315635514
        1.0109191480        1.0980906923      -41.6253433806
        1.0109191480        1.1133211307      -41.1231924969
        1.0109191480        1.1285515692      -40.0903967061
        1.0109191480        1.1437820076      -38.4289801450
        1.0109191480        1.1590124460      -36.0969951799
        1.0109191480        1.1742428844      -33.1200563766
        1.0109191480        1.1894733228      -29.5919907950
        1.0109191480        1.2047037612      -25.6663297317
        1.0109191480        1.2199341996      -21.5415243201
        1.0109191480        1.2351646381      -17.4402035258
        1.0109191480        1.2503950765      -13.5816404658
        1.0109191480        1.2656255149      -10.1502170475
        1.0109191480        1.2808559533       -7.2681432254
        1.0109191480        1.2960863917       -4.9820440230
        1.0109191480        1.3113168301       -3.2679229847
        1.0109191480        1.3265472685       -2.0509613641
        1.0109191480        1.3417777070       -1.2312361487
        1.0109191480        1.3570081454       -0.7064756054
        1.0109191480        1.3722385838       -0.3869222656
        1.0109191480        1.3874690222       -0.2018653629
        1.0109191480        1.4026994606       -0.1000900346
        1.0109191480        1.4179298990       -0.0470513633
        1.0109191480        1.4331603374       -0.0209266620
        1.0109191480        1.4483907759       -0.0087928331
        1.0109191480        1.4636212143       -0.0034878868
        1.0109191480        1.4788516527       -0.0013064475
        1.0109191480        1.4940820911       -0.0004625704
        1.0109191480        1.5093125295       -0.0001550839
        1.0109191480        1.5245429679       -0.0000493312
        1.0109191480        1.5397734063       -0.0000149138
        1.0109191480        1.5550038448       -0.0000042899
        1.0109191480        1.5702342832       -0.0000011722
        1.0109191480        1.5854647216        0.0000000000
        1.0109191480        1.6006951600        0.0000000000

        1.0258935156        0.0928817570        0.0000000000
        1.0258935156        0.1081121954        0.0000000000
        1.0258935156        0.1233426338        0.0000000000
        1.0258935156        0.1385730722        0.0000000000
        1.0258935156        0.1538035107        0.0000000000
        1.0258935156        0.1690339491        0.0000000000
        1.0258935156        0.1842643875        0.0000000000
        1.0258935156        0.1994948259        0.0000000000
        1.0258935156        0.2147252643        0.0000000000
        1.0258935156        0.2299557027        0.0000000000
        1.0258935156        0.2451861411        0.0000000000
        1.0258935156        0.2604165796        0.0000000000
        1.0258935156        0.2756470180        0.0000000000
        1.0258935156        0.2908774564        0.0000000000
        1.0258935156        0.3061078948        0.0000000000
        1.0258935156        0.3213383332        0.0000000000
        1.0258935156        0.3365687716        0.0000000000
        1.0258935156        0.3517992100        0.0000000000
        1.0258935156        0.3670296485        0.0000000000
        1.0258935156        0.3822600869        0.0000000000
        1.0258935156        0.3974905253        0.0000000000
        1.0258935156        0.4127209637       -0.0000016800
        1.0258935156        0.4279514021       -0.0000056876
        1.0258935156        0.4431818405       -0.0000182455
        1.0258935156        0.4584122789       -0.0000555244
        1.0258935156        0.4736427174       -0.0001604662
        1.0258935156        0.4888731558       -0.0004408941
        1.0258935156        0.5041035942       -0.0011528142
        1.0258935156        0.5193340326       -0.0028710104
        1.0258935156        0.5345644710       -0.0068154696
        1.0258935156        0.5497949094       -0.0154332394
        1.0258935156        0.5650253478       -0.0333605634
        1.0258935156        0.5802557863       -0.0688890562
        1.0258935156        0.5954862247       -0.1360034015
        1.0258935156        0.6107166631       -0.2569180460
        1.0258935156        0.6259471015       -0.4648078053
        1.0258935156        0.6411775399       -0.8061304151
        1.0258935156        0.6564079783       -1.3416392525
        1.0258935156        0.6716384167       -2.1449496782
        1.0258935156        0.6868688552       -3.2974295273
        1.0258935156        0.7020992936       -4.8784092084
        1.0258935156        0.7173297320       -6.9506140844
        1.0258935156        0.7325601704       -9.5426656100
        1.0258935156        0.7477906088      -12.6331817689
        1.0258935156        0.7630210472      -16.1429137380
        1.0258935156        0.7782514856      -19.9402688370
        1.0258935156        0.7934819241      -23.8605149053
        1.0258935156        0.8087123625      -27.7320696835
        1.0258935156        0.8239428009      -31.3992329183
        1.0258935156        0.8391732393      -34.7332533002
        1.0258935156        0.8544036777      -37.6317842352
        1.0258935156        0.8696341161      -40.0147297058
        1.0258935156        0.8848645545      -41.8258057486
        1.0258935156        0.9000949929      -43.0424435126
        1.0258935156        0.9153254314      -43.6873973266
        1.0258935156        0.9305558698      -43.8317531795
        1.0258935156        0.9457863082      -43.5845448034
        1.0258935156        0.9610167466      -43.0740178546
        1.0258935156        0.9762471850      -42.4304817196
        1.0258935156        0.9914776234      -41.7761038055
        1.0258935156        1.0067080618      -41.2181498209
        1.0258935156        1.0219385003      -40.8387949071
        1.0258935156        1.0371689387      -40.6802889305
        1.0258935156        1.0523993771      -40.7322709495
        1.0258935156        1.0676298155      -40.9292481017
        1.0258935156        1.0828602539      -41.1596912249
        1.0258935156        1.0980906923      -41.2815782722
        1.0258935156        1.1133211307      -41.1391269488
        1.0258935156        1.1285515692      -40.5798448092
        1.0258935156        1.1437820076      -39.4731387628
        1.0258935156        1.1590124460      -37.7293118692
        1.0258935156        1.1742428844      -35.3150687438
        1.0258935156        1.1894733228      -32.2625405592
        1.0258935156        1.2047037612      -28.6714976051
        1.0258935156        1.2199341996      -24.7046215265
        1.0258935156        1.2351646381      -20.5734488315
        1.0258935156        1.2503950765      -16.5124519522
        1.0258935156        1.2656255149      -12.7436346876
        1.0258935156        1.2808559533       -9.4408743404
        1.0258935156        1.2960863917       -6.7058420265
        1.0258935156        1.3113168301       -4.5628632436
        1.0258935156        1.3265472685       -2.9716878520
        1.0258935156        1.3417777070       -1.8505379113
        1.0258935156        1.3570081454       -1.1003064261
        1.0258935156        1.3722385838       -0.6235706597
        1.0258935156        1.3874690222       -0.3361662773
        1.0258935156        1.4026994606       -0.1720543193
        1.0258935156        1.4179298990       -0.0834617253
        1.0258935156        1.4331603374       -0.0383274099
        1.0258935156        1.4483907759       -0.0166538972
        1.0258935156        1.4636212143       -0.0068487737
        1.0258935156        1.4788516527       -0.0026681140
        1.0258935156        1.4940820911       -0.0009860605
        1.0258935156        1.5093125295       -0.0003462430
        1.0258935156        1.5245429679       -0.0001156527
        1.0258935156        1.5397734063       -0.0000367601
        1.0258935156        1.5550038448       -0.0000111100
        1.0258935156        1.5702342832       -0.0000031835
        1.0258935156        1.5854647216        0.0000000000
        1.0258935156        1.6006951600        0.0000000000

        1.0408678831        0.0928817570        0.0000000000
        1.0408678831        0.1081121954        0.0000000000
        1.0408678831        0.1233426338        0.0000000000
        1.0408678831        0.1385730722        0.0000000000
        1.0408678831        0.1538035107        0.0000000000
        1.0408678831        0.1690339491        0.0000000000
        1.0408678831        0.1842643875        0.0000000000
        1.0408678831        0.1994948259        0.0000000000
        1.0408678831        0.2147252643        0.0000000000
        1.0408678831        0.2299557027        0.0000000000
        1.0408678831        0.2451861411        0.0000000000
        1.0408678831        0.2604165796        0.0000000000
        1.0408678831        0.2756470180        0.0000000000
        1.0408678831        0.2908774564        0.0000000000
        1.0408678831        0.3061078948        0.0000000000
        1.0408678831        0.3213383332        0.0000000000
        1.0408678831        0.3365687716        0.0000000000
        1.0408678831        0.3517992100        0.0000000000
        1.0408678831        0.3670296485        0.0000000000
        1.0408678831        0.3822600869        0.0000000000
        1.0408678831        0.3974905253        0.0000000000
        1.0408678831        0.4127209637        0.0000000000
        1.0408678831        0.4279514021       -0.0000017950
        1.0408678831        0.4431818405       -0.0000059830
        1.0408678831        0.4584122789       -0.0000189305
        1.0408678831        0.4736427174       -0.0000569191
        1.0408678831        0.4888731558       -0.0001628089
        1.0408678831        0.5041035942       -0.0004434090
        1.0408678831        0.5193340326       -0.0011507408
        1.0408678831        0.5345644710       -0.0028477591
        1.0408678831        0.5497949094       -0.0067247140
        1.0408678831        0.5650253478       -0.0151629707
        1.0408678831        0.5802557863       -0.0326692584
        1.0408678831        0.5954862247       -0.0673070135
        1.0408678831        0.6107166631       -0.1327072801
        1.0408678831        0.6259471015       -0.2506237771
        1.0408678831        0.6411775399       -0.4537860150
        1.0408678831        0.6564079783       -0.7884889769
        1.0408678831        0.6716384167       -1.3159405574
        1.0408678831        0.6868688552       -2.1109388632
        1.0408678831        0.7020992936       -3.2562246513
        1.0408678831        0.7173297320       -4.8313456642
        1.0408678831        0.7325601704       -6.8965680549
        1.0408678831        0.7477906088       -9.4751205706
        1.0408678831        0.7630210472      -12.5395299523
        1.0408678831        0.7782514856      -16.0079313992
        1.0408678831        0.7934819241      -19.7528418873
        1.0408678831        0.8087123625      -23.6193068412
        1.0408678831        0.8239428009      -27.4451554408
        1.0408678831        0.8391732393      -31.0765285412
        1.0408678831        0.8544036777      -34.3767212804
        1.0408678831        0.8696341161      -37.2317673466
        1.0408678831        0.8848645545      -39.5574071653
        1.0408678831        0.9000949929      -41.3079899293
        1.0408678831        0.9153254314      -42.4824640066
        1.0408678831        0.9305558698      -43.1218166703
        1.0408678831        0.9457863082      -43.2979992145
        1.0408678831        0.9610167466      -43.1014308421
        1.0408678831        0.9762471850      -42.6348386097
        1.0408678831        0.9914776234      -42.0134321158
        1.0408678831        1.0067080618      -41.3625344994
        1.0408678831        1.0219385003      -40.8036603914
        1.0408678831        1.0371689387      -40.4300644405
        1.0408678831        1.0523993771      -40.2833693306
        1.0408678831        1.0676298155      -40.3433961896
        1.0408678831        1.0828602539      -40.5337790463
        1.0408678831        1.0980906923      -40.7365350273
        1.0408678831        1.1133211307      -40.8079321331
        1.0408678831        1.1285515692      -40.5936914172
        1.0408678831        1.1437820076      -39.9455624456
        1.0408678831        1.1590124460      -38.7398281663
        1.0408678831        1.1742428844      -36.8951132721
        1.0408678831        1.1894733228      -34.3865998186
        1.0408678831        1.2047037612      -31.2555715532
        1.0408678831        1.2199341996      -27.6131949130
        1.0408678831        1.2351646381      -23.6350675927
        1.0408678831        1.2503950765      -19.5424040667
        1.0408678831        1.2656255149      -15.5700541779
        1.0408678831        1.2808559533      -11.9287000163
        1.0408678831        1.2960863917       -8.7728334865
        1.0408678831        1.3113168301       -6.1839816762
        1.0408678831        1.3265472685       -4.1718448691
        1.0408678831        1.3417777070       -2.6892586676
        1.0408678831        1.3570081454       -1.6536636568
        1.0408678831        1.3722385838       -0.9683282492
        1.0408678831        1.3874690222       -0.5390848870
        1.0408678831        1.4026994606       -0.2849523550
        1.0408678831        1.4179298990       -0.1428833544
        1.0408678831        1.4331603374       -0.0679420698
        1.0408678831        1.4483907759       -0.0306442766
        1.0408678831        1.4636212143       -0.0131201210
        1.0408678831        1.4788516527       -0.0053377816
        1.0408678831        1.4940820911       -0.0020656985
        1.0408678831        1.5093125295       -0.0007608955
        1.0408678831        1.5245429679       -0.0002667183
        1.0408678831        1.5397734063       -0.0000888585
        1.0408678831        1.5550038448       -0.0000280706
        1.0408678831        1.5702342832       -0.0000083768
        1.0408678831        1.5854647216       -0.0000023532
        1.0408678831        1.6006951600        0.0000000000

        1.0558422506        0.0928817570        0.0000000000
        1.0558422506        0.1081121954        0.0000000000
        1.0558422506        0.1233426338        0.0000000000
        1.0558422506        0.1385730722        0.0000000000
        1.0558422506        0.1538035107        0.0000000000
        1.0558422506        0.1690339491        0.0000000000
        1.0558422506        0.1842643875        0.0000000000
        1.0558422506        0.1994948259        0.0000000000
        1.0558422506        0.2147252643        0.0000000000
        1.0558422506        0.2299557027        0.0000000000
        1.0558422506        0.2451861411        0.0000000000
        1.0558422506        0.2604165796        0.0000000000
        1.0558422506        0.2756470180        0.0000000000
        1.0558422506        0.2908774564        0.0000000000
        1.0558422506        0.3061078948        0.0000000000
        1.0558422506        0.3213383332        0.0000000000
        1.0558422506        0.3365687716        0.0000000000
        1.0558422506        0.3517992100        0.0000000000
        1.0558422506        0.3670296485        0.0000000000
        1.0558422506        0.3822600869        0.0000000000
        1.0558422506        0.3974905253        0.0000000000
        1.0558422506        0.4127209637        0.0000000000
        1.0558422506        0.4279514021        0.0000000000
        1.0558422506        0.4431818405       -0.0000018620
        1.0558422506        0.4584122789       -0.0000061345
        1.0558422506        0.4736427174       -0.0000192115
        1.0558422506        0.4888731558       -0.0000572571
        1.0558422506        0.5041035942       -0.0001625427
        1.0558422506        0.5193340326       -0.0004398574
        1.0558422506        0.5345644710       -0.0011354279
        1.0558422506        0.5497949094       -0.0027976112
        1.0558422506        0.5650253478       -0.0065837750
        1.0558422506        0.5802557863       -0.0148085816
        1.0558422506        0.5954862247       -0.0318580133
        1.0558422506        0.6107166631       -0.0656057523
        1.0558422506        0.6259471015       -0.1294397198
        1.0558422506        0.6411775399       -0.2449005677
        1.0558422506        0.6564079783       -0.4447005196
        1.0558422506        0.6716384167       -0.7754827973
        1.0558422506        0.6868688552       -1.2991225343
        1.0558422506        0.7020992936       -2.0908741495
        1.0558422506        0.7173297320       -3.2327021504
        1.0558422506        0.7325601704       -4.8012068789
        1.0558422506        0.7477906088       -6.8517250549
        1.0558422506        0.7630210472       -9.4025790750
        1.0558422506        0.7782514856      -12.4245130331
        1.0558422506        0.7934819241      -15.8389575539
        1.0558422506        0.8087123625      -19.5253951104
        1.0558422506        0.8239428009      -23.3348523930
        1.0558422506        0.8391732393      -27.1055696442
        1.0558422506        0.8544036777      -30.6784450935
        1.0558422506        0.8696341161      -33.9118717052
        1.0558422506        0.8848645545      -36.6955501286
        1.0558422506        0.9000949929      -38.9605425168
        1.0558422506        0.9153254314      -40.6812240161
        1.0558422506        0.9305558698      -41.8674706371
        1.0558422506        0.9457863082      -42.5520285041
        1.0558422506        0.9610167466      -42.7827543610
        1.0558422506        0.9762471850      -42.6259789890
        1.0558422506        0.9914776234      -42.1763825300
        1.0558422506        1.0067080618      -41.5599083735
        1.0558422506        1.0219385003      -40.9189959349
        1.0558422506        1.0371689387      -40.3828099040
        1.0558422506        1.0523993771      -40.0371599892
        1.0558422506        1.0676298155      -39.9083849314
        1.0558422506        1.0828602539      -39.9641552386
        1.0558422506        1.0980906923      -40.1238194488
        1.0558422506        1.1133211307      -40.2704010583
        1.0558422506        1.1285515692      -40.2627417038
        1.0558422506        1.1437820076      -39.9504443031
        1.0558422506        1.1590124460      -39.1922680977
        1.0558422506        1.1742428844      -37.8748592549
        1.0558422506        1.1894733228      -35.9285114442
        1.0558422506        1.2047037612      -33.3393641954
        1.0558422506        1.2199341996      -30.1583538831
        1.0558422506        1.2351646381      -26.5045565188
        1.0558422506        1.2503950765      -22.5578864339
        1.0558422506        1.2656255149      -18.5378120793
        1.0558422506        1.2808559533      -14.6707433100
        1.0558422506        1.2960863917      -11.1546435061
        1.0558422506        1.3113168301       -8.1310127994
        1.0558422506        1.3265472685       -5.6711180569
        1.0558422506        1.3417777070       -3.7778298992
        1.0558422506        1.3570081454       -2.3996973392
        1.0558422506        1.3722385838       -1.4514635144
        1.0558422506        1.3874690222       -0.8350787358
        1.0558422506        1.4026994606       -0.4566991578
        1.0558422506        1.4179298990       -0.2373647728
        1.0558422506        1.4331603374       -0.1172660175
        1.0558422506        1.4483907759       -0.0550969278
        1.0558422506        1.4636212143       -0.0246360722
        1.0558422506        1.4788516527       -0.0104890102
        1.0558422506        1.4940820911       -0.0042525218
        1.0558422506        1.5093125295       -0.0016406327
        1.0558422506        1.5245429679       -0.0006013524
        1.0558422506        1.5397734063       -0.0002088795
        1.0558422506        1.5550038448       -0.0000685328
        1.0558422506        1.5702342832       -0.0000211546
        1.0558422506        1.5854647216       -0.0000061217
        1.0558422506        1.6006951600       -0.0000016531

        1.0708166181        0.0928817570        0.0000000000
        1.0708166181        0.1081121954        0.0000000000
        1.0708166181        0.1233426338        0.0000000000
        1.0708166181        0.1385730722        0.0000000000
        1.0708166181        0.1538035107        0.0000000000
        1.0708166181        0.1690339491        0.0000000000
        1.0708166181        0.1842643875        0.0000000000
        1.0708166181        0.1994948259        0.0000000000
        1.0708166181        0.2147252643        0.0000000000
        1.0708166181        0.2299557027        0.0000000000
        1.0708166181        0.2451861411        0.0000000000
        1.0708166181        0.2604165796        0.0000000000
        1.0708166181        0.2756470180        0.0000000000
        1.0708166181        0.2908774564        0.0000000000
        1.0708166181        0.3061078948        0.0000000000
        1.0708166181        0.3213383332        0.0000000000
        1.0708166181        0.3365687716        0.0000000000
        1.0708166181        0.3517992100        0.0000000000
        1.0708166181        0.3670296485        0.0000000000
        1.0708166181        0.3822600869        0.0000000000
        1.0708166181        0.3974905253        0.0000000000
        1.0708166181        0.4127209637        0.0000000000
        1.0708166181        0.4279514021        0.0000000000
        1.0708166181        0.4431818405        0.0000000000
        1.0708166181        0.4584122789       -0.0000018933
        1.0708166181        0.4736427174       -0.0000061779
        1.0708166181        0.4888731558       -0.0000191940
        1.0708166181        0.5041035942       -0.0000568253
        1.0708166181        0.5193340326       -0.0001604317
        1.0708166181        0.5345644710       -0.0004322087
        1.0708166181        0.5497949094       -0.0011117524
        1.0708166181        0.5650253478       -0.0027321436
        1.0708166181        0.5802557863       -0.0064190661
        1.0708166181        0.5954862247       -0.0144291968
        1.0708166181        0.6107166631       -0.0310586374
        1.0708166181        0.6259471015       -0.0640731749
        1.0708166181        0.6411775399       -0.1267872105
        1.0708166181        0.6564079783       -0.2407910726
        1.0708166181        0.6716384167       -0.4390295376
        1.0708166181        0.6868688552       -0.7684452955
        1.0708166181        0.7020992936       -1.2908432806
        1.0708166181        0.7173297320       -2.0803388227
        1.0708166181        0.7325601704       -3.2161579640
        1.0708166181        0.7477906088       -4.7708611861
        1.0708166181        0.7630210472       -6.7958891509
        1.0708166181        0.7782514856       -9.3077796051
        1.0708166181        0.7934819241      -12.2786268035
        1.0708166181        0.8087123625      -15.6332402908
        1.0708166181        0.8239428009      -19.2537693135
        1.0708166181        0.8391732393      -22.9912321137
        1.0708166181        0.8544036777      -26.6826159846
        1.0708166181        0.8696341161      -30.1712419439
        1.0708166181        0.8848645545      -33.3262527405
        1.0708166181        0.9000949929      -36.0553138864
        1.0708166181        0.9153254314      -38.3055700657
        1.0708166181        0.9305558698      -40.0534499419
[truncated: 210,121 more chars]
